# Supplementary material for: De novo assembly of the chimpanzee transcriptome from NextGen mRNA sequences
Source: Gigascience. 2015 Apr 18;4:18. doi: 10.1186/s13742-015-0061-x (PMC4403674; doi:10.1186/s13742-015-0061-x)
Supplement: Additional file 1: — BLASTp results for alignment of assembled chimp transcript proteins with human proteins. [file 13742_2015_61_MOESM1_ESM.txt]

HumanGeneID	HumanGeneSymbol	HuProteinAccession	AT_ProteinAccession	AT_GeneSymbol	AT_GeneDescription	AT_TissueType	PID	PSim	Length	QLength	SLength	GapOpen	Gaps
2	A2M	NP_000005.2	JAA22373.1	A2M	alpha-2-macroglobulin	skin	99.19	99.59	1474	1474	1474	0	0
10	NAT2	NP_000006.2	JAA06686.1	NAT2	N-acetyltransferase 2 (arylamine N-acetyltransferase)	adipose stromal	96.55	97.59	290	290	290	0	0
34	ACADM	NP_000007.1	JAA02462.1	ACADM	acyl-CoA dehydrogenase, C-4 to C-12 straight chain	adipose stromal	99.52	99.76	421	421	421	0	0
35	ACADS	NP_000008.1	JAA37849.1	ACADS	acyl-CoA dehydrogenase, C-2 to C-3 short chain	skeletal muscle	99.51	99.51	412	412	412	0	0
37	ACADVL	NP_000009.1	JAA06425.1	ACADVL	acyl-CoA dehydrogenase, very long chain	adipose stromal	99.08	99.39	655	655	655	0	0
38	ACAT1	NP_000010.1	JAA11007.1	ACAT1	acetyl-CoA acetyltransferase 1	adipose stromal	100.00	100.00	427	427	427	0	0
94	ACVRL1	NP_000011.2	JAA03165.1	ACVRL1	activin A receptor type II-like 1	adipose stromal	100.00	100.00	503	503	503	0	0
5663	PSEN1	NP_000012.1	JAA05112.1	PSEN1	presenilin 1	adipose stromal	100.00	100.00	467	467	467	0	0
100	ADA	NP_000013.2	JAA10476.1	ADA	adenosine deaminase	adipose stromal	98.35	99.45	363	363	363	0	0
6442	SGCA	NP_000014.1	JAA19351.1	SGCA	sarcoglycan, alpha (50kDa dystrophin-associated glycoprotein)	smooth vascular	97.67	98.19	387	387	387	0	0
154	ADRB2	NP_000015.1	JAA14166.1	ADRB2	adrenergic, beta-2-, receptor, surface	smooth vascular	99.03	99.52	413	413	413	0	0
158	ADSL	NP_000017.1	JAA06628.1	ADSL	adenylosuccinate lyase	adipose stromal	99.17	99.79	484	484	484	0	0
175	AGA	NP_000018.2	JAA17901.1	AGA	aspartylglucosaminidase	smooth vascular	99.42	99.71	346	346	346	0	0
178	AGL	NP_000019.2	JAA06769.1	AGL	amylo-alpha-1, 6-glucosidase, 4-alpha-glucanotransferase	adipose stromal	99.80	100.00	1532	1532	1532	0	0
183	AGT	NP_000020.1	JAA23170.1	AGT	angiotensinogen (serpin peptidase inhibitor, clade A, member 8)	skin	98.76	99.38	485	485	485	0	0
210	ALAD	NP_000022.3	JAA09691.1	ALAD	aminolevulinate dehydratase	adipose stromal	99.70	99.70	330	339	330	0	0
215	ABCD1	NP_000024.2	JAA05451.1	ABCD1	ATP-binding cassette, sub-family D (ALD), member 1	adipose stromal	99.73	99.87	745	745	745	0	0
335	APOA1	NP_000030.1	JAA22287.1	APOA1	apolipoprotein A-I	skin	100.00	100.00	267	267	267	0	0
348	APOE	NP_000032.1	JAA03587.1	APOE	apolipoprotein E	adipose stromal	97.16	97.79	317	317	317	0	0
355	FAS	NP_000034.1	JAA04686.1	FAS	Fas (TNF receptor superfamily, member 6)	adipose stromal	98.51	98.81	335	335	335	0	0
411	ARSB	NP_000037.2	JAA10645.1	ARSB	arylsulfatase B	adipose stromal	99.63	99.63	534	534	533	1	1
415	ARSE	NP_000038.2	JAA39281.1	ARSE	arylsulfatase E (chondrodysplasia punctata 1)	skeletal muscle	89.44	92.33	587	599	589	0	0
443	ASPA	NP_000040.1	JAA02115.1	ASPA	aspartoacylase (Canavan disease)	adipose stromal	100.00	100.00	313	313	313	0	0
445	ASS1	NP_000041.2	JAA03839.1	ASS1	argininosuccinate synthase 1	adipose stromal	99.51	99.76	412	452	412	0	0
472	ATM	NP_000042.3	JAA07625.1	ATM	ataxia telangiectasia mutated	adipose stromal	99.44	99.74	3056	3056	3056	0	0
538	ATP7A	NP_000043.4	JAA07811.1	ATP7A	ATPase, Cu++ transporting, alpha polypeptide	adipose stromal	99.93	99.93	1500	1500	1500	0	0
641	BLM	NP_000048.1	JAA18684.1	BLM	Bloom syndrome, RecQ helicase-like	smooth vascular	98.59	99.22	1417	1417	1417	0	0
675	BRCA2	NP_000050.2	JAA38026.1	BRCA2	breast cancer 2, early onset	skeletal muscle	99.18	99.47	3418	3418	3418	0	0
717	C2	NP_000054.2	JAA00898.1	C2	complement component 2	adipose stromal	99.60	99.87	752	752	752	0	0
718	C3	NP_000055.2	JAA18990.1	C3	complement component 3	smooth vascular	98.68	99.22	1663	1663	1663	0	0
760	CA2	NP_000058.1	JAA35949.1	CA2	carbonic anhydrase II	skeletal muscle	98.85	99.23	260	260	260	0	0
875	CBS	NP_000062.1	JAA03235.1	CBS	cystathionine-beta-synthase	adipose stromal	99.27	99.64	551	551	551	0	0
1019	CDK4	NP_000066.1	JAA01034.1	CDK4	cyclin-dependent kinase 4	adipose stromal	100.00	100.00	303	303	303	0	0
1134	CHRNA1	NP_000070.1	JAA36369.1	CHRNA1	cholinergic receptor, nicotinic, alpha 1 (muscle)	skeletal muscle	99.34	99.78	457	457	457	0	0
1161	ERCC8	NP_000073.1	JAA02437.1	ERCC8	excision repair cross-complementing rodent repair deficiency, complementation group 8	adipose stromal	99.75	100.00	396	396	396	0	0
1277	COL1A1	NP_000079.2	JAA44533.1	COL1A2	collagen, type I, alpha 2	skeletal muscle	100.00	100.00	1464	1464	1464	0	0
1281	COL3A1	NP_000081.1	JAA42053.1	COL3A1	collagen, type III, alpha 1	skeletal muscle	99.93	99.93	1466	1466	1466	0	0
1289	COL5A1	NP_000084.3	JAA43951.1	COL5A1	collagen, type V, alpha 1	skeletal muscle	99.67	99.67	1841	1841	1838	1	3
1294	COL7A1	NP_000085.1	JAA19598.1	COL7A1	collagen, type VII, alpha 1	smooth vascular	99.22	99.46	2944	2944	2944	0	0
1311	COMP	NP_000086.2	JAA19599.1	COMP	cartilage oligomeric matrix protein	smooth vascular	99.60	99.87	757	757	757	0	0
1371	CPOX	NP_000088.3	JAA08690.1	CPOX	coproporphyrinogen oxidase	adipose stromal	98.68	99.12	454	454	454	0	0
1376	CPT2	NP_000089.1	JAA04510.1	CPT2	carnitine palmitoyltransferase 2	adipose stromal	98.94	99.54	658	658	658	0	0
1476	CSTB	NP_000091.1	JAA09284.1	CSTB	cystatin B (stefin B)	adipose stromal	98.98	100.00	98	98	98	0	0
1535	CYBA	NP_000092.2	JAA21017.1	CYBA	cytochrome b-245, alpha polypeptide	smooth vascular	98.97	98.97	195	195	195	0	0
1545	CYP1B1	NP_000095.2	JAA10971.1	CYP1B1	cytochrome P450, family 1, subfamily B, polypeptide 1	adipose stromal	98.34	99.08	543	543	543	0	0
1643	DDB2	NP_000098.1	JAA00497.1	DDB2	damage-specific DNA binding protein 2, 48kDa	adipose stromal	100.00	100.00	427	427	427	0	0
1738	DLD	NP_000099.2	JAA05797.1	DLD	dihydrolipoamide dehydrogenase	adipose stromal	99.80	100.00	509	538	509	0	0
1756	DMD	NP_000100.2	JAA03381.1	DMD	dystrophin	adipose stromal	99.84	99.84	611	617	3677	0	0
1806	DPYD	NP_000101.2	JAA03318.1	DPYD	dihydropyrimidine dehydrogenase	adipose stromal	99.71	99.71	1025	1025	1025	0	0
1836	SLC26A2	NP_000103.2	JAA10498.1	SLC26A2	solute carrier family 26 (sulfate transporter), member 2	adipose stromal	99.32	99.73	739	739	739	0	0
1861	TOR1A	NP_000104.1	JAA10821.1	TOR1A	torsin family 1, member A (torsin A)	adipose stromal	99.70	99.70	332	332	332	0	0
1910	EDNRB	NP_000106.1	JAA39826.1	C19orf42	chromosome 19 open reading frame 42	skeletal muscle	42.42	60.61	33	77	442	1	2
6901	TAZ	NP_000107.1	JAA02636.1	TAZ	tafazzin	adipose stromal	98.97	99.66	292	292	292	0	0
2010	EMD	NP_000108.1	JAA01350.1	EMD	emerin	adipose stromal	98.82	98.82	254	254	254	0	0
2071	ERCC3	NP_000113.1	JAA01229.1	ERCC3	excision repair cross-complementing rodent repair deficiency, complementation group 3 (xeroderma pigmentosum group B complementing)	adipose stromal	99.87	99.87	782	782	782	0	0
2073	ERCC5	NP_000114.2	JAA04998.1	ERCC5	excision repair cross-complementing rodent repair deficiency, complementation group 5	adipose stromal	99.33	99.66	1186	1186	1186	0	0
2108	ETFA	NP_000117.1	JAA08476.1	ETFA	electron-transfer-flavoprotein, alpha polypeptide	adipose stromal	99.40	99.70	333	333	333	0	0
2131	EXT1	NP_000118.2	JAA09627.1	EXT1	exostosin 1	adipose stromal	99.87	100.00	746	746	746	0	0
2162	F13A1	NP_000120.2	JAA39992.1	F13A1	coagulation factor XIII, A1 polypeptide	skeletal muscle	99.45	100.00	732	732	732	0	0
2184	FAH	NP_000128.1	JAA04887.1	FAH	fumarylacetoacetate hydrolase (fumarylacetoacetase)	adipose stromal	99.05	99.52	419	419	419	0	0
2235	FECH	NP_000131.2	JAA06835.1	FECH	ferrochelatase	adipose stromal	98.82	99.05	423	423	423	0	0
2261	FGFR3	NP_000133.1	JAA20912.1	FGFR3	fibroblast growth factor receptor 3	smooth vascular	99.88	99.88	806	806	806	0	0
2271	FH	NP_000134.2	JAA04240.1	FH	fumarate hydratase	adipose stromal	99.41	99.80	510	510	510	0	0
2395	FXN	NP_000135.2	JAA02734.1	FXN	frataxin	adipose stromal	98.57	98.57	210	210	210	0	0
2517	FUCA1	NP_000138.2	JAA02191.1	FUCA1	fucosidase, alpha-L- 1, tissue	adipose stromal	99.14	99.36	466	466	466	0	0
2581	GALC	NP_000144.2	JAA24416.1	GALC	galactosylceramidase	skin	99.85	99.85	685	685	685	0	0
2584	GALK1	NP_000145.1	JAA03154.1	GALK1	galactokinase 1	adipose stromal	100.00	100.00	392	392	392	0	0
2592	GALT	NP_000146.2	JAA02348.1	GALT	galactose-1-phosphate uridylyltransferase	adipose stromal	99.21	99.47	379	379	379	0	0
2593	GAMT	NP_000147.1	JAA10860.1	GAMT	guanidinoacetate N-methyltransferase	adipose stromal	99.15	100.00	236	236	236	0	0
2632	GBE1	NP_000149.3	JAA04643.1	GBE1	glucan (1,4-alpha-), branching enzyme 1	adipose stromal	99.72	99.86	702	702	702	0	0
2639	GCDH	NP_000150.1	JAA00959.1	GCDH	glutaryl-CoA dehydrogenase	adipose stromal	99.77	100.00	438	438	438	0	0
2643	GCH1	NP_000152.1	JAA03329.1	GCH1	GTP cyclohydrolase 1	adipose stromal	100.00	100.00	250	250	250	0	0
2697	GJA1	NP_000156.1	JAA09243.1	GJA1	gap junction protein, alpha 1, 43kDa	adipose stromal	99.74	99.74	382	382	382	0	0
2710	GK	NP_000158.1	JAA16761.1	GK	glycerol kinase	smooth vascular	100.00	100.00	524	524	524	0	0
2737	GLI3	NP_000159.3	JAA01207.1	GLI3	GLI family zinc finger 3	adipose stromal	99.81	99.87	1580	1580	1580	0	0
2717	GLA	NP_000160.1	JAA14156.1	GLA	galactosidase, alpha	smooth vascular	98.83	99.30	429	429	429	0	0
2908	NR3C1	NP_000167.1	JAA10136.1	NR3C1	nuclear receptor subfamily 3, group C, member 1 (glucocorticoid receptor)	adipose stromal	99.61	99.87	777	777	777	0	0
2934	GSN	NP_000168.1	JAA27023.1	GSN	gelsolin	skin	99.74	99.74	782	782	782	0	0
2937	GSS	NP_000169.1	JAA01031.1	GSS	glutathione synthetase	adipose stromal	99.79	99.79	474	474	474	0	0
2956	MSH6	NP_000170.1	JAA06003.1	MSH6	mutS homolog 6	adipose stromal	99.49	99.63	1360	1360	1360	0	0
2990	GUSB	NP_000172.2	JAA04263.1	GUSB	glucuronidase, beta	adipose stromal	99.54	99.85	651	651	651	0	0
3030	HADHA	NP_000173.2	JAA18923.1	HADHA	hydroxyacyl-CoA dehydrogenase/3-ketoacyl-CoA thiolase/enoyl-CoA hydratase (trifunctional protein), alpha subunit	smooth vascular	99.87	99.87	763	763	763	0	0
3075	CFH	NP_000177.2	JAA06765.1	CFH	complement factor H	adipose stromal	97.48	98.86	1231	1231	1231	0	0
3098	HK1	NP_000179.2	JAA17589.1	HK1	hexokinase 1	smooth vascular	99.67	99.78	917	917	917	0	0
3099	HK2	NP_000180.2	JAA07838.1	HK2	hexokinase 2	adipose stromal	99.67	99.89	917	917	917	0	0
3145	HMBS	NP_000181.2	JAA10954.1	HMBS	hydroxymethylbilane synthase	adipose stromal	100.00	100.00	361	361	361	0	0
3155	HMGCL	NP_000182.2	JAA14187.1	HMGCL	3-hydroxymethyl-3-methylglutaryl-CoA lyase	smooth vascular	99.69	100.00	325	325	325	0	0
6910	TBX5	NP_000183.2	JAA38880.1	TBX5	T-box 5	skeletal muscle	99.81	99.81	518	518	518	0	0
3251	HPRT1	NP_000185.1	JAA00911.1	HPRT1	hypoxanthine phosphoribosyltransferase 1	adipose stromal	100.00	100.00	218	218	218	0	0
3257	HPS1	NP_000186.2	JAA04478.1	HPS1	Hermansky-Pudlak syndrome 1	adipose stromal	99.43	100.00	700	700	700	0	0
6448	SGSH	NP_000190.1	JAA01434.1	SGSH	N-sulfoglucosamine sulfohydrolase	adipose stromal	99.20	99.60	502	502	502	0	0
3383	ICAM1	NP_000192.2	JAA01223.1	ICAM1	intercellular adhesion molecule 1	adipose stromal	96.99	98.31	532	532	532	0	0
3423	IDS	NP_000193.1	JAA03846.1	IDS	iduronate 2-sulfatase	adipose stromal	99.09	99.45	550	550	550	0	0
3426	CFI	NP_000195.2	JAA02044.1	CFI	complement factor I	adipose stromal	98.11	98.80	583	583	583	0	0
3643	INSR	NP_000199.2	JAA07370.1	INSR	insulin receptor	adipose stromal	99.78	99.86	1382	1382	1382	0	0
3655	ITGA6	NP_000201.2	JAA20288.1	ITGA6	integrin, alpha 6	smooth vascular	99.81	100.00	1073	1073	1073	0	0
3690	ITGB3	NP_000203.2	JAA05763.1	ITGB3	integrin, beta 3 (platelet glycoprotein IIIa, antigen CD61)	adipose stromal	99.75	100.00	788	788	788	0	0
182	JAG1	NP_000205.1	JAA04911.1	JAG1	jagged 1	adipose stromal	99.67	99.67	1218	1218	1218	0	0
3736	KCNA1	NP_000208.2	JAA37774.1	KCNA1	potassium voltage-gated channel, shaker-related subfamily, member 1 (episodic ataxia with myokymia)	skeletal muscle	99.80	99.80	495	495	495	0	0
3815	KIT	NP_000213.1	JAA23289.1	KIT	v-kit Hardy-Zuckerman 4 feline sarcoma viral oncogene homolog	skin	99.69	99.90	976	976	976	0	0
3875	KRT18	NP_000215.1	JAA05217.1	KRT18	keratin 18	adipose stromal	99.53	99.77	430	430	430	0	0
3952	LEP	NP_000221.1	JAA24338.1	LEP	leptin	skin	99.40	100.00	167	167	167	0	0
6445	SGCG	NP_000222.1	JAA32422.1	SGCG	sarcoglycan, gamma (35kDa dystrophin-associated glycoprotein)	skin	98.97	98.97	291	291	291	0	0
3978	LIG1	NP_000225.1	JAA07874.1	LIG1	ligase I, DNA, ATP-dependent	adipose stromal	99.02	99.67	919	919	919	0	0
3988	LIPA	NP_000226.2	JAA06214.1	LIPA	lipase A, lysosomal acid, cholesterol esterase	adipose stromal	100.00	100.00	399	399	399	0	0
4023	LPL	NP_000228.1	JAA19558.1	LPL	lipoprotein lipase	smooth vascular	99.79	100.00	475	475	475	0	0
4128	MAOA	NP_000231.1	JAA01681.1	MAOA	monoamine oxidase A	adipose stromal	99.24	99.62	527	527	527	0	0
4233	MET	NP_000236.2	JAA09598.1	MET	met proto-oncogene (hepatocyte growth factor receptor)	adipose stromal	99.78	99.86	1390	1390	1390	0	0
4292	MLH1	NP_000240.1	JAA03091.1	MLH1	mutL homolog 1, colon cancer, nonpolyposis type 2	adipose stromal	99.60	99.87	756	756	756	0	0
4436	MSH2	NP_000242.1	JAA08533.1	MSH2	mutS homolog 2, colon cancer, nonpolyposis type 1	adipose stromal	99.79	99.79	934	934	934	0	0
4534	MTM1	NP_000243.1	JAA10020.1	MTM1	myotubularin 1	adipose stromal	100.00	100.00	603	603	603	0	0
4548	MTR	NP_000245.2	JAA09123.1	MTR	5-methyltetrahydrofolate-homocysteine methyltransferase	adipose stromal	99.84	100.00	1265	1265	1265	0	0
4594	MUT	NP_000246.2	JAA07892.1	MUT	methylmalonyl CoA mutase	adipose stromal	99.47	99.87	750	750	750	0	0
4634	MYL3	NP_000249.1	JAA25432.1	MYL3	myosin, light chain 3, alkali; ventricular, skeletal, slow	skin	100.00	100.00	195	195	195	0	0
4644	MYO5A	NP_000250.3	JAA09334.1	MYO5A	myosin VA (heavy chain 12, myoxin)	adipose stromal	99.84	100.00	1855	1855	1855	0	0
4669	NAGLU	NP_000254.2	JAA05511.1	NAGLU	N-acetylglucosaminidase, alpha	adipose stromal	99.87	99.87	743	743	743	0	0
4693	NDP	NP_000257.1	JAA01185.1	NDP	Norrie disease (pseudoglioma)	adipose stromal	99.25	100.00	133	133	133	0	0
4763	NF1	NP_000258.1	JAA29598.1	NF1	neurofibromin 1	skin	99.96	100.00	2818	2818	2818	0	0
4771	NF2	NP_000259.1	JAA04651.1	NF2	neurofibromin 2 (merlin)	adipose stromal	99.83	100.00	590	597	595	0	0
4860	PNP	NP_000261.2	JAA01840.1	PNP	purine nucleoside phosphorylase	adipose stromal	99.31	99.65	289	289	289	0	0
4864	NPC1	NP_000262.2	JAA06243.1	NPC1	Niemann-Pick disease, type C1	adipose stromal	98.90	99.53	1278	1277	1278	1	1
4942	OAT	NP_000265.1	JAA22142.1	OAT	ornithine aminotransferase	smooth vascular	100.00	100.00	439	439	439	0	0
4952	OCRL	NP_000267.2	JAA10286.1	OCRL	oculocerebrorenal syndrome of Lowe	adipose stromal	99.89	99.89	901	901	901	0	0
5092	PCBD1	NP_000272.1	JAA01966.1	PCBD1	pterin-4 alpha-carbinolamine dehydratase/dimerization cofactor of hepatocyte nuclear factor 1 alpha	adipose stromal	100.00	100.00	104	104	104	0	0
5095	PCCA	NP_000273.2	JAA17874.1	PCCA	propionyl CoA carboxylase, alpha polypeptide	smooth vascular	99.45	99.73	728	728	728	0	0
5160	PDHA1	NP_000275.1	JAA01634.1	PDHA1	pyruvate dehydrogenase (lipoamide) alpha 1	adipose stromal	100.00	100.00	390	390	390	0	0
5184	PEPD	NP_000276.2	JAA02495.1	PEPD	peptidase D	adipose stromal	98.59	98.79	496	496	493	1	3
5193	PEX12	NP_000277.1	JAA03957.1	PEX12	peroxisomal biogenesis factor 12	adipose stromal	99.44	99.72	359	359	359	0	0
5190	PEX6	NP_000278.3	JAA11223.1	PEX6	peroxisomal biogenesis factor 6	adipose stromal	99.49	99.90	980	980	980	0	0
5191	PEX7	NP_000279.1	JAA02566.1	PEX7	peroxisomal biogenesis factor 7	adipose stromal	99.07	99.07	323	323	323	0	0
5230	PGK1	NP_000282.1	JAA21910.1	PGK1	phosphoglycerate kinase 1	smooth vascular	100.00	100.00	417	417	417	0	0
5256	PHKA2	NP_000283.1	JAA02852.1	PHKA2	phosphorylase kinase, alpha 2 (liver)	adipose stromal	99.60	99.68	1235	1235	1235	0	0
5257	PHKB	NP_000284.1	JAA04090.1	PHKB	phosphorylase kinase, beta	adipose stromal	98.44	98.72	1093	1093	1093	0	0
5261	PHKG2	NP_000285.1	JAA02040.1	PHKG2	phosphorylase kinase, gamma 2 (testis)	adipose stromal	99.75	99.75	406	406	406	0	0
5311	PKD2	NP_000288.1	JAA09165.1	PKD2	polycystic kidney disease 2 (autosomal dominant)	adipose stromal	99.69	99.79	968	968	968	0	0
5351	PLOD1	NP_000293.2	JAA19345.1	PLOD1	procollagen-lysine 1, 2-oxoglutarate 5-dioxygenase 1	smooth vascular	99.04	99.59	727	727	727	0	0
5373	PMM2	NP_000294.1	JAA01744.1	PMM2	phosphomannomutase 2	adipose stromal	99.19	100.00	246	246	246	0	0
5445	PON2	NP_000296.2	JAA11176.1	PON2	paraoxonase 2	adipose stromal	100.00	100.00	354	375	354	0	0
5476	CTSA	NP_000299.2	JAA03829.1	CTSA	cathepsin A	adipose stromal	98.80	98.80	498	495	498	1	3
5498	PPOX	NP_000300.1	JAA08145.1	PPOX	protoporphyrinogen oxidase	adipose stromal	100.00	100.00	477	477	477	0	0
5538	PPT1	NP_000301.1	JAA09377.1	PPT1	palmitoyl-protein thioesterase 1	adipose stromal	99.35	99.67	306	306	306	0	0
5627	PROS1	NP_000304.2	JAA10313.1	PROS1	protein S (alpha)	adipose stromal	99.41	99.85	676	676	676	0	0
5805	PTS	NP_000308.1	JAA08207.1	PTS	6-pyruvoyltetrahydropterin synthase	adipose stromal	98.62	99.31	145	145	145	0	0
5830	PEX5	NP_000310.2	JAA07814.1	PEX5	peroxisomal biogenesis factor 5	adipose stromal	99.84	99.84	631	631	631	0	0
5860	QDPR	NP_000311.2	JAA00861.1	QDPR	quinoid dihydropteridine reductase	adipose stromal	97.95	99.59	244	244	244	0	0
5925	RB1	NP_000312.2	JAA04531.1	RB1	retinoblastoma 1	adipose stromal	99.89	100.00	928	928	928	0	0
5308	PITX2	NP_000316.2	JAA39973.1	PITX2	paired-like homeodomain 2	skeletal muscle	100.00	100.00	324	324	324	0	0
6094	ROM1	NP_000318.1	JAA07558.1	ROM1	retinal outer segment membrane protein 1	adipose stromal	99.72	99.72	351	351	351	0	0
6444	SGCD	NP_000328.2	JAA04005.1	SGCD	sarcoglycan, delta (35kDa dystrophin-associated glycoprotein)	adipose stromal	100.00	100.00	290	290	290	0	0
6622	SNCA	NP_000336.1	JAA18411.1	SNCA	synuclein, alpha (non A4 component of amyloid precursor)	smooth vascular	98.57	99.29	140	140	140	0	0
6948	TCN2	NP_000346.2	JAA00711.1	TCN2	transcobalamin II	adipose stromal	98.13	98.36	427	427	427	0	0
7045	TGFBI	NP_000349.1	JAA28435.1	TGFBI	transforming growth factor, beta-induced, 68kDa	skin	100.00	100.00	683	683	683	0	0
7056	THBD	NP_000352.1	JAA04379.1	THBD	thrombomodulin	adipose stromal	98.43	98.78	575	575	575	0	0
7078	TIMP3	NP_000353.1	JAA11221.1	TIMP3	TIMP metallopeptidase inhibitor 3	adipose stromal	100.00	100.00	211	211	211	0	0
7139	TNNT2	NP_000355.2	JAA36027.1	TNNT2	troponin T type 2 (cardiac)	skeletal muscle	99.66	99.66	295	295	295	0	0
7172	TPMT	NP_000358.1	JAA09249.1	TPMT	thiopurine S-methyltransferase	adipose stromal	99.18	99.59	245	245	245	0	0
7248	TSC1	NP_000359.1	JAA07902.1	TSC1	tuberous sclerosis 1	adipose stromal	99.66	99.74	1164	1164	1164	0	0
7372	UMPS	NP_000364.1	JAA00722.1	UMPS	uridine monophosphate synthetase	adipose stromal	98.54	98.75	480	480	480	0	0
7389	UROD	NP_000365.3	JAA08957.1	UROD	uroporphyrinogen decarboxylase	adipose stromal	99.73	99.73	367	367	367	0	0
7390	UROS	NP_000366.1	JAA12526.1	UROS	uroporphyrinogen III synthase	smooth vascular	99.25	100.00	265	265	265	0	0
7507	XPA	NP_000371.1	JAA00710.1	XPA	xeroderma pigmentosum, complementation group A	adipose stromal	99.63	99.63	273	273	273	0	0
224	ALDH3A2	NP_000373.1	JAA01158.1	ALDH3A2	aldehyde dehydrogenase 3 family, member A2	adipose stromal	98.97	99.59	485	485	485	0	0
642	BLMH	NP_000377.1	JAA03441.1	BLMH	bleomycin hydrolase	adipose stromal	99.78	100.00	455	455	455	0	0
788	SLC25A20	NP_000378.1	JAA04854.1	SLC25A20	solute carrier family 25 (carnitine/acylcarnitine translocase), member 20	adipose stromal	100.00	100.00	301	301	301	0	0
1026	CDKN1A	NP_000380.1	JAA11270.1	CDKN1A	cyclin-dependent kinase inhibitor 1A (p21, Cip1)	adipose stromal	100.00	100.00	164	164	164	0	0
1121	CHM	NP_000381.1	JAA07847.1	CHM	choroideremia (Rab escort protein 1)	adipose stromal	99.54	99.69	653	653	653	0	0
1200	TPP1	NP_000382.3	JAA08929.1	TPP1	tripeptidyl peptidase I	adipose stromal	99.64	99.82	563	572	563	0	0
1290	COL5A2	NP_000384.2	JAA44274.1	COL5A2	collagen, type V, alpha 2	skeletal muscle	99.87	99.93	1499	1499	1499	0	0
1439	CSF2RB	NP_000386.1	JAA24081.1	CSF2RB	colony stimulating factor 2 receptor, beta, low-affinity (granulocyte-macrophage)	skin	98.44	99.22	897	897	897	0	0
1513	CTSK	NP_000387.1	JAA07898.1	CTSK	cathepsin K	adipose stromal	98.78	100.00	329	329	329	0	0
1727	CYB5R3	NP_000389.1	JAA44320.1	CYB5R3	cytochrome b5 reductase 3	skeletal muscle	97.01	98.67	301	324	301	0	0
1959	EGR2	NP_000390.2	JAA09609.1	EGR2	early growth response 2	adipose stromal	100.00	100.00	476	476	476	0	0
2132	EXT2	NP_000392.3	JAA31258.1	EXT2	exostosin 2	skin	99.73	99.87	751	751	751	0	0
2539	G6PD	NP_000393.4	JAA29444.1	G6PD	glucose-6-phosphate dehydrogenase	skin	99.82	100.00	545	545	545	0	0
2720	GLB1	NP_000395.2	JAA08935.1	GLB1	galactosidase, beta 1	adipose stromal	99.11	99.26	677	677	677	0	0
2760	GM2A	NP_000396.2	JAA05600.1	GM2A	GM2 ganglioside activator	adipose stromal	98.96	99.48	193	193	193	0	0
2812	GP1BB	NP_000398.1	JAA10157.1	GP1BB	glycoprotein Ib (platelet), beta polypeptide	adipose stromal	100.00	100.00	205	206	206	0	0
2820	GPD2	NP_000399.3	JAA09155.1	GPD2	glycerol-3-phosphate dehydrogenase 2 (mitochondrial)	adipose stromal	100.00	100.00	727	727	727	0	0
3077	HFE	NP_000401.1	JAA01044.1	HFE	hemochromatosis	adipose stromal	100.00	100.00	348	348	348	0	0
3141	HLCS	NP_000402.3	JAA01055.1	HLCS	holocarboxylase synthetase (biotin-(proprionyl-Coenzyme A-carboxylase (ATP-hydrolysing)) ligase)	adipose stromal	99.31	99.45	726	726	726	0	0
3295	HSD17B4	NP_000405.1	JAA09354.1	HSD17B4	hydroxysteroid (17-beta) dehydrogenase 4	adipose stromal	99.46	99.59	736	736	736	0	0
3459	IFNGR1	NP_000407.1	JAA02179.1	IFNGR1	interferon gamma receptor 1	adipose stromal	99.59	99.80	489	489	489	0	0
3566	IL4R	NP_000409.1	JAA05016.1	IL4R	interleukin 4 receptor	adipose stromal	98.42	99.27	825	825	825	0	0
3908	LAMA2	NP_000417.2	JAA10301.1	LAMA2	laminin, alpha 2	adipose stromal	99.17	99.52	3122	3122	3122	0	0
4053	LTBP2	NP_000419.1	JAA22089.1	LTBP2	latent transforming growth factor beta binding protein 2	smooth vascular	99.45	99.73	1821	1821	1821	0	0
5048	PAFAH1B1	NP_000421.1	JAA05885.1	PAFAH1B1	platelet-activating factor acetylhydrolase 1b, regulatory subunit 1 (45kDa)	adipose stromal	99.76	100.00	410	410	410	0	0
4598	MVK	NP_000422.1	JAA02958.1	MVK	mevalonate kinase	adipose stromal	99.49	99.75	396	396	396	0	0
4633	MYL2	NP_000423.2	JAA34888.1	MYL2	myosin, light chain 2, regulatory, cardiac, slow	skeletal muscle	99.40	99.40	166	166	166	0	0
4688	NCF2	NP_000424.2	JAA02114.1	NCF2	neutrophil cytosolic factor 2	adipose stromal	99.05	100.00	526	526	526	0	0
4758	NEU1	NP_000425.1	JAA04693.1	NEU1	sialidase 1 (lysosomal sialidase)	adipose stromal	100.00	100.00	415	415	415	0	0
4854	NOTCH3	NP_000426.2	JAA03144.1	NOTCH3	notch 3	adipose stromal	99.87	99.96	2321	2321	2321	0	0
5019	OXCT1	NP_000427.1	JAA02979.1	OXCT1	3-oxoacid CoA transferase 1	adipose stromal	99.23	99.62	520	520	520	0	0
5051	PAFAH2	NP_000428.2	JAA00561.1	PAFAH2	platelet-activating factor acetylhydrolase 2, 40kDa	adipose stromal	99.49	99.49	392	392	392	0	0
5122	PCSK1	NP_000430.3	JAA02590.1	PCSK1	proprotein convertase subtilisin/kexin type 1	adipose stromal	99.87	100.00	753	753	753	0	0
5175	PECAM1	NP_000433.4	JAA19483.1	PECAM1	platelet/endothelial cell adhesion molecule	smooth vascular	99.19	99.59	738	738	738	0	0
5664	PSEN2	NP_000438.2	JAA06190.1	PSEN2	presenilin 2 (Alzheimer disease 4)	adipose stromal	99.78	99.78	448	448	448	0	0
6647	SOD1	NP_000445.1	JAA08304.1	SOD1	superoxide dismutase 1, soluble	adipose stromal	100.00	100.00	154	154	154	0	0
6794	STK11	NP_000446.1	JAA06251.1	STK11	serine/threonine kinase 11	adipose stromal	99.31	99.31	433	433	433	0	0
6821	SUOX	NP_000447.2	JAA07608.1	SUOX	sulfite oxidase	adipose stromal	99.45	99.63	545	545	545	0	0
7068	THRB	NP_000452.2	JAA03010.1	THRB	thyroid hormone receptor, beta (erythroblastic leukemia viral (v-erb-a) oncogene homolog 2, avian)	adipose stromal	100.00	100.00	461	461	461	0	0
7337	UBE3A	NP_000453.2	JAA25314.1	UBE3A	ubiquitin protein ligase E3A	skin	100.00	100.00	875	875	875	0	0
580	BARD1	NP_000456.2	JAA03576.1	BARD1	BRCA1 associated RING domain 1	adipose stromal	99.49	99.74	777	777	777	0	0
5189	PEX1	NP_000457.1	JAA04232.1	PEX1	peroxisomal biogenesis factor 1	adipose stromal	99.69	100.00	1283	1283	1283	0	0
203	AK1	NP_000467.1	JAA01550.1	AK1	adenylate kinase 1	adipose stromal	99.48	99.48	194	194	194	0	0
249	ALPL	NP_000469.3	JAA01702.1	ALPL	alkaline phosphatase, liver/bone/kidney	adipose stromal	98.85	99.62	524	524	524	0	0
272	AMPD3	NP_000471.1	JAA01849.1	AMPD3	adenosine monophosphate deaminase 3	adipose stromal	99.48	99.61	776	776	776	0	0
353	APRT	NP_000476.1	JAA07209.1	APRT	adenine phosphoribosyltransferase	adipose stromal	100.00	100.00	133	134	180	0	0
410	ARSA	NP_000478.3	JAA05071.1	ARSA	arylsulfatase A	adipose stromal	99.41	100.00	509	509	509	0	0
546	ATRX	NP_000480.3	JAA18586.1	ATRX	alpha thalassemia/mental retardation syndrome X-linked	smooth vascular	99.76	99.80	2492	2492	2492	0	0
1300	COL10A1	NP_000484.2	JAA05187.1	COL10A1	collagen, type X, alpha 1	adipose stromal	98.53	99.26	680	680	680	0	0
1287	COL4A5	NP_000486.1	JAA02424.1	COL4A5	collagen, type IV, alpha 5	adipose stromal	99.70	99.82	1685	1685	1685	0	0
2159	F10	NP_000495.1	JAA00605.1	F10	coagulation factor X	adipose stromal	100.00	100.00	488	488	488	0	0
2588	GALNS	NP_000503.1	JAA05014.1	GALNS	galactosamine (N-acetyl)-6-sulfate sulfatase	adipose stromal	99.04	99.62	522	522	522	0	0
3073	HEXA	NP_000511.2	JAA06582.1	HEXA	hexosaminidase A (alpha polypeptide)	adipose stromal	99.62	99.81	529	529	529	0	0
3074	HEXB	NP_000512.1	JAA05181.1	HEXB	hexosaminidase B (beta polypeptide)	adipose stromal	98.56	99.46	556	556	556	0	0
3949	LDLR	NP_000518.1	JAA07036.1	LDLR	low density lipoprotein receptor	adipose stromal	98.84	99.30	860	860	860	0	0
4125	MAN2B1	NP_000519.2	JAA09092.1	MAN2B1	mannosidase, alpha, class 2B, member 1	adipose stromal	99.31	99.51	1011	1011	1011	0	0
5096	PCCB	NP_000523.2	JAA10781.1	PCCB	propionyl CoA carboxylase, beta polypeptide	adipose stromal	99.63	99.81	539	539	539	0	0
5378	PMS1	NP_000525.1	JAA02548.1	PMS1	PMS1 postmeiotic segregation increased 1	adipose stromal	99.57	99.89	932	932	932	0	0
5395	PMS2	NP_000526.1	JAA14691.1	PMS2	PMS2 postmeiotic segregation increased 2	smooth vascular	98.38	98.84	862	862	862	0	0
6609	SMPD1	NP_000534.3	JAA03181.1	SMPD1	sphingomyelin phosphodiesterase 1, acid lysosomal	adipose stromal	98.42	98.73	631	627	631	1	4
6891	TAP2	NP_000535.3	JAA10743.1	TAP2	transporter 2, ATP-binding cassette, sub-family B (MDR/TAP)	adipose stromal	99.57	99.72	703	703	703	0	0
7157	TP53	NP_000537.3	JAA11113.1	TP53	tumor protein p53	adipose stromal	100.00	100.00	393	393	393	0	0
7428	VHL	NP_000542.1	JAA06417.1	VHL	von Hippel-Lindau tumor suppressor	adipose stromal	100.00	100.00	213	213	213	0	0
2944	GSTM1	NP_000552.2	JAA09147.1	GSTM4	glutathione S-transferase mu 4	adipose stromal	95.87	98.62	218	218	218	0	0
3570	IL6R	NP_000556.1	JAA27895.1	IL6R	interleukin 6 receptor	skin	99.36	99.36	468	468	468	0	0
1604	CD55	NP_000565.1	JAA04073.1	CD55	CD55 molecule, decay accelerating factor for complement (Cromer blood group)	adipose stromal	98.16	98.95	381	381	381	0	0
3552	IL1A	NP_000566.3	JAA03019.1	IL1A	interleukin 1, alpha	adipose stromal	100.00	100.00	271	271	271	0	0
3553	IL1B	NP_000567.1	JAA01071.1	IL1B	interleukin 1, beta	adipose stromal	99.26	99.63	269	269	269	0	0
3557	IL1RN	NP_000568.1	JAA12750.1	IL1RN	interleukin 1 receptor antagonist	smooth vascular	98.74	99.37	159	159	159	0	0
6696	SPP1	NP_000573.1	JAA06552.1	SPP1	secreted phosphoprotein 1	adipose stromal	97.67	99.00	300	300	300	0	0
3576	CXCL8	NP_000575.1	JAA00846.1	IL8	interleukin 8	adipose stromal	100.00	100.00	99	99	99	0	0
3600	IL15	NP_000576.1	JAA02255.1	IL15	interleukin 15	adipose stromal	100.00	100.00	162	162	162	0	0
730	C7	NP_000578.2	JAA18409.1	C7	complement component 7	smooth vascular	99.05	99.29	843	843	843	0	0
929	CD14	NP_000582.1	JAA19420.1	CD14	CD14 molecule	smooth vascular	98.93	99.20	375	375	375	0	0
6890	TAP1	NP_000584.2	JAA03395.1	TAP1	transporter 1, ATP-binding cassette, sub-family B (MDR/TAP)	adipose stromal	98.14	98.76	808	808	808	0	0
3484	IGFBP1	NP_000587.1	JAA12567.1	IGFBP1	insulin-like growth factor binding protein 1	smooth vascular	98.84	99.23	259	281	259	0	0
3485	IGFBP2	NP_000588.2	JAA31402.1	IGFBP2	insulin-like growth factor binding protein 2, 36kDa	skin	96.34	96.34	328	325	328	1	3
3488	IGFBP5	NP_000590.1	JAA02334.1	IGFBP5	insulin-like growth factor binding protein 5	adipose stromal	99.63	100.00	272	272	272	0	0
3569	IL6	NP_000591.1	JAA11133.1	IL6	interleukin 6 (interferon, beta 2)	adipose stromal	99.53	99.53	212	212	212	0	0
3082	HGF	NP_000592.3	JAA08997.1	HGF	hepatocyte growth factor (hepapoietin A; scatter factor)	adipose stromal	99.86	100.00	728	728	728	0	0
6387	CXCL12	NP_000600.1	JAA18942.1	CXCL12	chemokine (C-X-C motif) ligand 12	smooth vascular	100.00	100.00	93	93	93	0	0
1270	CNTF	NP_000605.1	JAA01095.1	CNTF	ciliary neurotrophic factor	adipose stromal	98.50	99.00	200	200	200	0	0
4684	NCAM1	NP_000606.3	JAA42696.1	NCAM1	neural cell adhesion molecule 1	skeletal muscle	99.65	99.88	848	848	848	0	0
920	CD4	NP_000607.1	JAA00865.1	CD4	CD4 molecule	adipose stromal	98.91	99.13	458	458	458	0	0
3479	IGF1	NP_000609.1	JAA25756.1	IGF1	insulin-like growth factor 1 (somatomedin C)	skin	100.00	100.00	153	153	153	0	0
624	BDKRB2	NP_000614.1	JAA03103.1	BDKRB2	bradykinin receptor B2	adipose stromal	99.49	99.49	391	391	391	0	0
4052	LTBP1	NP_000618.3	JAA31279.1	LTBP1	latent transforming growth factor beta binding protein 1	skin	98.99	99.35	1390	1391	1395	1	1
3588	IL10RB	NP_000619.3	JAA07611.1	IL10RB	interleukin 10 receptor, beta	adipose stromal	99.69	99.69	325	325	325	0	0
3454	IFNAR1	NP_000620.2	JAA05682.1	IFNAR1	interferon (alpha, beta and omega) receptor 1	adipose stromal	99.10	99.28	558	558	557	1	1
596	BCL2	NP_000624.2	JAA31790.1	BCL2	B-cell CLL/lymphoma 2	skin	100.00	100.00	239	239	239	0	0
5990	RFX2	NP_000626.2	JAA27199.1	RFX2	regulatory factor X, 2 (influences HLA class II expression)	skin	99.72	99.86	723	723	723	0	0
6648	SOD2	NP_000627.2	JAA32886.1	SOD2	superoxide dismutase 2, mitochondrial	skin	96.40	97.30	222	242	222	0	0
2936	GSR	NP_000628.2	JAA01806.1	GSR	glutathione reductase	adipose stromal	99.04	99.23	522	522	522	0	0
7448	VTN	NP_000629.3	JAA12396.1	VTN	vitronectin	smooth vascular	99.37	99.79	478	478	478	0	0
3598	IL13RA2	NP_000631.1	JAA01640.1	IL13RA2	interleukin 13 receptor, alpha 2	adipose stromal	98.42	99.47	380	380	380	0	0
3589	IL11	NP_000632.1	JAA03705.1	IL11	interleukin 11	adipose stromal	100.00	100.00	199	199	199	0	0
7040	TGFB1	NP_000651.3	JAA26477.1	TGFB1	transforming growth factor, beta 1	skin	100.00	100.00	390	390	390	0	0
18	ABAT	NP_000654.2	JAA04979.1	ABAT	4-aminobutyrate aminotransferase	adipose stromal	98.80	99.60	500	500	500	0	0
125	ADH1B	NP_000659.2	JAA17566.1	ADH1B	alcohol dehydrogenase 1B (class I), beta polypeptide	smooth vascular	99.47	99.47	375	375	375	0	0
128	ADH5	NP_000662.3	JAA09550.1	ADH5	alcohol dehydrogenase 5 (class III), chi polypeptide	adipose stromal	99.47	100.00	374	374	374	0	0
136	ADORA2B	NP_000667.1	JAA02134.1	ADORA2B	adenosine A2b receptor	adipose stromal	99.70	100.00	332	332	332	0	0
150	ADRA2A	NP_000672.3	JAA09197.1	ADRA2A	adrenergic, alpha-2A-, receptor	adipose stromal	99.35	99.57	465	465	465	0	0
191	AHCY	NP_000678.1	JAA08061.1	AHCY	adenosylhomocysteinase	adipose stromal	100.00	100.00	432	432	432	0	0
216	ALDH1A1	NP_000680.2	JAA16237.1	ALDH1A1	aldehyde dehydrogenase 1 family, member A1	smooth vascular	100.00	100.00	501	501	501	0	0
217	ALDH2	NP_000681.2	JAA07990.1	ALDH2	aldehyde dehydrogenase 2 family (mitochondrial)	adipose stromal	99.42	99.42	517	517	517	0	0
219	ALDH1B1	NP_000683.3	JAA05233.1	ALDH1B1	aldehyde dehydrogenase 1 family, member B1	adipose stromal	99.42	99.81	517	517	517	0	0
221	ALDH3B1	NP_000685.1	JAA01714.1	ALDH3B1	aldehyde dehydrogenase 3 family, member B1	adipose stromal	98.08	99.15	468	468	468	0	0
223	ALDH9A1	NP_000687.3	JAA03811.1	ALDH9A1	aldehyde dehydrogenase 9 family, member A1	adipose stromal	99.61	99.81	518	518	518	0	0
552	AVPR1A	NP_000697.1	JAA05952.1	AVPR1A	arginine vasopressin receptor 1A	adipose stromal	99.52	99.52	418	421	418	0	0
593	BCKDHA	NP_000700.1	JAA00500.1	BCKDHA	branched chain keto acid dehydrogenase E1, alpha polypeptide	adipose stromal	99.33	99.78	445	445	445	0	0
623	BDKRB1	NP_000701.2	JAA01739.1	BDKRB1	bradykinin receptor B1	adipose stromal	99.15	99.43	353	353	353	0	0
644	BLVRA	NP_000703.2	JAA08884.1	BLVRA	biliverdin reductase A	adipose stromal	99.32	99.66	296	296	296	0	0
645	BLVRB	NP_000704.1	JAA01019.1	BLVRB	biliverdin reductase B (flavin reductase (NADPH))	adipose stromal	99.03	100.00	206	206	206	0	0
775	CACNA1C	NP_000710.5	JAA03430.1	CACNA1C	calcium channel, voltage-dependent, L type, alpha 1C subunit	adipose stromal	99.77	99.81	2138	2138	2138	0	0
781	CACNA2D1	NP_000713.2	JAA13885.1	CACNA2D1	calcium channel, voltage-dependent, alpha 2/delta subunit 1	smooth vascular	99.82	99.91	1091	1091	1091	0	0
784	CACNB3	NP_000716.2	JAA07047.1	CACNB3	calcium channel, voltage-dependent, beta 3 subunit	adipose stromal	99.79	100.00	484	484	484	0	0
797	CALCB	NP_000719.1	JAA14908.1	CALCB	calcitonin-related polypeptide beta	smooth vascular	99.21	99.21	127	127	127	0	0
1140	CHRNB1	NP_000738.2	JAA38790.1	CHRNB1	cholinergic receptor, nicotinic, beta 1 (muscle)	skeletal muscle	99.40	99.60	501	501	501	0	0
1312	COMT	NP_000745.1	JAA09470.1	COMT	catechol-O-methyltransferase	adipose stromal	99.26	99.63	271	271	271	0	0
1384	CRAT	NP_000746.2	JAA08252.1	CRAT	carnitine O-acetyltransferase	adipose stromal	99.04	99.36	626	626	626	0	0
1593	CYP27A1	NP_000775.1	JAA16812.1	CYP27A1	cytochrome P450, family 27, subfamily A, polypeptide 1	smooth vascular	99.62	99.81	531	531	531	0	0
1595	CYP51A1	NP_000777.1	JAA10163.1	CYP51A1	cytochrome P450, family 51, subfamily A, polypeptide 1	adipose stromal	99.21	99.61	509	509	509	0	0
1633	DCK	NP_000779.1	JAA04009.1	DCK	deoxycytidine kinase	adipose stromal	98.46	99.23	260	260	260	0	0
1719	DHFR	NP_000782.1	JAA09538.1	DHFR	dihydrofolate reductase	adipose stromal	99.47	100.00	187	187	187	0	0
1812	DRD1	NP_000785.1	JAA31057.1	DRD1	dopamine receptor D1	skin	100.00	100.00	446	446	446	0	0
2246	FGF1	NP_000791.1	JAA29511.1	FGF1	fibroblast growth factor 1 (acidic)	skin	99.35	99.35	155	155	155	0	0
2280	FKBP1A	NP_000792.1	JAA08387.1	FKBP1A	FK506 binding protein 1A, 12kDa	adipose stromal	100.00	100.00	108	108	108	0	0
2352	FOLR3	NP_000795.2	JAA33923.1	FOLR3	folate receptor 3 (gamma)	skeletal muscle	98.37	98.37	245	245	245	0	0
2621	GAS6	NP_000811.1	JAA44258.1	GAS6	growth arrest-specific 6	skeletal muscle	97.36	97.80	682	682	678	1	4
2677	GGCX	NP_000812.2	JAA09305.1	GGCX	gamma-glutamyl carboxylase	adipose stromal	99.21	99.60	758	758	758	0	0
2796	GNRH1	NP_000816.4	JAA01139.1	GNRH1	gonadotropin-releasing hormone 1 (luteinizing-releasing hormone)	adipose stromal	97.92	97.92	96	96	96	0	0
2890	GRIA1	NP_000818.2	JAA28648.1	GRIA1	glutamate receptor, ionotropic, AMPA 1	skin	100.00	100.00	906	906	906	0	0
2907	GRINA	NP_000828.1	JAA08478.1	GRINA	glutamate receptor, ionotropic, N-methyl D-aspartate-associated protein 1 (glutamate binding)	adipose stromal	100.00	100.00	371	371	371	0	0
2947	GSTM3	NP_000840.2	JAA02585.1	GSTM3	glutathione S-transferase mu 3 (brain)	adipose stromal	99.56	99.56	225	225	225	0	0
2948	GSTM4	NP_000841.1	JAA09146.1	GSTM4	glutathione S-transferase mu 4	adipose stromal	99.08	99.08	218	218	218	0	0
2952	GSTT1	NP_000844.2	JAA10555.1	GSTT1	glutathione S-transferase theta 1	adipose stromal	100.00	100.00	240	240	240	0	0
3156	HMGCR	NP_000850.1	JAA08150.1	HMGCR	3-hydroxy-3-methylglutaryl-CoA reductase	adipose stromal	99.77	99.77	888	888	888	0	0
3269	HRH1	NP_000852.1	JAA06735.1	HRH1	histamine receptor H1	adipose stromal	98.97	99.38	487	487	487	0	0
3363	HTR7	NP_000863.1	JAA13963.1	HTR7	5-hydroxytryptamine (serotonin) receptor 7 (adenylate cyclase-coupled)	smooth vascular	100.00	100.00	445	445	445	0	0
3455	IFNAR2	NP_000865.2	JAA07980.1	IFNAR2	interferon (alpha, beta and omega) receptor 2	adipose stromal	98.19	99.40	331	331	331	0	0
3480	IGF1R	NP_000866.1	JAA41509.1	IGF1R	insulin-like growth factor 1 receptor	skeletal muscle	99.49	99.56	1367	1364	1367	1	3
3482	IGF2R	NP_000867.2	JAA09364.1	IGF2R	insulin-like growth factor 2 receptor	adipose stromal	99.48	99.76	2491	2491	2491	0	0
3554	IL1R1	NP_000868.1	JAA11309.1	IL1R1	interleukin 1 receptor, type I	adipose stromal	99.65	100.00	569	569	569	0	0
3574	IL7	NP_000871.1	JAA29205.1	IL7	interleukin 7	skin	100.00	100.00	177	177	177	0	0
3592	IL12A	NP_000873.2	JAA02401.1	IL12A	interleukin 12A (natural killer cell stimulatory factor 1, cytotoxic lymphocyte maturation factor 1, p35)	adipose stromal	99.60	99.60	253	253	253	0	0
3614	IMPDH1	NP_000874.2	JAA20137.1	IMPDH1	IMP (inosine 5'-monophosphate) dehydrogenase 1	smooth vascular	95.83	96.66	599	589	599	1	10
3615	IMPDH2	NP_000875.2	JAA05909.1	IMPDH2	IMP (inosine 5'-monophosphate) dehydrogenase 2	adipose stromal	100.00	100.00	514	514	514	0	0
3676	ITGA4	NP_000876.3	JAA05697.1	ITGA4	integrin, alpha 4 (antigen CD49D, alpha 4 subunit of VLA-4 receptor)	adipose stromal	99.42	99.90	1032	1032	1032	0	0
3687	ITGAX	NP_000878.2	JAA04413.1	ITGAX	integrin, alpha X (complement component 3 receptor 4 subunit)	adipose stromal	99.23	99.48	1163	1163	1163	0	0
3694	ITGB6	NP_000879.2	JAA42897.1	ITGB6	integrin, beta 6	skeletal muscle	99.37	99.75	788	788	788	0	0
3695	ITGB7	NP_000880.1	JAA36516.1	ITGB7	integrin, beta 7	skeletal muscle	99.75	99.75	798	798	798	0	0
3759	KCNJ2	NP_000882.1	JAA30266.1	KCNJ2	potassium inwardly-rectifying channel, subfamily J, member 2	skin	100.00	100.00	427	427	427	0	0
4048	LTA4H	NP_000886.1	JAA13059.1	LTA4H	leukotriene A4 hydrolase	smooth vascular	100.00	100.00	611	611	611	0	0
4129	MAOB	NP_000889.3	JAA05234.1	MAOB	monoamine oxidase B	adipose stromal	99.81	99.81	520	520	520	0	0
4254	KITLG	NP_000890.1	JAA06924.1	KITLG	KIT ligand	adipose stromal	100.00	100.00	273	273	273	0	0
4256	MGP	NP_000891.2	JAA00955.1	MGP	matrix Gla protein	adipose stromal	97.09	98.06	103	103	103	0	0
4306	NR3C2	NP_000892.2	JAA01387.1	NR3C2	nuclear receptor subfamily 3, group C, member 2	adipose stromal	99.39	99.70	984	984	984	0	0
1728	NQO1	NP_000894.1	JAA07332.1	NQO1	NAD(P)H dehydrogenase, quinone 1	adipose stromal	100.00	100.00	274	320	274	0	0
4835	NQO2	NP_000895.2	JAA07017.1	NQO2	NAD(P)H dehydrogenase, quinone 2	adipose stromal	98.70	99.13	231	231	231	0	0
4881	NPR1	NP_000897.3	JAA11602.1	NPR1	natriuretic peptide receptor A/guanylate cyclase A (atrionatriuretic peptide receptor A)	smooth vascular	99.91	99.91	1061	1061	1061	0	0
4883	NPR3	NP_000899.1	JAA02679.1	NPR3	natriuretic peptide receptor C/guanylate cyclase C (atrionatriuretic peptide receptor C)	adipose stromal	99.81	99.81	540	540	540	0	0
5033	P4HA1	NP_000908.2	JAA13929.1	P4HA1	prolyl 4-hydroxylase, alpha polypeptide I	smooth vascular	99.25	99.44	533	566	534	0	0
5139	PDE3A	NP_000912.3	JAA07784.1	PDE3A	phosphodiesterase 3A, cGMP-inhibited	adipose stromal	99.65	99.74	1141	1141	1141	0	0
5162	PDHB	NP_000916.2	JAA00740.1	PDHB	pyruvate dehydrogenase (lipoamide) beta	adipose stromal	100.00	100.00	359	359	359	0	0
5322	PLA2G5	NP_000920.1	JAA22715.1	PLA2G5	phospholipase A2, group V	skin	99.28	99.28	138	138	138	0	0
5327	PLAT	NP_000921.1	JAA05069.1	PLAT	plasminogen activator, tissue	adipose stromal	99.64	99.82	562	562	562	0	0
5331	PLCB3	NP_000923.1	JAA04641.1	PLCB3	phospholipase C, beta 3 (phosphatidylinositol-specific)	adipose stromal	99.68	99.76	1234	1234	1234	0	0
5332	PLCB4	NP_000924.3	JAA05586.1	PLCB4	phospholipase C, beta 4	adipose stromal	99.75	99.92	1194	1194	1194	0	0
5352	PLOD2	NP_000926.2	JAA15214.1	PLOD2	procollagen-lysine, 2-oxoglutarate 5-dioxygenase 2	smooth vascular	99.59	100.00	737	737	737	0	0
5431	POLR2B	NP_000929.1	JAA09702.1	POLR2B	polymerase (RNA) II (DNA directed) polypeptide B, 140kDa	adipose stromal	100.00	100.00	1174	1174	1174	0	0
5447	POR	NP_000932.3	JAA02975.1	POR	P450 (cytochrome) oxidoreductase	adipose stromal	99.71	100.00	680	680	680	0	0
5480	PPIC	NP_000934.1	JAA04172.1	PPIC	peptidylprolyl isomerase C (cyclophilin C)	adipose stromal	98.11	99.53	212	212	212	0	0
5534	PPP3R1	NP_000936.1	JAA04047.1	PPP3R1	protein phosphatase 3, regulatory subunit B, alpha	adipose stromal	100.00	100.00	170	170	170	0	0
5557	PRIM1	NP_000937.1	JAA01149.1	PRIM1	primase, DNA, polypeptide 1 (49kDa)	adipose stromal	100.00	100.00	420	420	420	0	0
5558	PRIM2	NP_000938.2	JAA08368.1	PRIM2	primase, DNA, polypeptide 2 (58kDa)	adipose stromal	99.80	99.80	509	509	509	0	0
5730	PTGDS	NP_000945.3	JAA22407.1	PTGDS	prostaglandin D2 synthase 21kDa (brain)	skin	98.42	98.42	190	190	190	0	0
5732	PTGER2	NP_000947.2	JAA04794.1	PTGER2	prostaglandin E receptor 2 (subtype EP2), 53kDa	adipose stromal	99.72	100.00	358	358	358	0	0
5737	PTGFR	NP_000950.1	JAA16360.1	PTGFR	prostaglandin F receptor (FP)	smooth vascular	99.72	100.00	359	359	359	0	0
5739	PTGIR	NP_000951.1	JAA02682.1	PTGIR	prostaglandin I2 (prostacyclin) receptor (IP)	adipose stromal	99.48	99.48	386	386	386	0	0
5740	PTGIS	NP_000952.1	JAA04976.1	PTGIS	prostaglandin I2 (prostacyclin) synthase	adipose stromal	99.00	99.20	500	500	500	0	0
5742	PTGS1	NP_000953.2	JAA29318.1	PTGS1	prostaglandin-endoperoxide synthase 1 (prostaglandin G/H synthase and cyclooxygenase)	skin	99.17	99.83	599	599	599	0	0
5743	PTGS2	NP_000954.1	JAA08787.1	PTGS2	prostaglandin-endoperoxide synthase 2 (prostaglandin G/H synthase and cyclooxygenase)	adipose stromal	99.67	99.67	604	604	604	0	0
5915	RARB	NP_000956.2	JAA07605.1	RARB	retinoic acid receptor, beta	adipose stromal	100.00	100.00	448	448	448	0	0
5916	RARG	NP_000957.1	JAA10581.1	RARG	retinoic acid receptor, gamma	adipose stromal	100.00	100.00	454	454	454	0	0
6142	RPL18A	NP_000971.1	JAA39724.1	RPL18A	ribosomal protein L18a	skeletal muscle	100.00	100.00	176	176	176	0	0
6164	RPL34	NP_000986.2	JAA22096.1	RPL34	ribosomal protein L34	smooth vascular	99.15	99.15	117	117	117	0	0
6170	RPL39	NP_000991.1	JAA29124.1	RPL39L	ribosomal protein L39-like	skin	90.48	90.48	21	62	51	0	0
6192	RPS4Y1	NP_000999.1	JAA22109.1	RPS4Y1	ribosomal protein S4, Y-linked 1	smooth vascular	95.06	98.10	263	263	263	0	0
221035	REEP3	NP_001001330.1	JAA07253.1	REEP3	receptor accessory protein 3	adipose stromal	99.61	100.00	255	255	255	0	0
28511	NKIRAS2	NP_001001349.1	JAA01357.1	NKIRAS2	NFKB inhibitor interacting Ras-like 2	adipose stromal	100.00	100.00	191	191	191	0	0
960	CD44	NP_001001391.1	JAA32486.1	CD44	CD44 molecule (Indian blood group)	skin	99.17	99.17	361	361	361	0	0
493	ATP2B4	NP_001001396.1	JAA29754.1	ATP2B4	ATPase, Ca++ transporting, plasma membrane 4	skin	99.07	99.24	1179	1179	1170	1	9
115939	TSR3	NP_001001410.1	JAA07728.1	TSR3	chromosome 16 open reading frame 42	adipose stromal	99.04	99.04	312	312	312	0	0
7139	TNNT2	NP_001001431.1	JAA36028.1	TNNT2	troponin T type 2 (cardiac)	skeletal muscle	99.65	99.65	285	285	285	0	0
8675	STX16	NP_001001433.1	JAA29682.1	STX16	syntaxin 16	skin	99.38	99.69	325	325	325	0	0
388272	C16orf87	NP_001001436.1	JAA13257.1	C16orf87	chromosome 16 open reading frame 87	smooth vascular	100.00	100.00	154	154	154	0	0
339665	SLC35E4	NP_001001479.1	JAA00559.1	SLC35E4	solute carrier family 35, member E4	adipose stromal	99.71	99.71	350	350	350	0	0
55284	UBE2W	NP_001001481.2	JAA30684.1	UBE2W	ubiquitin-conjugating enzyme E2W (putative)	skin	100.00	100.00	162	162	191	0	0
27032	ATP2C1	NP_001001485.1	JAA06697.1	ATP2C1	ATPase, Ca++ transporting, type 2C, member 1	adipose stromal	99.89	100.00	888	888	888	0	0
4731	NDUFV3	NP_001001503.1	JAA06841.1	NDUFV3	NADH dehydrogenase (ubiquinone) flavoprotein 3, 10kDa	adipose stromal	100.00	100.00	108	108	108	0	0
948	CD36	NP_001001548.1	JAA08226.1	CD36	CD36 molecule (thrombospondin receptor)	adipose stromal	99.36	99.79	472	472	472	0	0
414328	IDNK	NP_001001551.2	JAA06557.1	IDNK	chromosome 9 open reading frame 103	adipose stromal	99.47	100.00	187	187	187	0	0
2585	GALK2	NP_001001556.1	JAA07068.1	GALK2	galactokinase 2	adipose stromal	99.55	99.78	447	447	447	0	0
392255	GDF6	NP_001001557.1	JAA01013.1	GDF6	growth differentiation factor 6	adipose stromal	99.78	99.78	455	455	455	0	0
26088	GGA1	NP_001001560.1	JAA10141.1	GGA1	golgi-associated, gamma adaptin ear containing, ARF binding protein 1	adipose stromal	99.28	99.82	552	552	552	0	0
5152	PDE9A	NP_001001567.1	JAA00784.1	PDE9A	phosphodiesterase 9A	adipose stromal	99.62	99.62	533	533	533	0	0
144363	LYRM5	NP_001001660.2	JAA07721.1	LYRM5	LYR motif containing 5	adipose stromal	100.00	100.00	90	90	90	0	0
155054	ZNF425	NP_001001661.1	JAA03688.1	ZNF425	zinc finger protein 425	adipose stromal	99.60	99.87	752	752	752	0	0
339745	SPOPL	NP_001001664.1	JAA07635.1	SPOPL	speckle-type POZ protein-like	adipose stromal	100.00	100.00	392	392	392	0	0
400569	MED11	NP_001001683.1	JAA00660.1	MED11	mediator complex subunit 11	adipose stromal	100.00	100.00	117	117	117	0	0
353091	RAET1G	NP_001001788.2	JAA31597.1	RAET1G	retinoic acid early transcript 1G	skin	95.21	97.01	334	335	334	0	0
401505	TOMM5	NP_001001790.1	JAA13247.1	TOMM5	translocase of outer mitochondrial membrane 5 homolog	smooth vascular	98.04	98.04	51	51	51	0	0
414918	DENND6B	NP_001001794.3	JAA05403.1	FAM116B	family with sequence similarity 116, member B	adipose stromal	99.83	100.00	585	585	585	0	0
414919	C8orf82	NP_001001795.1	JAA03933.1	C8orf82	chromosome 8 open reading frame 82	adipose stromal	98.61	98.61	216	216	216	0	0
415116	PIM3	NP_001001852.2	JAA06150.1	PIM3	pim-3 oncogene	adipose stromal	99.69	99.69	326	326	326	0	0
145407	C14orf37	NP_001001872.2	JAA07488.1	C14orf37	chromosome 14 open reading frame 37	adipose stromal	98.32	98.84	774	774	774	0	0
861	RUNX1	NP_001001890.1	JAA06041.1	RUNX1	runt-related transcription factor 1	adipose stromal	100.00	100.00	453	453	453	0	0
57509	MTUS1	NP_001001924.1	JAA17867.1	MTUS1	microtubule associated tumor suppressor 1	smooth vascular	98.19	98.74	1270	1270	1270	0	0
509	ATP5C1	NP_001001973.1	JAA03004.1	ATP5C1	ATP synthase, H+ transporting, mitochondrial F1 complex, gamma polypeptide 1	adipose stromal	100.00	100.00	291	339	298	0	0
59338	PLEKHA1	NP_001001974.1	JAA06193.1	PLEKHA1	pleckstrin homology domain containing, family A (phosphoinositide binding specific) member 1	adipose stromal	99.75	99.75	404	404	404	0	0
11101	ATE1	NP_001001976.1	JAA07193.1	ATE1	arginyltransferase 1	adipose stromal	98.84	99.61	518	518	518	0	0
25891	PAMR1	NP_001001991.1	JAA09676.1	PAMR1	peptidase domain containing associated with muscle regeneration 1	adipose stromal	99.03	99.86	720	720	720	0	0
5394	EXOSC10	NP_001001998.1	JAA04960.1	EXOSC10	exosome component 10	adipose stromal	99.66	99.89	885	885	885	0	0
51251	NT5C3A	NP_001002009.1	JAA07083.1	NT5C3	5'-nucleotidase, cytosolic III	adipose stromal	100.00	100.00	297	297	297	0	0
517	ATP5G2	NP_001002031.1	JAA08212.1	ATP5G2	ATP synthase, H+ transporting, mitochondrial Fo complex, subunit C2 (subunit 9)	adipose stromal	99.36	99.36	157	157	157	0	0
150368	FAM109B	NP_001002034.2	JAA01556.1	FAM109B	family with sequence similarity 109, member B	adipose stromal	98.46	98.84	259	259	259	0	0
51329	ARL6IP4	NP_001002251.2	JAA03797.1	ARL6IP4	ADP-ribosylation-like factor 6 interacting protein 4	adipose stromal	97.73	98.01	352	352	413	0	0
518	ATP5G3	NP_001002258.1	JAA29172.1	ATP5G3	ATP synthase, H+ transporting, mitochondrial F0 complex, subunit C3 (subunit 9)	skin	100.00	100.00	142	142	142	0	0
65981	CAPRIN2	NP_001002259.1	JAA10493.1	CAPRIN2	caprin family member 2	adipose stromal	99.56	99.73	1127	1126	1127	1	1
118813	ZFYVE27	NP_001002261.1	JAA06912.1	ZFYVE27	zinc finger, FYVE domain containing 27	adipose stromal	97.36	97.84	416	409	416	1	7
220972	MARCH8	NP_001002266.1	JAA02153.1	MARCH8	membrane-associated ring finger (C3HC4) 8	adipose stromal	98.97	99.31	291	291	291	0	0
79971	WLS	NP_001002292.3	JAA05695.1	WLS	wntless homolog	adipose stromal	99.08	99.27	545	545	543	1	2
51125	GOLGA7	NP_001002296.1	JAA11240.1	GOLGA7	golgi autoantigen, golgin subfamily a, 7	adipose stromal	100.00	100.00	137	137	137	0	0
27247	NFU1	NP_001002755.1	JAA02081.1	NFU1	NFU1 iron-sulfur cluster scaffold homolog	adipose stromal	99.61	100.00	254	254	254	0	0
54788	DNAJB12	NP_001002762.2	JAA03183.1	DNAJB12	DnaJ (Hsp40) homolog, subfamily B, member 12	adipose stromal	99.51	100.00	409	409	409	0	0
79772	MCTP1	NP_001002796.1	JAA37984.1	MCTP1	multiple C2 domains, transmembrane 1	skeletal muscle	99.36	99.61	778	776	778	1	2
55727	BTBD7	NP_001002860.2	JAA09233.1	BTBD7	BTB (POZ) domain containing 7	adipose stromal	99.56	99.65	1132	1132	1132	0	0
79019	CENPM	NP_001002876.1	JAA01620.1	CENPM	centromere protein M	adipose stromal	100.00	100.00	107	107	107	0	0
8563	THOC5	NP_001002878.1	JAA03414.1	THOC5	THO complex 5	adipose stromal	99.71	100.00	683	683	683	0	0
25776	CBY1	NP_001002880.2	JAA10037.1	CBY1	chibby homolog 1	adipose stromal	100.00	100.00	169	169	169	0	0
23131	GPATCH8	NP_001002909.1	JAA09314.1	GPATCH8	G patch domain containing 8	adipose stromal	99.60	99.73	1502	1502	1502	0	0
138428	PTRH1	NP_001002913.1	JAA00945.1	PTRH1	peptidyl-tRNA hydrolase 1 homolog	adipose stromal	100.00	100.00	214	214	214	0	0
147040	KCTD11	NP_001002914.1	JAA08650.1	KCTD11	potassium channel tetramerisation domain containing 11	adipose stromal	99.57	99.57	232	232	232	0	0
285016	FAM150B	NP_001002919.2	JAA36198.1	FAM150B	family with sequence similarity 150, member B	skeletal muscle	99.34	99.34	152	152	152	0	0
221830	TWISTNB	NP_001002926.1	JAA00723.1	TWISTNB	TWIST neighbor	adipose stromal	99.70	99.70	338	338	338	0	0
7164	TPD52L1	NP_001003396.1	JAA05060.1	TPD52L1	tumor protein D52-like 1	adipose stromal	100.00	100.00	144	144	144	0	0
636	BICD1	NP_001003398.1	JAA15806.1	BICD1	bicaudal D homolog 1	smooth vascular	99.88	100.00	835	835	835	0	0
4087	SMAD2	NP_001003652.1	JAA10830.1	SMAD2	SMAD family member 2	adipose stromal	99.79	99.79	467	467	467	0	0
10042	HMGXB4	NP_001003681.1	JAA04424.1	HMGXB4	HMG box domain containing 4	adipose stromal	99.67	99.67	601	601	601	0	0
399474	TMEM200B	NP_001003682.1	JAA04207.1	TMEM200B	transmembrane protein 200B	adipose stromal	100.00	100.00	307	307	307	0	0
29796	UQCR10	NP_001003684.1	JAA03311.1	UQCR10	ubiquinol-cytochrome c reductase, complex III subunit X	adipose stromal	100.00	100.00	62	62	62	0	0
7862	BRPF1	NP_001003694.1	JAA21099.1	BRPF1	bromodomain and PHD finger containing, 1	smooth vascular	99.84	100.00	1220	1220	1220	0	0
6239	RREB1	NP_001003698.1	JAA27790.1	RREB1	ras responsive element binding protein 1	skin	99.47	99.53	1687	1687	1687	0	0
522	ATP5J	NP_001003701.1	JAA15615.1	ATP5J	ATP synthase, H+ transporting, mitochondrial Fo complex, subunit F6	smooth vascular	98.28	98.28	116	116	116	0	0
9551	ATP5J2	NP_001003713.1	JAA13426.1	ATP5J2	ATP synthase, H+ transporting, mitochondrial Fo complex, subunit F2	smooth vascular	100.00	100.00	88	88	88	0	0
2733	GLE1	NP_001003722.1	JAA24309.1	GLE1	GLE1 RNA export mediator homolog	skin	99.00	99.43	698	697	698	1	1
92335	STRADA	NP_001003786.1	JAA08619.1	STRADA	STE20-related kinase adaptor alpha	adipose stromal	99.49	99.75	394	394	394	0	0
11158	RABL2B	NP_001003789.1	JAA07506.1	RABL2B	RAB, member of RAS oncogene family-like 2B	adipose stromal	98.69	100.00	229	229	229	0	0
27303	RBMS3	NP_001003792.1	JAA29209.1	RBMS3	RNA binding motif, single stranded interacting protein 3	skin	99.76	99.76	420	420	419	1	1
4809	NHP2L1	NP_001003796.1	JAA07211.1	NHP2L1	NHP2 non-histone chromosome protein 2-like 1	adipose stromal	100.00	100.00	128	128	128	0	0
23299	BICD2	NP_001003800.1	JAA09248.1	BICD2	bicaudal D homolog 2	adipose stromal	99.88	99.88	855	855	855	0	0
6604	SMARCD3	NP_001003801.1	JAA06716.1	SMARCD3	SWI/SNF related, matrix associated, actin dependent regulator of chromatin, subfamily d, member 3	adipose stromal	100.00	100.00	483	483	483	0	0
117854	TRIM6	NP_001003818.1	JAA07463.1	TRIM6	tripartite motif containing 6	adipose stromal	98.84	99.42	516	516	516	0	0
63905	MANBAL	NP_001003897.1	JAA07308.1	MANBAL	mannosidase, beta A, lysosomal-like	adipose stromal	98.82	98.82	85	85	85	0	0
10039	PARP3	NP_001003931.3	JAA07391.1	PARP3	poly (ADP-ribose) polymerase family, member 3	adipose stromal	97.59	98.70	540	539	540	1	1
90427	BMF	NP_001003940.1	JAA32007.1	BMF	Bcl2 modifying factor	skin	99.46	100.00	184	184	184	0	0
2199	FBLN2	NP_001004019.1	JAA08454.1	FBLN2	fibulin 2	adipose stromal	99.11	99.19	1231	1231	1231	0	0
8444	DYRK3	NP_001004023.1	JAA09624.1	DYRK3	dual-specificity tyrosine-(Y)-phosphorylation regulated kinase 3	adipose stromal	99.47	99.47	568	568	568	0	0
2870	GRK6	NP_001004106.1	JAA04833.1	GRK6	G protein-coupled receptor kinase 6	adipose stromal	99.65	99.83	576	576	576	0	0
286319	TUSC1	NP_001004125.1	JAA12011.1	TUSC1	tumor suppressor candidate 1	smooth vascular	97.64	98.11	212	212	212	0	0
5768	QSOX1	NP_001004128.1	JAA32302.1	QSOX1	quiescin Q6 sulfhydryl oxidase 1	skin	98.35	98.68	605	605	604	1	1
283337	ZNF740	NP_001004304.1	JAA06179.1	ZNF740	zinc finger protein 740	adipose stromal	100.00	100.00	193	193	193	0	0
388335	TMEM220	NP_001004313.1	JAA08529.1	TMEM220	transmembrane protein 220	adipose stromal	98.75	98.75	160	160	160	0	0
390928	PAPL	NP_001004318.2	JAA35135.1	PAPL	iron/zinc purple acid phosphatase-like protein	skeletal muscle	99.77	100.00	438	438	438	0	0
392636	AGMO	NP_001004320.1	JAA10999.1	UFM1	ubiquitin-fold modifier 1	adipose stromal	40.00	54.29	35	88	445	1	5
440400	RNASEK	NP_001004333.2	JAA02356.1	RNASEK	ribonuclease, RNase K	adipose stromal	100.00	100.00	137	137	137	0	0
53834	FGFRL1	NP_001004358.1	JAA02870.1	FGFRL1	fibroblast growth factor receptor-like 1	adipose stromal	99.80	99.80	504	504	504	0	0
8398	PLA2G6	NP_001004426.1	JAA10351.1	PLA2G6	phospholipase A2, group VI (cytosolic, calcium-independent)	adipose stromal	99.60	99.73	752	752	752	0	0
22801	ITGA11	NP_001004439.1	JAA10189.1	ITGA11	integrin, alpha 11	adipose stromal	98.99	99.83	1188	1188	1188	0	0
8440	NCK2	NP_001004720.1	JAA10842.1	NCK2	NCK adaptor protein 2	adipose stromal	100.00	100.00	380	380	380	0	0
9500	MAGED1	NP_001005332.1	JAA19233.1	MAGED1	melanoma antigen family D, 1	smooth vascular	99.74	99.87	778	778	778	0	0
1759	DNM1	NP_001005336.1	JAA37884.1	DNM1	dynamin 1	skeletal muscle	100.00	100.00	851	851	851	0	0
6001	RGS10	NP_001005339.1	JAA04023.1	RGS10	regulator of G-protein signaling 10	adipose stromal	99.45	99.45	181	181	181	0	0
10457	GPNMB	NP_001005340.1	JAA41958.1	GPNMB	glycoprotein (transmembrane) nmb	skeletal muscle	99.13	99.65	572	572	572	0	0
54458	PRR13	NP_001005354.1	JAA24837.1	PRR13	proline rich 13	skin	98.98	100.00	98	98	98	0	0
1785	DNM2	NP_001005360.1	JAA09072.1	DNM2	dynamin 2	adipose stromal	100.00	100.00	870	870	870	0	0
5329	PLAUR	NP_001005376.1	JAA14819.1	PLAUR	plasminogen activator, urokinase receptor	smooth vascular	98.58	99.64	281	281	281	0	0
388403	YPEL2	NP_001005404.1	JAA05947.1	YPEL2	yippee-like 2	adipose stromal	100.00	100.00	119	119	119	0	0
11130	ZWINT	NP_001005413.1	JAA10777.1	ZWINT	ZW10 interactor	adipose stromal	99.13	99.57	230	230	230	0	0
253738	EBF3	NP_001005463.1	JAA08577.1	EBF3	early B-cell factor 3	adipose stromal	100.00	100.00	551	551	551	0	0
345557	PLCXD3	NP_001005473.1	JAA13601.1	PLCXD3	phosphatidylinositol-specific phospholipase C, X domain containing 3	smooth vascular	100.00	100.00	321	321	321	0	0
8502	PKP4	NP_001005476.1	JAA08056.1	PKP4	plakophilin 4	adipose stromal	99.74	99.83	1149	1149	1149	0	0
23451	SF3B1	NP_001005526.1	JAA11145.1	SF3B1	splicing factor 3b, subunit 1, 155kDa	adipose stromal	100.00	100.00	144	144	144	0	0
51542	VPS54	NP_001005739.1	JAA08023.1	VPS54	vacuolar protein sorting 54 homolog	adipose stromal	99.59	99.90	965	965	965	0	0
2629	GBA	NP_001005742.1	JAA07162.1	GBA	glucosidase, beta; acid (includes glucosylceramidase)	adipose stromal	99.44	99.44	536	536	536	0	0
8650	NUMB	NP_001005743.1	JAA03408.1	NUMB	numb homolog	adipose stromal	99.54	99.69	651	651	651	0	0
785	CACNB4	NP_001005746.1	JAA08703.1	CACNB4	calcium channel, voltage-dependent, beta 4 subunit	adipose stromal	100.00	100.00	502	502	502	0	0
387680	FAM21A	NP_001005751.1	JAA07112.1	FAM21A	family with sequence similarity 21, member A	adipose stromal	98.88	99.18	1341	1341	1341	0	0
7341	SUMO1	NP_001005782.1	JAA08798.1	SUMO1	SMT3 suppressor of mif two 3 homolog 1	adipose stromal	100.00	100.00	76	76	76	0	0
2065	ERBB3	NP_001005915.1	JAA11073.1	ERBB3	v-erb-b2 erythroblastic leukemia viral oncogene homolog 3 (avian)	adipose stromal	100.00	100.00	183	183	183	0	0
339123	JMJD8	NP_001005920.2	JAA20383.1	JMJD8	jumonji domain containing 8	smooth vascular	99.30	100.00	285	285	285	0	0
54059	YBEY	NP_001006114.1	JAA01786.1	YBEY	ybeY metallopeptidase (putative)	adipose stromal	99.17	100.00	121	121	121	0	0
55914	ERBB2IP	NP_001006600.1	JAA05787.1	ERBB2IP	erbb2 interacting protein	adipose stromal	99.77	99.85	1302	1302	1302	0	0
388650	FAM69A	NP_001006606.2	JAA00678.1	FAM69A	family with sequence similarity 69, member A	adipose stromal	100.00	100.00	428	428	428	0	0
6477	SIAH1	NP_001006611.1	JAA05390.1	SIAH1	seven in absentia homolog 1	adipose stromal	100.00	100.00	313	313	313	0	0
51186	WBP5	NP_001006613.1	JAA07100.1	WBP5	WW domain binding protein 5	adipose stromal	100.00	100.00	104	104	104	0	0
26262	TSPAN17	NP_001006617.2	JAA13133.1	TSPAN17	tetraspanin 17	smooth vascular	100.00	100.00	263	263	263	0	0
79109	MAPKAP1	NP_001006618.1	JAA10893.1	MAPKAP1	mitogen-activated protein kinase associated protein 1	adipose stromal	100.00	100.00	522	522	522	0	0
55339	WDR33	NP_001006623.1	JAA04843.1	WDR33	WD repeat domain 33	adipose stromal	100.00	100.00	326	326	326	0	0
1129	CHRM2	NP_001006627.1	JAA25440.1	CHRM2	cholinergic receptor, muscarinic 2	skin	100.00	100.00	466	466	466	0	0
55114	ARHGAP17	NP_001006635.1	JAA02973.1	ARHGAP17	Rho GTPase activating protein 17	adipose stromal	99.66	99.89	881	881	881	0	0
79712	GTDC1	NP_001006637.1	JAA06896.1	GTDC1	glycosyltransferase-like domain containing 1	adipose stromal	99.56	99.78	458	458	458	0	0
114789	SLC25A25	NP_001006642.1	JAA01415.1	SLC25A25	solute carrier family 25 (mitochondrial carrier; phosphate carrier), member 25	adipose stromal	99.80	99.80	503	503	503	0	0
25854	FAM149A	NP_001006656.1	JAA06189.1	FAM149A	family with sequence similarity 149, member A	adipose stromal	96.47	98.13	482	563	482	0	0
474343	SPIN2B	NP_001006682.1	JAA03038.1	SPIN2B	spindlin family, member 2B	adipose stromal	99.61	99.61	258	258	258	0	0
90843	TCEAL8	NP_001006685.1	JAA01240.1	TCEAL8	transcription elongation factor A (SII)-like 8	adipose stromal	100.00	100.00	117	117	117	0	0
79921	TCEAL4	NP_001006936.1	JAA08214.1	TCEAL4	transcription elongation factor A (SII)-like 4	adipose stromal	99.07	99.53	215	215	215	0	0
6382	SDC1	NP_001006947.1	JAA07802.1	SDC1	syndecan 1	adipose stromal	99.03	99.35	310	310	310	0	0
23074	UHRF1BP1L	NP_001006948.1	JAA04824.1	UHRF1BP1L	UHRF1 binding protein 1-like	adipose stromal	99.81	99.81	522	522	522	0	0
9527	GOSR1	NP_001007026.1	JAA10510.1	GOSR1	golgi SNAP receptor complex member 1	adipose stromal	99.60	100.00	248	248	248	0	0
6386	SDCBP	NP_001007068.1	JAA10442.1	SDCBP	syndecan binding protein (syntenin)	adipose stromal	100.00	100.00	298	298	298	0	0
157773	C8orf48	NP_001007091.1	JAA03276.1	C8orf48	chromosome 8 open reading frame 48	adipose stromal	99.06	99.37	319	319	319	0	0
4915	NTRK2	NP_001007098.1	JAA14638.1	NTRK2	neurotrophic tyrosine kinase, receptor, type 2	smooth vascular	100.00	100.00	477	477	477	0	0
84456	L3MBTL3	NP_001007103.1	JAA03163.1	L3MBTL3	l(3)mbt-like 3	adipose stromal	99.87	99.87	755	755	755	0	0
4916	NTRK3	NP_001007157.1	JAA08429.1	NTRK3	neurotrophic tyrosine kinase, receptor, type 3	adipose stromal	99.67	99.84	612	612	612	0	0
492311	IGIP	NP_001007190.1	JAA04127.1	IGIP	chromosome 5 open reading frame 53	adipose stromal	98.11	98.11	53	53	53	0	0
10644	IGF2BP2	NP_001007226.1	JAA08755.1	IGF2BP2	insulin-like growth factor 2 mRNA binding protein 2	adipose stromal	100.00	100.00	556	556	556	0	0
8405	SPOP	NP_001007227.1	JAA06278.1	SPOP	speckle-type POZ protein	adipose stromal	100.00	100.00	374	374	374	0	0
3321	IGSF3	NP_001007238.1	JAA01998.1	IGSF3	immunoglobulin superfamily, member 3	adipose stromal	99.08	99.66	1194	1192	1194	1	2
54014	BRWD1	NP_001007247.1	JAA06814.1	BRWD1	bromodomain and WD repeat domain containing 1	adipose stromal	100.00	100.00	120	120	120	0	0
2086	ERV3-1	NP_001007254.2	JAA05073.1	ERV3-1	endogenous retrovirus group 3, member 1	adipose stromal	98.34	99.01	604	604	604	0	0
54093	SETD4	NP_001007260.1	JAA08486.1	SETD4	SET domain containing 4	adipose stromal	99.67	99.67	307	307	307	0	0
51207	DUSP13	NP_001007273.1	JAA34473.1	DUSP13	dual specificity phosphatase 13	skeletal muscle	97.98	99.19	248	248	248	0	0
9814	SFI1	NP_001007468.1	JAA39586.1	SFI1	Sfi1 homolog, spindle assembly associated	skeletal muscle	98.15	98.71	1245	1244	1242	2	4
6598	SMARCB1	NP_001007469.1	JAA01073.1	SMARCB1	SWI/SNF related, matrix associated, actin dependent regulator of chromatin, subfamily b, member 1	adipose stromal	100.00	100.00	376	376	376	0	0
474384	F8A3	NP_001007525.1	JAA01937.1	F8A1	coagulation factor VIII-associated 1	adipose stromal	99.15	99.15	352	370	371	2	2
92255	LMBRD2	NP_001007528.1	JAA09189.1	LMBRD2	LMBR1 domain containing 2	adipose stromal	99.86	100.00	695	695	695	0	0
387914	SHISA2	NP_001007539.1	JAA15756.1	SHISA2	shisa homolog 2	smooth vascular	99.32	99.32	295	295	295	0	0
6760	SS18	NP_001007560.1	JAA08140.1	SS18	synovial sarcoma translocation, chromosome 18	adipose stromal	99.76	100.00	418	418	418	0	0
126298	IRGQ	NP_001007562.1	JAA02240.1	IRGQ	immunity-related GTPase family, Q	adipose stromal	99.52	99.68	623	623	623	0	0
388125	C2CD4B	NP_001007596.2	JAA44104.1	C2CD4A	C2 calcium-dependent domain containing 4A	skeletal muscle	96.90	97.18	355	364	364	0	0
9184	BUB3	NP_001007794.1	JAA09095.1	BUB3	budding uninhibited by benzimidazoles 3 homolog	adipose stromal	100.00	100.00	326	326	326	0	0
10390	CEPT1	NP_001007795.1	JAA00543.1	CEPT1	choline/ethanolamine phosphotransferase 1	adipose stromal	100.00	100.00	416	416	416	0	0
10133	OPTN	NP_001008213.1	JAA21170.1	OPTN	optineurin	smooth vascular	99.13	99.48	577	577	577	0	0
493753	COA5	NP_001008216.1	JAA02172.1	COA5	chromosome 2 open reading frame 64	adipose stromal	100.00	100.00	74	74	74	0	0
2582	GALE	NP_001008217.1	JAA04388.1	GALE	UDP-galactose-4-epimerase	adipose stromal	99.71	100.00	348	348	348	0	0
51114	ZDHHC9	NP_001008223.1	JAA08471.1	ZDHHC9	zinc finger, DHHC-type containing 9	adipose stromal	100.00	100.00	364	364	364	0	0
55075	UACA	NP_001008225.1	JAA07041.1	UACA	uveal autoantigen with coiled-coil domains and ankyrin repeats	adipose stromal	99.29	99.57	1403	1403	1403	0	0
4850	CNOT4	NP_001008226.1	JAA09013.1	CNOT4	CCR4-NOT transcription complex, subunit 4	adipose stromal	99.83	99.83	572	572	572	0	0
130502	TTC32	NP_001008238.1	JAA02532.1	TTC32	tetratricopeptide repeat domain 32	adipose stromal	99.34	100.00	151	151	151	0	0
147339	C18orf25	NP_001008240.1	JAA09918.1	C18orf25	chromosome 18 open reading frame 25	adipose stromal	100.00	100.00	343	343	343	0	0
493829	TRIM72	NP_001008275.2	JAA41122.1	TRIM72	tripartite motif containing 72	skeletal muscle	100.00	100.00	477	477	477	0	0
493856	CISD2	NP_001008389.1	JAA02196.1	CISD2	CDGSH iron sulfur domain 2	adipose stromal	100.00	100.00	135	135	135	0	0
10217	CTDSPL	NP_001008393.1	JAA11291.1	CTDSPL	CTD (carboxy-terminal domain, RNA polymerase II, polypeptide A) small phosphatase-like	adipose stromal	100.00	100.00	276	276	276	0	0
201725	C4orf46	NP_001008394.1	JAA06779.1	C4orf46	chromosome 4 open reading frame 46	adipose stromal	100.00	100.00	113	113	113	0	0
493861	EID3	NP_001008395.1	JAA02107.1	EID3	EP300 interacting inhibitor of differentiation 3	adipose stromal	97.60	99.40	333	333	333	0	0
389541	LAMTOR4	NP_001008396.1	JAA00666.1	C7orf59	chromosome 7 open reading frame 59	adipose stromal	100.00	100.00	99	99	99	0	0
493869	GPX8	NP_001008398.2	JAA16820.1	GPX8	glutathione peroxidase 8 (putative)	smooth vascular	99.04	100.00	209	209	209	0	0
54946	SLC41A3	NP_001008485.1	JAA23047.1	SLC41A3	solute carrier family 41, member 3	skin	99.41	100.00	507	507	507	0	0
439921	MXRA7	NP_001008528.1	JAA33013.1	MXRA7	matrix-remodelling associated 7	skin	99.51	100.00	204	204	204	0	0
5641	LGMN	NP_001008530.1	JAA04614.1	LGMN	legumain	adipose stromal	99.31	99.54	433	433	433	0	0
8301	PICALM	NP_001008660.1	JAA10866.1	PICALM	phosphatidylinositol binding clathrin assembly protein	adipose stromal	99.84	100.00	610	610	610	0	0
56267	CCBL2	NP_001008661.1	JAA11119.1	CCBL2	cysteine conjugate-beta lyase 2	adipose stromal	98.90	99.34	454	454	454	0	0
494143	CHAC2	NP_001008708.1	JAA01776.1	CHAC2	ChaC, cation transport regulator homolog 2	adipose stromal	100.00	100.00	184	184	184	0	0
11030	RBPMS	NP_001008710.1	JAA03479.1	RBPMS	RNA binding protein with multiple splicing	adipose stromal	100.00	100.00	196	196	196	0	0
7675	ZNF121	NP_001008727.1	JAA13452.1	ZNF121	zinc finger protein 121	smooth vascular	99.74	99.74	390	390	390	0	0
96459	FNIP1	NP_001008738.2	JAA06620.1	FNIP1	folliculin interacting protein 1	adipose stromal	99.82	99.91	1138	1138	1138	0	0
441150	C6orf226	NP_001008739.1	JAA14587.1	C6orf226	chromosome 6 open reading frame 226	smooth vascular	96.08	96.08	102	103	101	1	2
1832	DSP	NP_001008844.1	JAA08911.1	DSP	desmoplakin	adipose stromal	99.78	100.00	2272	2272	2272	0	0
81614	NIPA2	NP_001008860.1	JAA05702.1	NIPA2	non imprinted in Prader-Willi/Angelman syndrome 2	adipose stromal	99.44	99.72	360	359	360	1	1
8451	CUL4A	NP_001008895.1	JAA07912.1	CUL4A	cullin 4A	adipose stromal	100.00	100.00	759	759	759	0	0
8576	STK16	NP_001008910.1	JAA05292.1	STK16	serine/threonine kinase 16	adipose stromal	99.67	99.67	305	305	305	0	0
9793	CKAP5	NP_001008938.1	JAA11027.1	CKAP5	cytoskeleton associated protein 5	adipose stromal	99.80	99.95	2032	2032	2032	0	0
150771	ITPRIPL1	NP_001008949.1	JAA01766.1	ITPRIPL1	inositol 1,4,5-trisphosphate receptor interacting protein-like 1	adipose stromal	99.28	99.46	555	555	555	0	0
6209	RPS15	NP_001009.1	JAA15371.1	RPS15	ribosomal protein S15	smooth vascular	97.89	97.89	142	145	145	0	0
8487	GEMIN2	NP_001009182.1	JAA33735.1	GEMIN2	survival of motor neuron protein interacting protein 1	skeletal muscle	100.00	100.00	265	265	265	0	0
5516	PPP2CB	NP_001009552.1	JAA04624.1	PPP2CB	protein phosphatase 2, catalytic subunit, beta isozyme	adipose stromal	100.00	100.00	309	309	309	0	0
152503	SH3D19	NP_001009555.3	JAA11252.1	SH3D19	SH3 domain containing 19	adipose stromal	98.86	99.37	790	790	790	0	0
22883	CLSTN1	NP_001009566.1	JAA08191.1	CLSTN1	calsyntenin 1	adipose stromal	99.06	99.48	958	983	981	1	2
93664	CADPS2	NP_001009571.2	JAA08449.1	CADPS2	Ca++-dependent secretion activator 2	adipose stromal	99.36	99.60	1255	1250	1255	1	5
54470	ARMCX6	NP_001009584.1	JAA06972.1	ARMCX6	armadillo repeat containing, X-linked 6	adipose stromal	99.67	99.67	300	300	300	0	0
128710	SLX4IP	NP_001009608.1	JAA33196.1	C20orf94	chromosome 20 open reading frame 94	skeletal muscle	98.77	99.26	408	408	408	0	0
56917	MEIS3	NP_001009813.1	JAA08309.1	MEIS3	Meis homeobox 3	adipose stromal	98.60	98.60	358	358	358	0	0
23313	KIAA0930	NP_001009880.1	JAA08370.1	KIAA0930	KIAA0930	adipose stromal	99.75	100.00	404	404	404	0	0
23318	ZCCHC11	NP_001009881.1	JAA09392.1	ZCCHC11	zinc finger, CCHC domain containing 11	adipose stromal	99.51	99.88	1645	1645	1645	0	0
91298	C12orf29	NP_001009894.2	JAA07474.1	C12orf29	chromosome 12 open reading frame 29	adipose stromal	99.08	100.00	325	325	325	0	0
1774	DNASE1L1	NP_001009932.1	JAA05850.1	DNASE1L1	deoxyribonuclease I-like 1	adipose stromal	99.67	100.00	299	361	302	0	0
26147	PHF19	NP_001009936.1	JAA05047.1	PHF19	PHD finger protein 19	adipose stromal	99.52	99.52	207	207	207	0	0
54522	ANKRD16	NP_001009941.1	JAA01491.1	ANKRD16	ankyrin repeat domain 16	adipose stromal	99.45	99.45	361	361	361	0	0
23648	SSBP3	NP_001009955.1	JAA06672.1	SSBP3	single stranded DNA binding protein 3	adipose stromal	100.00	100.00	361	361	361	0	0
79027	ZNF655	NP_001009958.1	JAA32241.1	ZNF655	zinc finger protein 655	skin	100.00	100.00	110	110	110	0	0
25943	C20orf194	NP_001009984.1	JAA02901.1	C20orf194	chromosome 20 open reading frame 194	adipose stromal	99.75	99.92	1177	1177	1177	0	0
130074	FAM168B	NP_001009993.2	JAA05661.1	FAM168B	family with sequence similarity 168, member B	adipose stromal	100.00	100.00	195	195	195	0	0
170463	SSBP4	NP_001009998.1	JAA02703.1	SSBP4	single stranded DNA binding protein 4	adipose stromal	99.72	99.72	363	363	363	0	0
23028	KDM1A	NP_001009999.1	JAA05976.1	KDM1A	lysine (K)-specific demethylase 1A	adipose stromal	99.43	99.43	876	872	876	1	4
79822	ARHGAP28	NP_001010000.1	JAA10147.1	ARHGAP28	Rho GTPase activating protein 28	adipose stromal	98.95	99.47	570	570	570	0	0
134728	IRAK1BP1	NP_001010844.1	JAA03921.1	IRAK1BP1	interleukin-1 receptor-associated kinase 1 binding protein 1	adipose stromal	99.23	99.23	260	260	260	0	0
135293	PM20D2	NP_001010853.1	JAA28838.1	PM20D2	peptidase M20 domain containing 2	skin	99.77	100.00	436	436	436	0	0
145567	TTC7B	NP_001010854.1	JAA10234.1	TTC7B	tetratricopeptide repeat domain 7B	adipose stromal	99.76	99.88	843	843	843	0	0
169981	SPIN3	NP_001010862.2	JAA08300.1	SPIN3	spindlin family, member 3	adipose stromal	100.00	100.00	258	258	258	0	0
199953	TMEM201	NP_001010866.1	JAA05269.1	TMEM201	transmembrane protein 201	adipose stromal	100.00	100.00	392	392	392	0	0
200205	IBA57	NP_001010867.1	JAA08518.1	IBA57	IBA57, iron-sulfur cluster assembly homolog	adipose stromal	98.88	98.88	356	356	356	0	0
206412	C6orf163	NP_001010868.2	JAA39446.1	C6orf163	chromosome 6 open reading frame 163	skeletal muscle	99.09	99.39	329	329	329	0	0
253512	SLC25A30	NP_001010875.1	JAA04403.1	SLC25A30	solute carrier family 25, member 30	adipose stromal	99.66	100.00	291	291	291	0	0
284611	FAM102B	NP_001010883.2	JAA06016.1	FAM102B	family with sequence similarity 102, member B	adipose stromal	100.00	100.00	360	360	360	0	0
345778	MTX3	NP_001010891.4	JAA04025.1	MTX3	metaxin 3	adipose stromal	100.00	100.00	248	248	248	0	0
388662	SLC6A17	NP_001010898.1	JAA17076.1	SLC6A17	solute carrier family 6, member 17	smooth vascular	99.86	99.86	727	727	727	0	0
399726	CASC10	NP_001010911.1	JAA01182.1	C10orf114	chromosome 10 open reading frame 114	adipose stromal	99.26	99.26	136	136	136	0	0
401494	HACD4	NP_001010915.2	JAA00783.1	PTPLAD2	protein tyrosine phosphatase-like A domain containing 2	adipose stromal	99.57	100.00	232	232	232	0	0
221061	FAM171A1	NP_001010924.1	JAA02647.1	FAM171A1	family with sequence similarity 171, member A1	adipose stromal	99.78	99.89	890	890	890	0	0
3082	HGF	NP_001010931.1	JAA08999.1	HGF	hepatocyte growth factor (hepapoietin A; scatter factor)	adipose stromal	100.00	100.00	290	290	290	0	0
5906	RAP1A	NP_001010935.1	JAA09561.1	RAP1A	RAP1A, member of RAS oncogene family	adipose stromal	100.00	100.00	184	184	184	0	0
125061	AFMID	NP_001010982.2	JAA01925.1	AFMID	arylformamidase	adipose stromal	99.01	99.01	303	303	303	0	0
83932	SPRTN	NP_001010984.1	JAA02844.1	C1orf124	chromosome 1 open reading frame 124	adipose stromal	100.00	100.00	250	250	250	0	0
10611	PDLIM5	NP_001011513.3	JAA04276.1	PDLIM5	PDZ and LIM domain 5	adipose stromal	98.56	99.18	487	487	487	0	0
93109	TMEM44	NP_001011655.1	JAA08556.1	TMEM44	transmembrane protein 44	adipose stromal	98.13	99.07	428	428	428	0	0
84108	PCGF6	NP_001011663.1	JAA03341.1	PCGF6	polycomb group ring finger 6	adipose stromal	99.71	99.71	350	350	350	0	0
9586	CREB5	NP_001011666.1	JAA23682.1	CREB5	cAMP responsive element binding protein 5	skin	100.00	100.00	369	369	369	0	0
122830	NAA30	NP_001011713.2	JAA07074.1	NAA30	N(alpha)-acetyltransferase 30, NatC catalytic subunit	adipose stromal	99.72	100.00	362	362	362	0	0
55160	ARHGEF10L	NP_001011722.2	JAA42767.1	ARHGEF10L	Rho guanine nucleotide exchange factor (GEF) 10-like	skeletal muscle	98.87	99.03	1240	1233	1240	2	7
6218	RPS17	NP_001012.1	JAA34375.1	RPS17L	ribosomal protein S17-like	skeletal muscle	100.00	100.00	135	135	135	0	0
339287	MSL1	NP_001012241.1	JAA02974.1	MSL1	male-specific lethal 1 homolog	adipose stromal	100.00	100.00	351	351	351	0	0
401541	CENPP	NP_001012267.1	JAA06631.1	CENPP	centromere protein P	adipose stromal	98.96	99.65	288	288	288	0	0
332	BIRC5	NP_001012270.1	JAA17305.1	BIRC5	baculoviral IAP repeat containing 5	smooth vascular	99.27	99.27	137	137	137	0	0
340075	ARSI	NP_001012301.1	JAA04480.1	ARSI	arylsulfatase family, member I	adipose stromal	99.82	99.82	569	569	569	0	0
134218	DNAJC21	NP_001012339.2	JAA06153.1	DNAJC21	DnaJ (Hsp40) homolog, subfamily C, member 21	adipose stromal	99.44	99.44	531	531	531	0	0
151648	SGOL1	NP_001012409.1	JAA14991.1	SGOL1	shugoshin-like 1	smooth vascular	97.72	99.24	527	527	527	0	0
116113	FOXP4	NP_001012426.1	JAA02943.1	FOXP4	forkhead box P4	adipose stromal	99.85	99.85	680	680	680	0	0
222696	ZSCAN23	NP_001012458.1	JAA03277.1	ZSCAN23	zinc finger and SCAN domain containing 23	adipose stromal	99.74	100.00	389	389	389	0	0
11338	U2AF2	NP_001012496.1	JAA03620.1	U2AF2	U2 small nuclear RNA auxiliary factor 2	adipose stromal	100.00	100.00	471	471	471	0	0
387103	CENPW	NP_001012525.1	JAA00988.1	CENPW	centromere protein W	adipose stromal	100.00	100.00	88	88	88	0	0
9570	GOSR2	NP_001012529.1	JAA07780.1	GOSR2	golgi SNAP receptor complex member 2	adipose stromal	98.46	100.00	195	195	195	0	0
1487	CTBP1	NP_001012632.1	JAA15607.1	CTBP1	C-terminal binding protein 1	smooth vascular	100.00	100.00	429	429	429	0	0
9235	IL32	NP_001012649.1	JAA01520.1	IL32	interleukin 32	adipose stromal	95.21	96.81	188	188	188	0	0
339344	MYPOP	NP_001012661.1	JAA18422.1	MYPOP	Myb-related transcription factor, partner of profilin	smooth vascular	98.75	98.75	399	399	399	0	0
1635	DCTD	NP_001012750.1	JAA09341.1	DCTD	dCMP deaminase	adipose stromal	100.00	100.00	189	189	189	0	0
10006	ABI1	NP_001012768.1	JAA11287.1	ABI1	abl-interactor 1	adipose stromal	100.00	100.00	481	481	481	0	0
387921	NHLRC3	NP_001012772.1	JAA02871.1	NHLRC3	NHL repeat containing 3	adipose stromal	100.00	100.00	347	347	347	0	0
348180	CTU2	NP_001012777.1	JAA05858.1	CTU2	cytosolic thiouridylase subunit 2 homolog	adipose stromal	98.64	98.64	515	515	515	0	0
285704	RGMB	NP_001012779.2	JAA07348.1	RGMB	RGM domain family, member B	adipose stromal	99.37	99.58	478	478	478	0	0
91351	DDX60L	NP_001012985.2	JAA07531.1	DDX60L	DEAD (Asp-Glu-Ala-Asp) box polypeptide 60-like	adipose stromal	98.30	98.95	1707	1707	1706	1	1
139886	SPIN4	NP_001012986.2	JAA03813.1	SPIN4	spindlin family, member 4	adipose stromal	100.00	100.00	249	249	249	0	0
219348	PLAC9	NP_001012991.1	JAA02214.1	PLAC9	placenta-specific 9	adipose stromal	96.94	96.94	98	98	97	1	1
342357	ZKSCAN2	NP_001012999.3	JAA04314.1	ZKSCAN2	zinc finger with KRAB and SCAN domains 2	adipose stromal	99.59	99.79	967	967	967	0	0
388284	C16orf86	NP_001013002.2	JAA22183.1	C16orf86	chromosome 16 open reading frame 86	skin	99.05	99.05	317	317	317	0	0
400506	KNOP1	NP_001013009.2	JAA05522.1	C16orf88	chromosome 16 open reading frame 88	adipose stromal	98.47	98.91	458	458	458	0	0
401548	SNX30	NP_001013012.1	JAA02243.1	SNX30	sorting nexin family member 30	adipose stromal	100.00	100.00	437	437	437	0	0
8087	FXR1	NP_001013456.1	JAA04770.1	FXR1	fragile X mental retardation, autosomal homolog 1	adipose stromal	100.00	100.00	539	539	539	0	0
541468	LURAP1	NP_001013633.1	JAA03029.1	LURAP1	chromosome 1 open reading frame 190	adipose stromal	99.58	99.58	239	239	239	0	0
152877	FAM53A	NP_001013644.1	JAA03922.1	FAM53A	family with sequence similarity 53, member A	adipose stromal	95.98	96.73	398	398	398	0	0
388610	TRNP1	NP_001013664.1	JAA03552.1	TRNP1	TMF1-regulated nuclear protein 1	adipose stromal	98.68	98.68	227	227	227	0	0
388969	C2orf68	NP_001013671.2	JAA00773.1	C2orf68	chromosome 2 open reading frame 68	adipose stromal	98.19	99.40	166	166	166	0	0
391356	PTRHD1	NP_001013685.1	JAA19841.1	PTRHD1	chromosome 2 open reading frame 79	smooth vascular	100.00	100.00	140	140	140	0	0
440087	SMCO3	NP_001013720.2	JAA02394.1	C12orf69	chromosome 12 open reading frame 69	adipose stromal	100.00	100.00	225	225	225	0	0
440275	EIF2AK4	NP_001013725.2	JAA04453.1	EIF2AK4	eukaryotic translation initiation factor 2 alpha kinase 4	adipose stromal	99.88	99.94	1649	1649	1649	0	0
23265	EXOC7	NP_001013861.1	JAA08041.1	EXOC7	exocyst complex component 7	adipose stromal	99.71	99.71	684	684	684	0	0
541565	C8orf58	NP_001013864.1	JAA09903.1	C8orf58	chromosome 8 open reading frame 58	adipose stromal	98.63	98.63	365	365	365	0	0
79811	SLTM	NP_001013865.1	JAA05587.1	SLTM	SAFB-like, transcription modulator	adipose stromal	100.00	100.00	1016	1016	1016	0	0
389289	ANXA2R	NP_001014301.1	JAA33162.1	ANXA2R	chromosome 5 open reading frame 39	skeletal muscle	98.96	98.96	193	193	193	0	0
55208	DCUN1D2	NP_001014305.1	JAA08084.1	DCUN1D2	DCN1, defective in cullin neddylation 1, domain containing 2	adipose stromal	98.84	100.00	259	259	259	0	0
55578	SUPT20H	NP_001014308.2	JAA04924.1	FAM48A	family with sequence similarity 48, member A	adipose stromal	100.00	100.00	779	779	779	0	0
84056	KATNAL1	NP_001014402.1	JAA04385.1	KATNAL1	katanin p60 subunit A-like 1	adipose stromal	100.00	100.00	490	490	490	0	0
207	AKT1	NP_001014432.1	JAA07143.1	AKT1	v-akt murine thymoma viral oncogene homolog 1	adipose stromal	100.00	100.00	480	480	480	0	0
51596	CUTA	NP_001014433.1	JAA20529.1	CUTA	cutA divalent cation tolerance homolog	smooth vascular	98.34	99.45	181	198	198	0	0
28988	DBNL	NP_001014436.1	JAA08234.1	DBNL	drebrin-like	adipose stromal	99.53	99.77	430	430	430	0	0
833	CARS	NP_001014437.1	JAA02516.1	CARS	cysteinyl-tRNA synthetase	adipose stromal	99.76	100.00	831	831	831	0	0
440836	ODF3B	NP_001014440.2	JAA09744.1	ODF3B	outer dense fiber of sperm tails 3B	adipose stromal	99.60	99.60	253	253	253	0	0
132299	OCIAD2	NP_001014446.1	JAA02280.1	OCIAD2	OCIA domain containing 2	adipose stromal	98.05	98.70	154	154	154	0	0
8532	CPZ	NP_001014447.1	JAA09385.1	CPZ	carboxypeptidase Z	adipose stromal	98.77	99.23	652	652	652	0	0
83460	EMC6	NP_001014764.1	JAA08966.1	TMEM93	transmembrane protein 93	adipose stromal	100.00	100.00	110	110	110	0	0
93611	FBXO44	NP_001014765.1	JAA02023.1	FBXO44	F-box protein 44	adipose stromal	100.00	100.00	255	255	255	0	0
3778	KCNMA1	NP_001014797.1	JAA44576.1	KCNMA1	potassium large conductance calcium-activated channel, subfamily M, alpha member 1	skeletal muscle	99.48	99.48	1160	1175	1182	2	6
51596	CUTA	NP_001014840.1	JAA20528.1	CUTA	cutA divalent cation tolerance homolog	smooth vascular	98.88	100.00	179	179	179	0	0
10548	TM9SF1	NP_001014842.1	JAA09296.1	TM9SF1	transmembrane 9 superfamily member 1	adipose stromal	100.00	100.00	489	489	489	0	0
3075	CFH	NP_001014975.1	JAA06767.1	CFH	complement factor H	adipose stromal	97.10	98.89	449	449	449	0	0
90835	C16orf93	NP_001014979.2	JAA12939.1	C16orf93	chromosome 16 open reading frame 93	smooth vascular	98.20	99.10	333	333	331	2	2
548593	SLX1A	NP_001014999.1	JAA01974.1	GIYD2	GIY-YIG domain containing 2	adipose stromal	99.64	99.64	275	354	275	0	0
10144	FAM13A	NP_001015045.1	JAA02233.1	FAM13A	family with sequence similarity 13, member A	adipose stromal	99.71	99.86	697	697	697	0	0
9529	BAG5	NP_001015049.1	JAA32227.1	BAG5	BCL2-associated athanogene 5	skin	99.39	99.80	488	488	488	0	0
6242	RTKN	NP_001015055.1	JAA37252.1	RTKN	rhotekin	skeletal muscle	99.47	99.64	563	563	563	0	0
548645	DNAJC25	NP_001015882.2	JAA01051.1	DNAJC25	DnaJ (Hsp40) homolog, subfamily C, member 25	adipose stromal	99.44	99.72	360	360	360	0	0
8480	RAE1	NP_001015885.1	JAA06249.1	RAE1	RAE1 RNA export 1 homolog	adipose stromal	100.00	100.00	368	368	368	0	0
154288	KHDC3L	NP_001017361.1	JAA00491.1	KHDC3L	chromosome 6 open reading frame 221	adipose stromal	99.08	99.54	217	217	217	0	0
117584	RFFL	NP_001017368.1	JAA30197.1	RFFL	ring finger and FYVE-like domain containing 1	skin	99.72	100.00	363	363	363	0	0
445329	SULT1A4	NP_001017390.1	JAA05998.1	SULT1A4	sulfotransferase family, cytosolic, 1A, phenol-preferring, member 4	adipose stromal	96.27	98.31	295	295	295	0	0
23023	TMCC1	NP_001017395.2	JAA08646.1	TMCC1	transmembrane and coiled-coil domain family 1	adipose stromal	100.00	100.00	653	653	653	0	0
10296	MAEA	NP_001017405.1	JAA09399.1	MAEA	macrophage erythroblast attacher	adipose stromal	100.00	100.00	396	396	396	0	0
57120	GOPC	NP_001017408.1	JAA08830.1	GOPC	golgi-associated PDZ and coiled-coil motif containing	adipose stromal	99.56	99.56	454	454	454	0	0
157570	ESCO2	NP_001017420.1	JAA08537.1	ESCO2	establishment of cohesion 1 homolog 2	adipose stromal	99.33	99.50	601	601	601	0	0
5832	ALDH18A1	NP_001017423.1	JAA07906.1	ALDH18A1	aldehyde dehydrogenase 18 family, member A1	adipose stromal	100.00	100.00	793	793	793	0	0
3776	KCNK2	NP_001017424.1	JAA04358.1	KCNK2	potassium channel, subfamily K, member 2	adipose stromal	99.76	100.00	422	422	422	0	0
7421	VDR	NP_001017536.1	JAA08271.1	VDR	vitamin D (1,25- dihydroxyvitamin D3) receptor	adipose stromal	100.00	100.00	477	477	477	0	0
400673	VMAC	NP_001017921.1	JAA03959.1	VMAC	vimentin-type intermediate filament associated coiled-coil protein	adipose stromal	99.41	100.00	169	169	169	0	0
122525	C14orf28	NP_001017923.1	JAA09647.1	C14orf28	chromosome 14 open reading frame 28	adipose stromal	99.35	99.68	310	310	310	0	0
11244	ZHX1	NP_001017926.1	JAA02372.1	ZHX1	zinc fingers and homeoboxes 1	adipose stromal	99.77	99.89	873	873	873	0	0
130355	C2orf76	NP_001017927.2	JAA00653.1	C2orf76	chromosome 2 open reading frame 76	adipose stromal	97.62	99.21	126	126	126	0	0
10956	OS9	NP_001017956.1	JAA18446.1	OS9	osteosarcoma amplified 9, endoplasmic reticulum lectin	smooth vascular	99.17	99.34	605	682	612	0	0
5033	P4HA1	NP_001017962.1	JAA13930.1	P4HA1	prolyl 4-hydroxylase, alpha polypeptide I	smooth vascular	99.25	99.44	533	566	534	0	0
150223	YDJC	NP_001017964.1	JAA03400.1	YDJC	YdjC homolog (bacterial)	adipose stromal	99.38	99.38	323	323	323	0	0
158358	KIAA2026	NP_001017969.2	JAA03578.1	KIAA2026	KIAA2026	adipose stromal	98.91	99.38	2103	2103	2103	0	0
8974	P4HA2	NP_001017973.1	JAA05190.1	P4HA2	prolyl 4-hydroxylase, alpha polypeptide II	adipose stromal	99.62	100.00	533	533	533	0	0
55827	DCAF6	NP_001017977.1	JAA11161.1	DCAF6	DDB1 and CUL4 associated factor 6	adipose stromal	99.65	99.65	860	860	860	0	0
9364	RAB28	NP_001017979.1	JAA05538.1	RAB28	RAB28, member RAS oncogene family	adipose stromal	100.00	100.00	221	221	221	0	0
203547	VMA21	NP_001017980.1	JAA03090.1	VMA21	VMA21 vacuolar H+-ATPase homolog	adipose stromal	100.00	100.00	101	101	101	0	0
80207	OPA3	NP_001017989.2	JAA05955.1	OPA3	optic atrophy 3 (autosomal recessive, with chorea and spastic paraplegia)	adipose stromal	100.00	100.00	180	180	180	0	0
285590	SH3PXD2B	NP_001017995.1	JAA10693.1	SH3PXD2B	SH3 and PX domains 2B	adipose stromal	99.45	99.67	911	911	911	0	0
2790	GNG10	NP_001017998.1	JAA11275.1	GNG10	guanine nucleotide binding protein (G protein), gamma 10	adipose stromal	100.00	100.00	68	68	68	0	0
23254	KAZN	NP_001018000.1	JAA04459.1	KAZN	kazrin, periplakin interacting protein	adipose stromal	99.52	99.76	415	415	415	0	0
7168	TPM1	NP_001018004.1	JAA44230.1	TPM1	tropomyosin 1 (alpha)	skeletal muscle	100.00	100.00	284	284	284	0	0
7704	ZBTB16	NP_001018011.1	JAA14251.1	ZBTB16	zinc finger and BTB domain containing 16	smooth vascular	99.55	99.85	673	673	673	0	0
100272147	CMC4	NP_001018024.1	JAA01727.1	MTCP1NB	mature T-cell proliferation 1 neighbor	adipose stromal	97.06	97.06	68	68	68	0	0
23230	VPS13A	NP_001018048.1	JAA07845.1	VPS13A	vacuolar protein sorting 13 homolog A	adipose stromal	99.64	99.84	3069	3069	3069	0	0
79184	BRCC3	NP_001018065.1	JAA04353.1	BRCC3	BRCA1/BRCA2-containing complex, subunit 3	adipose stromal	99.66	100.00	291	291	291	0	0
7436	VLDLR	NP_001018066.1	JAA04084.1	VLDLR	very low density lipoprotein receptor	adipose stromal	99.64	100.00	845	845	845	0	0
150209	AIFM3	NP_001018070.1	JAA23598.1	AIFM3	apoptosis-inducing factor, mitochondrion-associated, 3	skin	99.50	99.83	598	598	598	0	0
57175	CORO1B	NP_001018080.1	JAA04215.1	CORO1B	coronin, actin binding protein, 1B	adipose stromal	99.39	99.59	489	489	489	0	0
5106	PCK2	NP_001018083.2	JAA03282.1	PCK2	phosphoenolpyruvate carboxykinase 2 (mitochondrial)	adipose stromal	99.32	99.77	441	441	441	0	0
81488	POLR2M	NP_001018112.1	JAA06971.1	POLR2M	glutamate receptor, ionotropic, N-methyl D-aspartate-like 1A	adipose stromal	100.00	100.00	211	211	211	0	0
2177	FANCD2	NP_001018125.1	JAA02454.1	FANCD2	Fanconi anemia, complementation group D2	adipose stromal	99.24	99.72	1451	1451	1451	0	0
347273	MURC	NP_001018126.1	JAA35092.1	MURC	muscle-related coiled-coil protein	skeletal muscle	98.63	99.45	364	364	364	0	0
8883	NAE1	NP_001018169.1	JAA03454.1	NAE1	NEDD8 activating enzyme E1 subunit 1	adipose stromal	99.43	99.43	528	528	528	0	0
5445	PON2	NP_001018171.1	JAA11177.1	PON2	paraoxonase 2	adipose stromal	100.00	100.00	342	363	342	0	0
10456	HAX1	NP_001018238.1	JAA11250.1	HAX1	HCLS1 associated protein X-1	adipose stromal	99.57	100.00	231	231	231	0	0
9698	PUM1	NP_001018494.1	JAA09828.1	PUM1	pumilio homolog 1	adipose stromal	100.00	100.00	1188	1188	1188	0	0
91663	MYADM	NP_001018654.1	JAA09614.1	MYADM	myeloid-associated differentiation marker	adipose stromal	99.07	99.07	322	322	322	0	0
7741	ZSCAN26	NP_001018854.2	JAA00870.1	ZNF187	zinc finger protein 187	adipose stromal	98.96	99.16	479	479	479	0	0
9657	IQCB1	NP_001018864.2	JAA08551.1	IQCB1	IQ motif containing B1	adipose stromal	98.83	99.50	598	598	598	0	0
10057	ABCC5	NP_001018881.1	JAA03278.1	ABCC5	ATP-binding cassette, sub-family C (CFTR/MRP), member 5	adipose stromal	100.00	100.00	208	208	208	0	0
6284	S100A13	NP_001019382.1	JAA03868.1	S100A13	S100 calcium binding protein A13	adipose stromal	100.00	100.00	98	98	98	0	0
388722	C1orf53	NP_001019765.1	JAA15983.1	C1orf53	chromosome 1 open reading frame 53	smooth vascular	100.00	100.00	145	145	145	0	0
400720	ZNF772	NP_001019767.1	JAA09958.1	ZNF772	zinc finger protein 772	adipose stromal	98.98	99.18	489	489	489	0	0
149643	SPATA45	NP_001019772.1	JAA00572.1	C1orf227	chromosome 1 open reading frame 227	adipose stromal	97.96	97.96	98	98	98	0	0
30011	SH3KBP1	NP_001019837.1	JAA09068.1	SH3KBP1	SH3-domain kinase binding protein 1	adipose stromal	99.84	99.84	628	628	628	0	0
170487	ACTL10	NP_001019846.1	JAA02327.1	ACTL10	chromosome 20 open reading frame 134	adipose stromal	100.00	100.00	245	245	245	0	0
554251	FBXO48	NP_001019851.1	JAA11338.1	FBXO48	F-box protein 48	smooth vascular	98.71	98.71	155	155	155	0	0
605	BCL7A	NP_001019979.1	JAA03280.1	BCL7A	B-cell CLL/lymphoma 7A	adipose stromal	100.00	100.00	210	210	210	0	0
6536	SLC6A9	NP_001020016.1	JAA05408.1	SLC6A9	solute carrier family 6 (neurotransmitter transporter, glycine), member 9	adipose stromal	99.68	99.68	633	633	633	0	0
7048	TGFBR2	NP_001020018.1	JAA21995.1	TGFBR2	transforming growth factor, beta receptor II (70/80kDa)	smooth vascular	99.66	99.83	592	592	592	0	0
10168	ZNF197	NP_001020026.1	JAA09822.1	ZNF197	zinc finger protein 197	adipose stromal	98.50	98.88	267	267	267	0	0
50488	MINK1	NP_001020108.1	JAA11061.1	MINK1	misshapen-like kinase 1	adipose stromal	99.77	99.85	1312	1312	1312	0	0
66035	SLC2A11	NP_001020110.1	JAA02427.1	SLC2A11	solute carrier family 2 (facilitated glucose transporter), member 11	adipose stromal	99.00	99.40	499	499	499	0	0
435	ASL	NP_001020114.1	JAA05813.1	ASL	argininosuccinate lyase	adipose stromal	99.57	99.57	464	464	464	0	0
435	ASL	NP_001020115.1	JAA05815.1	ASL	argininosuccinate lyase	adipose stromal	99.55	99.55	444	444	444	0	0
435	ASL	NP_001020117.1	JAA05814.1	ASL	argininosuccinate lyase	adipose stromal	99.54	99.54	438	438	438	0	0
81555	YIPF5	NP_001020118.1	JAA10913.1	YIPF5	Yip1 domain family, member 5	adipose stromal	100.00	100.00	257	257	257	0	0
54874	FNBP1L	NP_001020119.1	JAA09925.1	FNBP1L	formin binding protein 1-like	adipose stromal	100.00	100.00	551	551	551	0	0
10659	CELF2	NP_001020248.1	JAA09900.1	CELF2	CUGBP, Elav-like family member 2	adipose stromal	100.00	100.00	490	515	508	0	0
23	ABCF1	NP_001020262.1	JAA05395.1	ABCF1	ATP-binding cassette, sub-family F (GCN20), member 1	adipose stromal	99.17	99.53	845	843	845	1	2
4155	MBP	NP_001020271.1	JAA35351.1	MBP	myelin basic protein	skeletal muscle	99.49	99.49	197	197	197	0	0
1452	CSNK1A1	NP_001020276.1	JAA04318.1	CSNK1A1	casein kinase 1, alpha 1	adipose stromal	100.00	100.00	365	365	365	0	0
976	CD97	NP_001020331.1	JAA08712.1	CD97	CD97 molecule	adipose stromal	99.49	100.00	786	786	786	0	0
1066	CES1	NP_001020365.1	JAA14886.1	CES1	carboxylesterase 1	smooth vascular	97.88	98.77	567	567	567	0	0
7307	U2AF1	NP_001020374.1	JAA00600.1	U2AF1	U2 small nuclear RNA auxiliary factor 1	adipose stromal	100.00	100.00	240	240	240	0	0
7106	TSPAN4	NP_001020405.1	JAA07561.1	TSPAN4	tetraspanin 4	adipose stromal	99.58	100.00	238	238	238	0	0
3654	IRAK1	NP_001020413.1	JAA05649.1	IRAK1	interleukin-1 receptor-associated kinase 1	adipose stromal	98.97	99.12	682	682	682	0	0
27097	TAF5L	NP_001020418.1	JAA04103.1	TAF5L	TAF5-like RNA polymerase II, p300/CBP-associated factor (PCAF)-associated factor, 65kDa	adipose stromal	100.00	100.00	325	325	325	0	0
1854	DUT	NP_001020419.1	JAA05232.1	DUT	deoxyuridine triphosphatase	adipose stromal	97.62	98.02	252	252	252	0	0
285382	C3orf70	NP_001020437.1	JAA01091.1	C3orf70	chromosome 3 open reading frame 70	adipose stromal	100.00	100.00	250	250	250	0	0
201475	RAB12	NP_001020471.2	JAA03476.1	RAB12	RAB12, member RAS oncogene family	adipose stromal	100.00	100.00	244	244	244	0	0
196527	ANO6	NP_001020527.2	JAA05526.1	ANO6	anoctamin 6	adipose stromal	99.78	100.00	910	910	910	0	0
272	AMPD3	NP_001020561.1	JAA25962.1	AMPD3	adenosine monophosphate deaminase 3	skin	99.48	99.61	774	774	774	0	0
1728	NQO1	NP_001020605.1	JAA07334.1	NQO1	NAD(P)H dehydrogenase, quinone 1	adipose stromal	100.00	100.00	236	282	236	0	0
79582	SPAG16	NP_001020607.1	JAA07861.1	SPAG16	sperm associated antigen 16	adipose stromal	98.91	99.45	183	183	183	0	0
81565	NDEL1	NP_001020750.1	JAA07179.1	NDEL1	nudE nuclear distribution gene E homolog-like 1	adipose stromal	100.00	100.00	328	328	328	0	0
27236	ARFIP1	NP_001020764.1	JAA06961.1	ARFIP1	ADP-ribosylation factor interacting protein 1	adipose stromal	100.00	100.00	341	341	341	0	0
10658	CELF1	NP_001020767.1	JAA08663.1	CELF1	CUGBP, Elav-like family member 1	adipose stromal	100.00	100.00	486	513	486	0	0
5993	RFX5	NP_001020774.1	JAA01774.1	RFX5	regulatory factor X, 5 (influences HLA class II expression)	adipose stromal	99.51	99.84	616	616	616	0	0
27106	ARRDC2	NP_001020775.1	JAA09796.1	ARRDC2	arrestin domain containing 2	adipose stromal	99.50	99.50	402	402	402	0	0
83478	ARHGAP24	NP_001020787.2	JAA04637.1	ARHGAP24	Rho GTPase activating protein 24	adipose stromal	99.20	99.73	748	748	748	0	0
51104	ABHD17B	NP_001020951.1	JAA04933.1	FAM108B1	family with sequence similarity 108, member B1	adipose stromal	100.00	100.00	288	288	288	0	0
6240	RRM1	NP_001024.1	JAA04548.1	RRM1	ribonucleotide reductase M1	adipose stromal	99.87	100.00	792	792	792	0	0
285343	TCAIM	NP_001025010.1	JAA09880.1	C3orf23	chromosome 3 open reading frame 23	adipose stromal	100.00	100.00	70	70	70	0	0
283219	KCTD21	NP_001025030.1	JAA01110.1	KCTD21	potassium channel tetramerisation domain containing 21	adipose stromal	100.00	100.00	260	260	260	0	0
387263	C6orf120	NP_001025034.1	JAA09170.1	C6orf120	chromosome 6 open reading frame 120	adipose stromal	98.43	99.48	191	191	191	0	0
387849	REP15	NP_001025045.1	JAA33723.1	REP15	RAB15 effector protein	skeletal muscle	99.15	99.58	236	236	236	0	0
401190	RGS7BP	NP_001025046.1	JAA31650.1	RGS7BP	regulator of G-protein signaling 7 binding protein	skin	99.61	100.00	257	257	257	0	0
27245	AHDC1	NP_001025053.1	JAA07801.1	AHDC1	AT hook, DNA binding motif, containing 1	adipose stromal	99.63	99.75	1603	1603	1603	0	0
80772	CPTP	NP_001025056.1	JAA10456.1	GLTPD1	glycolipid transfer protein domain containing 1	adipose stromal	100.00	100.00	214	214	214	0	0
11152	WDR45	NP_001025067.1	JAA04613.1	WDR45	WD repeat domain 45	adipose stromal	100.00	100.00	360	360	360	0	0
9768	KIAA0101	NP_001025160.1	JAA08017.1	KIAA0101	KIAA0101	adipose stromal	100.00	100.00	65	65	65	0	0
84068	SLC10A7	NP_001025169.1	JAA03915.1	SLC10A7	solute carrier family 10 (sodium/bile acid cotransporter family), member 7	adipose stromal	100.00	100.00	340	340	340	0	0
163	AP2B1	NP_001025177.1	JAA18041.1	AP2B1	adaptor-related protein complex 2, beta 1 subunit	smooth vascular	100.00	100.00	951	951	951	0	0
164	AP1G1	NP_001025178.1	JAA07854.1	AP1G1	adaptor-related protein complex 1, gamma 1 subunit	adipose stromal	100.00	100.00	825	825	825	0	0
394	ARHGAP5	NP_001025226.1	JAA06954.1	ARHGAP5	Rho GTPase activating protein 5	adipose stromal	100.00	100.00	1502	1502	1502	0	0
196051	PPAPDC1A	NP_001025230.1	JAA00595.1	PPAPDC1A	phosphatidic acid phosphatase type 2 domain containing 1A	adipose stromal	100.00	100.00	271	271	271	0	0
467	ATF3	NP_001025458.1	JAA30161.1	ATF3	activating transcription factor 3	skin	100.00	100.00	181	181	181	0	0
90639	COX19	NP_001026788.1	JAA12047.1	COX19	COX19 cytochrome c oxidase assembly homolog	smooth vascular	98.89	98.89	90	90	90	0	0
26036	ZNF451	NP_001026794.1	JAA06640.1	ZNF451	zinc finger protein 451	adipose stromal	99.43	99.53	1061	1061	1061	0	0
57228	SMAGP	NP_001026798.1	JAA04995.1	SMAGP	small cell adhesion glycoprotein	adipose stromal	98.97	100.00	97	97	97	0	0
606495	CYB5RL	NP_001026842.2	JAA08489.1	CYB5RL	cytochrome b5 reductase-like	adipose stromal	99.37	99.68	315	315	315	0	0
53917	RAB24	NP_001026847.1	JAA10251.1	RAB24	RAB24, member RAS oncogene family	adipose stromal	100.00	100.00	203	203	203	0	0
253827	MSRB3	NP_001026849.1	JAA03865.1	MSRB3	methionine sulfoxide reductase B3	adipose stromal	100.00	100.00	185	185	185	0	0
1497	CTNS	NP_001026851.2	JAA28122.1	CTNS	cystinosis, nephropathic	skin	98.75	99.75	400	400	400	0	0
3437	IFIT3	NP_001026853.1	JAA03491.1	IFIT3	interferon-induced protein with tetratricopeptide repeats 3	adipose stromal	99.18	99.80	490	490	490	0	0
6432	SRSF7	NP_001026854.1	JAA03879.1	SRSF7	serine/arginine-rich splicing factor 7	adipose stromal	100.00	100.00	238	238	238	0	0
7159	TP53BP2	NP_001026855.2	JAA11098.1	TP53BP2	tumor protein p53 binding protein, 2	adipose stromal	98.85	99.47	1134	1134	1134	0	0
9373	PLAA	NP_001026859.1	JAA08891.1	PLAA	phospholipase A2-activating protein	adipose stromal	99.87	99.87	795	795	795	0	0
9715	FAM131B	NP_001026860.2	JAA35974.1	FAM131B	family with sequence similarity 131, member B	skeletal muscle	99.44	100.00	360	360	360	0	0
10234	LRRC17	NP_001026862.1	JAA04765.1	LRRC17	leucine rich repeat containing 17	adipose stromal	99.32	99.77	441	441	441	0	0
22955	SCMH1	NP_001026864.1	JAA10366.1	SCMH1	sex comb on midleg homolog 1	adipose stromal	100.00	100.00	660	660	660	0	0
23543	RBFOX2	NP_001026865.1	JAA43982.1	RBFOX2	RNA binding protein, fox-1 homolog 2	skeletal muscle	100.00	100.00	380	380	380	0	0
23646	PLD3	NP_001026866.1	JAA18369.1	PLD3	phospholipase D family, member 3	smooth vascular	99.59	99.80	490	490	490	0	0
51559	NT5DC3	NP_001026871.1	JAA08528.1	NT5DC3	5'-nucleotidase domain containing 3	adipose stromal	100.00	100.00	548	548	548	0	0
54859	ELP6	NP_001026873.2	JAA06760.1	C3orf75	chromosome 3 open reading frame 75	adipose stromal	99.25	99.62	266	266	266	0	0
55328	RNLS	NP_001026879.2	JAA02617.1	RNLS	renalase, FAD-dependent amine oxidase	adipose stromal	98.54	99.71	342	342	342	0	0
55975	KLHL7	NP_001026880.2	JAA04580.1	KLHL7	kelch-like 7	adipose stromal	100.00	100.00	586	586	586	0	0
57222	ERGIC1	NP_001026881.1	JAA29171.1	ERGIC1	endoplasmic reticulum-golgi intermediate compartment (ERGIC) 1	skin	100.00	100.00	290	290	290	0	0
60487	TRMT11	NP_001026882.2	JAA02117.1	TRMT11	tRNA methyltransferase 11 homolog	adipose stromal	99.78	99.78	463	463	463	0	0
63933	MCUR1	NP_001026883.1	JAA01052.1	CCDC90A	coiled-coil domain containing 90A	adipose stromal	98.61	98.89	359	359	359	0	0
64859	NABP1	NP_001026886.1	JAA06443.1	OBFC2A	oligonucleotide/oligosaccharide-binding fold containing 2A	adipose stromal	99.51	99.51	204	204	204	0	0
79807	GSTCD	NP_001026890.2	JAA09132.1	GSTCD	glutathione S-transferase, C-terminal domain containing	adipose stromal	99.53	100.00	633	633	633	0	0
79969	ATAT1	NP_001026892.1	JAA04064.1	CBLN3	cerebellin 3 precursor	adipose stromal	39.62	50.94	53	235	409	3	5
79982	DNAJB14	NP_001026893.1	JAA02766.1	DNAJB14	DnaJ (Hsp40) homolog, subfamily B, member 14	adipose stromal	100.00	100.00	379	379	379	0	0
83479	DDX59	NP_001026895.2	JAA05412.1	DDX59	DEAD (Asp-Glu-Ala-Asp) box polypeptide 59	adipose stromal	99.03	99.84	619	619	619	0	0
83636	C19orf12	NP_001026896.2	JAA01437.1	C19orf12	chromosome 19 open reading frame 12	adipose stromal	99.34	100.00	152	152	152	0	0
84245	MRI1	NP_001026897.1	JAA02016.1	MRI1	methylthioribose-1-phosphate isomerase homolog	adipose stromal	98.92	99.73	369	369	369	0	0
129303	TMEM150A	NP_001026908.1	JAA00755.1	TMEM150A	transmembrane protein 150A	adipose stromal	100.00	100.00	271	271	271	0	0
196740	VSTM4	NP_001026916.2	JAA03332.1	VSTM4	chromosome 10 open reading frame 72	adipose stromal	99.38	99.69	320	320	320	0	0
224	ALDH3A2	NP_001026976.1	JAA21916.1	ALDH3A2	aldehyde dehydrogenase 3 family, member A2	smooth vascular	99.02	99.61	508	508	508	0	0
1456	CSNK1G3	NP_001026982.1	JAA08913.1	CSNK1G3	casein kinase 1, gamma 3	adipose stromal	100.00	100.00	423	423	423	0	0
5257	PHKB	NP_001027005.1	JAA19479.1	PHKB	phosphorylase kinase, beta	smooth vascular	99.91	100.00	1086	1086	1086	0	0
5271	SERPINB8	NP_001027018.1	JAA01349.1	SERPINB8	serpin peptidase inhibitor, clade B (ovalbumin), member 8	adipose stromal	99.17	99.59	242	242	242	0	0
5648	MASP1	NP_001027019.1	JAA21483.1	MASP1	mannan-binding lectin serine peptidase 1 (C4/C2 activating component of Ra-reactive factor)	smooth vascular	99.74	100.00	380	380	380	0	0
6812	STXBP1	NP_001027392.1	JAA08159.1	STXBP1	syntaxin binding protein 1	adipose stromal	99.83	100.00	594	594	594	0	0
79148	MMP28	NP_001027449.1	JAA09766.1	MMP28	matrix metallopeptidase 28	adipose stromal	100.00	100.00	130	130	130	0	0
7035	TFPI	NP_001027452.1	JAA11156.1	TFPI	tissue factor pathway inhibitor (lipoprotein-associated coagulation inhibitor)	adipose stromal	99.20	100.00	251	251	251	0	0
7071	KLF10	NP_001027453.1	JAA10199.1	KLF10	Kruppel-like factor 10	adipose stromal	99.57	100.00	469	469	469	0	0
7112	TMPO	NP_001027454.1	JAA04938.1	TMPO	thymopoietin	adipose stromal	99.56	99.78	454	454	454	0	0
7335	UBE2V1	NP_001027459.1	JAA39199.1	UBE2V1	ubiquitin-conjugating enzyme E2 variant 1	skeletal muscle	100.00	100.00	147	147	147	0	0
7355	SLC35A2	NP_001027460.1	JAA40724.1	SLC35A2	solute carrier family 35 (UDP-galactose transporter), member A2	skeletal muscle	98.76	98.76	242	240	242	1	2
84722	PSRC1	NP_001027462.1	JAA00713.1	PSRC1	proline/serine-rich coiled-coil 1	adipose stromal	99.40	99.70	333	333	333	0	0
7756	ZNF207	NP_001027464.1	JAA07293.1	ZNF207	zinc finger protein 207	adipose stromal	100.00	100.00	463	463	463	0	0
710	SERPING1	NP_001027466.1	JAA04292.1	SERPING1	serpin peptidase inhibitor, clade G (C1 inhibitor), member 1	adipose stromal	98.00	98.80	500	496	500	1	4
8428	STK24	NP_001027467.2	JAA02524.1	STK24	serine/threonine kinase 24	adipose stromal	100.00	100.00	431	431	431	0	0
440574	MINOS1	NP_001027535.1	JAA20721.1	MINOS1	chromosome 1 open reading frame 151	smooth vascular	100.00	100.00	78	78	78	0	0
7769	ZNF226	NP_001027544.1	JAA08714.1	ZNF226	zinc finger protein 226	adipose stromal	94.89	96.89	803	803	803	0	0
10084	PQBP1	NP_001027553.1	JAA04619.1	PQBP1	polyglutamine binding protein 1	adipose stromal	100.00	100.00	265	265	265	0	0
51451	LCMT1	NP_001027563.1	JAA03716.1	LCMT1	leucine carboxyl methyltransferase 1	adipose stromal	100.00	100.00	279	279	279	0	0
57211	GPR126	NP_001027566.1	JAA03288.1	GPR126	G protein-coupled receptor 126	adipose stromal	99.58	99.58	1193	1193	1193	0	0
10600	USP16	NP_001027582.1	JAA02697.1	USP16	ubiquitin specific peptidase 16	adipose stromal	98.79	99.39	826	826	823	1	3
84196	USP48	NP_001027902.1	JAA01536.1	USP48	ubiquitin specific peptidase 48	adipose stromal	100.00	100.00	485	485	485	0	0
6324	SCN1B	NP_001028.1	JAA08303.1	SCN1B	sodium channel, voltage-gated, type I, beta	adipose stromal	100.00	100.00	218	218	218	0	0
9139	CBFA2T2	NP_001028171.1	JAA22251.1	CBFA2T2	core-binding factor, runt domain, alpha subunit 2; translocated to, 2	skin	99.83	99.83	595	595	595	0	0
25793	FBXO7	NP_001028196.1	JAA03357.1	FBXO7	F-box protein 7	adipose stromal	99.10	99.32	443	443	443	0	0
2135	EXTL2	NP_001028197.1	JAA11242.1	EXTL2	exostoses (multiple)-like 2	adipose stromal	99.39	99.70	330	330	330	0	0
91304	TMEM259	NP_001028198.1	JAA05801.1	C19orf6	chromosome 19 open reading frame 6	adipose stromal	99.52	99.68	620	620	620	0	0
151556	GPR155	NP_001028217.1	JAA08638.1	GPR155	G protein-coupled receptor 155	adipose stromal	99.54	100.00	870	870	870	0	0
22861	NLRP1	NP_001028225.1	JAA27822.1	NLRP1	NLR family, pyrin domain containing 1	skin	98.11	98.62	1374	1369	1375	2	6
2752	GLUL	NP_001028228.1	JAA02497.1	GLUL	glutamate-ammonia ligase	adipose stromal	100.00	100.00	373	373	373	0	0
9223	MAGI1	NP_001028229.1	JAA39567.1	MAGI1	membrane associated guanylate kinase, WW and PDZ domain containing 1	skeletal muscle	99.11	99.25	1463	1455	1462	2	9
4610	MYCL	NP_001028254.2	JAA38963.1	MYCL1	v-myc myelocytomatosis viral oncogene homolog 1, lung carcinoma derived (avian)	skeletal muscle	99.49	99.75	394	394	394	0	0
51335	NGRN	NP_001028260.2	JAA10541.1	NGRN	neugrin, neurite outgrowth associated	adipose stromal	98.28	98.28	291	291	291	0	0
51128	SAR1B	NP_001028675.1	JAA06786.1	SAR1B	SAR1 homolog B	adipose stromal	99.49	100.00	198	198	198	0	0
26100	WIPI2	NP_001028690.1	JAA19994.1	WIPI2	WD repeat domain, phosphoinositide interacting 2	smooth vascular	97.78	97.78	451	451	443	1	8
1477	CSTF1	NP_001028693.1	JAA04630.1	CSTF1	cleavage stimulation factor, 3' pre-RNA, subunit 1, 50kDa	adipose stromal	100.00	100.00	431	431	431	0	0
29086	BABAM1	NP_001028721.1	JAA04131.1	C19orf62	chromosome 19 open reading frame 62	adipose stromal	99.39	99.39	329	329	329	0	0
92521	SPECC1	NP_001028726.1	JAA09739.1	SPECC1	sperm antigen with calponin homology and coiled-coil domains 1	adipose stromal	99.01	99.58	709	709	709	0	0
57649	PHF12	NP_001028733.1	JAA07478.1	PHF12	PHD finger protein 12	adipose stromal	99.70	99.80	1004	1004	1004	0	0
619208	FAM229B	NP_001028736.1	JAA03965.1	C6orf225	chromosome 6 open reading frame 225	adipose stromal	97.50	100.00	80	80	80	0	0
55288	RHOT1	NP_001028738.1	JAA05044.1	RHOT1	ras homolog gene family, member T1	adipose stromal	99.85	100.00	659	672	659	0	0
285193	DUSP28	NP_001028747.1	JAA00659.1	DUSP28	dual specificity phosphatase 28	adipose stromal	98.86	98.86	176	176	176	0	0
80179	MYO19	NP_001028752.1	JAA07982.1	MYO19	myosin XIX	adipose stromal	98.74	99.05	317	317	317	0	0
23597	ACOT9	NP_001028755.2	JAA01659.1	ACOT9	acyl-CoA thioesterase 9	adipose stromal	99.77	100.00	439	439	439	0	0
27241	BBS9	NP_001028777.1	JAA42574.1	BBS9	Bardet-Biedl syndrome 9	skeletal muscle	99.66	100.00	882	882	882	0	0
83707	TRPT1	NP_001028850.2	JAA11989.1	TRPT1	tRNA phosphotransferase 1	smooth vascular	99.60	99.60	253	253	253	0	0
619279	ZNF704	NP_001028895.1	JAA26639.1	ZNF704	zinc finger protein 704	skin	99.76	99.76	412	412	412	0	0
64421	DCLRE1C	NP_001029027.1	JAA04347.1	DCLRE1C	DNA cross-link repair 1C	adipose stromal	97.54	98.12	692	692	692	0	0
37	ACADVL	NP_001029031.1	JAA06424.1	ACADVL	acyl-CoA dehydrogenase, very long chain	adipose stromal	99.21	99.53	633	633	633	0	0
6387	CXCL12	NP_001029058.1	JAA30083.1	CXCL12	chemokine (C-X-C motif) ligand 12	skin	100.00	100.00	119	119	119	0	0
7073	TIAL1	NP_001029097.1	JAA06457.1	TIAL1	TIA1 cytotoxic granule-associated RNA binding protein-like 1	adipose stromal	100.00	100.00	392	392	392	0	0
8890	EIF2B4	NP_001029288.1	JAA06300.1	EIF2B4	eukaryotic translation initiation factor 2B, subunit 4 delta, 67kDa	adipose stromal	99.43	99.62	523	523	523	0	0
160428	ALDH1L2	NP_001029345.2	JAA08590.1	C17orf108	chromosome 17 open reading frame 108	adipose stromal	32.50	55.00	40	89	923	1	1
162073	ITPRIPL2	NP_001030013.1	JAA09650.1	ITPRIPL2	inositol 1,4,5-trisphosphate receptor interacting protein-like 2	adipose stromal	100.00	100.00	535	535	535	0	0
54463	FAM134B	NP_001030022.1	JAA17011.1	FAM134B	family with sequence similarity 134, member B	smooth vascular	99.80	100.00	497	497	497	0	0
64093	SMOC1	NP_001030024.1	JAA14960.1	SMOC1	SPARC related modular calcium binding 1	smooth vascular	99.77	100.00	435	435	435	0	0
497661	C18orf32	NP_001030177.1	JAA06245.1	C18orf32	chromosome 18 open reading frame 32	adipose stromal	96.05	98.68	76	76	76	0	0
10011	SRA1	NP_001030312.2	JAA00586.1	SRA1	steroid receptor RNA activator 1	adipose stromal	100.00	100.00	235	236	236	0	0
399665	FAM102A	NP_001030331.1	JAA10675.1	FAM102A	family with sequence similarity 102, member A	adipose stromal	99.74	100.00	384	384	384	0	0
388962	BOLA3	NP_001030582.1	JAA00892.1	BOLA3	bolA homolog 3	adipose stromal	100.00	100.00	101	101	101	0	0
60509	AGBL5	NP_001030584.1	JAA04986.1	AGBL5	ATP/GTP binding protein-like 5	adipose stromal	99.44	99.72	717	717	717	0	0
84792	FAM220A	NP_001032240.1	JAA04977.1	FAM220A	chromosome 7 open reading frame 70	adipose stromal	97.30	98.84	259	259	259	0	0
23597	ACOT9	NP_001032248.1	JAA01660.1	ACOT9	acyl-CoA thioesterase 9	adipose stromal	99.78	100.00	448	448	448	0	0
9453	GGPS1	NP_001032354.1	JAA10271.1	GGPS1	geranylgeranyl diphosphate synthase 1	adipose stromal	100.00	100.00	300	300	300	0	0
9097	USP14	NP_001032411.1	JAA03721.1	USP14	ubiquitin specific peptidase 14 (tRNA-guanine transglycosylase)	adipose stromal	100.00	100.00	458	458	459	0	0
85441	HELZ2	NP_001032412.2	JAA02267.1	PRIC285	peroxisomal proliferator-activated receptor A interacting complex 285	adipose stromal	98.94	99.32	2649	2649	2649	0	0
5142	PDE4B	NP_001032416.1	JAA00677.1	PDE4B	phosphodiesterase 4B, cAMP-specific	adipose stromal	100.00	100.00	564	564	564	0	0
22902	RUFY3	NP_001032519.1	JAA05458.1	RUFY3	RUN and FYVE domain containing 3	adipose stromal	99.84	100.00	620	620	620	0	0
8655	DYNLL1	NP_001032583.1	JAA11181.1	DYNLL1	dynein, light chain, LC8-type 1	adipose stromal	100.00	100.00	89	89	89	0	0
6322	SCML1	NP_001032629.1	JAA30973.1	SCML1	sex comb on midleg-like 1	skin	92.40	95.44	329	329	329	0	0
56894	AGPAT3	NP_001032642.1	JAA08136.1	AGPAT3	1-acylglycerol-3-phosphate O-acyltransferase 3	adipose stromal	99.47	99.73	376	376	376	0	0
79966	SCD5	NP_001032671.2	JAA25261.1	SCD5	stearoyl-CoA desaturase 5	skin	99.70	99.70	330	330	330	0	0
689	BTF3	NP_001032726.1	JAA12842.1	BTF3	basic transcription factor 3	smooth vascular	100.00	100.00	206	206	206	0	0
55486	PARL	NP_001032728.1	JAA04156.1	PARL	presenilin associated, rhomboid-like	adipose stromal	99.70	99.70	329	329	329	0	0
652968	GATSL3	NP_001032755.1	JAA10619.1	GATSL3	GATS protein-like 3	adipose stromal	99.70	99.70	329	329	329	0	0
57701	NCKAP5L	NP_001032895.2	JAA04880.1	NCKAP5L	NCK-associated protein 5-like	adipose stromal	99.48	99.55	1334	1334	1334	0	0
8663	EIF3C	NP_001032897.1	JAA10666.1	EIF3C	eukaryotic translation initiation factor 3, subunit C	adipose stromal	100.00	100.00	913	913	913	0	0
3028	HSD17B10	NP_001032900.1	JAA03543.1	HSD17B10	hydroxysteroid (17-beta) dehydrogenase 10	adipose stromal	100.00	100.00	252	252	252	0	0
342909	ZNF284	NP_001032902.1	JAA05368.1	ZNF284	zinc finger protein 284	adipose stromal	99.16	99.49	593	593	593	0	0
85458	DIXDC1	NP_001033043.1	JAA06755.1	DIXDC1	DIX domain containing 1	adipose stromal	99.41	99.71	683	683	683	0	0
124565	SLC38A10	NP_001033073.1	JAA18100.1	SLC38A10	solute carrier family 38, member 10	smooth vascular	98.93	99.20	1120	1120	1119	1	1
56882	CDC42SE1	NP_001033796.1	JAA03990.1	CDC42SE1	CDC42 small effector 1	adipose stromal	100.00	100.00	79	79	79	0	0
100506084	ARL17B	NP_001034172.3	JAA02761.1	ARL17P1	ADP-ribosylation factor-like 17 pseudogene 1	adipose stromal	98.87	99.44	177	177	177	0	0
5634	PRPS2	NP_001034180.1	JAA01924.1	PRPS2	phosphoribosyl pyrophosphate synthetase 2	adipose stromal	100.00	100.00	321	321	321	0	0
654463	FER1L6	NP_001034201.2	JAA36480.1	FER1L6	fer-1-like 6	skeletal muscle	99.14	99.46	1857	1867	1857	0	0
54976	C20orf27	NP_001034229.1	JAA26529.1	C20orf27	chromosome 20 open reading frame 27	skin	99.50	100.00	199	199	199	0	0
9551	ATP5J2	NP_001034267.1	JAA13425.1	ATP5J2	ATP synthase, H+ transporting, mitochondrial Fo complex, subunit F2	smooth vascular	100.00	100.00	49	49	49	0	0
2202	EFEMP1	NP_001034437.1	JAA20486.1	EFEMP1	EGF containing fibulin-like extracellular matrix protein 1	smooth vascular	100.00	100.00	493	493	493	0	0
123096	SLC25A29	NP_001034444.1	JAA16789.1	SLC25A29	solute carrier family 25, member 29	smooth vascular	99.34	99.67	303	303	303	0	0
529	ATP6V1E1	NP_001034455.1	JAA03805.1	ATP6V1E1	ATPase, H+ transporting, lysosomal 31kDa, V1 subunit E1	adipose stromal	100.00	100.00	204	204	204	0	0
6430	SRSF5	NP_001034554.1	JAA06433.1	SRSF5	serine/arginine-rich splicing factor 5	adipose stromal	100.00	100.00	272	272	272	0	0
2011	MARK2	NP_001034558.2	JAA06099.1	MARK2	MAP/microtubule affinity-regulating kinase 2	adipose stromal	98.73	98.73	788	778	788	2	10
9473	THEMIS2	NP_001034566.1	JAA07679.1	C1orf38	chromosome 1 open reading frame 38	adipose stromal	98.37	98.37	123	123	123	0	0
9870	AREL1	NP_001034568.1	JAA06216.1	KIAA0317	KIAA0317	adipose stromal	99.64	99.64	823	823	823	0	0
1134	CHRNA1	NP_001034612.1	JAA36370.1	CHRNA1	cholinergic receptor, nicotinic, alpha 1 (muscle)	skeletal muscle	99.17	99.59	482	482	482	0	0
220134	SKA1	NP_001034624.1	JAA09872.1	SKA1	spindle and kinetochore associated complex subunit 1	adipose stromal	99.22	100.00	255	255	255	0	0
256356	GK5	NP_001034636.1	JAA04402.1	GK5	glycerol kinase 5 (putative)	adipose stromal	99.81	100.00	529	529	529	0	0
3300	DNAJB2	NP_001034639.1	JAA06388.1	DNAJB2	DnaJ (Hsp40) homolog, subfamily B, member 2	adipose stromal	100.00	100.00	277	277	277	0	0
140032	RPS4Y2	NP_001034656.1	JAA32817.1	RPS4Y2	ribosomal protein S4, Y-linked 2	skin	97.34	98.86	263	263	263	0	0
6397	SEC14L1	NP_001034662.2	JAA10979.1	SEC14L1	SEC14-like 1	adipose stromal	99.44	99.86	719	719	719	0	0
3749	KCNC4	NP_001034663.1	JAA20203.1	KCNC4	potassium voltage-gated channel, Shaw-related subfamily, member 4	smooth vascular	99.68	99.68	626	626	626	0	0
79884	MAP9	NP_001034669.1	JAA10987.1	MAP9	microtubule-associated protein 9	adipose stromal	98.92	99.23	647	647	647	0	0
9463	PICK1	NP_001034672.1	JAA02907.1	PICK1	protein interacting with PRKCA 1	adipose stromal	99.52	99.52	416	416	415	1	1
8239	USP9X	NP_001034680.2	JAA08122.1	USP9X	ubiquitin specific peptidase 9, X-linked	adipose stromal	99.96	100.00	2554	2554	2554	0	0
285148	IAH1	NP_001034702.1	JAA03765.1	IAH1	isoamyl acetate-hydrolyzing esterase 1 homolog	adipose stromal	100.00	100.00	248	248	248	0	0
388135	C15orf59	NP_001034703.1	JAA32105.1	C15orf59	chromosome 15 open reading frame 59	skin	99.66	99.66	293	293	293	0	0
58487	CREBZF	NP_001034707.1	JAA10602.1	CREBZF	CREB/ATF bZIP transcription factor	adipose stromal	99.44	99.72	354	354	354	0	0
10419	PRMT5	NP_001034708.1	JAA07291.1	PRMT5	protein arginine methyltransferase 5	adipose stromal	100.00	100.00	620	620	620	0	0
114609	TIRAP	NP_001034750.1	JAA03993.1	TIRAP	toll-interleukin 1 receptor (TIR) domain containing adaptor protein	adipose stromal	100.00	100.00	221	221	221	0	0
51129	ANGPTL4	NP_001034756.1	JAA20087.1	ANGPTL4	angiopoietin-like 4	smooth vascular	99.18	99.46	368	368	368	0	0
25900	IFFO1	NP_001034759.1	JAA04092.1	IFFO1	intermediate filament family orphan 1	adipose stromal	99.82	99.82	563	563	563	0	0
90522	YIF1B	NP_001034761.1	JAA35011.1	YIF1B	Yip1 interacting factor homolog B	skeletal muscle	99.36	99.36	314	314	314	0	0
55898	UNC45A	NP_001034764.1	JAA44377.1	UNC45A	unc-45 homolog A	skeletal muscle	99.46	99.57	929	929	929	0	0
129450	TYW5	NP_001034782.1	JAA12078.1	TYW5	chromosome 2 open reading frame 60	smooth vascular	100.00	100.00	315	315	315	0	0
6619	SNAPC3	NP_001034786.1	JAA01132.1	SNAPC3	small nuclear RNA activating complex, polypeptide 3, 50kDa	adipose stromal	100.00	100.00	411	411	411	0	0
7216	TRO	NP_001034794.1	JAA06865.1	TRO	trophinin	adipose stromal	99.16	99.65	1431	1431	1431	0	0
79846	CFAP69	NP_001034795.2	JAA01601.1	C7orf63	chromosome 7 open reading frame 63	adipose stromal	98.94	99.26	941	941	941	0	0
10807	SDCCAG3	NP_001034796.1	JAA05300.1	SDCCAG3	serologically defined colon cancer antigen 3	adipose stromal	99.54	100.00	435	435	435	0	0
400954	EML6	NP_001034842.2	JAA40063.1	EML6	echinoderm microtubule associated protein like 6	skeletal muscle	99.59	99.80	1958	1957	1958	1	1
646962	HRCT1	NP_001034881.1	JAA08317.1	HRCT1	histidine rich carboxyl terminus 1	adipose stromal	100.00	100.00	87	118	115	0	0
998	CDC42	NP_001034891.1	JAA07758.1	CDC42	cell division cycle 42 (GTP binding protein, 25kDa)	adipose stromal	100.00	100.00	191	191	191	0	0
23552	CDK20	NP_001034892.1	JAA09931.1	CDK20	cyclin-dependent kinase 20	adipose stromal	98.85	99.14	348	348	346	1	2
339229	OXLD1	NP_001034931.1	JAA19372.1	C17orf90	chromosome 17 open reading frame 90	smooth vascular	99.32	99.32	147	147	147	0	0
29888	STRN4	NP_001034966.1	JAA09844.1	STRN4	striatin, calmodulin binding protein 4	adipose stromal	99.74	99.87	760	760	760	0	0
79147	FKRP	NP_001034974.1	JAA07168.1	FKRP	fukutin related protein	adipose stromal	99.19	99.39	495	495	495	0	0
284615	ANKRD34A	NP_001034977.1	JAA05548.1	ANKRD34A	ankyrin repeat domain 34A	adipose stromal	99.80	99.80	496	496	496	0	0
26512	INTS6	NP_001035027.1	JAA07663.1	INTS6	integrator complex subunit 6	adipose stromal	100.00	100.00	115	115	115	0	0
9498	SLC4A8	NP_001035049.1	JAA42623.1	SLC4A8	solute carrier family 4, sodium bicarbonate cotransporter, member 8	skeletal muscle	99.82	99.91	1093	1093	1093	0	0
644815	FAM83G	NP_001035088.2	JAA05405.1	FAM83G	family with sequence similarity 83, member G	adipose stromal	99.15	99.76	823	823	823	0	0
140885	SIRPA	NP_001035111.1	JAA10535.1	SIRPA	signal-regulatory protein alpha	adipose stromal	99.01	99.40	504	504	504	0	0
339231	ARL16	NP_001035114.1	JAA35876.1	ARL16	ADP-ribosylation factor-like 16	skeletal muscle	99.49	99.49	197	197	197	0	0
6696	SPP1	NP_001035147.1	JAA06551.1	SPP1	secreted phosphoprotein 1	adipose stromal	97.77	99.04	314	314	314	0	0
968	CD68	NP_001035148.1	JAA07140.1	CD68	CD68 molecule	adipose stromal	99.08	99.39	327	327	327	0	0
6696	SPP1	NP_001035149.1	JAA06553.1	SPP1	secreted phosphoprotein 1	adipose stromal	97.56	98.95	287	287	287	0	0
653145	ANXA8	NP_001035173.1	JAA08657.1	ANXA8	annexin A8	adipose stromal	99.39	99.69	327	327	327	0	0
5168	ENPP2	NP_001035181.1	JAA19098.1	ENPP2	ectonucleotide pyrophosphatase/phosphodiesterase 2	smooth vascular	99.19	99.77	863	863	863	0	0
64598	MOSPD3	NP_001035188.1	JAA28340.1	MOSPD3	motile sperm domain containing 3	skin	98.22	98.67	225	225	225	0	0
84329	HVCN1	NP_001035196.1	JAA04217.1	HVCN1	hydrogen voltage-gated channel 1	adipose stromal	98.90	99.63	273	273	273	0	0
27030	MLH3	NP_001035197.1	JAA36495.1	MLH3	mutL homolog 3	skeletal muscle	98.83	99.38	1453	1451	1453	1	2
4899	NRF1	NP_001035199.1	JAA07504.1	NRF1	nuclear respiratory factor 1	adipose stromal	100.00	100.00	503	503	503	0	0
116985	ARAP1	NP_001035207.1	JAA14572.1	ARAP1	ArfGAP with RhoGAP domain, ankyrin repeat and PH domain 1	smooth vascular	99.66	99.93	1450	1450	1450	0	0
54896	PQLC2	NP_001035214.1	JAA02489.1	PQLC2	PQ loop repeat containing 2	adipose stromal	98.97	99.31	291	291	291	0	0
5064	PALM	NP_001035224.1	JAA14674.1	PALM	paralemmin	smooth vascular	99.42	99.71	343	343	343	0	0
80817	CEP44	NP_001035247.1	JAA28595.1	CEP44	KIAA1712	skin	99.49	99.49	390	390	390	0	0
84326	C16orf13	NP_001035250.1	JAA02377.1	C16orf13	chromosome 16 open reading frame 13	adipose stromal	98.54	99.51	205	205	205	0	0
56650	CLDND1	NP_001035272.1	JAA02910.1	CLDND1	claudin domain containing 1	adipose stromal	99.64	100.00	276	276	276	0	0
57085	AGTRAP	NP_001035284.1	JAA02340.1	AGTRAP	angiotensin II receptor-associated protein	adipose stromal	100.00	100.00	152	152	152	0	0
152559	PAQR3	NP_001035292.1	JAA07672.1	PAQR3	progestin and adipoQ receptor family member III	adipose stromal	99.68	99.68	311	311	311	0	0
166614	DCLK2	NP_001035350.2	JAA07777.1	DCLK2	doublecortin-like kinase 2	adipose stromal	99.48	99.48	766	766	766	0	0
92949	ADAMTSL1	NP_001035362.3	JAA09782.1	ADAMTSL1	ADAMTS-like 1	adipose stromal	99.55	99.72	1762	1762	1762	0	0
23142	DCUN1D4	NP_001035492.1	JAA04452.1	DCUN1D4	DCN1, defective in cullin neddylation 1, domain containing 4	adipose stromal	99.66	99.66	292	292	292	0	0
55812	SPATA7	NP_001035518.1	JAA13774.1	SPATA7	spermatogenesis associated 7	smooth vascular	97.71	98.94	567	567	567	0	0
28958	COA3	NP_001035521.1	JAA15266.1	CCDC56	coiled-coil domain containing 56	smooth vascular	100.00	100.00	106	106	106	0	0
152098	ZCWPW2	NP_001035522.1	JAA08626.1	ZCWPW2	zinc finger, CW type with PWWP domain 2	adipose stromal	97.47	98.31	356	356	356	0	0
51067	YARS2	NP_001035526.1	JAA09258.1	YARS2	tyrosyl-tRNA synthetase 2, mitochondrial	adipose stromal	99.58	99.58	477	477	477	0	0
50854	C6orf48	NP_001035528.1	JAA01368.1	C6orf48	chromosome 6 open reading frame 48	adipose stromal	97.33	97.33	75	75	75	0	0
23162	MAPK8IP3	NP_001035529.1	JAA31819.1	MAPK8IP3	mitogen-activated protein kinase 8 interacting protein 3	skin	99.85	99.92	1330	1330	1330	0	0
153733	CCDC112	NP_001035530.1	JAA05345.1	CCDC112	coiled-coil domain containing 112	adipose stromal	99.24	99.62	529	529	529	0	0
653121	ZBTB8A	NP_001035531.2	JAA02819.1	ZBTB8A	zinc finger and BTB domain containing 8A	adipose stromal	99.55	99.77	441	441	441	0	0
51131	PHF11	NP_001035533.1	JAA02690.1	PHF11	PHD finger protein 11	adipose stromal	99.40	99.70	331	331	331	0	0
51665	ASB1	NP_001035535.1	JAA10473.1	ASB1	ankyrin repeat and SOCS box containing 1	adipose stromal	100.00	100.00	335	335	335	0	0
54545	MTMR12	NP_001035536.1	JAA02124.1	MTMR12	myotubularin related protein 12	adipose stromal	99.73	99.87	747	747	747	0	0
54629	FAM63B	NP_001035540.1	JAA11091.1	FAM63B	family with sequence similarity 63, member B	adipose stromal	99.84	100.00	621	621	621	0	0
51092	SIDT2	NP_001035545.1	JAA07950.1	SIDT2	SID1 transmembrane family, member 2	adipose stromal	99.76	99.76	832	832	832	0	0
57414	RHBDD2	NP_001035546.1	JAA05356.1	RHBDD2	rhomboid domain containing 2	adipose stromal	100.00	100.00	364	364	364	0	0
51752	ERAP1	NP_001035548.1	JAA10264.1	ERAP1	endoplasmic reticulum aminopeptidase 1	adipose stromal	99.57	99.79	941	941	941	0	0
83988	NCALD	NP_001035714.1	JAA42588.1	NCALD	neurocalcin delta	skeletal muscle	100.00	100.00	193	193	193	0	0
52	ACP1	NP_001035739.1	JAA10497.1	ACP1	acid phosphatase 1, soluble	adipose stromal	100.00	100.00	112	112	112	0	0
261729	STEAP2	NP_001035755.1	JAA04834.1	STEAP2	six transmembrane epithelial antigen of the prostate 2	adipose stromal	99.39	100.00	490	490	490	0	0
3299	HSF4	NP_001035757.1	JAA01686.1	HSF4	heat shock transcription factor 4	adipose stromal	99.19	99.19	492	492	492	0	0
3619	INCENP	NP_001035784.1	JAA03987.1	INCENP	inner centromere protein antigens 135/155kDa	adipose stromal	98.80	99.13	918	913	918	1	5
55293	UEVLD	NP_001035787.1	JAA06881.1	UEVLD	UEV and lactate/malate dehyrogenase domains	adipose stromal	99.58	99.79	471	471	471	0	0
653319	KIAA0895L	NP_001035805.1	JAA05415.1	KIAA0895L	KIAA0895-like	adipose stromal	99.79	99.79	471	471	471	0	0
83541	FAM110A	NP_001035812.1	JAA33968.1	FAM110A	family with sequence similarity 110, member A	skeletal muscle	98.31	98.98	295	295	295	0	0
1540	CYLD	NP_001035814.1	JAA05993.1	CYLD	cylindromatosis (turban tumor syndrome)	adipose stromal	100.00	100.00	953	953	953	0	0
5900	RALGDS	NP_001035827.1	JAA01461.1	RALGDS	ral guanine nucleotide dissociation stimulator	adipose stromal	99.65	99.65	859	859	859	0	0
283871	PGP	NP_001035830.1	JAA04195.1	PGP	phosphoglycolate phosphatase	adipose stromal	99.38	99.38	321	321	321	0	0
80254	CEP63	NP_001035842.1	JAA05636.1	CEP63	centrosomal protein 63kDa	adipose stromal	99.60	99.80	495	495	495	0	0
9989	PPP4R1	NP_001035847.1	JAA07317.1	PPP4R1	protein phosphatase 4, regulatory subunit 1	adipose stromal	99.68	100.00	950	950	950	0	0
51134	CEP83	NP_001035858.1	JAA01161.1	CCDC41	coiled-coil domain containing 41	adipose stromal	99.43	99.71	701	701	701	0	0
80254	CEP63	NP_001035859.1	JAA05635.1	CEP63	centrosomal protein 63kDa	adipose stromal	99.45	99.63	541	541	541	0	0
9859	CEP170	NP_001035863.1	JAA08870.1	CEP170	centrosomal protein 170kDa	adipose stromal	99.87	99.87	1486	1486	1486	0	0
169792	GLIS3	NP_001035878.1	JAA01705.1	NDUFA4L2	NADH dehydrogenase (ubiquinone) 1 alpha subcomplex, 4-like 2	adipose stromal	33.33	50.98	51	114	930	1	3
55269	PSPC1	NP_001035879.1	JAA00916.1	PSPC1	paraspeckle component 1	adipose stromal	100.00	100.00	523	523	523	0	0
9123	SLC16A3	NP_001035887.1	JAA10007.1	SLC16A3	solute carrier family 16, member 3 (monocarboxylic acid transporter 4)	adipose stromal	97.85	98.71	465	463	465	2	2
7468	WHSC1	NP_001035889.1	JAA11109.1	WHSC1	Wolf-Hirschhorn syndrome candidate 1	adipose stromal	99.85	99.85	1365	1365	1365	0	0
1058	CENPA	NP_001035891.1	JAA35668.1	CENPA	centromere protein A	skeletal muscle	96.49	96.49	114	112	114	1	2
1201	CLN3	NP_001035897.1	JAA03534.1	CLN3	ceroid-lipofuscinosis, neuronal 3	adipose stromal	99.32	99.54	438	438	438	0	0
831	CAST	NP_001035905.1	JAA09453.1	CAST	calpastatin	adipose stromal	98.00	98.53	750	750	750	0	0
7041	TGFB1I1	NP_001035919.1	JAA13744.1	TGFB1I1	transforming growth factor beta 1 induced transcript 1	smooth vascular	100.00	100.00	461	461	461	0	0
126003	TRAPPC5	NP_001035927.1	JAA05335.1	TRAPPC5	trafficking protein particle complex 5	adipose stromal	99.47	100.00	188	188	188	0	0
283232	TMEM80	NP_001035928.2	JAA04639.1	TMEM80	transmembrane protein 80	adipose stromal	98.15	99.07	216	216	216	0	0
79083	MLPH	NP_001035932.1	JAA16959.1	MLPH	melanophilin	smooth vascular	97.55	97.73	572	572	572	0	0
25870	SUMF2	NP_001035934.2	JAA09466.1	SUMF2	sulfatase modifying factor 2	adipose stromal	98.69	99.34	305	305	305	0	0
26090	ABHD12	NP_001035937.1	JAA04708.1	ABHD12	abhydrolase domain containing 12	adipose stromal	100.00	100.00	398	398	398	0	0
387119	CEP85L	NP_001035940.1	JAA07517.1	CEP85L	chromosome 6 open reading frame 204	adipose stromal	99.38	99.75	805	805	805	0	0
54960	GEMIN8	NP_001035944.1	JAA06718.1	GEMIN8	gem (nuclear organelle) associated protein 8	adipose stromal	98.35	99.18	243	243	242	1	1
4763	NF1	NP_001035957.1	JAA06815.1	NF1	neurofibromin 1	adipose stromal	99.96	100.00	2839	2839	2839	0	0
9990	SLC12A6	NP_001035962.1	JAA43404.1	SLC12A6	solute carrier family 12 (potassium/chloride transporters), member 6	skeletal muscle	99.91	100.00	1135	1135	1135	0	0
7355	SLC35A2	NP_001035963.1	JAA24187.1	SLC35A2	solute carrier family 35 (UDP-galactose transporter), member A2	skin	100.00	100.00	393	393	393	0	0
51123	ZNF706	NP_001035975.1	JAA12254.1	ZNF706	zinc finger protein 706	smooth vascular	98.68	98.68	76	76	76	0	0
81624	DIAPH3	NP_001035982.1	JAA10470.1	DIAPH3	diaphanous homolog 3	adipose stromal	99.25	99.58	1193	1193	1193	0	0
84864	MINA	NP_001035998.1	JAA10608.1	MINA	MYC induced nuclear antigen	adipose stromal	99.35	99.57	465	465	465	0	0
10479	SLC9A6	NP_001036002.1	JAA10385.1	SLC9A6	solute carrier family 9 (sodium/hydrogen exchanger), member 6	adipose stromal	99.86	99.86	701	701	701	0	0
4150	MAZ	NP_001036004.1	JAA32800.1	MAZ	MYC-associated zinc finger protein (purine-binding transcription factor)	skin	95.74	95.94	493	491	493	1	2
10592	SMC2	NP_001036015.1	JAA07600.1	SMC2	structural maintenance of chromosomes 2	adipose stromal	99.83	99.83	1196	1197	1197	0	0
128387	TATDN3	NP_001036017.1	JAA11696.1	TATDN3	TatD DNase domain containing 3	smooth vascular	99.64	99.64	274	274	274	0	0
1106	CHD2	NP_001036037.1	JAA10109.1	CHD2	chromodomain helicase DNA binding protein 2	adipose stromal	100.00	100.00	501	501	501	0	0
64772	ENGASE	NP_001036038.1	JAA04990.1	ENGASE	endo-beta-N-acetylglucosaminidase	adipose stromal	99.60	99.73	743	743	743	0	0
10073	SNUPN	NP_001036046.1	JAA04245.1	SNUPN	snurportin 1	adipose stromal	99.44	100.00	360	360	360	0	0
51754	TMEM8B	NP_001036054.1	JAA05463.1	TMEM8B	transmembrane protein 8B	adipose stromal	99.58	99.58	472	472	472	0	0
151613	TTC14	NP_001036066.1	JAA06205.1	TTC14	tetratricopeptide repeat domain 14	adipose stromal	99.32	99.32	439	439	439	0	0
5927	KDM5A	NP_001036068.1	JAA08934.1	KDM5A	lysine (K)-specific demethylase 5A	adipose stromal	99.70	100.00	1690	1690	1690	0	0
84992	PIGY	NP_001036081.1	JAA09520.1	PIGY	phosphatidylinositol glycan anchor biosynthesis, class Y	adipose stromal	100.00	100.00	71	71	71	0	0
10038	PARP2	NP_001036083.1	JAA02084.1	PARP2	poly (ADP-ribose) polymerase 2	adipose stromal	100.00	100.00	570	570	570	0	0
644096	SDHAF1	NP_001036096.1	JAA00531.1	SDHAF1	succinate dehydrogenase complex assembly factor 1	adipose stromal	98.26	99.13	115	115	115	0	0
25983	NGDN	NP_001036100.1	JAA06505.1	NGDN	neuroguidin, EIF4E binding protein	adipose stromal	99.05	99.37	315	315	315	0	0
22906	TRAK1	NP_001036111.1	JAA16320.1	TRAK1	trafficking protein, kinesin binding 1	smooth vascular	99.90	99.90	953	953	953	0	0
389	RHOC	NP_001036144.1	JAA35275.1	RHOC	ras homolog gene family, member C	skeletal muscle	100.00	100.00	193	193	193	0	0
257218	SHPRH	NP_001036148.2	JAA06744.1	SHPRH	SNF2 histone linker PHD RING helicase	adipose stromal	99.58	99.76	1683	1683	1683	0	0
125150	ZSWIM7	NP_001036163.1	JAA06530.1	ZSWIM7	zinc finger, SWIM-type containing 7	adipose stromal	99.29	99.29	140	140	140	0	0
5819	PVRL2	NP_001036189.1	JAA07695.1	PVRL2	poliovirus receptor-related 2 (herpesvirus entry mediator B)	adipose stromal	98.34	98.52	542	542	538	1	4
5916	RARG	NP_001036193.1	JAA10583.1	RARG	retinoic acid receptor, gamma	adipose stromal	100.00	100.00	443	443	443	0	0
10427	SEC24B	NP_001036199.1	JAA43671.1	SEC24B	SEC24 family, member B	skeletal muscle	99.19	99.43	1233	1231	1233	1	2
10735	STAG2	NP_001036215.1	JAA05677.1	STAG2	stromal antigen 2	adipose stromal	100.00	100.00	1268	1268	1268	0	0
63979	FIGNL1	NP_001036227.1	JAA08532.1	FIGNL1	fidgetin-like 1	adipose stromal	98.81	99.26	674	674	674	0	0
7140	TNNT3	NP_001036246.1	JAA19567.1	TNNT3	troponin T type 3 (skeletal, fast)	smooth vascular	99.61	100.00	256	256	256	0	0
751071	METTL12	NP_001036694.1	JAA04363.1	METTL12	methyltransferase like 12	adipose stromal	98.75	100.00	240	240	240	0	0
91748	ELMSAN1	NP_001036783.1	JAA09008.1	C14orf43	chromosome 14 open reading frame 43	adipose stromal	99.62	99.71	1045	1045	1045	0	0
60682	SMAP1	NP_001037770.1	JAA05585.1	SMAP1	small ArfGAP 1	adipose stromal	99.15	99.36	468	468	467	1	1
65062	TMEM237	NP_001037850.1	JAA02509.1	TMEM237	amyotrophic lateral sclerosis 2 (juvenile) chromosome region, candidate 4	adipose stromal	99.51	100.00	408	408	408	0	0
6715	SRD5A1	NP_001038.1	JAA03649.1	SRD5A1	steroid-5-alpha-reductase, alpha polypeptide 1 (3-oxo-5 alpha-steroid delta 4-dehydrogenase alpha 1)	adipose stromal	100.00	100.00	259	259	259	0	0
1456	CSNK1G3	NP_001038188.1	JAA08915.1	CSNK1G3	casein kinase 1, gamma 3	adipose stromal	100.00	100.00	455	455	455	0	0
6750	SST	NP_001039.1	JAA20675.1	SST	somatostatin	smooth vascular	99.14	99.14	116	116	116	0	0
10276	NET1	NP_001040625.1	JAA20118.1	NET1	neuroepithelial cell transforming 1	smooth vascular	99.33	99.50	596	596	596	0	0
6491	STIL	NP_001041631.1	JAA41728.1	STIL	SCL/TAL1 interrupting locus	skeletal muscle	98.45	98.84	1288	1288	1288	0	0
4595	MUTYH	NP_001041636.1	JAA16656.1	TESK2	testis-specific kinase 2	smooth vascular	99.25	99.63	535	615	535	0	0
65979	PHACTR4	NP_001041648.1	JAA02136.1	PHACTR4	phosphatase and actin regulator 4	adipose stromal	99.29	99.57	702	702	702	0	0
1104	RCC1	NP_001041659.1	JAA19139.1	RCC1	regulator of chromosome condensation 1	smooth vascular	99.78	99.78	452	452	452	0	0
10114	HIPK3	NP_001041665.1	JAA03255.1	HIPK3	homeodomain interacting protein kinase 3	adipose stromal	99.66	99.83	1194	1194	1194	0	0
23155	CLCC1	NP_001041675.1	JAA03185.1	CLCC1	chloride channel CLIC-like 1	adipose stromal	99.09	99.27	551	551	551	0	0
752014	CEMP1	NP_001041677.1	JAA10235.1	CEMP1	cementum protein 1	adipose stromal	96.76	98.79	247	247	247	0	0
57410	SCYL1	NP_001041683.1	JAA02359.1	SCYL1	SCY1-like 1	adipose stromal	99.24	99.49	791	791	791	0	0
134	ADORA1	NP_001041695.1	JAA04322.1	ADORA1	adenosine A1 receptor	adipose stromal	99.69	100.00	326	326	326	0	0
643155	SMIM15	NP_001041714.1	JAA02493.1	C5orf43	chromosome 5 open reading frame 43	adipose stromal	100.00	100.00	74	74	74	0	0
138162	C9orf116	NP_001041730.1	JAA19430.1	C9orf116	chromosome 9 open reading frame 116	smooth vascular	100.00	100.00	136	136	136	0	0
6915	TBXA2R	NP_001051.1	JAA06707.1	TBXA2R	thromboxane A2 receptor	adipose stromal	99.71	99.71	343	343	343	0	0
7086	TKT	NP_001055.1	JAA06468.1	TKT	transketolase	adipose stromal	99.68	100.00	623	623	623	0	0
7132	TNFRSF1A	NP_001056.1	JAA03230.1	TNFRSF1A	tumor necrosis factor receptor superfamily, member 1A	adipose stromal	99.34	99.56	455	455	455	0	0
7133	TNFRSF1B	NP_001057.1	JAA04361.1	TNFRSF1B	tumor necrosis factor receptor superfamily, member 1B	adipose stromal	99.35	99.57	461	461	461	0	0
7153	TOP2A	NP_001058.2	JAA04623.1	TOP2A	topoisomerase (DNA) II alpha 170kDa	adipose stromal	99.67	99.80	1531	1531	1531	0	0
7155	TOP2B	NP_001059.2	JAA43576.1	TOP2B	topoisomerase (DNA) II beta 180kDa	skeletal muscle	99.94	100.00	1621	1621	1621	0	0
7283	TUBG1	NP_001061.2	JAA09175.1	TUBG1	tubulin, gamma 1	adipose stromal	100.00	100.00	451	451	451	0	0
7298	TYMS	NP_001062.1	JAA10854.1	TYMS	thymidylate synthetase	adipose stromal	99.04	100.00	313	313	313	0	0
440145	MZT1	NP_001065243.1	JAA17055.1	MZT1	mitotic spindle organizing protein 1	smooth vascular	100.00	100.00	82	82	82	0	0
4337	MOCS1	NP_001068566.1	JAA06741.1	MOCS1	molybdenum cofactor synthesis 1	adipose stromal	99.48	100.00	385	385	385	0	0
79089	TMUB2	NP_001070142.1	JAA06234.1	TMUB2	transmembrane and ubiquitin-like domain containing 2	adipose stromal	100.00	100.00	321	321	321	0	0
7343	UBTF	NP_001070152.1	JAA08026.1	UBTF	upstream binding transcription factor, RNA polymerase I	adipose stromal	100.00	100.00	727	727	727	0	0
79832	QSER1	NP_001070254.1	JAA09776.1	QSER1	glutamine and serine rich 1	adipose stromal	99.37	99.60	1735	1735	1735	0	0
8555	CDC14B	NP_001070649.1	JAA06822.1	CDC14B	CDC14 cell division cycle 14 homolog B	adipose stromal	100.00	100.00	461	461	461	0	0
7249	TSC2	NP_001070651.1	JAA04277.1	TSC2	tuberous sclerosis 2	adipose stromal	99.60	99.71	1740	1740	1740	0	0
80818	ZNF436	NP_001070663.1	JAA02301.1	ZNF436	zinc finger protein 436	adipose stromal	99.57	99.57	470	470	470	0	0
140890	SREK1	NP_001070667.1	JAA28688.1	SREK1	splicing regulatory glutamine/lysine-rich protein 1	skin	99.18	99.51	611	626	624	1	2
57337	SENP7	NP_001070671.1	JAA03598.1	SENP7	SUMO1/sentrin specific peptidase 7	adipose stromal	99.19	99.39	985	985	985	0	0
22872	SEC31A	NP_001070674.1	JAA21979.1	SEC31A	SEC31 homolog A	smooth vascular	99.73	99.82	1107	1107	1106	1	1
257160	RNF214	NP_001070707.1	JAA01007.1	RNF214	ring finger protein 214	adipose stromal	99.57	99.57	703	703	703	0	0
91614	DEPDC7	NP_001070710.1	JAA01525.1	DEPDC7	DEP domain containing 7	adipose stromal	99.61	99.80	511	511	511	0	0
9612	NCOR2	NP_001070729.2	JAA41644.1	NCOR2	nuclear receptor corepressor 2	skeletal muscle	99.15	99.19	2462	2459	2458	4	7
8131	NPRL3	NP_001070818.1	JAA01451.1	NPRL3	nitrogen permease regulator-like 3	adipose stromal	99.65	100.00	569	569	569	0	0
55147	RBM23	NP_001070819.1	JAA06595.1	RBM23	RNA binding motif protein 23	adipose stromal	96.38	97.06	442	442	439	1	3
10585	POMT1	NP_001070833.1	JAA10525.1	POMT1	protein-O-mannosyltransferase 1	adipose stromal	99.45	100.00	725	725	725	0	0
359948	IRF2BP2	NP_001070865.1	JAA10562.1	IRF2BP2	interferon regulatory factor 2 binding protein 2	adipose stromal	99.65	99.65	571	571	571	0	0
25953	PNKD	NP_001070867.1	JAA03228.1	PNKD	paroxysmal nonkinesigenic dyskinesia	adipose stromal	99.30	99.30	142	142	142	0	0
78987	CRELD1	NP_001070883.1	JAA01675.1	CRELD1	cysteine-rich with EGF-like domains 1	adipose stromal	99.76	99.76	420	420	420	0	0
79583	TMEM231	NP_001070886.1	JAA03583.1	TMEM231	transmembrane protein 231	adipose stromal	99.37	99.37	316	316	316	0	0
9774	BCLAF1	NP_001070908.1	JAA05830.1	BCLAF1	BCL2-associated transcription factor 1	adipose stromal	99.88	100.00	816	871	869	0	0
80742	PRR3	NP_001070965.1	JAA21346.1	PRR3	proline rich 3	smooth vascular	99.40	99.40	167	167	167	0	0
55731	FAM222B	NP_001070966.1	JAA05551.1	C17orf63	chromosome 17 open reading frame 63	adipose stromal	99.12	99.12	567	567	562	1	5
6941	TCF19	NP_001070979.1	JAA01756.1	TCF19	transcription factor 19	adipose stromal	98.84	99.42	345	345	345	0	0
64419	MTMR14	NP_001070993.1	JAA02794.1	MTMR14	myotubularin related protein 14	adipose stromal	99.54	99.54	650	650	650	0	0
137886	UBXN2B	NP_001071087.1	JAA05948.1	UBXN2B	UBX domain protein 2B	adipose stromal	100.00	100.00	331	331	331	0	0
155382	VPS37D	NP_001071089.1	JAA03287.1	VPS37D	vacuolar protein sorting 37 homolog D	adipose stromal	100.00	100.00	251	251	251	0	0
51107	APH1A	NP_001071096.1	JAA08405.1	APH1A	anterior pharynx defective 1 homolog A	adipose stromal	100.00	100.00	265	265	265	0	0
25816	TNFAIP8	NP_001071122.1	JAA07548.1	TNFAIP8	tumor necrosis factor, alpha-induced protein 8	adipose stromal	100.00	100.00	188	188	188	0	0
55665	URGCP	NP_001071131.1	JAA19830.1	URGCP	upregulator of cell proliferation	smooth vascular	100.00	100.00	931	931	931	0	0
79796	ALG9	NP_001071158.1	JAA06010.1	ALG9	asparagine-linked glycosylation 9, alpha-1,2-mannosyltransferase homolog	adipose stromal	99.84	99.84	611	611	611	0	0
641700	ECSCR	NP_001071161.1	JAA02019.1	ECSCR	endothelial cell-specific chemotaxis regulator	adipose stromal	100.00	100.00	205	205	205	0	0
57708	MIER1	NP_001071168.2	JAA05972.1	MIER1	mesoderm induction early response 1 homolog	adipose stromal	100.00	100.00	565	565	565	0	0
6426	SRSF1	NP_001071634.1	JAA19789.1	SRSF1	serine/arginine-rich splicing factor 1	smooth vascular	100.00	100.00	201	201	201	0	0
2030	SLC29A1	NP_001071643.1	JAA23138.1	SLC29A1	solute carrier family 29 (nucleoside transporters), member 1	skin	99.78	100.00	456	480	456	0	0
8881	CDC16	NP_001072113.1	JAA09312.1	CDC16	cell division cycle 16 homolog	adipose stromal	100.00	100.00	620	620	620	0	0
80194	TMEM134	NP_001072118.1	JAA03264.1	TMEM134	transmembrane protein 134	adipose stromal	100.00	100.00	180	180	180	0	0
29855	UBN1	NP_001072982.1	JAA08662.1	UBN1	ubinuclein 1	adipose stromal	99.74	99.91	1134	1134	1134	0	0
6905	TBCE	NP_001072983.1	JAA05000.1	TBCE	tubulin folding cofactor E	adipose stromal	99.24	99.43	527	527	527	0	0
51339	DACT1	NP_001072988.1	JAA07724.1	DACT1	dapper, antagonist of beta-catenin, homolog 1	adipose stromal	99.37	99.62	799	799	799	0	0
3895	KTN1	NP_001072989.1	JAA28171.1	KTN1	kinectin 1 (kinesin receptor)	skin	99.34	99.63	1357	1357	1357	0	0
22807	IKZF2	NP_001072994.1	JAA23811.1	IKZF2	IKAROS family zinc finger 2 (Helios)	skin	99.80	100.00	500	500	500	0	0
368	ABCC6	NP_001072996.1	JAA03085.1	ABCC6	ATP-binding cassette, sub-family C (CFTR/MRP), member 6	adipose stromal	97.98	97.98	99	99	99	0	0
122553	TRAPPC6B	NP_001073005.1	JAA04411.1	TRAPPC6B	trafficking protein particle complex 6B	adipose stromal	100.00	100.00	158	158	158	0	0
221092	HNRNPUL2	NP_001073027.1	JAA19130.1	HNRNPUL2	heterogeneous nuclear ribonucleoprotein U-like 2	smooth vascular	99.46	99.60	747	747	747	0	0
22862	FNDC3A	NP_001073141.1	JAA01950.1	FNDC3A	fibronectin type III domain containing 3A	adipose stromal	99.75	99.75	1198	1198	1198	0	0
2218	FKTN	NP_001073270.1	JAA06413.1	FKTN	fukutin	adipose stromal	99.35	99.57	461	461	461	0	0
2548	GAA	NP_001073271.1	JAA03499.1	GAA	glucosidase, alpha; acid	adipose stromal	98.74	99.26	951	952	952	0	0
3643	INSR	NP_001073285.1	JAA07369.1	INSR	insulin receptor	adipose stromal	99.78	99.85	1370	1370	1370	0	0
3655	ITGA6	NP_001073286.1	JAA20287.1	ITGA6	integrin, alpha 6	smooth vascular	99.73	100.00	1091	1091	1091	0	0
3908	LAMA2	NP_001073291.1	JAA33068.1	LAMA2	laminin, alpha 2	skin	99.17	99.52	3118	3118	3118	0	0
54940	OCIAD1	NP_001073309.1	JAA06492.1	OCIAD1	OCIA domain containing 1	adipose stromal	99.48	100.00	194	194	194	0	0
1387	CREBBP	NP_001073315.1	JAA20301.1	CREBBP	CREB binding protein	smooth vascular	99.96	99.96	2404	2404	2404	0	0
10149	GPR64	NP_001073327.1	JAA18505.1	GPR64	G protein-coupled receptor 64	smooth vascular	99.61	99.80	1017	1017	1017	0	0
1622	DBI	NP_001073331.1	JAA05109.1	DBI	diazepam binding inhibitor (GABA receptor modulator, acyl-CoA binding protein)	adipose stromal	100.00	100.00	87	87	87	0	0
8887	TAX1BP1	NP_001073333.1	JAA15087.1	TAX1BP1	Tax1 binding protein 1	smooth vascular	98.93	99.46	747	747	747	0	0
8450	CUL4B	NP_001073341.1	JAA06145.1	CUL4B	cullin 4B	adipose stromal	100.00	100.00	895	895	895	0	0
10156	RASA4	NP_001073346.2	JAA31627.1	RASA4	RAS p21 protein activator 4	skin	98.81	99.21	757	757	757	0	0
25865	PRKD2	NP_001073349.1	JAA10717.1	PRKD2	protein kinase D2	adipose stromal	99.66	99.77	878	878	878	0	0
55422	ZNF331	NP_001073375.1	JAA01261.1	ZNF331	zinc finger protein 331	adipose stromal	99.57	99.78	463	463	463	0	0
841	CASP8	NP_001073594.1	JAA08733.1	CASP8	caspase 8, apoptosis-related cysteine peptidase	adipose stromal	99.63	100.00	538	538	538	0	0
10052	GJC1	NP_001073852.1	JAA08564.1	GJC1	gap junction protein, gamma 1, 45kDa	adipose stromal	100.00	100.00	396	396	396	0	0
6672	SP100	NP_001073860.1	JAA10081.1	SP100	SP100 nuclear antigen	adipose stromal	99.10	99.21	885	885	885	0	0
23514	SPIDR	NP_001073863.1	JAA00878.1	KIAA0146	KIAA0146	adipose stromal	99.34	99.56	915	915	915	0	0
728215	FAM155A	NP_001073865.1	JAA14295.1	FAM155A	family with sequence similarity 155, member A	smooth vascular	99.13	99.56	458	457	458	1	1
50651	SLC45A1	NP_001073866.2	JAA34004.1	SLC45A1	solute carrier family 45, member 1	skeletal muscle	99.87	99.87	748	748	782	0	0
253461	ZBTB38	NP_001073881.2	JAA09179.1	ZBTB38	zinc finger and BTB domain containing 38	adipose stromal	99.67	99.83	1195	1195	1195	0	0
23350	U2SURP	NP_001073884.1	JAA11137.1	U2SURP	U2 snRNP-associated SURP domain containing	adipose stromal	99.90	99.90	1029	1029	1029	0	0
4603	MYBL1	NP_001073885.1	JAA18661.1	MYBL1	v-myb myeloblastosis viral oncogene homolog (avian)-like 1	smooth vascular	99.73	99.73	752	752	752	0	0
85451	UNK	NP_001073888.2	JAA09152.1	UNK	unkempt homolog	adipose stromal	100.00	100.00	810	810	810	0	0
79068	FTO	NP_001073901.1	JAA03445.1	FTO	fat mass and obesity associated	adipose stromal	99.60	99.80	505	505	505	0	0
25992	SNED1	NP_001073906.1	JAA05102.1	C1orf212	chromosome 1 open reading frame 212	adipose stromal	32.76	46.55	58	187	1413	0	0
1763	DNA2	NP_001073918.2	JAA08461.1	DNA2	DNA replication helicase 2 homolog	adipose stromal	99.62	99.62	1061	1061	1060	1	1
56927	GPR108	NP_001073921.1	JAA10430.1	GPR108	G protein-coupled receptor 108	adipose stromal	99.63	100.00	543	543	543	0	0
26173	INTS1	NP_001073922.2	JAA08131.1	INTS1	integrator complex subunit 1	adipose stromal	99.73	99.86	2190	2190	2190	0	0
23403	FBXO46	NP_001073938.1	JAA03908.1	FBXO46	F-box protein 46	adipose stromal	99.83	99.83	603	603	603	0	0
375033	PEAR1	NP_001073940.1	JAA04927.1	PEAR1	platelet endothelial aggregation receptor 1	adipose stromal	99.13	99.42	1037	1037	1037	0	0
128486	FITM2	NP_001073941.1	JAA02331.1	FITM2	fat storage-inducing transmembrane protein 2	adipose stromal	100.00	100.00	262	262	262	0	0
389072	PLEKHM3	NP_001073944.1	JAA10159.1	PLEKHM3	pleckstrin homology domain containing, family M, member 3	adipose stromal	99.61	99.74	761	761	761	0	0
154141	MBOAT1	NP_001073949.1	JAA01582.1	MBOAT1	membrane bound O-acyltransferase domain containing 1	adipose stromal	99.19	99.60	495	495	495	0	0
85015	USP45	NP_001073950.1	JAA08383.1	USP45	ubiquitin specific peptidase 45	adipose stromal	99.02	99.75	814	814	814	0	0
389827	TMEM8C	NP_001073952.1	JAA43098.1	TMEM8C	transmembrane protein 8C	skeletal muscle	99.55	100.00	221	221	221	0	0
9827	RGP1	NP_001073965.2	JAA00555.1	RGP1	RGP1 retrograde golgi transport homolog	adipose stromal	100.00	100.00	391	391	391	0	0
1955	MEGF9	NP_001073966.2	JAA01868.1	MEGF9	multiple EGF-like-domains 9	adipose stromal	98.01	99.00	602	600	602	1	2
152573	SHISA3	NP_001073974.1	JAA13441.1	SHISA3	shisa homolog 3	smooth vascular	99.16	99.16	238	238	238	0	0
124512	METTL23	NP_001073979.3	JAA08021.1	C17orf95	chromosome 17 open reading frame 95	adipose stromal	98.95	100.00	190	190	190	0	0
80114	BICC1	NP_001073981.1	JAA37419.1	BICC1	bicaudal C homolog 1	skeletal muscle	99.79	99.90	974	974	974	0	0
55209	SETD5	NP_001073986.1	JAA08633.1	SETD5	SET domain containing 5	adipose stromal	99.51	99.58	1442	1442	1442	0	0
57545	CC2D2A	NP_001073991.2	JAA08766.1	CC2D2A	coiled-coil and C2 domain containing 2A	adipose stromal	99.26	99.51	1620	1620	1620	0	0
84747	UNC119B	NP_001074002.1	JAA05792.1	UNC119B	unc-119 homolog B	adipose stromal	100.00	100.00	251	251	251	0	0
85302	FBF1	NP_001074011.1	JAA10229.1	FBF1	Fas (TNFRSF6) binding factor 1	adipose stromal	98.32	98.50	1133	1166	1133	0	0
58509	CACTIN	NP_001074012.1	JAA29873.1	C19orf29	chromosome 19 open reading frame 29	skin	99.14	99.42	695	756	758	1	2
8654	PDE5A	NP_001074.2	JAA08445.1	PDE5A	phosphodiesterase 5A, cGMP-specific	adipose stromal	99.77	99.89	875	875	875	0	0
144404	TMEM120B	NP_001074294.2	JAA03629.1	TMEM120B	transmembrane protein 120B	adipose stromal	99.71	99.71	339	339	339	0	0
644890	MEIG1	NP_001074305.1	JAA01792.1	MEIG1	meiosis expressed gene 1 homolog	adipose stromal	97.73	98.86	88	88	88	0	0
653689	GSTT2B	NP_001074312.1	JAA40768.1	GSTT2	glutathione S-transferase theta 2	skeletal muscle	99.18	100.00	244	244	244	0	0
728489	DNLZ	NP_001074318.1	JAA01940.1	DNLZ	DNL-type zinc finger	adipose stromal	98.31	98.88	178	178	178	0	0
5829	PXN	NP_001074324.1	JAA02805.1	PXN	paxillin	adipose stromal	99.66	99.66	591	591	591	0	0
4641	MYO1C	NP_001074419.1	JAA42375.1	MYO1C	myosin IC	skeletal muscle	99.33	99.90	1044	1044	1044	0	0
10990	LILRB5	NP_001074912.1	JAA30260.1	WWC2	WW and C2 domain containing 2	skin	44.83	55.17	29	53	491	0	0
23210	JMJD6	NP_001074930.1	JAA41849.1	JMJD6	jumonji domain containing 6	skeletal muscle	100.00	100.00	414	414	414	0	0
10482	NXF1	NP_001074960.1	JAA01283.1	NXF1	nuclear RNA export factor 1	adipose stromal	100.00	100.00	356	356	356	0	0
57187	THOC2	NP_001075019.1	JAA07673.1	THOC2	THO complex 2	adipose stromal	99.94	100.00	1593	1593	1593	0	0
10898	CPSF4	NP_001075028.1	JAA04302.1	CPSF4	cleavage and polyadenylation specific factor 4, 30kDa	adipose stromal	99.59	99.59	244	244	244	0	0
1760	DMPK	NP_001075029.1	JAA07833.1	DMPK	dystrophia myotonica-protein kinase	adipose stromal	100.00	100.00	624	624	624	0	0
8985	PLOD3	NP_001075.1	JAA08307.1	PLOD3	procollagen-lysine, 2-oxoglutarate 5-dioxygenase 3	adipose stromal	99.59	99.73	738	738	738	0	0
5591	PRKDC	NP_001075109.1	JAA10972.1	PRKDC	protein kinase, DNA-activated, catalytic polypeptide	adipose stromal	99.61	99.88	4097	4097	4097	0	0
79600	TCTN1	NP_001076006.1	JAA04216.1	TCTN1	tectonic family member 1	adipose stromal	98.47	99.15	587	587	587	0	0
23543	RBFOX2	NP_001076045.1	JAA08440.1	RBFOX2	RNA binding protein, fox-1 homolog 2	adipose stromal	100.00	100.00	376	376	376	0	0
12	SERPINA3	NP_001076.2	JAA14146.1	SERPINA3	serpin peptidase inhibitor, clade A (alpha-1 antiproteinase, antitrypsin), member 3	smooth vascular	97.64	98.58	423	423	423	0	0
949	SCARB1	NP_001076428.1	JAA10988.1	SCARB1	scavenger receptor class B, member 1	adipose stromal	100.00	100.00	506	506	506	0	0
25817	FAM19A5	NP_001076436.1	JAA03888.1	FAM19A5	family with sequence similarity 19 (chemokine (C-C motif)-like), member A5	adipose stromal	100.00	100.00	132	132	132	0	0
146691	TOM1L2	NP_001076437.1	JAA08067.1	TOM1L2	target of myb1-like 2 (chicken)	adipose stromal	99.80	100.00	507	507	507	0	0
285753	CEP57L1	NP_001077004.1	JAA03698.1	C6orf182	chromosome 6 open reading frame 182	adipose stromal	99.57	99.78	460	460	460	0	0
9135	RABEP1	NP_001077054.1	JAA06280.1	RABEP1	rabaptin, RAB GTPase binding effector protein 1	adipose stromal	99.64	99.64	829	829	829	0	0
10659	CELF2	NP_001077060.1	JAA09901.1	CELF2	CUGBP, Elav-like family member 2	adipose stromal	100.00	100.00	488	519	488	0	0
79903	NAA60	NP_001077069.1	JAA03223.1	NAT15	N-acetyltransferase 15 (GCN5-related, putative)	adipose stromal	99.59	100.00	242	242	242	0	0
124454	EARS2	NP_001077083.1	JAA29785.1	EARS2	glutamyl-tRNA synthetase 2, mitochondrial (putative)	skin	99.04	99.62	523	523	523	0	0
9821	RB1CC1	NP_001077086.1	JAA10888.1	RB1CC1	RB1-inducible coiled-coil 1	adipose stromal	99.56	99.75	1591	1591	1591	0	0
9923	ZBTB40	NP_001077090.1	JAA05323.1	ZBTB40	zinc finger and BTB domain containing 40	adipose stromal	98.63	99.11	1239	1239	1239	0	0
13	AADAC	NP_001077.2	JAA12169.1	AADAC	arylacetamide deacetylase (esterase)	smooth vascular	99.25	99.25	399	399	399	0	0
29966	STRN3	NP_001077362.1	JAA44339.1	STRN3	striatin, calmodulin binding protein 3	skeletal muscle	99.62	99.87	797	797	797	0	0
54838	WBP1L	NP_001077382.1	JAA02779.1	WBP1L	chromosome 10 open reading frame 26	adipose stromal	98.90	99.17	363	363	363	0	0
284403	WDR62	NP_001077430.1	JAA09767.1	FAM127A	family with sequence similarity 127, member A	adipose stromal	51.61	70.97	31	237	1523	1	1
1652	DDT	NP_001077861.1	JAA01144.1	DDT	D-dopachrome tautomerase	adipose stromal	100.00	100.00	118	118	118	0	0
14	AAMP	NP_001078.2	JAA05097.1	AAMP	angio-associated, migratory cell protein	adipose stromal	100.00	100.00	434	434	434	0	0
27433	TOR2A	NP_001078816.1	JAA10022.1	TOR2A	torsin family 2, member A	adipose stromal	99.38	99.38	321	321	321	0	0
79710	MORC4	NP_001078823.1	JAA07009.1	MORC4	MORC family CW-type zinc finger 4	adipose stromal	99.78	99.89	900	900	900	0	0
79027	ZNF655	NP_001078837.1	JAA08293.1	ZNF655	zinc finger protein 655	adipose stromal	99.81	100.00	526	526	526	0	0
790955	UQCC3	NP_001078841.1	JAA00963.1	C11orf83	chromosome 11 open reading frame 83	adipose stromal	100.00	100.00	93	131	93	0	0
768211	RELL1	NP_001078868.1	JAA00488.1	RELL1	RELT-like 1	adipose stromal	100.00	100.00	271	271	271	0	0
284021	MILR1	NP_001078892.1	JAA10613.1	MILR1	chromosome 17 open reading frame 60	adipose stromal	97.08	98.25	343	343	343	0	0
339210	C17orf67	NP_001078899.2	JAA00946.1	C17orf67	chromosome 17 open reading frame 67	adipose stromal	96.67	97.78	90	90	90	0	0
28964	GIT1	NP_001078923.1	JAA03040.1	GIT1	G protein-coupled receptor kinase interacting ArfGAP 1	adipose stromal	99.87	100.00	770	770	770	0	0
1500	CTNND1	NP_001078929.1	JAA08055.1	CTNND1	catenin (cadherin-associated protein), delta 1	adipose stromal	99.79	99.79	933	933	933	0	0
1112	FOXN3	NP_001078940.1	JAA05960.1	FOXN3	forkhead box N3	adipose stromal	99.80	99.80	490	490	490	0	0
221303	FAM162B	NP_001078949.1	JAA06611.1	FAM162B	family with sequence similarity 162, member B	adipose stromal	100.00	100.00	162	162	162	0	0
114803	MYSM1	NP_001078956.1	JAA05477.1	MYSM1	Myb-like, SWIRM and MPN domains 1	adipose stromal	99.52	99.64	828	828	828	0	0
284184	C17orf89	NP_001079990.1	JAA05375.1	C17orf89	chromosome 17 open reading frame 89	adipose stromal	98.65	98.65	74	74	74	0	0
29	ABR	NP_001083.2	JAA21590.1	ABR	active BCR-related gene	smooth vascular	100.00	100.00	822	822	822	0	0
41	ASIC1	NP_001086.2	JAA06057.1	ASIC1	amiloride-sensitive cation channel 2, neuronal	adipose stromal	100.00	100.00	528	528	528	0	0
47	ACLY	NP_001087.2	JAA09444.1	ACLY	ATP citrate lyase	adipose stromal	99.64	99.64	1101	1101	1101	0	0
80006	TRAPPC13	NP_001087225.1	JAA06158.1	C5orf44	chromosome 5 open reading frame 44	adipose stromal	100.00	100.00	411	411	411	0	0
3815	KIT	NP_001087241.1	JAA06882.1	KIT	v-kit Hardy-Zuckerman 4 feline sarcoma viral oncogene homolog	adipose stromal	99.69	99.90	972	972	972	0	0
50	ACO2	NP_001089.1	JAA10982.1	ACO2	aconitase 2, mitochondrial	adipose stromal	99.87	99.87	780	780	780	0	0
80723	SLC35G2	NP_001091069.1	JAA15902.1	TMEM22	transmembrane protein 22	smooth vascular	99.51	99.76	412	412	412	0	0
2825	GPR1	NP_001091669.1	JAA04596.1	GPR1	G protein-coupled receptor 1	adipose stromal	99.72	100.00	355	355	355	0	0
3185	HNRNPF	NP_001091678.1	JAA18967.1	HNRNPF	heterogeneous nuclear ribonucleoprotein F	smooth vascular	100.00	100.00	415	415	415	0	0
1499	CTNNB1	NP_001091680.1	JAA11337.1	CTNNB1	catenin (cadherin-associated protein), beta 1, 88kDa	adipose stromal	99.87	100.00	781	781	781	0	0
49854	ZBTB21	NP_001091873.1	JAA06014.1	ZNF295	zinc finger protein 295	adipose stromal	99.54	99.54	865	865	865	0	0
51564	HDAC7	NP_001091886.1	JAA16831.1	HDAC7	histone deacetylase 7	smooth vascular	99.69	99.79	954	954	954	0	0
1739	DLG1	NP_001091894.1	JAA10451.1	DLG1	discs, large homolog 1	adipose stromal	99.89	100.00	904	904	904	0	0
6603	SMARCD2	NP_001091896.1	JAA06019.1	SMARCD2	SWI/SNF related, matrix associated, actin dependent regulator of chromatin, subfamily d, member 2	adipose stromal	99.81	99.81	531	531	531	0	0
8671	SLC4A4	NP_001091954.1	JAA08344.1	SLC4A4	solute carrier family 4, sodium bicarbonate cotransporter, member 4	adipose stromal	99.81	99.81	1079	1079	1079	0	0
131474	CHCHD4	NP_001091972.1	JAA01085.1	CHCHD4	coiled-coil-helix-coiled-coil-helix domain containing 4	adipose stromal	99.30	99.30	142	142	142	0	0
5795	PTPRJ	NP_001091973.1	JAA06887.1	PTPRJ	protein tyrosine phosphatase, receptor type, J	adipose stromal	98.89	99.63	539	594	539	0	0
7756	ZNF207	NP_001091977.1	JAA07292.1	ZNF207	zinc finger protein 207	adipose stromal	100.00	100.00	494	494	494	0	0
9905	SGSM2	NP_001091979.1	JAA04663.1	SGSM2	small G protein signaling modulator 2	adipose stromal	99.50	99.80	1006	1006	1006	0	0
246330	PELI3	NP_001091980.1	JAA01346.1	PELI3	pellino homolog 3	adipose stromal	99.55	99.78	445	445	445	0	0
5592	PRKG1	NP_001091982.1	JAA02716.1	PRKG1	protein kinase, cGMP-dependent, type I	adipose stromal	100.00	100.00	671	671	671	0	0
116535	MRGPRF	NP_001091985.1	JAA06279.1	MRGPRF	MAS-related GPR, member F	adipose stromal	99.71	100.00	343	343	343	0	0
221395	GPR116	NP_001091988.1	JAA05268.1	GPR116	G protein-coupled receptor 116	adipose stromal	99.33	99.63	1346	1346	1346	0	0
10553	HTATIP2	NP_001091990.1	JAA07205.1	HTATIP2	HIV-1 Tat interactive protein 2, 30kDa	adipose stromal	99.28	99.28	276	276	276	0	0
8078	USP5	NP_001092006.1	JAA02527.1	USP5	ubiquitin specific peptidase 5 (isopeptidase T)	adipose stromal	100.00	100.00	858	858	858	0	0
83448	PUS7L	NP_001092085.1	JAA08499.1	PUS7L	pseudouridylate synthase 7 homolog-like	adipose stromal	98.86	99.43	701	701	701	0	0
25912	C1orf43	NP_001092086.1	JAA05753.1	C1orf43	chromosome 1 open reading frame 43	adipose stromal	99.60	99.60	253	253	253	0	0
26175	TMEM251	NP_001092091.1	JAA03295.1	C14orf109	chromosome 14 open reading frame 109	adipose stromal	99.41	100.00	169	169	169	0	0
4281	MID1	NP_001092094.1	JAA10761.1	MID1	midline 1 (Opitz/BBB syndrome)	adipose stromal	100.00	100.00	667	667	667	0	0
51528	JKAMP	NP_001092095.1	JAA14407.1	JKAMP	JNK1/MAPK8-associated membrane protein	smooth vascular	100.00	100.00	305	305	305	0	0
170394	PWWP2B	NP_001092107.1	JAA33487.1	PWWP2B	PWWP domain containing 2B	skeletal muscle	96.39	96.59	499	498	499	1	1
2786	GNG4	NP_001092191.1	JAA04853.1	GNG4	guanine nucleotide binding protein (G protein), gamma 4	adipose stromal	100.00	100.00	75	75	75	0	0
29923	HILPDA	NP_001092256.1	JAA01452.1	C7orf68	chromosome 7 open reading frame 68	adipose stromal	100.00	100.00	63	63	63	0	0
58526	MID1IP1	NP_001092260.1	JAA05762.1	MID1IP1	MID1 interacting protein 1 (gastrulation specific G12 homolog (zebrafish))	adipose stromal	100.00	100.00	183	183	183	0	0
84067	FAM160A2	NP_001092264.1	JAA06042.1	FAM160A2	family with sequence similarity 160, member A2	adipose stromal	99.49	99.59	972	972	972	0	0
84969	TOX2	NP_001092267.1	JAA31688.1	TOX2	TOX high mobility group box family member 2	skin	99.80	99.80	506	506	506	0	0
728239	MAGED4	NP_001092270.1	JAA09494.1	MAGED4B	melanoma antigen family D, 4B	adipose stromal	99.73	99.86	739	739	739	0	0
125228	FAM210A	NP_001092271.1	JAA03150.1	C18orf19	chromosome 18 open reading frame 19	adipose stromal	100.00	100.00	272	272	272	0	0
84131	CEP78	NP_001092272.1	JAA01530.1	CEP78	centrosomal protein 78kDa	adipose stromal	99.03	99.58	722	722	722	0	0
641649	TMEM91	NP_001092291.1	JAA00566.1	TMEM91	transmembrane protein 91	adipose stromal	99.42	100.00	172	172	172	0	0
56970	ATXN7L3	NP_001092303.1	JAA06105.1	ATXN7L3	ataxin 7-like 3	adipose stromal	100.00	100.00	347	347	347	0	0
643641	ZNF862	NP_001092690.1	JAA06671.1	ZNF862	zinc finger protein 862	adipose stromal	99.57	99.66	1169	1169	1169	0	0
80173	IFT74	NP_001092693.1	JAA06958.1	IFT74	intraflagellar transport 74 homolog	adipose stromal	99.17	99.33	600	600	600	0	0
403341	ZBTB34	NP_001092740.1	JAA10744.1	ZBTB34	zinc finger and BTB domain containing 34	adipose stromal	100.00	100.00	500	504	500	0	0
134359	POC5	NP_001092741.1	JAA08357.1	POC5	POC5 centriolar protein homolog	adipose stromal	99.30	99.48	575	575	575	0	0
114781	BTBD9	NP_001092742.1	JAA09054.1	BTBD9	BTB (POZ) domain containing 9	adipose stromal	100.00	100.00	612	612	612	0	0
85352	KIAA1644	NP_001092764.1	JAA02811.1	KIAA1644	KIAA1644	adipose stromal	99.50	99.50	199	199	199	0	0
93058	COQ10A	NP_001092807.1	JAA04305.1	COQ10A	coenzyme Q10 homolog A	adipose stromal	99.53	99.53	215	215	215	0	0
6331	SCN5A	NP_001092874.1	JAA42747.1	SCN5A	sodium channel, voltage-gated, type V, alpha subunit	skeletal muscle	99.21	99.45	2016	2016	2016	0	0
100101267	POM121C	NP_001092885.2	JAA11255.1	POM121C	POM121 membrane glycoprotein C	adipose stromal	98.28	98.68	987	987	987	0	0
54828	BCAS3	NP_001092902.1	JAA01236.1	BCAS3	breast carcinoma amplified sequence 3	adipose stromal	99.78	100.00	928	928	928	0	0
25989	ULK3	NP_001092906.3	JAA03473.1	ULK3	unc-51-like kinase 3	adipose stromal	99.15	99.58	472	472	472	0	0
55313	CPPED1	NP_001092925.1	JAA16507.1	CPPED1	calcineurin-like phosphoesterase domain containing 1	smooth vascular	98.26	99.42	172	172	172	0	0
56181	MTFR1L	NP_001093096.1	JAA04191.1	FAM54B	family with sequence similarity 54, member B	adipose stromal	100.00	100.00	292	292	292	0	0
87	ACTN1	NP_001093.1	JAA21730.1	ACTN1	actinin, alpha 1	smooth vascular	100.00	100.00	892	892	892	0	0
7705	ZNF146	NP_001093108.1	JAA02570.1	ZNF146	zinc finger protein 146	adipose stromal	100.00	100.00	292	292	292	0	0
283464	GXYLT1	NP_001093120.1	JAA08803.1	GXYLT1	glucoside xylosyltransferase 1	adipose stromal	99.51	99.51	409	409	409	0	0
375743	PTAR1	NP_001093136.1	JAA04562.1	PTAR1	protein prenyltransferase alpha subunit repeat containing 1	adipose stromal	99.75	100.00	402	402	402	0	0
25994	HIGD1A	NP_001093138.1	JAA11310.1	HIGD1A	HIG1 hypoxia inducible domain family, member 1A	adipose stromal	99.07	99.07	107	107	107	0	0
116064	LRRC58	NP_001093148.1	JAA11315.1	LRRC58	leucine rich repeat containing 58	adipose stromal	99.73	100.00	371	371	371	0	0
22954	TRIM32	NP_001093149.1	JAA04427.1	TRIM32	tripartite motif-containing 32	adipose stromal	99.85	100.00	653	653	653	0	0
7039	TGFA	NP_001093161.1	JAA42522.1	TGFA	transforming growth factor, alpha	skeletal muscle	100.00	100.00	159	159	159	0	0
2687	GGT5	NP_001093252.1	JAA06207.1	GGT5	gamma-glutamyltransferase 5	adipose stromal	98.74	99.10	554	554	554	0	0
132321	C4orf33	NP_001093253.1	JAA04416.1	C4orf33	chromosome 4 open reading frame 33	adipose stromal	97.99	99.50	199	199	199	0	0
3708	ITPR1	NP_001093422.2	JAA10133.1	ITPR1	inositol 1,4,5-trisphosphate receptor, type 1	adipose stromal	99.78	99.89	2710	2710	2710	0	0
7517	XRCC3	NP_001093588.1	JAA18420.1	XRCC3	X-ray repair complementing defective repair in Chinese hamster cells 3	smooth vascular	99.71	99.71	346	346	346	0	0
9749	PHACTR2	NP_001093635.1	JAA02701.1	PHACTR2	phosphatase and actin regulator 2	adipose stromal	98.23	99.12	565	565	565	0	0
10989	IMMT	NP_001093640.1	JAA07158.1	IMMT	inner membrane protein, mitochondrial	adipose stromal	100.00	100.00	747	747	747	0	0
29911	HOOK2	NP_001093646.1	JAA04364.1	HOOK2	hook homolog 2	adipose stromal	99.58	99.86	717	717	717	0	0
201931	TMEM192	NP_001093859.1	JAA27908.1	TMEM192	transmembrane protein 192	skin	99.63	100.00	271	271	271	0	0
23244	PDS5A	NP_001093869.1	JAA08036.1	PDS5A	PDS5, regulator of cohesion maintenance, homolog A	adipose stromal	99.93	100.00	1337	1337	1337	0	0
79415	C17orf62	NP_001093877.1	JAA02049.1	C17orf62	chromosome 17 open reading frame 62	adipose stromal	100.00	100.00	187	187	187	0	0
26054	SENP6	NP_001093879.1	JAA07144.1	SENP6	SUMO1/sentrin specific peptidase 6	adipose stromal	99.37	99.64	1105	1105	1105	0	0
29102	DROSHA	NP_001093882.1	JAA06987.1	DROSHA	drosha, ribonuclease type III	adipose stromal	100.00	100.00	1337	1337	1337	0	0
55049	C19orf60	NP_001093888.1	JAA08066.1	C19orf60	chromosome 19 open reading frame 60	adipose stromal	98.01	98.01	201	201	201	0	0
54149	C21orf91	NP_001093890.1	JAA02038.1	C21orf91	chromosome 21 open reading frame 91	adipose stromal	100.00	100.00	297	297	297	0	0
26010	SPATS2L	NP_001093894.1	JAA07884.1	SPATS2L	spermatogenesis associated, serine-rich 2-like	adipose stromal	100.00	100.00	489	489	489	0	0
5910	RAP1GDS1	NP_001093897.1	JAA10836.1	RAP1GDS1	RAP1, GTP-GDP dissociation stimulator 1	adipose stromal	99.67	99.67	607	607	607	0	0
54542	RC3H2	NP_001094058.1	JAA05085.1	RC3H2	ring finger and CCCH-type domains 2	adipose stromal	99.66	99.66	1191	1191	1191	0	0
10024	TROAP	NP_001094090.1	JAA39096.1	TROAP	trophinin associated protein (tastin)	skeletal muscle	99.31	100.00	144	144	144	0	0
55028	C17orf80	NP_001094091.1	JAA07703.1	C17orf80	chromosome 17 open reading frame 80	adipose stromal	98.08	98.78	573	573	573	0	0
55041	PLEKHB2	NP_001094093.1	JAA09193.1	PLEKHB2	pleckstrin homology domain containing, family B (evectins) member 2	adipose stromal	99.55	100.00	222	222	222	0	0
55839	CENPN	NP_001094094.2	JAA02258.1	CENPN	centromere protein N	adipose stromal	98.82	99.41	339	339	339	0	0
58191	CXCL16	NP_001094282.1	JAA06698.1	CXCL16	chemokine (C-X-C motif) ligand 16	adipose stromal	97.07	97.44	273	273	273	0	0
90809	TMEM55B	NP_001094284.1	JAA02468.1	TMEM55B	transmembrane protein 55B	adipose stromal	100.00	100.00	284	284	284	0	0
55022	PID1	NP_001094288.1	JAA02964.1	PID1	phosphotyrosine interaction domain containing 1	adipose stromal	100.00	100.00	217	217	217	0	0
25843	MOB4	NP_001094289.1	JAA06400.1	MOB4	MOB1, Mps One Binder kinase activator-like 3	adipose stromal	100.00	100.00	204	204	204	0	0
400410	ST20	NP_001094349.1	JAA22998.1	ST20	suppressor of tumorigenicity 20	skin	98.73	98.73	79	79	79	0	0
619373	MBOAT4	NP_001094386.1	JAA09907.1	TMEM167A	transmembrane protein 167A	adipose stromal	23.53	56.86	51	116	435	0	0
30827	CXXC1	NP_001095124.1	JAA02274.1	CXXC1	CXXC finger protein 1	adipose stromal	100.00	100.00	660	660	660	0	0
4898	NRD1	NP_001095132.1	JAA04264.1	NRD1	nardilysin (N-arginine dibasic convertase)	adipose stromal	99.83	99.91	1151	1151	1151	0	0
51317	PHF21A	NP_001095272.1	JAA05416.1	PHF21A	PHD finger protein 21A	adipose stromal	99.85	99.85	681	681	680	1	1
80017	C14orf159	NP_001095838.1	JAA06180.1	C14orf159	chromosome 14 open reading frame 159	adipose stromal	99.03	99.68	621	621	621	0	0
80143	SIKE1	NP_001095866.1	JAA02933.1	SIKE1	suppressor of IKBKE 1	adipose stromal	100.00	100.00	211	211	211	0	0
10236	HNRNPR	NP_001095868.1	JAA19017.1	HNRNPR	heterogeneous nuclear ribonucleoprotein R	smooth vascular	100.00	100.00	636	636	636	0	0
80185	TTI2	NP_001095871.1	JAA31395.1	C8orf41	chromosome 8 open reading frame 41	skin	98.43	98.82	508	508	508	0	0
11138	TBC1D8	NP_001095896.1	JAA03099.1	TBC1D8	TBC1 domain family, member 8 (with GRAM domain)	adipose stromal	99.47	99.65	1140	1140	1140	0	0
84513	PPAPDC1B	NP_001096029.1	JAA03048.1	PPAPDC1B	phosphatidic acid phosphatase type 2 domain containing 1B	adipose stromal	100.00	100.00	264	264	264	0	0
112752	IFT43	NP_001096034.1	JAA02054.1	IFT43	chromosome 14 open reading frame 179	adipose stromal	99.52	99.52	208	208	208	0	0
112574	SNX18	NP_001096045.1	JAA10506.1	SNX18	sorting nexin 18	adipose stromal	99.68	99.68	624	624	624	0	0
113878	DTX2	NP_001096066.1	JAA03094.1	DTX2	deltex homolog 2	adipose stromal	98.43	98.96	575	575	575	0	0
3614	IMPDH1	NP_001096075.1	JAA07419.1	IMPDH1	IMP (inosine 5'-monophosphate) dehydrogenase 1	adipose stromal	99.83	99.83	589	589	589	0	0
131873	COL6A6	NP_001096078.1	JAA29373.1	COL6A6	collagen, type VI, alpha 6	skin	99.29	99.60	2263	2263	2263	0	0
54726	OTUD4	NP_001096123.1	JAA07075.1	OTUD4	OTU domain containing 4	adipose stromal	99.43	99.81	1049	1049	1049	0	0
4908	NTF3	NP_001096124.1	JAA08498.1	NTF3	neurotrophin 3	adipose stromal	98.89	99.26	270	270	270	0	0
26058	GIGYF2	NP_001096616.1	JAA07627.1	GIGYF2	GRB10 interacting GYF protein 2	adipose stromal	99.46	99.69	1301	1301	1299	2	2
400745	SH2D5	NP_001096631.1	JAA01589.1	SH2D5	SH2 domain containing 5	adipose stromal	99.76	100.00	423	423	423	0	0
100125288	ZGLP1	NP_001096637.1	JAA01781.1	ZGLP1	zinc finger, GATA-like protein 1	adipose stromal	99.26	99.63	271	271	271	0	0
54852	PAQR5	NP_001098024.1	JAA18727.1	PAQR5	progestin and adipoQ receptor family member V	smooth vascular	99.09	99.09	330	330	330	0	0
91607	SLFN11	NP_001098057.1	JAA09854.1	SLFN11	schlafen family member 11	adipose stromal	98.11	99.00	901	901	901	0	0
55007	FAM118A	NP_001098065.1	JAA04797.1	FAM118A	family with sequence similarity 118, member A	adipose stromal	98.32	99.44	357	357	357	0	0
55186	SLC25A36	NP_001098117.1	JAA02873.1	SLC25A36	solute carrier family 25, member 36	adipose stromal	99.68	100.00	311	311	311	0	0
55251	PCMTD2	NP_001098395.1	JAA12241.1	PCMTD2	protein-L-isoaspartate (D-aspartate) O-methyltransferase domain containing 2	smooth vascular	100.00	100.00	334	334	334	0	0
64319	FBRS	NP_001098549.1	JAA06589.1	FBRS	fibrosin	adipose stromal	100.00	100.00	460	460	460	0	0
7090	TLE3	NP_001098662.1	JAA01993.1	TLE3	transducin-like enhancer of split 3	adipose stromal	100.00	100.00	769	769	769	0	0
80775	TMEM177	NP_001098669.1	JAA06630.1	TMEM177	transmembrane protein 177	adipose stromal	99.04	99.36	311	311	311	0	0
23623	RUSC1	NP_001098675.1	JAA04672.1	RUSC1	RUN and SH3 domain containing 1	adipose stromal	98.98	98.98	492	492	492	0	0
3910	LAMA4	NP_001098676.2	JAA29015.1	LAMA4	laminin, alpha 4	skin	99.51	99.78	1823	1823	1823	0	0
23603	CORO1C	NP_001098707.1	JAA44149.1	CORO1C	coronin, actin binding protein, 1C	skeletal muscle	95.26	96.25	506	508	527	2	5
54823	SWT1	NP_001098988.1	JAA06564.1	SWT1	SWT1 RNA endoribonuclease homolog	adipose stromal	99.11	99.33	900	900	900	0	0
388327	C17orf100	NP_001098990.1	JAA30337.1	C17orf100	chromosome 17 open reading frame 100	skin	98.31	98.31	118	118	118	0	0
10396	ATP8A1	NP_001098999.1	JAA41104.1	ATP8A1	ATPase, aminophospholipid transporter (APLT), class I, type 8A, member 1	skeletal muscle	99.91	100.00	1149	1149	1149	0	0
79974	CPED1	NP_001099003.1	JAA26072.1	C7orf58	chromosome 7 open reading frame 58	skin	98.47	98.98	783	783	783	0	0
10514	MYBBP1A	NP_001099008.1	JAA01978.1	MYBBP1A	MYB binding protein (P160) 1a	adipose stromal	98.94	99.24	1324	1329	1332	0	0
65986	ZBTB10	NP_001099009.1	JAA23828.1	ZBTB10	zinc finger and BTB domain containing 10	skin	98.62	98.62	871	862	871	1	9
91584	PLXNA4	NP_001099013.1	JAA24274.1	ATXN7L3B	ataxin 7-like 3B	skin	45.83	58.33	24	103	492	0	0
9473	THEMIS2	NP_001099026.1	JAA42929.1	C1orf38	chromosome 1 open reading frame 38	skeletal muscle	99.22	99.69	643	643	643	0	0
54535	CCHCR1	NP_001099034.1	JAA17927.1	CCHCR1	coiled-coil alpha-helical rod protein 1	smooth vascular	98.18	98.30	880	880	871	1	9
63971	KIF13A	NP_001099036.1	JAA18723.1	KIF13A	kinesin family member 13A	smooth vascular	100.00	100.00	1770	1770	1770	0	0
102	ADAM10	NP_001101.1	JAA06501.1	ADAM10	ADAM metallopeptidase domain 10	adipose stromal	100.00	100.00	748	748	748	0	0
103	ADAR	NP_001102.2	JAA08560.1	ADAR	adenosine deaminase, RNA-specific	adipose stromal	99.59	99.84	1226	1226	1226	0	0
104	ADARB1	NP_001103.1	JAA04842.1	ADARB1	adenosine deaminase, RNA-specific, B1	adipose stromal	99.86	99.86	701	701	701	0	0
58500	ZNF250	NP_001103159.1	JAA00948.1	ZNF250	zinc finger protein 250	adipose stromal	99.82	100.00	555	555	555	0	0
5595	MAPK3	NP_001103361.1	JAA26434.1	MAPK3	mitogen-activated protein kinase 3	skin	100.00	100.00	335	335	335	0	0
221545	C6orf136	NP_001103408.1	JAA13635.1	C6orf136	chromosome 6 open reading frame 136	smooth vascular	99.68	99.68	315	315	315	0	0
10868	USP20	NP_001103773.2	JAA11190.1	USP20	ubiquitin specific peptidase 20	adipose stromal	99.45	99.78	914	914	914	0	0
4204	MECP2	NP_001104262.1	JAA08784.1	MECP2	methyl CpG binding protein 2 (Rett syndrome)	adipose stromal	100.00	100.00	498	498	498	0	0
89797	NAV2	NP_001104488.1	JAA09760.1	NAV2	neuron navigator 2	adipose stromal	99.62	99.87	2368	2368	2365	1	3
7741	ZSCAN26	NP_001104509.1	JAA20965.1	ZNF187	zinc finger protein 187	smooth vascular	98.95	99.16	478	478	478	0	0
90	ACVR1	NP_001104537.1	JAA06511.1	ACVR1	activin A receptor, type I	adipose stromal	99.80	100.00	509	509	509	0	0
4067	LYN	NP_001104567.1	JAA07353.1	LYN	v-yes-1 Yamaguchi sarcoma viral related oncogene homolog	adipose stromal	100.00	100.00	491	491	491	0	0
3093	UBE2K	NP_001104582.1	JAA43702.1	UBE2K	ubiquitin-conjugating enzyme E2K	skeletal muscle	100.00	100.00	157	157	157	0	0
115557	ARHGEF25	NP_001104740.1	JAA05226.1	ARHGEF25	Rho guanine nucleotide exchange factor (GEF) 25	adipose stromal	100.00	100.00	619	619	619	0	0
3479	IGF1	NP_001104755.1	JAA25757.1	IGF1	insulin-like growth factor 1 (somatomedin C)	skin	98.98	98.98	196	196	195	1	1
5141	PDE4A	NP_001104778.1	JAA39719.1	PDE4A	phosphodiesterase 4A, cAMP-specific	skeletal muscle	99.07	99.30	860	860	860	0	0
79039	DDX54	NP_001104792.1	JAA05560.1	DDX54	DEAD (Asp-Glu-Ala-Asp) box polypeptide 54	adipose stromal	99.32	99.66	882	882	882	0	0
113	ADCY7	NP_001105.1	JAA09549.1	ADCY7	adenylate cyclase 7	adipose stromal	99.44	99.63	1080	1080	1080	0	0
85477	SCIN	NP_001106177.1	JAA42907.1	SCIN	scinderin	skeletal muscle	99.58	99.86	715	715	715	0	0
283638	CEP170B	NP_001106197.1	JAA09374.1	KIAA0284	KIAA0284	adipose stromal	98.78	99.16	1554	1554	1554	0	0
23272	FAM208A	NP_001106207.1	JAA08032.1	FAM208A	chromosome 3 open reading frame 63	adipose stromal	99.34	99.74	1512	1512	1512	0	0
6546	SLC8A1	NP_001106272.1	JAA03625.1	SLC8A1	solute carrier family 8 (sodium/calcium exchanger), member 1	adipose stromal	99.69	99.90	960	960	960	0	0
6046	BRD2	NP_001106653.1	JAA04105.1	BRD2	bromodomain containing 2	adipose stromal	98.45	98.97	774	800	801	1	1
4666	NACA	NP_001106673.1	JAA03215.1	NACA	nascent polypeptide-associated complex alpha subunit	adipose stromal	99.53	99.53	215	215	215	0	0
100131187	TSTD1	NP_001106677.1	JAA36486.1	TSTD1	thiosulfate sulfurtransferase (rhodanese)-like domain containing 1	skeletal muscle	98.65	100.00	74	74	74	0	0
28996	HIPK2	NP_001106710.1	JAA08600.1	HIPK2	homeodomain interacting protein kinase 2	adipose stromal	99.83	99.91	1171	1171	1171	0	0
100134934	TEN1	NP_001106795.2	JAA34742.1	TEN1	chromosome 17 open reading frame 106	skeletal muscle	100.00	100.00	123	123	123	0	0
1889	ECE1	NP_001106819.1	JAA08920.1	ECE1	endothelin converting enzyme 1	adipose stromal	99.34	99.60	754	754	754	0	0
57533	TBC1D14	NP_001106832.1	JAA06678.1	TBC1D14	TBC1 domain family, member 14	adipose stromal	100.00	100.00	412	413	693	0	0
55215	FANCI	NP_001106849.1	JAA07864.1	FANCI	Fanconi anemia, complementation group I	adipose stromal	99.62	99.92	1328	1328	1328	0	0
196394	AMN1	NP_001106873.1	JAA11757.1	AMN1	antagonist of mitotic exit network 1 homolog	smooth vascular	99.61	100.00	258	258	258	0	0
8861	LDB1	NP_001106878.1	JAA00673.1	LDB1	LIM domain binding 1	adipose stromal	100.00	100.00	411	411	411	0	0
339263	C17orf51	NP_001106905.1	JAA08550.1	C17orf51	chromosome 17 open reading frame 51	adipose stromal	99.55	99.55	221	221	221	0	0
10801	SEPT9	NP_001106965.1	JAA11193.1	SEPT9	septin 9	adipose stromal	99.14	99.48	579	579	579	0	0
92822	ZNF276	NP_001106997.1	JAA08905.1	ZNF276	zinc finger protein 276	adipose stromal	99.67	99.84	614	614	614	0	0
196074	METTL15	NP_001107000.1	JAA06058.1	METTL15	methyltransferase like 15	adipose stromal	99.02	99.26	407	407	407	0	0
285671	RNF180	NP_001107033.1	JAA06730.1	RNF180	ring finger protein 180	adipose stromal	98.99	99.49	592	592	592	0	0
388341	LRRC75A	NP_001107039.1	JAA25200.1	FAM211A	chromosome 17 open reading frame 76	skin	99.71	100.00	344	344	344	0	0
115	ADCY9	NP_001107.2	JAA04952.1	ADCY9	adenylate cyclase 9	adipose stromal	99.85	99.85	1353	1353	1353	0	0
25791	NGEF	NP_001107562.1	JAA15458.1	NGEF	neuronal guanine nucleotide exchange factor	smooth vascular	100.00	100.00	618	618	618	0	0
996	CDC27	NP_001107563.1	JAA08782.1	CDC27	cell division cycle 27 homolog	adipose stromal	99.76	99.76	830	830	830	0	0
26065	LSM14A	NP_001107565.1	JAA07063.1	LSM14A	LSM14A, SCD6 homolog A	adipose stromal	99.35	100.00	463	463	463	0	0
27295	PDLIM3	NP_001107579.1	JAA09020.1	PDLIM3	PDZ and LIM domain 3	adipose stromal	99.68	100.00	316	316	316	0	0
55421	C17orf85	NP_001107590.1	JAA08473.1	C17orf85	chromosome 17 open reading frame 85	adipose stromal	99.67	99.84	607	621	620	1	1
55635	DEPDC1	NP_001107592.1	JAA12353.1	DEPDC1	DEP domain containing 1	smooth vascular	99.51	99.63	811	812	811	0	0
1111	CHEK1	NP_001107593.1	JAA07461.1	CHEK1	CHK1 checkpoint homolog	adipose stromal	99.58	100.00	476	476	476	0	0
2002	ELK1	NP_001107595.1	JAA07300.1	ELK1	ELK1, member of ETS oncogene family	adipose stromal	99.53	99.77	428	428	428	0	0
65065	NBEAL1	NP_001107604.1	JAA06725.1	NBEAL1	neurobeachin-like 1	adipose stromal	99.41	99.81	2694	2694	2694	0	0
8503	PIK3R3	NP_001107644.1	JAA10142.1	PIK3R3	phosphoinositide-3-kinase, regulatory subunit 3 (gamma)	adipose stromal	99.78	99.78	461	461	461	0	0
121536	AEBP2	NP_001107648.1	JAA19566.1	AEBP2	AE binding protein 2	smooth vascular	100.00	100.00	517	517	517	0	0
51135	IRAK4	NP_001107654.1	JAA04980.1	IRAK4	interleukin-1 receptor-associated kinase 4	adipose stromal	98.91	99.35	460	460	460	0	0
2890	GRIA1	NP_001107655.1	JAA28649.1	GRIA1	glutamate receptor, ionotropic, AMPA 1	skin	100.00	100.00	906	906	906	0	0
54516	MTRF1L	NP_001107656.1	JAA10419.1	MTRF1L	mitochondrial translational release factor 1-like	adipose stromal	98.15	99.26	271	271	271	0	0
50943	FOXP3	NP_001107849.1	JAA19249.1	FAM127A	family with sequence similarity 127, member A	smooth vascular	36.36	45.45	88	237	396	3	8
7249	TSC2	NP_001107854.1	JAA31681.1	TSC2	tuberous sclerosis 2	skin	99.61	99.72	1784	1784	1784	0	0
54875	CNTLN	NP_001107867.1	JAA03590.1	CNTLN	centlein, centrosomal protein	adipose stromal	98.98	99.23	391	391	391	0	0
100134938	UPK3BL	NP_001107875.1	JAA03636.1	UPK3BL	uroplakin 3B-like	adipose stromal	97.34	97.72	263	263	263	0	0
26099	SZRD1	NP_001108072.1	JAA29197.1	C1orf144	chromosome 1 open reading frame 144	skin	99.35	99.35	153	153	152	1	1
100137047	JMJD7	NP_001108104.1	JAA10061.1	JMJD7	jumonji domain containing 7	adipose stromal	98.10	98.42	316	316	316	0	0
339453	TMEM240	NP_001108220.1	JAA03893.1	TMEM240	chromosome 1 open reading frame 70	adipose stromal	100.00	100.00	173	173	173	0	0
1604	CD55	NP_001108224.1	JAA04074.1	CD55	CD55 molecule, decay accelerating factor for complement (Cromer blood group)	adipose stromal	97.95	98.64	440	440	440	0	0
132660	LIN54	NP_001108480.1	JAA12783.1	LIN54	lin-54 homolog	smooth vascular	100.00	100.00	528	528	528	0	0
55683	KANSL3	NP_001108488.1	JAA02345.1	KANSL3	KIAA1310	adipose stromal	100.00	100.00	878	878	878	0	0
80232	WDR26	NP_001108585.2	JAA06757.1	WDR26	WD repeat domain 26	adipose stromal	100.00	100.00	645	689	645	0	0
118	ADD1	NP_001110.2	JAA09317.1	ADD1	adducin 1 (alpha)	adipose stromal	99.86	99.86	737	737	737	0	0
120	ADD3	NP_001112.2	JAA09389.1	ADD3	adducin 3 (gamma)	adipose stromal	99.70	100.00	674	674	674	0	0
123	PLIN2	NP_001113.2	JAA02215.1	PLIN2	perilipin 2	adipose stromal	98.63	99.08	437	437	437	0	0
132	ADK	NP_001114.2	JAA01663.1	ADK	adenosine kinase	adipose stromal	99.71	100.00	345	345	345	0	0
133	ADM	NP_001115.1	JAA03237.1	ADM	adrenomedullin	adipose stromal	100.00	100.00	185	185	185	0	0
861	RUNX1	NP_001116079.1	JAA06040.1	RUNX1	runt-related transcription factor 1	adipose stromal	100.00	100.00	250	250	250	0	0
3052	HCCS	NP_001116080.1	JAA09592.1	HCCS	holocytochrome c synthase (cytochrome c heme-lyase)	adipose stromal	100.00	100.00	268	268	268	0	0
141	ADPRH	NP_001116.1	JAA08910.1	ADPRH	ADP-ribosylarginine hydrolase	adipose stromal	99.72	100.00	357	357	357	0	0
1373	CPS1	NP_001116105.1	JAA28412.1	CPS1	carbamoyl-phosphate synthase 1, mitochondrial	skin	99.40	99.73	1507	1507	1506	1	1
8653	DDX3Y	NP_001116137.1	JAA06477.1	DDX3X	DEAD (Asp-Glu-Ala-Asp) box polypeptide 3, X-linked	adipose stromal	94.55	97.88	661	661	660	1	1
5255	PHKA1	NP_001116142.1	JAA07867.1	PHKA1	phosphorylase kinase, alpha 1 (muscle)	adipose stromal	99.59	99.67	1210	1210	1210	0	0
5825	ABCD3	NP_001116146.1	JAA20447.1	ABCD3	ATP-binding cassette, sub-family D (ALD), member 3	smooth vascular	100.00	100.00	236	236	236	0	0
5274	SERPINI1	NP_001116224.1	JAA04815.1	SERPINI1	serpin peptidase inhibitor, clade I (neuroserpin), member 1	adipose stromal	99.27	99.51	410	410	410	0	0
167691	LCA5	NP_001116241.1	JAA08495.1	LCA5	Leber congenital amaurosis 5	adipose stromal	99.14	99.14	697	697	697	0	0
6418	SET	NP_001116293.1	JAA08257.1	SET	SET nuclear oncogene	adipose stromal	100.00	100.00	290	290	290	0	0
9328	GTF3C5	NP_001116295.1	JAA02051.1	GTF3C5	general transcription factor IIIC, polypeptide 5, 63kDa	adipose stromal	99.43	99.81	526	526	526	0	0
6867	TACC1	NP_001116296.1	JAA10685.1	TACC1	transforming, acidic coiled-coil containing protein 1	adipose stromal	100.00	100.00	395	395	395	0	0
79573	TTC13	NP_001116307.2	JAA06507.1	TTC13	tetratricopeptide repeat domain 13	adipose stromal	99.75	99.88	807	807	806	1	1
55974	SLC50A1	NP_001116309.1	JAA13722.1	SLC50A1	solute carrier family 50 (sugar transporter), member 1	smooth vascular	100.00	100.00	166	166	166	0	0
135112	NCOA7	NP_001116314.1	JAA06258.1	NCOA7	nuclear receptor coactivator 7	adipose stromal	98.82	99.25	931	931	931	0	0
26580	BSCL2	NP_001116427.1	JAA00694.1	BSCL2	Berardinelli-Seip congenital lipodystrophy 2 (seipin)	adipose stromal	99.78	100.00	462	462	462	0	0
57223	SMEK2	NP_001116436.2	JAA10607.1	SMEK2	SMEK homolog 2, suppressor of mek1 (Dictyostelium)	adipose stromal	99.41	99.76	849	849	849	0	0
729533	FAM72A	NP_001116640.1	JAA02227.1	FAM72A	family with sequence similarity 72, member A	adipose stromal	100.00	100.00	149	149	149	0	0
22890	ZBTB1	NP_001116801.1	JAA07129.1	ZBTB1	zinc finger and BTB domain containing 1	adipose stromal	100.00	100.00	713	713	713	0	0
5537	PPP6C	NP_001116841.1	JAA39685.1	PPP6C	protein phosphatase 6, catalytic subunit	skeletal muscle	100.00	100.00	283	283	283	0	0
54880	BCOR	NP_001116856.1	JAA09640.1	BCOR	BCL6 corepressor	adipose stromal	99.71	99.82	1703	1703	1703	0	0
159	ADSS	NP_001117.2	JAA05461.1	ADSS	adenylosuccinate synthase	adipose stromal	99.78	99.78	456	456	456	0	0
440957	SMIM4	NP_001118239.1	JAA01076.1	C3orf78	chromosome 3 open reading frame 78	adipose stromal	100.00	100.00	70	70	70	0	0
162	AP1B1	NP_001118.3	JAA03456.1	AP1B1	adaptor-related protein complex 1, beta 1 subunit	adipose stromal	99.16	99.16	949	942	949	1	7
164	AP1G1	NP_001119.3	JAA07853.1	AP1G1	adaptor-related protein complex 1, gamma 1 subunit	adipose stromal	100.00	100.00	822	822	822	0	0
3068	HDGF	NP_001119522.1	JAA11010.1	HDGF	hepatoma-derived growth factor	adipose stromal	99.61	99.61	256	256	256	0	0
8573	CASK	NP_001119527.1	JAA07674.1	CASK	calcium/calmodulin-dependent serine protein kinase (MAGUK family)	adipose stromal	100.00	100.00	897	897	897	0	0
93099	DMKN	NP_001119531.1	JAA23731.1	DMKN	dermokine	skin	99.47	100.00	189	189	189	0	0
29127	RACGAP1	NP_001119575.1	JAA00803.1	RACGAP1	Rac GTPase activating protein 1	adipose stromal	99.53	100.00	632	632	632	0	0
9056	SLC7A7	NP_001119577.1	JAA05938.1	SLC7A7	solute carrier family 7 (cationic amino acid transporter, y+ system), member 7	adipose stromal	100.00	100.00	511	511	511	0	0
734	OSGIN2	NP_001119583.1	JAA05765.1	OSGIN2	oxidative stress induced growth inhibitor family member 2	adipose stromal	99.27	99.64	549	549	549	0	0
60386	SLC25A19	NP_001119593.1	JAA01694.1	SLC25A19	solute carrier family 25 (mitochondrial thiamine pyrophosphate carrier), member 19	adipose stromal	99.06	100.00	320	320	320	0	0
64785	GINS3	NP_001119602.1	JAA42418.1	GINS3	GINS complex subunit 3 (Psf3 homolog)	skeletal muscle	99.28	100.00	138	138	138	0	0
7138	TNNT1	NP_001119604.1	JAA42790.1	TNNT1	troponin T type 1 (skeletal, slow)	skeletal muscle	99.62	100.00	262	262	262	0	0
7286	TUFT1	NP_001119809.1	JAA01568.1	TUFT1	tuftelin 1	adipose stromal	98.08	99.45	365	365	365	0	0
54872	PIGG	NP_001120650.1	JAA06172.1	PIGG	phosphatidylinositol glycan anchor biosynthesis, class G	adipose stromal	99.49	99.69	983	983	983	0	0
7555	CNBP	NP_001120668.1	JAA08095.1	CNBP	CCHC-type zinc finger, nucleic acid binding protein	adipose stromal	100.00	100.00	170	170	170	0	0
11322	TMC6	NP_001120670.1	JAA04893.1	TMC6	transmembrane channel-like 6	adipose stromal	98.63	98.76	805	805	805	0	0
55795	PCID2	NP_001120675.1	JAA01545.1	PCID2	PCI domain containing 2	adipose stromal	100.00	100.00	399	399	399	0	0
50485	SMARCAL1	NP_001120679.1	JAA00985.1	SMARCAL1	SWI/SNF related, matrix associated, actin dependent regulator of chromatin, subfamily a-like 1	adipose stromal	99.79	99.79	954	954	954	0	0
54790	TET2	NP_001120680.1	JAA03752.1	TET2	tet oncogene family member 2	adipose stromal	99.25	99.50	2002	2002	2002	0	0
57698	KIAA1598	NP_001120683.1	JAA03960.1	KIAA1598	KIAA1598	adipose stromal	99.84	99.84	631	631	631	0	0
4061	LY6E	NP_001120685.1	JAA19212.1	LY6E	lymphocyte antigen 6 complex, locus E	smooth vascular	100.00	100.00	131	131	131	0	0
197322	ACSF3	NP_001120686.1	JAA03610.1	ACSF3	acyl-CoA synthetase family member 3	adipose stromal	98.09	98.78	576	576	576	0	0
4093	SMAD9	NP_001120689.1	JAA18214.1	SMAD9	SMAD family member 9	smooth vascular	99.79	100.00	467	467	467	0	0
773	CACNA1A	NP_001120694.1	JAA43278.1	CACNA1A	calcium channel, voltage-dependent, P/Q type, alpha 1A subunit	skeletal muscle	99.12	99.36	2507	2503	2506	3	5
966	CD59	NP_001120695.1	JAA10974.1	CD59	CD59 molecule, complement regulatory protein	adipose stromal	96.88	97.66	128	128	128	0	0
10951	CBX1	NP_001120700.1	JAA05715.1	CBX1	chromobox homolog 1	adipose stromal	100.00	100.00	185	185	185	0	0
65056	GPBP1	NP_001120707.2	JAA30815.1	GPBP1	GC-rich promoter binding protein 1	skin	98.22	98.44	449	458	465	1	7
27113	BBC3	NP_001120712.1	JAA06957.1	BBC3	BCL2 binding component 3	adipose stromal	98.47	98.47	261	261	261	0	0
56262	LRRC8A	NP_001120717.1	JAA09707.1	LRRC8A	leucine rich repeat containing 8 family, member A	adipose stromal	100.00	100.00	810	810	810	0	0
57181	SLC39A10	NP_001120729.1	JAA02572.1	SLC39A10	solute carrier family 39 (zinc transporter), member 10	adipose stromal	99.76	100.00	831	831	831	0	0
92305	TMEM129	NP_001120738.1	JAA05222.1	TMEM129	transmembrane protein 129	adipose stromal	100.00	100.00	362	362	362	0	0
9898	UBAP2L	NP_001120792.1	JAA10878.1	UBAP2L	ubiquitin associated protein 2-like	adipose stromal	99.90	99.90	983	983	983	0	0
55536	CDCA7L	NP_001120843.1	JAA07756.1	CDCA7L	cell division cycle associated 7-like	adipose stromal	98.78	99.27	409	409	408	1	1
116461	TSEN15	NP_001120866.1	JAA03371.1	TSEN15	tRNA splicing endonuclease 15 homolog	adipose stromal	99.22	99.22	129	129	129	0	0
27248	ERLEC1	NP_001120870.1	JAA09560.1	ERLEC1	endoplasmic reticulum lectin 1	adipose stromal	100.00	100.00	429	429	429	0	0
84627	ZNF469	NP_001120936.2	JAA04658.1	LYRM4	LYR motif containing 4	adipose stromal	29.58	39.44	71	138	3925	2	14
57213	SPRYD7	NP_001120954.1	JAA03678.1	SPRYD7	chromosome 13 open reading frame 1	adipose stromal	99.36	100.00	157	157	157	0	0
2318	FLNC	NP_001120959.1	JAA33091.1	FLNC	filamin C, gamma	skin	99.89	99.96	2692	2692	2692	0	0
324	APC	NP_001120982.1	JAA08735.1	APC	adenomatous polyposis coli	adipose stromal	99.47	99.58	2844	2844	2843	1	1
51147	ING4	NP_001121054.1	JAA05008.1	ING4	inhibitor of growth family, member 4	adipose stromal	99.60	99.60	249	249	249	0	0
54981	NMRK1	NP_001121075.1	JAA11544.1	NMRK1	chromosome 9 open reading frame 95	smooth vascular	98.29	98.86	175	175	175	0	0
2934	GSN	NP_001121138.1	JAA27024.1	GSN	gelsolin (amyloidosis, Finnish type)	skin	99.87	99.87	742	742	742	0	0
3977	LIFR	NP_001121143.1	JAA09971.1	LIFR	leukemia inhibitory factor receptor alpha	adipose stromal	99.54	99.91	1097	1097	1097	0	0
56271	BEX4	NP_001121160.1	JAA11038.1	BEX4	brain expressed, X-linked 4	adipose stromal	100.00	100.00	120	120	120	0	0
134957	STXBP5	NP_001121187.1	JAA07829.1	STXBP5	syntaxin binding protein 5 (tomosyn)	adipose stromal	99.91	99.91	1152	1152	1151	1	1
2108	ETFA	NP_001121188.1	JAA08475.1	ETFA	electron-transfer-flavoprotein, alpha polypeptide	adipose stromal	99.65	100.00	284	284	284	0	0
166	AES	NP_001121.2	JAA07341.1	AES	amino-terminal enhancer of split	adipose stromal	100.00	100.00	197	197	197	0	0
23322	RPGRIP1L	NP_001121369.1	JAA09909.1	RPGRIP1L	RPGRIP1-like	adipose stromal	99.27	99.60	1235	1235	1235	0	0
1184	CLCN5	NP_001121371.1	JAA07453.1	CLCN5	chloride channel 5	adipose stromal	100.00	100.00	816	816	816	0	0
2710	GK	NP_001121599.1	JAA16759.1	GK	glycerol kinase	smooth vascular	100.00	100.00	553	553	553	0	0
25950	RWDD3	NP_001121614.1	JAA02142.1	TMEM56-RWDD3	TMEM56-RWDD3 readthrough	adipose stromal	97.95	97.95	195	195	195	0	0
5378	PMS1	NP_001121615.1	JAA20250.1	PMS1	PMS1 postmeiotic segregation increased 1	smooth vascular	99.55	99.89	893	893	893	0	0
55275	VPS53	NP_001121631.1	JAA02486.1	VPS53	vacuolar protein sorting 53 homolog	adipose stromal	99.64	99.76	832	832	832	0	0
7342	UBP1	NP_001121632.1	JAA04543.1	UBP1	upstream binding protein 1 (LBP-1a)	adipose stromal	99.40	99.80	504	504	504	0	0
129804	FBLN7	NP_001121637.1	JAA03131.1	FBLN7	fibulin 7	adipose stromal	98.47	98.98	393	393	393	0	0
5063	PAK3	NP_001121638.1	JAA20987.1	PAK3	p21 protein (Cdc42/Rac)-activated kinase 3	smooth vascular	100.00	100.00	544	544	544	0	0
4867	NPHP1	NP_001121650.1	JAA05922.1	NPHP1	nephronophthisis 1 (juvenile)	adipose stromal	98.82	99.41	677	677	677	0	0
200734	SPRED2	NP_001121682.1	JAA07464.1	SPRED2	sprouty-related, EVH1 domain containing 2	adipose stromal	100.00	100.00	415	415	415	0	0
9686	VGLL4	NP_001121691.1	JAA03926.1	VGLL4	vestigial like 4	adipose stromal	99.32	100.00	296	296	296	0	0
22894	DIS3	NP_001121698.1	JAA07029.1	DIS3	DIS3 mitotic control homolog	adipose stromal	99.46	99.78	928	928	928	0	0
55435	AP1AR	NP_001121898.1	JAA35514.1	AP1AR	adaptor-related protein complex 1 associated regulatory protein	skeletal muscle	99.63	100.00	269	269	269	0	0
389362	PSMG4	NP_001122063.1	JAA02482.1	PSMG4	proteasome (prosome, macropain) assembly chaperone 4	adipose stromal	100.00	100.00	123	123	123	0	0
9101	USP8	NP_001122082.1	JAA44480.1	USP8	ubiquitin specific peptidase 8	skeletal muscle	99.55	99.73	1118	1118	1118	0	0
84304	NUDT22	NP_001122085.1	JAA10357.1	NUDT22	nudix (nucleoside diphosphate linked moiety X)-type motif 22	adipose stromal	99.63	99.63	270	277	270	0	0
50650	ARHGEF3	NP_001122087.1	JAA34720.1	ARHGEF3	Rho guanine nucleotide exchange factor (GEF) 3	skeletal muscle	99.82	99.82	558	558	558	0	0
85021	REPS1	NP_001122089.1	JAA01209.1	REPS1	RALBP1 associated Eps domain containing 1	adipose stromal	99.74	99.87	769	769	769	0	0
79877	DCAKD	NP_001122103.1	JAA08617.1	DCAKD	dephospho-CoA kinase domain containing	adipose stromal	98.70	98.70	231	231	231	0	0
392617	ELFN1	NP_001122108.1	JAA19842.1	ELFN1	extracellular leucine-rich repeat and fibronectin type III domain containing 1	smooth vascular	99.52	99.64	828	828	828	0	0
1742	DLG4	NP_001122299.1	JAA02250.1	DLG4	discs, large homolog 4	adipose stromal	100.00	100.00	721	721	721	0	0
57659	ZBTB4	NP_001122305.1	JAA38264.1	ZBTB4	zinc finger and BTB domain containing 4	skeletal muscle	98.62	99.11	1013	1011	1013	1	2
6597	SMARCA4	NP_001122317.1	JAA02312.1	CHTF8	CTF8, chromosome transmission fidelity factor 8 homolog	adipose stromal	27.48	35.88	131	493	1617	5	32
51593	SRRT	NP_001122324.1	JAA24681.1	SRRT	serrate RNA effector molecule homolog	skin	99.88	99.88	855	874	875	1	1
4140	MARK3	NP_001122390.2	JAA04962.1	MARK3	MAP/microtubule affinity-regulating kinase 3	adipose stromal	99.87	99.87	753	753	753	0	0
152503	SH3D19	NP_001122395.1	JAA11253.1	SH3D19	SH3 domain containing 19	adipose stromal	98.83	99.35	767	767	767	0	0
9583	ENTPD4	NP_001122402.1	JAA13417.1	ENTPD4	ectonucleoside triphosphate diphosphohydrolase 4	smooth vascular	99.84	99.84	608	608	608	0	0
57834	CYP4F11	NP_001122404.1	JAA04551.1	CYP4F11	cytochrome P450, family 4, subfamily F, polypeptide 11	adipose stromal	99.05	99.24	524	524	524	0	0
171024	SYNPO2	NP_001122405.1	JAA07676.1	SYNPO2	synaptopodin 2	adipose stromal	99.63	99.73	1093	1093	1093	0	0
25894	PLEKHG4	NP_001123200.1	JAA03322.1	PLEKHG4	pleckstrin homology domain containing, family G (with RhoGef domain) member 4	adipose stromal	99.16	99.41	1192	1192	1191	1	1
775	CACNA1C	NP_001123303.1	JAA03432.1	CACNA1C	calcium channel, voltage-dependent, L type, alpha 1C subunit	adipose stromal	99.77	99.82	2166	2166	2166	0	0
55634	KRBOX4	NP_001123370.1	JAA05424.1	ZNF673	zinc finger family member 673	adipose stromal	99.42	100.00	171	171	171	0	0
84542	KIAA1841	NP_001123465.1	JAA09942.1	KIAA1841	KIAA1841	adipose stromal	99.16	99.72	718	718	718	0	0
87	ACTN1	NP_001123477.1	JAA21729.1	ACTN1	actinin, alpha 1	smooth vascular	100.00	100.00	887	887	887	0	0
348654	GEN1	NP_001123481.1	JAA06590.1	GEN1	Gen homolog 1, endonuclease	adipose stromal	99.23	99.67	908	908	908	0	0
84529	C15orf41	NP_001123482.1	JAA00657.1	C15orf41	chromosome 15 open reading frame 41	adipose stromal	99.64	100.00	281	281	281	0	0
9351	SLC9A3R2	NP_001123484.1	JAA01506.1	SLC9A3R2	solute carrier family 9 (sodium/hydrogen exchanger), member 3 regulator 2	adipose stromal	98.52	99.11	337	337	337	0	0
535	ATP6V0A1	NP_001123492.1	JAA14666.1	ATP6V0A1	ATPase, H+ transporting, lysosomal V0 subunit a1	smooth vascular	99.88	99.88	838	838	838	0	0
54811	ZNF562	NP_001123503.1	JAA17115.1	ZNF562	zinc finger protein 562	smooth vascular	99.06	99.30	426	426	426	0	0
6464	SHC1	NP_001123512.1	JAA21620.1	SHC1	SHC (Src homology 2 domain containing) transforming protein 1	smooth vascular	99.66	99.83	584	584	584	0	0
25870	SUMF2	NP_001123541.1	JAA29933.1	SUMF2	sulfatase modifying factor 2	skin	98.04	98.60	358	358	358	0	0
29924	EPN1	NP_001123544.1	JAA07540.1	EPN1	epsin 1	adipose stromal	99.83	99.83	576	576	576	0	0
4343	MOV10	NP_001123551.1	JAA05038.1	MOV10	Mov10, Moloney leukemia virus 10, homolog	adipose stromal	100.00	100.00	1003	1003	1003	0	0
3429	IFI27	NP_001123552.1	JAA00634.1	IFI27	interferon, alpha-inducible protein 27	adipose stromal	97.54	97.54	122	122	122	0	0
5337	PLD1	NP_001123553.1	JAA07443.1	PLD1	phospholipase D1, phosphatidylcholine-specific	adipose stromal	99.71	99.90	1036	1036	1036	0	0
3735	KARS	NP_001123561.1	JAA03540.1	KARS	lysyl-tRNA synthetase	adipose stromal	99.84	100.00	625	625	625	0	0
3801	KIFC3	NP_001123572.1	JAA06851.1	KIFC3	kinesin family member C3	adipose stromal	100.00	100.00	826	826	826	0	0
23640	HSPBP1	NP_001123578.1	JAA01807.1	HSPBP1	HSPA (heat shock 70kDa) binding protein, cytoplasmic cochaperone 1	adipose stromal	98.34	98.34	361	361	359	1	2
3831	KLC1	NP_001123579.1	JAA09420.1	KLC1	kinesin light chain 1	adipose stromal	100.00	100.00	618	618	618	0	0
81926	ABHD17A	NP_001123583.1	JAA01147.1	FAM108A1	family with sequence similarity 108, member A1	adipose stromal	100.00	100.00	310	310	310	0	0
57611	ISLR2	NP_001123609.1	JAA00871.1	ISLR2	immunoglobulin superfamily containing leucine-rich repeat 2	adipose stromal	100.00	100.00	745	745	745	0	0
64167	ERAP2	NP_001123612.1	JAA03187.1	ERAP2	endoplasmic reticulum aminopeptidase 2	adipose stromal	99.38	99.79	960	960	960	0	0
4013	VWA5A	NP_001123614.1	JAA10677.1	VWA5A	von Willebrand factor A domain containing 5A	adipose stromal	98.85	99.24	786	785	786	1	1
10413	YAP1	NP_001123617.1	JAA06371.1	YAP1	Yes-associated protein 1	adipose stromal	100.00	100.00	504	504	504	0	0
4430	MYO1B	NP_001123630.1	JAA19021.1	MYO1B	myosin IB	smooth vascular	100.00	100.00	1136	1136	1136	0	0
321	APBA2	NP_001123886.1	JAA06927.1	APBA2	amyloid beta (A4) precursor protein-binding, family A, member 2	adipose stromal	99.19	99.19	737	737	737	0	0
6709	SPTAN1	NP_001123910.1	JAA40200.1	SPTAN1	spectrin, alpha, non-erythrocytic 1 (alpha-fodrin)	skeletal muscle	99.88	99.92	2477	2477	2477	0	0
6726	SRP9	NP_001123912.1	JAA04659.1	SRP9	signal recognition particle 9kDa	adipose stromal	97.56	100.00	82	82	82	0	0
6744	SSFA2	NP_001123917.1	JAA10543.1	SSFA2	sperm specific antigen 2	adipose stromal	99.36	99.44	1259	1259	1259	0	0
55142	HAUS2	NP_001123919.1	JAA07873.1	HAUS2	HAUS augmin-like complex, subunit 2	adipose stromal	100.00	100.00	204	204	204	0	0
168451	THAP5	NP_001123947.1	JAA04876.1	THAP5	THAP domain containing 5	adipose stromal	99.75	99.75	395	395	395	0	0
7444	VRK2	NP_001123952.1	JAA08751.1	VRK2	vaccinia related kinase 2	adipose stromal	99.61	99.80	508	508	508	0	0
7748	ZNF195	NP_001123991.1	JAA00867.1	C9orf37	chromosome 9 open reading frame 37	adipose stromal	51.67	60.00	60	183	606	1	7
8907	AP1M1	NP_001123996.1	JAA23303.1	AP1M1	adaptor-related protein complex 1, mu 1 subunit	skin	100.00	100.00	435	435	435	0	0
9043	SPAG9	NP_001124000.1	JAA10899.1	SPAG9	sperm associated antigen 9	adipose stromal	99.85	99.92	1321	1321	1321	0	0
3148	HMGB2	NP_001124160.1	JAA03243.1	HMGB2	high-mobility group box 2	adipose stromal	100.00	100.00	209	209	209	0	0
10846	PDE10A	NP_001124162.1	JAA10394.1	PDE10A	phosphodiesterase 10A	adipose stromal	99.87	99.87	789	789	789	0	0
5530	PPP3CA	NP_001124163.1	JAA01164.1	PPP3CA	protein phosphatase 3, catalytic subunit, alpha isozyme	adipose stromal	100.00	100.00	511	511	511	0	0
60686	C14orf93	NP_001124180.1	JAA04326.1	C14orf93	chromosome 14 open reading frame 93	adipose stromal	99.63	99.63	538	538	538	0	0
23382	AHCYL2	NP_001124192.1	JAA13286.1	AHCYL2	adenosylhomocysteinase-like 2	smooth vascular	99.67	99.67	610	610	610	0	0
91050	CCDC149	NP_001124198.1	JAA02283.1	CCDC149	coiled-coil domain containing 149	adipose stromal	99.43	99.81	529	529	529	0	0
64792	IFT22	NP_001124292.1	JAA01701.1	RABL5	RAB, member RAS oncogene family-like 5	adipose stromal	100.00	100.00	155	155	155	0	0
1786	DNMT1	NP_001124295.1	JAA10531.1	DNMT1	DNA (cytosine-5-)-methyltransferase 1	adipose stromal	99.94	100.00	1632	1632	1632	0	0
9079	LDB2	NP_001124306.1	JAA06120.1	LDB2	LIM domain binding 2	adipose stromal	100.00	100.00	331	331	331	0	0
8634	RTCA	NP_001124313.1	JAA16208.1	RTCA	RNA terminal phosphate cyclase domain 1	smooth vascular	99.21	99.47	379	379	379	0	0
57335	ZNF286A	NP_001124314.1	JAA09682.1	ZNF286A	zinc finger protein 286A	adipose stromal	99.42	99.81	521	521	521	0	0
604	BCL6	NP_001124317.1	JAA05853.1	BCL6	B-cell CLL/lymphoma 6	adipose stromal	99.72	99.86	706	706	706	0	0
10635	RAD51AP1	NP_001124334.1	JAA19805.1	RAD51AP1	RAD51 associated protein 1	smooth vascular	98.86	98.86	352	352	352	0	0
114825	PWWP2A	NP_001124336.1	JAA03032.1	PWWP2A	PWWP domain containing 2A	adipose stromal	99.87	100.00	755	755	755	0	0
10910	SUGT1	NP_001124384.1	JAA01725.1	SUGT1	SGT1, suppressor of G2 allele of SKP1	adipose stromal	100.00	100.00	365	365	365	0	0
124411	ZNF720	NP_001124385.1	JAA01765.1	ZNF720	zinc finger protein 720	adipose stromal	99.21	99.21	126	126	126	0	0
199953	TMEM201	NP_001124396.2	JAA29420.1	TMEM201	transmembrane protein 201	skin	100.00	100.00	666	666	666	0	0
4205	MEF2A	NP_001124400.1	JAA26703.1	RBMS1	RNA binding motif, single stranded interacting protein 1	skin	99.71	100.00	341	459	429	0	0
23306	TMEM194A	NP_001124435.1	JAA03663.1	TMEM194A	transmembrane protein 194A	adipose stromal	99.55	100.00	444	444	444	0	0
23353	SUN1	NP_001124437.1	JAA06521.1	SUN1	Sad1 and UNC84 domain containing 1	adipose stromal	98.35	99.24	786	786	785	1	1
26012	NSMF	NP_001124443.1	JAA03645.1	NELF	nasal embryonic LHRH factor	adipose stromal	100.00	100.00	505	505	505	0	0
8291	DYSF	NP_001124451.1	JAA39978.1	DYSF	dysferlin, limb girdle muscular dystrophy 2B (autosomal recessive)	skeletal muscle	99.62	99.86	2111	2111	2111	0	0
3156	HMGCR	NP_001124468.1	JAA17804.1	HMGCR	3-hydroxy-3-methylglutaryl-CoA reductase	smooth vascular	99.76	99.76	835	835	835	0	0
92002	FAM58A	NP_001124469.1	JAA01487.1	FAM58A	family with sequence similarity 58, member A	adipose stromal	100.00	100.00	228	228	228	0	0
4208	MEF2C	NP_001124477.1	JAA43164.1	MEF2C	myocyte enhancer factor 2C	skeletal muscle	100.00	100.00	463	463	463	0	0
23240	KIAA0922	NP_001124479.1	JAA04974.1	KIAA0922	KIAA0922	adipose stromal	98.94	99.32	1610	1610	1610	0	0
6304	SATB1	NP_001124482.1	JAA03079.1	SATB1	SATB homeobox 1	adipose stromal	100.00	100.00	763	763	763	0	0
25792	CIZ1	NP_001124487.1	JAA07096.1	CIZ1	CDKN1A interacting zinc finger protein 1	adipose stromal	99.00	99.00	803	847	842	1	5
5830	PEX5	NP_001124496.1	JAA07813.1	PEX5	peroxisomal biogenesis factor 5	adipose stromal	99.83	99.83	602	602	602	0	0
83734	ATG10	NP_001124500.1	JAA01438.1	ATG10	ATG10 autophagy related 10 homolog	adipose stromal	99.54	100.00	219	220	220	0	0
317671	RFESD	NP_001124537.1	JAA34355.1	RFESD	Rieske (Fe-S) domain containing	skeletal muscle	99.52	99.52	210	210	210	0	0
3631	INPP4A	NP_001127697.1	JAA01050.1	INPP4A	inositol polyphosphate-4-phosphatase, type I, 107kDa	adipose stromal	99.90	99.90	972	972	972	0	0
64943	NT5DC2	NP_001127703.1	JAA31304.1	NT5DC2	5'-nucleotidase domain containing 2	skin	99.46	99.64	557	557	557	0	0
26071	FAM127B	NP_001127793.1	JAA09768.1	FAM127B	family with sequence similarity 127, member B	adipose stromal	92.77	96.39	83	83	83	0	0
11237	RNF24	NP_001127810.1	JAA01293.1	RNF24	ring finger protein 24	adipose stromal	100.00	100.00	169	169	169	0	0
6533	SLC6A6	NP_001127839.2	JAA03661.1	SLC6A6	solute carrier family 6 (neurotransmitter transporter, taurine), member 6	adipose stromal	99.50	100.00	200	200	721	0	0
9209	LRRFIP2	NP_001127841.1	JAA02961.1	LRRFIP2	leucine rich repeat (in FLII) interacting protein 2	adipose stromal	99.76	99.76	424	424	424	0	0
54619	CCNJ	NP_001127847.1	JAA02101.1	CCNJ	cyclin J	adipose stromal	99.48	99.74	383	383	383	0	0
9779	TBC1D5	NP_001127853.1	JAA18342.1	TBC1D5	TBC1 domain family, member 5	smooth vascular	99.88	99.88	817	817	817	0	0
55171	TBCCD1	NP_001127887.1	JAA03906.1	TBCCD1	TBCC domain containing 1	adipose stromal	99.10	99.82	557	557	557	0	0
64343	AZI2	NP_001127904.1	JAA07022.1	AZI2	5-azacytidine induced 2	adipose stromal	99.59	100.00	243	243	243	0	0
90102	PHLDB2	NP_001127909.1	JAA05167.1	DDA1	DET1 and DDB1 associated 1	adipose stromal	31.87	41.76	91	125	1237	4	10
91775	NXPE3	NP_001127928.1	JAA07732.1	FAM55C	family with sequence similarity 55, member C	adipose stromal	99.64	99.64	559	559	559	0	0
100188893	TOMM6	NP_001127965.1	JAA00788.1	TOMM6	translocase of outer mitochondrial membrane 6 homolog	adipose stromal	100.00	100.00	74	74	74	0	0
159371	SLC35G1	NP_001128130.1	JAA11512.1	SLC35G1	transmembrane protein 20	smooth vascular	99.73	100.00	365	365	365	0	0
93587	TRMT10A	NP_001128137.1	JAA03571.1	RG9MTD2	RNA (guanine-9-) methyltransferase domain containing 2	adipose stromal	99.71	99.71	339	339	339	0	0
112817	HOGA1	NP_001128142.1	JAA30326.1	HOGA1	4-hydroxy-2-oxoglutarate aldolase 1	skin	99.39	100.00	164	164	164	0	0
79139	DERL1	NP_001128143.1	JAA10518.1	DERL1	Der1-like domain family, member 1	adipose stromal	100.00	100.00	231	231	231	0	0
100128731	OST4	NP_001128165.1	JAA20491.1	OST4	oligosaccharyltransferase 4 homolog	smooth vascular	91.89	94.59	37	51	37	0	0
1757	SARDH	NP_001128179.1	JAA03042.1	SARDH	sarcosine dehydrogenase	adipose stromal	99.13	99.35	918	918	918	0	0
8675	STX16	NP_001128244.1	JAA29683.1	STX16	syntaxin 16	skin	99.38	99.69	321	321	321	0	0
219844	HYLS1	NP_001128265.1	JAA18116.1	HYLS1	hydrolethalus syndrome 1	smooth vascular	99.33	99.67	299	298	299	1	1
283643	C14orf80	NP_001128347.1	JAA18572.1	C14orf80	chromosome 14 open reading frame 80	smooth vascular	99.53	99.53	426	426	426	0	0
81608	FIP1L1	NP_001128409.1	JAA08991.1	FIP1L1	FIP1 like 1	adipose stromal	97.96	98.13	588	579	588	1	9
10979	FERMT2	NP_001128471.1	JAA08182.1	FERMT2	fermitin family member 2	adipose stromal	100.00	100.00	687	687	687	0	0
84173	ELMOD3	NP_001128493.1	JAA03945.1	ELMOD3	ELMO/CED-12 domain containing 3	adipose stromal	99.48	99.48	381	381	381	0	0
1639	DCTN1	NP_001128512.1	JAA20409.1	DCTN1	dynactin 1	smooth vascular	99.84	99.92	1253	1253	1253	0	0
5601	MAPK9	NP_001128516.1	JAA04688.1	MAPK9	mitogen-activated protein kinase 9	adipose stromal	100.00	100.00	242	242	242	0	0
131578	LRRC15	NP_001128529.2	JAA06555.1	LRRC15	leucine rich repeat containing 15	adipose stromal	98.81	99.66	587	587	587	0	0
9093	DNAJA3	NP_001128582.1	JAA06008.1	DNAJA3	DnaJ (Hsp40) homolog, subfamily A, member 3	adipose stromal	99.56	99.56	453	453	453	0	0
84307	ZNF397	NP_001128650.1	JAA04678.1	ZNF397	zinc finger protein 397	adipose stromal	99.81	99.81	534	534	534	0	0
51304	ZDHHC3	NP_001128651.1	JAA03900.1	ZDHHC3	zinc finger, DHHC-type containing 3	adipose stromal	100.00	100.00	299	299	299	0	0
3267	AGFG1	NP_001128660.1	JAA09718.1	AGFG1	ArfGAP with FG repeats 1	adipose stromal	99.82	99.82	560	560	560	0	0
116985	ARAP1	NP_001128662.1	JAA07751.1	ARAP1	ArfGAP with RhoGAP domain, ankyrin repeat and PH domain 1	adipose stromal	99.65	100.00	1133	1133	1133	0	0
8853	ASAP2	NP_001128663.1	JAA09274.1	ASAP2	ArfGAP with SH3 domain, ankyrin repeat and PH domain 2	adipose stromal	99.58	99.79	961	961	961	0	0
9815	GIT2	NP_001128686.1	JAA08143.1	GIT2	G protein-coupled receptor kinase interacting ArfGAP 2	adipose stromal	99.86	99.86	729	729	729	0	0
10233	LRRC23	NP_001128689.1	JAA05912.1	LRRC23	leucine rich repeat containing 23	adipose stromal	99.42	99.71	343	343	343	0	0
138429	PIP5KL1	NP_001128691.1	JAA01259.1	PIP5KL1	phosphatidylinositol-4-phosphate 5-kinase-like 1	adipose stromal	99.75	99.75	394	394	394	0	0
5081	PAX7	NP_001128726.1	JAA39675.1	PAX7	paired box 7	skeletal muscle	99.60	99.60	505	503	505	1	2
3298	HSF2	NP_001129036.1	JAA07579.1	HSF2	heat shock transcription factor 2	adipose stromal	100.00	100.00	518	518	518	0	0
728568	C12orf73	NP_001129042.1	JAA03967.1	C12orf73	chromosome 12 open reading frame 73	adipose stromal	100.00	100.00	71	71	71	0	0
54834	GDAP2	NP_001129061.1	JAA05347.1	GDAP2	ganglioside induced differentiation associated protein 2	adipose stromal	99.60	100.00	496	496	496	0	0
55704	CCDC88A	NP_001129069.1	JAA05075.1	CCDC88A	coiled-coil domain containing 88A	adipose stromal	99.89	99.95	1871	1871	1870	1	1
23092	ARHGAP26	NP_001129080.1	JAA05362.1	ARHGAP26	Rho GTPase activating protein 26	adipose stromal	99.47	99.74	759	759	759	0	0
129285	PPP1R21	NP_001129101.1	JAA07539.1	PPP1R21	KLRAQ motif containing 1	adipose stromal	99.87	100.00	780	780	780	0	0
8394	PIP5K1A	NP_001129109.1	JAA17019.1	PIP5K1A	phosphatidylinositol-4-phosphate 5-kinase, type I, alpha	smooth vascular	99.80	99.80	500	500	500	0	0
51307	FAM53C	NP_001129119.1	JAA02927.1	FAM53C	family with sequence similarity 53, member C	adipose stromal	98.98	99.49	392	392	392	0	0
9521	EEF1E1	NP_001129122.1	JAA07425.1	EEF1E1	eukaryotic translation elongation factor 1 epsilon 1	adipose stromal	99.28	100.00	139	164	139	0	0
8761	PABPC4	NP_001129125.1	JAA11018.1	PABPC4	poly(A) binding protein, cytoplasmic 4 (inducible form)	adipose stromal	100.00	100.00	660	660	660	0	0
8934	RAB29	NP_001129134.1	JAA02894.1	RAB7L1	RAB7, member RAS oncogene family-like 1	adipose stromal	100.00	100.00	203	203	203	0	0
64225	ATL2	NP_001129145.1	JAA04247.1	ATL2	atlastin GTPase 2	adipose stromal	99.49	99.83	583	583	583	0	0
29967	LRP12	NP_001129175.1	JAA08763.1	LRP12	low density lipoprotein receptor-related protein 12	adipose stromal	99.76	99.88	840	840	840	0	0
79777	ACBD4	NP_001129176.1	JAA16956.1	ACBD4	acyl-Coenzyme A binding domain containing 4	smooth vascular	98.53	98.83	341	341	341	0	0
171017	ZNF384	NP_001129206.1	JAA43761.1	ZNF384	zinc finger protein 384	skeletal muscle	94.28	94.63	577	576	577	1	1
57679	ALS2	NP_001129217.1	JAA03770.1	ALS2	amyotrophic lateral sclerosis 2 (juvenile)	adipose stromal	99.49	100.00	396	396	396	0	0
5817	PVR	NP_001129242.2	JAA35981.1	PVR	poliovirus receptor	skeletal muscle	97.70	98.21	392	392	392	0	0
9825	SPATA2	NP_001129245.1	JAA06692.1	SPATA2	spermatogenesis associated 2	adipose stromal	99.81	99.81	520	520	520	0	0
8224	SYN3	NP_001129246.1	JAA38591.1	SYN3	synapsin III	skeletal muscle	99.48	99.83	579	579	579	0	0
6857	SYT1	NP_001129277.1	JAA07471.1	SYT1	synaptotagmin I	adipose stromal	100.00	100.00	422	422	422	0	0
58516	FAM60A	NP_001129283.1	JAA05864.1	FAM60A	family with sequence similarity 60, member A	adipose stromal	100.00	100.00	221	221	221	0	0
23670	TMEM2	NP_001129292.1	JAA08878.1	TMEM2	transmembrane protein 2	adipose stromal	99.70	99.70	1320	1320	1320	0	0
29085	PHPT1	NP_001129333.1	JAA24743.1	PHPT1	phosphohistidine phosphatase 1	skin	99.19	99.19	124	124	124	0	0
254013	METTL20	NP_001129335.1	JAA08581.1	C12orf72	chromosome 12 open reading frame 72	adipose stromal	99.24	99.24	262	262	262	0	0
57589	RIC1	NP_001129392.2	JAA10178.1	KIAA1432	KIAA1432	adipose stromal	100.00	100.00	1165	1165	1165	0	0
10631	POSTN	NP_001129407.1	JAA29092.1	POSTN	periostin, osteoblast specific factor	skin	99.87	99.87	781	781	781	0	0
4087	SMAD2	NP_001129409.1	JAA28814.1	SMAD2	SMAD family member 2	skin	100.00	100.00	437	437	437	0	0
8567	MADD	NP_001129416.1	JAA16425.1	MADD	MAP-kinase activating death domain	smooth vascular	99.94	99.94	1541	1541	1541	0	0
80318	GKAP1	NP_001129425.1	JAA38461.1	GKAP1	G kinase anchoring protein 1	skeletal muscle	100.00	100.00	315	315	315	0	0
125488	TTC39C	NP_001129465.1	JAA01854.1	TTC39C	tetratricopeptide repeat domain 39C	adipose stromal	99.66	99.66	584	584	583	1	1
54539	NDUFB11	NP_001129470.1	JAA03954.1	NDUFB11	NADH dehydrogenase (ubiquinone) 1 beta subcomplex, 11, 17.3kDa	adipose stromal	98.69	98.69	153	153	153	0	0
27	ABL2	NP_001129472.1	JAA04768.1	ABL2	v-abl Abelson murine leukemia viral oncogene homolog 2	adipose stromal	99.72	99.81	1064	1064	1064	0	0
2618	GART	NP_001129478.1	JAA02824.1	GART	phosphoribosylglycinamide formyltransferase, phosphoribosylglycinamide synthetase, phosphoribosylaminoimidazole synthetase	adipose stromal	99.08	100.00	433	433	1010	0	0
2217	FCGRT	NP_001129491.1	JAA08942.1	FCGRT	Fc fragment of IgG, receptor, transporter, alpha	adipose stromal	100.00	100.00	365	365	365	0	0
5358	PLS3	NP_001129497.1	JAA27004.1	PLS3	plastin 3 (T isoform)	skin	99.84	99.84	630	630	630	0	0
6396	SEC13	NP_001129498.1	JAA09513.1	SEC13	SEC13 homolog	adipose stromal	99.07	99.38	322	321	368	1	1
55621	TRMT1	NP_001129507.1	JAA00687.1	TRMT1	TRM1 tRNA methyltransferase 1 homolog	adipose stromal	99.54	99.85	659	659	659	0	0
60491	NIF3L1	NP_001129511.1	JAA05466.1	NIF3L1	NIF3 NGG1 interacting factor 3-like 1	adipose stromal	99.47	99.47	377	377	377	0	0
100885850	PTGES3L-AARSD1	NP_001129514.2	JAA24174.1	PTGES3L-AARSD1	PTGES3L-AARSD1 readthrough	skin	99.32	99.83	586	586	586	0	0
131601	TPRA1	NP_001129525.1	JAA03073.1	TPRA1	transmembrane protein, adipocyte asscociated 1	adipose stromal	99.46	99.46	373	373	373	0	0
23219	FBXO28	NP_001129587.1	JAA14798.1	FBXO28	F-box protein 28	smooth vascular	100.00	100.00	179	179	179	0	0
345462	ZNF879	NP_001129588.1	JAA09673.1	ZNF879	zinc finger protein 879	adipose stromal	98.22	98.40	563	561	563	1	2
26052	DNM3	NP_001129599.1	JAA03403.1	ADM2	adrenomedullin 2	adipose stromal	35.82	43.28	67	232	859	2	4
6929	TCF3	NP_001129611.1	JAA10329.1	TCF3	transcription factor 3 (E2A immunoglobulin enhancer binding factors E12/E47)	adipose stromal	99.23	99.39	651	651	651	0	0
1388	ATF6B	NP_001129625.1	JAA02950.1	ATF6B	activating transcription factor 6 beta	adipose stromal	98.86	99.14	700	700	700	0	0
2078	ERG	NP_001129626.1	JAA33670.1	ERG	v-ets erythroblastosis virus E26 oncogene homolog (avian)	skeletal muscle	100.00	100.00	486	486	486	0	0
25959	KANK2	NP_001129663.1	JAA08340.1	KANK2	KN motif and ankyrin repeat domains 2	adipose stromal	99.41	99.65	851	851	851	0	0
30000	TNPO2	NP_001129668.1	JAA08819.1	TNPO2	transportin 2	adipose stromal	100.00	100.00	896	897	897	0	0
51343	FZR1	NP_001129670.1	JAA15929.1	FZR1	fizzy/cell division cycle 20 related 1	smooth vascular	100.00	100.00	496	496	496	0	0
79763	ISOC2	NP_001129673.1	JAA04910.1	ISOC2	isochorismatase domain containing 2	adipose stromal	98.05	99.51	205	205	205	0	0
55920	RCC2	NP_001129676.1	JAA05148.1	RCC2	regulator of chromosome condensation 2	adipose stromal	100.00	100.00	522	522	522	0	0
55092	TMEM51	NP_001129688.1	JAA05303.1	TMEM51	transmembrane protein 51	adipose stromal	100.00	100.00	253	253	253	0	0
55758	RCOR3	NP_001129695.1	JAA07737.1	RCOR3	REST corepressor 3	adipose stromal	100.00	100.00	553	553	553	0	0
552889	ATXN7L3B	NP_001129734.1	JAA16028.1	ATXN7L3B	ataxin 7-like 3B	smooth vascular	98.97	98.97	97	97	97	0	0
9802	DAZAP2	NP_001129741.1	JAA21331.1	DAZAP2	DAZ associated protein 2	smooth vascular	97.99	97.99	149	164	153	0	0
66000	TMEM108	NP_001129941.1	JAA33791.1	TMEM108	transmembrane protein 108	skeletal muscle	99.48	99.65	575	575	575	0	0
284106	CISD3	NP_001129970.1	JAA09198.1	CISD3	CDGSH iron sulfur domain 3	adipose stromal	98.43	99.21	127	127	127	0	0
387890	TMEM233	NP_001130006.1	JAA13422.1	TMEM233	transmembrane protein 233	smooth vascular	100.00	100.00	109	109	109	0	0
149478	BTBD19	NP_001130009.1	JAA03907.1	BTBD19	BTB (POZ) domain containing 19	adipose stromal	98.97	99.66	291	291	291	0	0
388695	LYSMD1	NP_001130015.1	JAA16431.1	LYSMD1	LysM, putative peptidoglycan-binding, domain containing 1	smooth vascular	98.32	98.88	179	179	179	0	0
57720	GPR107	NP_001130030.1	JAA10570.1	GPR107	G protein-coupled receptor 107	adipose stromal	99.82	100.00	571	571	571	0	0
10314	LANCL1	NP_001130046.1	JAA02952.1	LANCL1	LanC lantibiotic synthetase component C-like 1 (bacterial)	adipose stromal	99.75	99.75	399	399	399	0	0
9208	LRRFIP1	NP_001131023.1	JAA10902.1	LRRFIP1	leucine rich repeat (in FLII) interacting protein 1	adipose stromal	100.00	100.00	394	394	394	0	0
28985	MCTS1	NP_001131026.1	JAA01609.1	MCTS1	malignant T cell amplified sequence 1	adipose stromal	100.00	100.00	182	182	182	0	0
51072	MEMO1	NP_001131074.1	JAA01945.1	MEMO1	mediator of cell motility 1	adipose stromal	100.00	100.00	274	274	274	0	0
9994	CASP8AP2	NP_001131140.1	JAA02606.1	CASP8AP2	caspase 8 associated protein 2	adipose stromal	99.34	99.65	1982	1982	1982	0	0
3609	ILF3	NP_001131145.1	JAA21000.1	ILF3	interleukin enhancer binding factor 3, 90kDa	smooth vascular	99.72	99.86	706	706	706	0	0
342371	ATXN1L	NP_001131147.1	JAA06405.1	ATXN1L	ataxin 1-like	adipose stromal	99.85	100.00	689	689	689	0	0
247	ALOX15B	NP_001132.2	JAA14643.1	ALOX15B	arachidonate 15-lipoxygenase, type B	smooth vascular	99.11	99.70	676	676	676	0	0
6907	TBL1X	NP_001132938.1	JAA04832.1	TBL1X	transducin (beta)-like 1X-linked	adipose stromal	99.65	99.65	577	577	577	0	0
26146	TRAF3IP1	NP_001132962.1	JAA08634.1	TRAF3IP1	TNF receptor-associated factor 3 interacting protein 1	adipose stromal	98.56	99.04	625	625	625	0	0
8575	PRKRA	NP_001132989.1	JAA26608.1	PRKRA	protein kinase, interferon-inducible double stranded RNA dependent activator	skin	100.00	100.00	302	302	302	0	0
267	AMFR	NP_001135.3	JAA04307.1	AMFR	autocrine motility factor receptor	adipose stromal	100.00	100.00	643	643	643	0	0
7499	XG	NP_001135391.1	JAA03948.1	XG	Xg blood group	adipose stromal	99.49	99.49	195	195	195	0	0
285331	CCDC66	NP_001135419.1	JAA10600.1	CCDC66	coiled-coil domain containing 66	adipose stromal	98.84	99.26	949	949	948	1	1
1616	DAXX	NP_001135442.1	JAA28299.1	DAXX	death-domain associated protein	skin	98.54	99.34	754	754	752	1	2
89978	DPH6	NP_001135444.1	JAA38677.1	ATPBD4	ATP binding domain 4	skeletal muscle	99.39	100.00	165	165	165	0	0
23400	ATP13A2	NP_001135445.1	JAA11301.1	ATP13A2	ATPase type 13A2	adipose stromal	98.89	99.49	1175	1175	1175	0	0
7158	TP53BP1	NP_001135452.1	JAA07221.1	TP53BP1	tumor protein p53 binding protein 1	adipose stromal	99.19	99.54	1977	1977	1977	0	0
2677	GGCX	NP_001135741.1	JAA09307.1	GGCX	gamma-glutamyl carboxylase	adipose stromal	99.14	99.57	701	701	701	0	0
23332	CLASP1	NP_001135746.1	JAA07798.1	CLASP1	cytoplasmic linker associated protein 1	adipose stromal	99.24	99.24	1455	1462	1471	1	9
334	APLP2	NP_001135748.1	JAA09352.1	APLP2	amyloid beta (A4) precursor-like protein 2	adipose stromal	99.04	99.45	726	749	751	1	2
79621	RNASEH2B	NP_001135751.1	JAA04057.1	RNASEH2B	ribonuclease H2, subunit B	adipose stromal	99.61	99.61	257	257	257	0	0
23295	MGRN1	NP_001135761.2	JAA11952.1	MGRN1	mahogunin, ring finger 1	smooth vascular	99.64	100.00	554	554	554	0	0
23111	SPG20	NP_001135767.1	JAA10499.1	SPG20	spastic paraplegia 20 (Troyer syndrome)	adipose stromal	99.70	99.85	663	665	666	0	0
1240	CMKLR1	NP_001135815.1	JAA05460.1	CMKLR1	chemokine-like receptor 1	adipose stromal	99.73	99.73	373	373	373	0	0
5532	PPP3CB	NP_001135826.1	JAA27504.1	PPP3CB	protein phosphatase 3, catalytic subunit, beta isozyme	skin	99.80	99.80	494	514	515	1	1
5165	PDK3	NP_001135858.1	JAA36538.1	PDK3	pyruvate dehydrogenase kinase, isozyme 3	skeletal muscle	100.00	100.00	415	415	415	0	0
8228	PNPLA4	NP_001135861.1	JAA02641.1	PNPLA4	patatin-like phospholipase domain containing 4	adipose stromal	99.60	99.60	253	253	253	0	0
8273	SLC10A3	NP_001135863.1	JAA10367.1	SLC10A3	solute carrier family 10 (sodium/bile acid cotransporter family), member 3	adipose stromal	98.66	99.78	448	448	448	0	0
5638	PRRG1	NP_001135867.1	JAA02814.1	PRRG1	proline rich Gla (G-carboxyglutamic acid) 1	adipose stromal	99.54	100.00	218	218	218	0	0
9811	CTIF	NP_001135869.1	JAA06383.1	CTIF	CBP80/20-dependent translation initiation factor	adipose stromal	99.83	99.83	600	600	600	0	0
8763	CD164	NP_001135874.1	JAA10932.1	CD164	CD164 molecule, sialomucin	adipose stromal	98.88	99.44	178	178	178	0	0
9643	MORF4L2	NP_001135896.1	JAA09963.1	MORF4L2	mortality factor 4 like 2	adipose stromal	96.88	98.26	288	288	288	0	0
83985	SPNS1	NP_001135923.1	JAA05724.1	SPNS1	spinster homolog 1	adipose stromal	99.79	99.79	476	476	476	0	0
51295	ECSIT	NP_001135937.1	JAA04122.1	ECSIT	ECSIT homolog	adipose stromal	98.62	99.54	217	217	217	0	0
4644	MYO5A	NP_001135967.1	JAA09336.1	MYO5A	myosin VA (heavy chain 12, myoxin)	adipose stromal	99.84	100.00	1828	1828	1828	0	0
9754	STARD8	NP_001135975.1	JAA42808.1	STARD8	StAR-related lipid transfer (START) domain containing 8	skeletal muscle	99.55	99.73	1103	1103	1103	0	0
80823	BHLHB9	NP_001135996.1	JAA02812.1	BHLHB9	basic helix-loop-helix domain containing, class B, 9	adipose stromal	99.45	99.63	547	547	547	0	0
51000	SLC35B3	NP_001136013.1	JAA02576.1	SLC35B3	solute carrier family 35, member B3	adipose stromal	99.50	99.50	401	401	401	0	0
22911	WDR47	NP_001136023.1	JAA09006.1	WDR47	WD repeat domain 47	adipose stromal	99.89	99.89	919	919	919	0	0
3161	HMMR	NP_001136028.1	JAA09705.1	HMMR	hyaluronan-mediated motility receptor (RHAMM)	adipose stromal	98.62	98.90	724	725	725	0	0
56987	BBX	NP_001136040.1	JAA07447.1	BBX	bobby sox homolog	adipose stromal	99.47	99.68	941	941	941	0	0
4802	NFYC	NP_001136060.1	JAA40469.1	NFYC	nuclear transcription factor Y, gamma	skeletal muscle	100.00	100.00	354	354	354	0	0
3705	ITPK1	NP_001136065.1	JAA01234.1	ITPK1	inositol 1,3,4-triphosphate 5/6 kinase	adipose stromal	99.28	99.28	414	414	414	0	0
9812	KIAA0141	NP_001136075.1	JAA03221.1	KIAA0141	KIAA0141	adipose stromal	99.22	99.42	515	515	515	0	0
9706	ULK2	NP_001136082.1	JAA04438.1	ULK2	unc-51-like kinase 2	adipose stromal	99.52	99.81	1036	1036	1036	0	0
23301	EHBP1	NP_001136086.1	JAA14414.1	EHBP1	EH domain binding protein 1	smooth vascular	99.75	99.92	1196	1196	1196	0	0
9392	TGFBRAP1	NP_001136093.1	JAA04943.1	TGFBRAP1	transforming growth factor, beta receptor associated protein 1	adipose stromal	99.65	100.00	860	860	860	0	0
100131211	TMEM194B	NP_001136117.1	JAA08374.1	TMEM194B	transmembrane protein 194B	adipose stromal	98.80	99.28	417	417	417	0	0
92906	HNRNPLL	NP_001136122.1	JAA04393.1	HNRPLL	heterogeneous nuclear ribonucleoprotein L-like	adipose stromal	100.00	100.00	537	537	537	0	0
66005	CHID1	NP_001136149.1	JAA10970.1	CHID1	chitinase domain containing 1	adipose stromal	99.72	100.00	362	362	362	0	0
79635	CCDC121	NP_001136155.1	JAA03374.1	CCDC121	coiled-coil domain containing 121	adipose stromal	98.42	98.87	442	442	440	1	2
9205	ZMYM5	NP_001136156.1	JAA04763.1	ZMYM5	zinc finger, MYM-type 5	adipose stromal	98.65	99.25	669	668	669	1	1
112479	ERI2	NP_001136197.1	JAA06606.1	ERI2	ERI1 exoribonuclease family member 2	adipose stromal	98.99	99.71	691	691	691	0	0
222223	KIAA1324L	NP_001136221.1	JAA06827.1	KIAA1324L	KIAA1324-like	adipose stromal	99.81	100.00	1029	1029	1029	0	0
260425	MAGI3	NP_001136254.1	JAA39634.1	MAGI3	membrane associated guanylate kinase, WW and PDZ domain containing 3	skeletal muscle	99.39	99.73	1481	1481	1481	0	0
3590	IL11RA	NP_001136256.1	JAA04036.1	IL11RA	interleukin 11 receptor, alpha	adipose stromal	98.97	99.49	390	390	422	0	0
124944	C17orf49	NP_001136270.1	JAA23810.1	C17orf49	chromosome 17 open reading frame 49	skin	100.00	100.00	192	192	192	0	0
6535	SLC6A8	NP_001136277.1	JAA21922.1	SLC6A8	solute carrier family 6 (neurotransmitter transporter, creatine), member 8	smooth vascular	100.00	100.00	625	625	625	0	0
9780	PIEZO1	NP_001136336.2	JAA19790.1	PIEZO1	family with sequence similarity 38, member A	smooth vascular	98.41	99.05	2522	2516	2521	2	7
8539	API5	NP_001136402.1	JAA05435.1	API5	apoptosis inhibitor 5	adipose stromal	100.00	100.00	524	524	524	0	0
6446	SGK1	NP_001137149.1	JAA20318.1	SGK1	serum/glucocorticoid regulated kinase 1	smooth vascular	100.00	100.00	459	459	459	0	0
373156	GSTK1	NP_001137151.1	JAA05855.1	GSTK1	glutathione S-transferase kappa 1	adipose stromal	98.58	98.94	282	282	282	0	0
115752	DIS3L	NP_001137160.1	JAA00533.1	DIS3L	DIS3 mitotic control homolog-like	adipose stromal	99.72	99.81	1054	1054	1054	0	0
284	ANGPT1	NP_001137.2	JAA10560.1	ANGPT1	angiopoietin 1	adipose stromal	100.00	100.00	498	498	498	0	0
51629	SLC25A39	NP_001137252.1	JAA11175.1	SLC25A39	solute carrier family 25, member 39	adipose stromal	98.89	99.16	359	359	359	0	0
51303	FKBP11	NP_001137254.1	JAA22103.1	FKBP11	FK506 binding protein 11, 19 kDa	smooth vascular	100.00	100.00	127	149	146	0	0
2242	FES	NP_001137256.1	JAA19571.1	FES	feline sarcoma oncogene	smooth vascular	99.87	100.00	752	752	752	0	0
51535	PPHLN1	NP_001137259.1	JAA04374.1	PPHLN1	periphilin 1	adipose stromal	99.77	99.77	434	441	434	0	0
53373	TPCN1	NP_001137291.1	JAA04271.1	TPCN1	two pore segment channel 1	adipose stromal	99.77	99.89	888	888	888	0	0
55089	SLC38A4	NP_001137296.1	JAA26633.1	SLC38A4	solute carrier family 38, member 4	skin	99.27	99.45	547	547	547	0	0
50507	NOX4	NP_001137308.1	JAA18391.1	NOX4	NADPH oxidase 4	smooth vascular	99.44	99.63	538	538	538	0	0
79867	TCTN2	NP_001137322.1	JAA26950.1	TCTN2	tectonic family member 2	skin	98.71	99.14	696	696	696	0	0
9318	COPS2	NP_001137359.1	JAA06862.1	COPS2	COP9 constitutive photomorphogenic homolog subunit 2	adipose stromal	100.00	100.00	450	450	450	0	0
55108	BSDC1	NP_001137360.1	JAA27081.1	BSDC1	BSD domain containing 1	skin	99.11	99.33	447	447	447	0	0
199870	FAM76A	NP_001137386.1	JAA02841.1	FAM76A	family with sequence similarity 76, member A	adipose stromal	100.00	100.00	278	278	278	0	0
145853	C15orf61	NP_001137408.1	JAA03043.1	C15orf61	chromosome 15 open reading frame 61	adipose stromal	100.00	100.00	157	157	157	0	0
221662	RBM24	NP_001137414.1	JAA02329.1	RBM24	RNA binding motif protein 24	adipose stromal	100.00	100.00	236	236	236	0	0
84288	EFCAB2	NP_001137415.1	JAA22447.1	EFCAB2	EF-hand calcium binding domain 2	skin	100.00	100.00	133	133	133	0	0
81491	GPR63	NP_001137429.1	JAA01296.1	GPR63	G protein-coupled receptor 63	adipose stromal	99.76	100.00	419	419	419	0	0
3897	L1CAM	NP_001137435.1	JAA36742.1	L1CAM	L1 cell adhesion molecule	skeletal muscle	99.68	99.84	1248	1248	1248	0	0
51256	TBC1D7	NP_001137436.1	JAA02432.1	TBC1D7	TBC1 domain family, member 7	adipose stromal	99.32	100.00	293	293	293	0	0
91851	CHRDL1	NP_001137453.1	JAA06545.1	CHRDL1	chordin-like 1	adipose stromal	100.00	100.00	458	458	458	0	0
8815	BANF1	NP_001137457.1	JAA16782.1	BANF1	barrier to autointegration factor 1	smooth vascular	100.00	100.00	89	89	89	0	0
55135	WRAP53	NP_001137462.1	JAA02797.1	WRAP53	WD repeat containing, antisense to TP53	adipose stromal	99.09	99.45	548	548	548	0	0
6397	SEC14L1	NP_001137470.1	JAA10978.1	SEC14L1	SEC14-like 1	adipose stromal	99.44	99.86	715	715	715	0	0
56474	CTPS2	NP_001137474.1	JAA07588.1	CTPS2	CTP synthase II	adipose stromal	99.49	99.83	586	586	586	0	0
51075	TMX2	NP_001137484.1	JAA07054.1	TMX2	thioredoxin-related transmembrane protein 2	adipose stromal	99.61	99.61	258	258	258	0	0
27158	NDOR1	NP_001137498.1	JAA18039.1	NDOR1	NADPH dependent diflavin oxidoreductase 1	smooth vascular	99.01	99.17	606	606	606	0	0
84866	TMEM25	NP_001137506.1	JAA04969.1	TMEM25	transmembrane protein 25	adipose stromal	99.00	99.33	299	307	322	0	0
50863	NTM	NP_001137530.1	JAA05612.1	NTM	neurotrimin	adipose stromal	99.44	100.00	355	355	355	0	0
337867	UBAC2	NP_001137544.1	JAA01544.1	UBAC2	UBA domain containing 2	adipose stromal	99.71	99.71	344	344	344	0	0
4603	MYBL1	NP_001138227.1	JAA07207.1	MYBL1	v-myb myeloblastosis viral oncogene homolog (avian)-like 1	adipose stromal	99.71	99.71	692	692	692	0	0
6447	SCG5	NP_001138229.1	JAA02466.1	SCG5	secretogranin V (7B2 protein)	adipose stromal	100.00	100.00	212	212	212	0	0
23187	PHLDB1	NP_001138231.1	JAA06414.1	PHLDB1	pleckstrin homology-like domain, family B, member 1	adipose stromal	99.70	99.85	1319	1319	1319	0	0
8439	NSMAF	NP_001138244.1	JAA24931.1	NSMAF	neutral sphingomyelinase (N-SMase) activation associated factor	skin	99.37	99.47	951	951	948	1	3
965	CD58	NP_001138294.1	JAA05091.1	CD58	CD58 molecule	adipose stromal	96.77	97.98	248	248	248	0	0
10260	DENND4A	NP_001138295.1	JAA07523.1	DENND4A	DENN/MADD domain containing 4A	adipose stromal	99.74	99.90	1906	1906	1906	0	0
11331	PHB2	NP_001138303.1	JAA03229.1	PHB2	prohibitin 2	adipose stromal	100.00	100.00	299	299	299	0	0
286205	SCAI	NP_001138349.1	JAA07440.1	SCAI	suppressor of cancer cell invasion	adipose stromal	99.83	99.83	606	606	606	0	0
10458	BAIAP2	NP_001138360.1	JAA04920.1	BAIAP2	BAI1-associated protein 2	adipose stromal	99.81	99.81	534	534	534	0	0
4599	MX1	NP_001138397.1	JAA05238.1	MX1	myxovirus (influenza virus) resistance 1, interferon-inducible protein p78	adipose stromal	98.64	99.24	662	683	662	0	0
28511	NKIRAS2	NP_001138400.1	JAA01358.1	NKIRAS2	NFKB inhibitor interacting Ras-like 2	adipose stromal	100.00	100.00	135	135	135	0	0
391322	LOC391322	NP_001138403.1	JAA01145.1	LOC391322	D-dopachrome tautomerase-like	adipose stromal	95.93	95.93	123	123	123	0	0
84766	CRACR2A	NP_001138430.1	JAA02303.1	EFCAB4B	EF-hand calcium binding domain 4B	adipose stromal	99.04	99.45	732	732	731	1	1
4795	NFKBIL1	NP_001138433.1	JAA03498.1	NFKBIL1	nuclear factor of kappa light polypeptide gene enhancer in B-cells inhibitor-like 1	adipose stromal	98.36	98.91	366	365	366	1	1
317762	CCDC85C	NP_001138467.1	JAA04808.1	CCDC85C	coiled-coil domain containing 85C	adipose stromal	100.00	100.00	419	419	419	0	0
3679	ITGA7	NP_001138468.1	JAA08275.1	ITGA7	integrin, alpha 7	adipose stromal	99.65	99.82	1141	1141	1141	0	0
90507	SCRN2	NP_001138495.1	JAA02646.1	SCRN2	secernin 2	adipose stromal	99.21	99.47	378	378	378	0	0
387763	C11orf96	NP_001138505.1	JAA09979.1	C11orf96	chromosome 11 open reading frame 96	adipose stromal	99.18	99.18	122	122	122	0	0
57153	SLC44A2	NP_001138528.1	JAA10433.1	SLC44A2	solute carrier family 44, member 2	adipose stromal	99.72	100.00	704	704	704	0	0
729438	GATSL2	NP_001138536.1	JAA16387.1	GATSL2	GATS protein-like 2	smooth vascular	100.00	100.00	329	329	329	0	0
389856	USP27X	NP_001138545.1	JAA03996.1	USP27X	ubiquitin specific peptidase 27, X-linked	adipose stromal	100.00	100.00	438	438	438	0	0
6498	SKIL	NP_001138569.1	JAA16670.1	SKIL	SKI-like oncogene	smooth vascular	99.53	99.84	638	638	638	0	0
11182	SLC2A6	NP_001138571.1	JAA02756.1	SLC2A6	solute carrier family 2 (facilitated glucose transporter), member 6	adipose stromal	99.78	100.00	445	445	445	0	0
4088	SMAD3	NP_001138575.1	JAA31563.1	SMAD3	SMAD family member 3	skin	99.74	99.74	381	381	381	0	0
645027	EVPLL	NP_001138599.1	JAA03023.1	C1orf122	chromosome 1 open reading frame 122	adipose stromal	27.78	39.51	162	156	301	9	37
137492	VPS37A	NP_001138624.1	JAA04219.1	VPS37A	vacuolar protein sorting 37 homolog A	adipose stromal	99.46	99.46	372	372	372	0	0
7026	NR2F2	NP_001138627.1	JAA05287.1	NR2F2	nuclear receptor subfamily 2, group F, member 2	adipose stromal	100.00	100.00	281	281	281	0	0
83475	DOHH	NP_001138637.1	JAA04964.1	DOHH	deoxyhypusine hydroxylase/monooxygenase	adipose stromal	98.68	99.34	302	302	302	0	0
285550	FAM200B	NP_001138663.1	JAA02125.1	FAM200B	family with sequence similarity 200, member B	adipose stromal	99.39	99.54	657	657	657	0	0
10767	HBS1L	NP_001138679.1	JAA21503.1	HBS1L	HBS1-like	smooth vascular	99.53	99.84	632	632	632	0	0
28956	LAMTOR2	NP_001138736.1	JAA00469.1	LAMTOR2	late endosomal/lysosomal adaptor, MAPK and MTOR activator 2	adipose stromal	100.00	100.00	95	95	95	0	0
55707	NECAP2	NP_001138749.1	JAA24727.1	NECAP2	NECAP endocytosis associated 2	skin	99.27	99.27	273	273	273	0	0
219855	SLC37A2	NP_001138762.1	JAA37770.1	SLC37A2	solute carrier family 37 (glycerol-3-phosphate transporter), member 2	skeletal muscle	99.60	100.00	501	501	501	0	0
23265	EXOC7	NP_001138770.1	JAA15023.1	EXOC7	exocyst complex component 7	smooth vascular	99.70	99.70	676	676	676	0	0
2117	ETV3	NP_001138784.1	JAA04865.1	ETV3	ets variant 3	adipose stromal	99.41	99.61	512	512	512	0	0
79980	DSN1	NP_001138787.1	JAA03611.1	DSN1	DSN1, MIND kinetochore complex component, homolog	adipose stromal	99.44	99.44	356	356	356	0	0
5357	PLS1	NP_001138791.1	JAA07439.1	PLS1	plastin 1 (I isoform)	adipose stromal	100.00	100.00	629	629	629	0	0
92912	UBE2Q2	NP_001138807.1	JAA28188.1	UBE2Q2	ubiquitin-conjugating enzyme E2Q family member 2	skin	99.72	100.00	359	359	359	0	0
1997	ELF1	NP_001138825.1	JAA17864.1	ELF1	E74-like factor 1 (ets domain transcription factor)	smooth vascular	99.83	99.83	595	595	595	0	0
4289	MKLN1	NP_001138826.1	JAA03510.1	MKLN1	muskelin 1, intracellular mediator containing kelch motifs	adipose stromal	99.86	100.00	712	712	712	0	0
55871	CBWD1	NP_001138827.1	JAA21896.1	CBWD1	COBW domain containing 1	smooth vascular	97.49	98.89	359	359	359	0	0
5774	PTPN3	NP_001138840.1	JAA04851.1	PTPN3	protein tyrosine phosphatase, non-receptor type 3	adipose stromal	99.42	99.65	868	868	868	0	0
121642	ALKBH2	NP_001138846.1	JAA08678.1	ALKBH2	alkB, alkylation repair homolog 2	adipose stromal	100.00	100.00	261	261	261	0	0
126133	ALDH16A1	NP_001138868.1	JAA41028.1	ALDH16A1	aldehyde dehydrogenase 16 family, member A1	skeletal muscle	98.40	99.20	751	751	751	0	0
7008	TEF	NP_001138870.1	JAA04575.1	TEF	thyrotrophic embryonic factor	adipose stromal	100.00	100.00	273	273	273	0	0
4780	NFE2L2	NP_001138884.1	JAA04864.1	C9orf69	chromosome 9 open reading frame 69	adipose stromal	45.45	54.55	44	146	589	1	1
9869	SETDB1	NP_001138887.1	JAA01217.1	SETDB1	SET domain, bifurcated 1	adipose stromal	99.61	99.69	1292	1292	1291	1	1
23331	TTC28	NP_001138890.1	JAA05616.1	TTC28	tetratricopeptide repeat domain 28	adipose stromal	99.76	99.84	2481	2481	2481	0	0
8531	YBX3	NP_001138898.1	JAA09380.1	CSDA	cold shock domain protein A	adipose stromal	99.34	99.34	305	305	303	1	2
389203	SMIM20	NP_001138904.1	JAA03198.1	C4orf52	chromosome 4 open reading frame 52	adipose stromal	100.00	100.00	67	67	67	0	0
4047	LSS	NP_001138908.1	JAA09458.1	LSS	lanosterol synthase (2,3-oxidosqualene-lanosterol cyclase)	adipose stromal	99.31	99.45	721	721	721	0	0
5209	PFKFB3	NP_001138915.1	JAA19630.1	PFKFB3	6-phosphofructo-2-kinase/fructose-2,6-biphosphatase 3	smooth vascular	100.00	100.00	500	500	500	0	0
57466	SCAF4	NP_001138917.1	JAA07824.1	SCAF4	SR-related CTD-associated factor 4	adipose stromal	100.00	100.00	1125	1125	1125	0	0
7752	ZNF200	NP_001138918.1	JAA04445.1	ZNF200	zinc finger protein 200	adipose stromal	98.98	99.75	394	394	394	0	0
729967	MORN2	NP_001138922.1	JAA00720.1	MORN2	MORN repeat containing 2	adipose stromal	98.73	98.73	79	79	79	0	0
90522	YIF1B	NP_001138935.1	JAA18234.1	YIF1B	Yip1 interacting factor homolog B	smooth vascular	97.87	97.87	282	282	291	1	3
23384	SPECC1L	NP_001138940.3	JAA06546.1	SPECC1L	cytospin A	adipose stromal	99.91	99.91	1117	1117	1117	0	0
26064	RAI14	NP_001138994.1	JAA05727.1	RAI14	retinoic acid induced 14	adipose stromal	99.47	99.79	951	951	951	0	0
55625	ZDHHC7	NP_001139020.1	JAA07271.1	ZDHHC7	zinc finger, DHHC-type containing 7	adipose stromal	99.71	99.71	345	345	345	0	0
26086	GPSM1	NP_001139110.2	JAA04027.1	GPSM1	G-protein signaling modulator 1	adipose stromal	99.41	99.56	675	675	675	0	0
135398	C6orf141	NP_001139124.1	JAA10028.1	C6orf141	chromosome 6 open reading frame 141	adipose stromal	97.13	98.36	244	244	244	0	0
8470	SORBS2	NP_001139144.1	JAA04163.1	SORBS2	sorbin and SH3 domain containing 2	adipose stromal	99.24	99.85	661	661	661	0	0
285600	KIAA0825	NP_001139150.1	JAA03589.1	KIAA0825	KIAA0825	adipose stromal	98.14	99.07	323	324	1275	0	0
10055	SAE1	NP_001139186.1	JAA06355.1	SAE1	SUMO1 activating enzyme subunit 1	adipose stromal	100.00	100.00	266	266	266	0	0
9454	HOMER3	NP_001139194.1	JAA09265.1	HOMER3	homer homolog 3	adipose stromal	99.17	99.17	361	361	361	0	0
55646	LYAR	NP_001139197.1	JAA04506.1	LYAR	Ly1 antibody reactive homolog	adipose stromal	96.57	98.68	379	379	379	0	0
9289	GPR56	NP_001139242.1	JAA38073.1	GPR56	G protein-coupled receptor 56	skeletal muscle	98.69	99.13	687	687	687	0	0
729991	MEF2BNB	NP_001139255.1	JAA23178.1	MEF2BNB	MEF2B neighbor	skin	100.00	100.00	109	109	109	0	0
118429	ANTXR2	NP_001139266.1	JAA07180.1	ANTXR2	anthrax toxin receptor 2	adipose stromal	99.39	99.59	489	489	489	0	0
25970	SH2B1	NP_001139284.1	JAA11078.1	SH2B1	SH2B adaptor protein 1	adipose stromal	99.25	99.55	671	671	671	0	0
7136	TNNI2	NP_001139301.1	JAA37113.1	TNNI2	troponin I type 2 (skeletal, fast)	skeletal muscle	97.80	98.90	182	182	182	0	0
6091	ROBO1	NP_001139317.1	JAA04253.1	ROBO1	roundabout, axon guidance receptor, homolog 1	adipose stromal	99.55	99.68	1551	1551	1551	0	0
10940	POP1	NP_001139333.1	JAA09879.1	POP1	processing of precursor 1, ribonuclease P/MRP subunit	adipose stromal	99.22	99.41	1024	1024	1024	0	0
10903	MTMR11	NP_001139334.1	JAA06075.1	MTMR11	myotubularin related protein 11	adipose stromal	99.16	99.16	714	714	709	1	5
79595	SAP130	NP_001139400.1	JAA21414.1	SAP130	Sin3A-associated protein, 130kDa	smooth vascular	100.00	100.00	1083	1083	1083	0	0
1678	TIMM8A	NP_001139423.1	JAA10417.1	TIMM8A	translocase of inner mitochondrial membrane 8 homolog A	adipose stromal	100.00	100.00	48	48	48	0	0
6560	SLC12A4	NP_001139436.1	JAA33090.1	SLC12A4	solute carrier family 12 (potassium/chloride transporters), member 4	skin	99.72	99.72	1054	1054	1054	0	0
112724	RDH13	NP_001139443.1	JAA03368.1	RDH13	retinol dehydrogenase 13 (all-trans/9-cis)	adipose stromal	99.70	100.00	331	331	331	0	0
9787	DLGAP5	NP_001139487.1	JAA15898.1	DLGAP5	discs, large homolog-associated protein 5	smooth vascular	98.33	99.04	837	838	842	0	0
93643	TJAP1	NP_001139492.1	JAA09668.1	TJAP1	tight junction associated protein 1 (peripheral)	adipose stromal	99.45	99.82	547	547	547	0	0
8482	SEMA7A	NP_001139501.1	JAA40548.1	SEMA7A	semaphorin 7A, GPI membrane anchor (John Milton Hagen blood group)	skeletal muscle	98.01	98.47	652	650	652	1	2
79143	MBOAT7	NP_001139528.1	JAA08469.1	MBOAT7	membrane bound O-acyltransferase domain containing 7	adipose stromal	99.75	99.75	399	399	399	0	0
10227	MFSD10	NP_001139541.1	JAA07379.1	MFSD10	major facilitator superfamily domain containing 10	adipose stromal	99.34	99.56	455	455	455	0	0
81550	TDRD3	NP_001139542.1	JAA07382.1	TDRD3	tudor domain containing 3	adipose stromal	99.33	99.73	744	744	744	0	0
79143	MBOAT7	NP_001139554.1	JAA08470.1	MBOAT7	membrane bound O-acyltransferase domain containing 7	adipose stromal	99.71	99.71	344	344	344	0	0
22909	FAN1	NP_001139566.1	JAA08400.1	FAN1	myotubularin related protein 15	adipose stromal	98.69	99.06	533	533	533	0	0
83666	PARP9	NP_001139575.1	JAA04934.1	PARP9	poly (ADP-ribose) polymerase family, member 9	adipose stromal	98.66	99.27	819	819	819	0	0
22949	PTGR1	NP_001139580.1	JAA02089.1	PTGR1	prostaglandin reductase 1	adipose stromal	99.09	99.70	329	329	329	0	0
57708	MIER1	NP_001139582.1	JAA05968.1	MIER1	mesoderm induction early response 1 homolog	adipose stromal	100.00	100.00	529	529	529	0	0
2932	GSK3B	NP_001139628.1	JAA06006.1	GSK3B	glycogen synthase kinase 3 beta	adipose stromal	100.00	100.00	420	420	420	0	0
643161	FAM25A	NP_001139629.1	JAA11387.1	FAM25A	family with sequence similarity 25, member A	smooth vascular	100.00	100.00	89	89	89	0	0
84330	ZNF414	NP_001139647.1	JAA09240.1	ZNF414	zinc finger protein 414	adipose stromal	99.74	99.74	390	390	390	0	0
64786	TBC1D15	NP_001139685.2	JAA09521.1	TBC1D15	TBC1 domain family, member 15	adipose stromal	99.70	99.85	674	674	674	0	0
158866	ZDHHC15	NP_001139728.1	JAA37492.1	ZDHHC15	zinc finger, DHHC-type containing 15	skeletal muscle	99.70	99.70	328	328	328	0	0
6934	TCF7L2	NP_001139746.1	JAA07449.1	TCF7L2	transcription factor 7-like 2 (T-cell specific, HMG-box)	adipose stromal	98.67	99.00	602	602	602	0	0
93649	MYOCD	NP_001139784.1	JAA03928.1	MYOCD	myocardin	adipose stromal	99.39	99.49	986	986	986	0	0
84727	SPSB2	NP_001139788.1	JAA07571.1	SPSB2	splA/ryanodine receptor domain and SOCS box containing 2	adipose stromal	99.62	99.62	263	263	263	0	0
80148	PQLC1	NP_001139815.1	JAA09473.1	PQLC1	PQ loop repeat containing 1	adipose stromal	99.24	99.24	132	132	132	0	0
290	ANPEP	NP_001141.2	JAA10953.1	ANPEP	alanyl (membrane) aminopeptidase	adipose stromal	98.45	99.48	967	967	967	0	0
291	SLC25A4	NP_001142.2	JAA00513.1	SLC25A4	solute carrier family 25 (mitochondrial carrier; adenine nucleotide translocator), member 4	adipose stromal	100.00	100.00	298	298	298	0	0
292	SLC25A5	NP_001143.2	JAA06135.1	SLC25A5	solute carrier family 25 (mitochondrial carrier; adenine nucleotide translocator), member 5	adipose stromal	99.66	99.66	298	298	298	0	0
307	ANXA4	NP_001144.1	JAA08211.1	ANXA4	annexin A4	adipose stromal	100.00	100.00	321	321	321	0	0
309	ANXA6	NP_001146.2	JAA19222.1	ANXA6	annexin A6	smooth vascular	99.11	99.55	673	673	673	0	0
310	ANXA7	NP_001147.1	JAA08749.1	ANXA7	annexin A7	adipose stromal	99.57	99.79	466	466	466	0	0
311	ANXA11	NP_001148.1	JAA08273.1	ANXA11	annexin A11	adipose stromal	100.00	100.00	505	505	505	0	0
316	AOX1	NP_001150.3	JAA08287.1	AOX1	aldehyde oxidase 1	adipose stromal	99.03	99.40	1338	1338	1338	0	0
161823	ADAL	NP_001152752.1	JAA03910.1	ADAL	adenosine deaminase-like	adipose stromal	99.70	99.70	328	328	328	0	0
83933	HDAC10	NP_001152758.1	JAA03172.1	HDAC10	histone deacetylase 10	adipose stromal	99.08	99.38	649	649	649	0	0
64779	MTHFSD	NP_001152851.1	JAA37141.1	MTHFSD	methenyltetrahydrofolate synthetase domain containing	skeletal muscle	97.91	98.17	382	382	382	0	0
9364	RAB28	NP_001153073.1	JAA17130.1	RAB28	RAB28, member RAS oncogene family	smooth vascular	100.00	100.00	202	205	204	0	0
10492	SYNCRIP	NP_001153149.1	JAA11086.1	SYNCRIP	synaptotagmin binding, cytoplasmic RNA interacting protein	adipose stromal	100.00	100.00	562	562	562	0	0
2273	FHL1	NP_001153171.1	JAA07321.1	FHL1	four and a half LIM domains 1	adipose stromal	100.00	100.00	296	296	296	0	0
196463	PLBD2	NP_001153199.1	JAA09052.1	PLBD2	phospholipase B domain containing 2	adipose stromal	98.74	98.92	557	557	557	0	0
28969	BZW2	NP_001153239.1	JAA06397.1	BZW2	basic leucine zipper and W2 domains 2	adipose stromal	100.00	100.00	419	419	419	0	0
201266	SLC39A11	NP_001153242.1	JAA06094.1	SLC39A11	solute carrier family 39 (metal ion transporter), member 11	adipose stromal	99.42	99.71	342	342	342	0	0
10969	EBNA1BP2	NP_001153408.1	JAA23785.1	EBNA1BP2	EBNA1 binding protein 2	skin	99.72	99.72	361	361	361	0	0
115704	EVI5L	NP_001153416.1	JAA10219.1	EVI5L	ecotropic viral integration site 5-like	adipose stromal	100.00	100.00	805	805	805	0	0
2060	EPS15	NP_001153441.1	JAA01762.1	EPS15	epidermal growth factor receptor pathway substrate 15	adipose stromal	99.48	99.83	582	582	582	0	0
3084	NRG1	NP_001153468.1	JAA10370.1	NRG1	neuregulin 1	adipose stromal	100.00	100.00	308	308	308	0	0
2321	FLT1	NP_001153502.1	JAA12037.1	FLT1	fms-related tyrosine kinase 1 (vascular endothelial growth factor/vascular permeability factor receptor)	smooth vascular	98.91	99.86	733	733	733	0	0
79882	ZC3H14	NP_001153576.1	JAA07217.1	ZC3H14	zinc finger CCCH-type containing 14	adipose stromal	99.32	99.45	731	731	730	1	1
56479	KCNQ5	NP_001153602.1	JAA13228.1	KCNQ5	potassium voltage-gated channel, KQT-like subfamily, member 5	smooth vascular	99.78	99.78	923	923	923	0	0
80821	DDHD1	NP_001153620.1	JAA01825.1	DDHD1	DDHD domain containing 1	adipose stromal	99.34	99.45	904	904	900	1	4
81790	RNF170	NP_001153695.1	JAA10089.1	RNF170	ring finger protein 170	adipose stromal	98.84	99.61	258	258	258	0	0
84268	RPAIN	NP_001153715.1	JAA07127.1	RPAIN	RPA interacting protein	adipose stromal	96.09	96.96	230	237	231	0	0
8867	SYNJ1	NP_001153778.1	JAA03155.1	SYNJ1	synaptojanin 1	adipose stromal	99.67	99.74	1528	1528	1526	1	2
23114	NFASC	NP_001153805.1	JAA18746.1	NFASC	neurofascin	smooth vascular	99.51	99.67	613	613	613	0	0
116238	TLCD1	NP_001153879.1	JAA21676.1	TLCD1	TLC domain containing 1	smooth vascular	99.50	99.50	200	200	200	0	0
83787	ARMC10	NP_001154481.1	JAA00581.1	ARMC10	armadillo repeat containing 10	adipose stromal	96.52	96.52	316	316	308	1	8
54434	SSH1	NP_001154802.1	JAA02537.1	SSH1	slingshot homolog 1	adipose stromal	97.84	98.41	693	693	692	1	1
134285	TMEM171	NP_001154814.1	JAA34887.1	TMEM171	transmembrane protein 171	skeletal muscle	99.69	99.69	323	323	323	0	0
55743	CHFR	NP_001154818.1	JAA00792.1	CHFR	checkpoint with forkhead and ring finger domains	adipose stromal	99.54	99.69	652	652	652	0	0
3778	KCNMA1	NP_001154824.1	JAA44577.1	KCNMA1	potassium large conductance calcium-activated channel, subfamily M, alpha member 1	skeletal muscle	99.84	99.84	1214	1233	1236	1	2
55679	LIMS2	NP_001154875.1	JAA08210.1	LIMS2	LIM and senescent cell antigen-like domains 2	adipose stromal	99.71	99.71	341	341	341	0	0
79446	WDR25	NP_001154948.1	JAA02253.1	WDR25	WD repeat domain 25	adipose stromal	99.45	99.63	544	544	544	0	0
389333	PROB1	NP_001155018.1	JAA04000.1	C5orf65	hypothetical protein LOC389333	adipose stromal	98.82	99.11	1015	1015	1015	0	0
23043	TNIK	NP_001155034.1	JAA31553.1	TNIK	TRAF2 and NCK interacting kinase	skin	99.92	99.92	1323	1323	1323	0	0
23034	SAMD4A	NP_001155048.2	JAA29868.1	SAMD4A	sterile alpha motif domain containing 4A	skin	99.68	99.68	629	629	630	0	0
25886	POC1A	NP_001155052.1	JAA10164.1	POC1A	POC1 centriolar protein homolog A	adipose stromal	100.00	100.00	359	359	359	0	0
322	APBB1	NP_001155.1	JAA03682.1	APBB1	amyloid beta (A4) precursor protein-binding, family B, member 1 (Fe65)	adipose stromal	99.86	100.00	710	710	710	0	0
81493	SYNC	NP_001155180.1	JAA42718.1	SYNC	syncoilin, intermediate filament protein	skeletal muscle	99.58	99.79	476	476	476	0	0
55959	SULF2	NP_001155313.1	JAA01181.1	SULF2	sulfatase 2	adipose stromal	99.66	99.89	870	870	870	0	0
9181	ARHGEF2	NP_001155855.1	JAA09518.1	ARHGEF2	Rho/Rac guanine nucleotide exchange factor (GEF) 2	adipose stromal	99.29	99.80	986	986	986	0	0
10161	LPAR6	NP_001155970.1	JAA06587.1	LPAR6	lysophosphatidic acid receptor 6	adipose stromal	100.00	100.00	344	345	344	0	0
23066	CAND2	NP_001155971.1	JAA09732.1	CAND2	cullin-associated and neddylation-dissociated 2 (putative)	adipose stromal	99.27	99.43	1236	1236	1236	0	0
55857	KIZ	NP_001156494.1	JAA02714.1	PLK1S1	polo-like kinase 1 substrate 1	adipose stromal	97.38	97.56	573	573	570	1	3
2115	ETV1	NP_001156622.1	JAA09400.1	ANG	angiogenin, ribonuclease, RNase A family, 5	adipose stromal	29.17	50.00	48	188	437	1	1
27336	HTATSF1	NP_001156752.1	JAA02966.1	HTATSF1	HIV-1 Tat specific factor 1	adipose stromal	99.87	99.87	755	755	755	0	0
2130	EWSR1	NP_001156757.1	JAA06394.1	EWSR1	Ewing sarcoma breakpoint region 1	adipose stromal	99.85	100.00	655	655	655	0	0
2011	MARK2	NP_001156769.1	JAA06101.1	MARK2	MAP/microtubule affinity-regulating kinase 2	adipose stromal	100.00	100.00	709	709	709	0	0
9753	ZSCAN12	NP_001156863.1	JAA03058.1	ZSCAN12	zinc finger and SCAN domain containing 12	adipose stromal	99.02	99.18	611	611	611	0	0
83989	FAM172A	NP_001156890.1	JAA28003.1	FAM172A	family with sequence similarity 172, member A	skin	99.35	100.00	306	352	306	0	0
93627	TBCK	NP_001156907.1	JAA08654.1	TBCK	TBC1 domain containing kinase	adipose stromal	99.55	99.78	893	893	893	0	0
644538	SMIM10	NP_001156910.1	JAA05380.1	CXorf69	hypothetical protein LOC644538	adipose stromal	100.00	100.00	83	83	83	0	0
329	BIRC2	NP_001157.1	JAA02758.1	BIRC2	baculoviral IAP repeat containing 2	adipose stromal	99.84	100.00	618	618	618	0	0
80179	MYO19	NP_001157207.1	JAA07981.1	MYO19	myosin XIX	adipose stromal	99.28	99.59	970	970	970	0	0
124997	WDR81	NP_001157281.1	JAA05693.1	WDR81	WD repeat domain 81	adipose stromal	99.12	99.43	1941	1941	1941	0	0
1717	DHCR7	NP_001157289.1	JAA09209.1	DHCR7	7-dehydrocholesterol reductase	adipose stromal	99.58	99.58	475	475	475	0	0
54456	MOV10L1	NP_001157577.1	JAA05731.1	C5orf62	chromosome 5 open reading frame 62	adipose stromal	32.69	48.08	52	64	1165	1	1
283489	CHAMP1	NP_001157616.1	JAA01893.1	ZNF828	zinc finger protein 828	adipose stromal	99.63	99.88	812	812	812	0	0
55291	PPP6R3	NP_001157633.1	JAA05129.1	PPP6R3	protein phosphatase 6, regulatory subunit 3	adipose stromal	99.77	99.77	873	873	873	0	0
23143	LRCH1	NP_001157685.1	JAA43503.1	LRCH1	leucine-rich repeats and calponin homology (CH) domain containing 1	skeletal muscle	98.56	98.71	696	694	696	1	2
23259	DDHD2	NP_001157706.1	JAA07141.1	DDHD2	DDHD domain containing 2	adipose stromal	99.56	99.56	227	227	227	0	0
23269	MGA	NP_001157745.1	JAA03089.1	MGA	MAX gene associated	adipose stromal	99.41	99.77	3068	3068	3065	1	3
2542	SLC37A4	NP_001157749.1	JAA00942.1	SLC37A4	solute carrier family 37 (glucose-6-phosphate transporter), member 4	adipose stromal	99.53	100.00	429	429	429	0	0
2317	FLNB	NP_001157789.1	JAA30423.1	FLNB	filamin B, beta	skin	99.62	99.89	2633	2633	2633	0	0
27067	STAU2	NP_001157852.1	JAA18076.1	STAU2	staufen, RNA binding protein, homolog 2	smooth vascular	99.65	100.00	570	570	570	0	0
51735	RAPGEF6	NP_001157858.1	JAA02867.1	RAPGEF6	Rap guanine nucleotide exchange factor (GEF) 6	adipose stromal	99.50	99.63	1609	1609	1609	0	0
22823	MTF2	NP_001157864.1	JAA19648.1	MTF2	metal response element binding transcription factor 2	smooth vascular	100.00	100.00	536	536	536	0	0
1020	CDK5	NP_001157882.1	JAA36146.1	CDK5	cyclin-dependent kinase 5	skeletal muscle	100.00	100.00	260	260	260	0	0
651746	ANKRD33B	NP_001157912.1	JAA28473.1	ANKRD33B	ankyrin repeat domain 33B	skin	99.60	99.60	494	494	494	0	0
401207	C5orf63	NP_001157950.1	JAA06649.1	C5orf63	glutaredoxin-like protein YDR286C homolog	adipose stromal	100.00	100.00	115	115	115	0	0
730094	C16orf52	NP_001158051.1	JAA22185.1	C16orf52	chromosome 16 open reading frame 52	skin	100.00	100.00	167	167	167	0	0
284131	ENDOV	NP_001158110.1	JAA06690.1	ENDOV	hypothetical protein FLJ35220	adipose stromal	98.48	98.48	264	264	264	0	0
285362	SUMF1	NP_001158146.1	JAA06385.1	SUMF1	sulfatase modifying factor 1	adipose stromal	98.85	99.43	349	349	349	0	0
100289635	ZNF605	NP_001158187.1	JAA28538.1	ZNF605	zinc finger protein 605	skin	98.81	99.26	672	672	672	0	0
11228	RASSF8	NP_001158218.1	JAA08793.1	RASSF8	Ras association (RalGDS/AF-6) domain family (N-terminal) member 8	adipose stromal	100.00	100.00	419	419	419	0	0
444	ASPH	NP_001158222.1	JAA22011.1	ASPH	aspartate beta-hydroxylase	smooth vascular	98.48	99.31	725	762	729	0	0
5575	PRKAR1B	NP_001158231.1	JAA06965.1	PRKAR1B	protein kinase, cAMP-dependent, regulatory, type I, beta	adipose stromal	99.74	100.00	381	381	381	0	0
22985	ACIN1	NP_001158287.1	JAA09745.1	ACIN1	apoptotic chromatin condensation inducer 1	adipose stromal	99.08	99.31	1303	1302	1301	2	3
1841	DTYMK	NP_001158503.1	JAA01458.1	DTYMK	deoxythymidylate kinase (thymidylate kinase)	adipose stromal	100.00	100.00	188	188	188	0	0
51522	TMEM14C	NP_001158730.1	JAA05143.1	TMEM14C	transmembrane protein 14C	adipose stromal	100.00	100.00	112	112	112	0	0
4790	NFKB1	NP_001158884.1	JAA38962.1	NFKB1	nuclear factor of kappa light polypeptide gene enhancer in B-cells 1	skeletal muscle	100.00	100.00	968	968	968	0	0
332	BIRC5	NP_001159.2	JAA17306.1	BIRC5	baculoviral IAP repeat containing 5	smooth vascular	98.59	99.30	142	142	142	0	0
2018	EMX2	NP_001159396.1	JAA30997.1	EMX2	empty spiracles homeobox 2	skin	100.00	100.00	169	169	169	0	0
6241	RRM2	NP_001159403.1	JAA13223.1	RRM2	ribonucleotide reductase M2	smooth vascular	98.66	99.11	449	449	449	0	0
5153	PDE1B	NP_001159447.1	JAA01339.1	PDE1B	phosphodiesterase 1B, calmodulin-dependent	adipose stromal	99.42	99.81	516	516	516	0	0
100101467	ZSCAN30	NP_001159484.1	JAA28852.1	ZNF397OS	zinc finger protein 397 opposite strand	skin	99.19	99.39	494	494	494	0	0
221150	SKA3	NP_001159489.1	JAA04046.1	SKA3	spindle and kinetochore associated complex subunit 3	adipose stromal	98.71	99.23	388	388	388	0	0
162	AP1B1	NP_001159491.1	JAA03458.1	AP1B1	adaptor-related protein complex 1, beta 1 subunit	adipose stromal	99.57	99.57	922	922	919	1	3
374897	SBSN	NP_001159507.1	JAA08511.1	SBSN	suprabasin	adipose stromal	98.22	98.22	169	169	169	0	0
339324	ZNF260	NP_001159508.1	JAA27219.1	ZNF260	zinc finger protein 260	skin	99.51	99.76	412	412	412	0	0
2067	ERCC1	NP_001159521.1	JAA07399.1	ERCC1	excision repair cross-complementing rodent repair deficiency, complementation group 1 (includes overlapping antisense sequence)	adipose stromal	100.00	100.00	273	273	273	0	0
2743	GLRB	NP_001159532.1	JAA04921.1	GLRB	glycine receptor, beta	adipose stromal	100.00	100.00	302	303	497	0	0
23022	PALLD	NP_001159582.1	JAA05893.1	PALLD	palladin, cytoskeletal associated protein	adipose stromal	99.85	100.00	672	672	672	0	0
10908	PNPLA6	NP_001159586.1	JAA10635.1	PNPLA6	patatin-like phospholipase domain containing 6	adipose stromal	99.85	99.85	1365	1365	1365	0	0
4720	NDUFS2	NP_001159631.1	JAA08117.1	NDUFS2	NADH dehydrogenase (ubiquinone) Fe-S protein 2, 49kDa (NADH-coenzyme Q reductase)	adipose stromal	99.78	100.00	457	457	457	0	0
10669	CGREF1	NP_001159712.1	JAA14398.1	CGREF1	cell growth regulator with EF-hand domain 1	smooth vascular	97.73	97.73	132	132	132	0	0
4052	LTBP1	NP_001159736.1	JAA31281.1	LTBP1	latent transforming growth factor beta binding protein 1	skin	98.96	99.33	1348	1349	1353	1	1
54930	HAUS4	NP_001159741.1	JAA03423.1	HAUS4	HAUS augmin-like complex, subunit 4	adipose stromal	99.17	99.17	363	363	363	0	0
221178	SPATA13	NP_001159743.1	JAA12477.1	SPATA13	spermatogenesis associated 13	smooth vascular	99.45	99.77	1277	1277	1277	0	0
9938	ARHGAP25	NP_001159748.1	JAA06676.1	ARHGAP25	Rho GTPase activating protein 25	adipose stromal	99.69	100.00	639	639	639	0	0
64094	SMOC2	NP_001159884.1	JAA23823.1	SMOC2	SPARC related modular calcium binding 2	skin	99.55	99.78	446	446	446	0	0
55869	HDAC8	NP_001159890.1	JAA25156.1	HDAC8	histone deacetylase 8	skin	100.00	100.00	286	324	286	0	0
6566	SLC16A1	NP_001159968.1	JAA02846.1	SLC16A1	solute carrier family 16, member 1 (monocarboxylic acid transporter 1)	adipose stromal	99.40	99.80	500	500	500	0	0
8891	EIF2B3	NP_001160060.1	JAA13969.1	EIF2B3	eukaryotic translation initiation factor 2B, subunit 3 gamma, 58kDa	smooth vascular	99.76	100.00	412	412	412	0	0
159090	FAM122B	NP_001160071.1	JAA09917.1	FAM122B	family with sequence similarity 122B	adipose stromal	100.00	100.00	247	247	247	0	0
5213	PFKM	NP_001160158.1	JAA03545.1	PFKM	phosphofructokinase, muscle	adipose stromal	100.00	100.00	851	851	851	0	0
4299	AFF1	NP_001160165.1	JAA08593.1	AFF1	AF4/FMR2 family, member 1	adipose stromal	97.87	98.28	1219	1218	1218	2	2
90736	FAM104B	NP_001160173.1	JAA37332.1	FAM104B	family with sequence similarity 104, member B	skeletal muscle	100.00	100.00	115	115	115	0	0
5476	CTSA	NP_001161066.1	JAA03830.1	CTSA	cathepsin A	adipose stromal	98.75	98.75	481	478	481	1	3
7511	XPNPEP1	NP_001161076.1	JAA06422.1	XPNPEP1	X-prolyl aminopeptidase (aminopeptidase P) 1, soluble	adipose stromal	99.84	99.84	642	642	642	0	0
84236	RHBDD1	NP_001161080.1	JAA02847.1	RHBDD1	rhomboid domain containing 1	adipose stromal	99.05	99.05	315	315	315	0	0
253559	CADM2	NP_001161147.1	JAA38895.1	CADM2	cell adhesion molecule 2	skeletal muscle	97.77	97.77	404	395	404	1	9
57176	VARS2	NP_001161206.1	JAA21021.1	VARS2	valyl-tRNA synthetase 2, mitochondrial (putative)	smooth vascular	99.54	99.73	1093	1093	1093	0	0
89796	NAV1	NP_001161210.1	JAA09017.1	NAV1	neuron navigator 1	adipose stromal	100.00	100.00	1483	1483	1483	0	0
64754	SMYD3	NP_001161212.1	JAA01649.1	SMYD3	SET and MYND domain containing 3	adipose stromal	99.53	99.53	428	428	428	0	0
345778	MTX3	NP_001161213.1	JAA04026.1	MTX3	metaxin 3	adipose stromal	100.00	100.00	251	312	251	0	0
7942	TFEB	NP_001161299.2	JAA07368.1	TFEB	transcription factor EB	adipose stromal	99.79	99.79	476	476	490	0	0
50999	TMED5	NP_001161302.1	JAA07252.1	TMED5	transmembrane emp24 protein transport domain containing 5	adipose stromal	99.48	100.00	193	193	193	0	0
55101	ATP5SL	NP_001161343.1	JAA01101.1	ATP5SL	ATP5S-like	adipose stromal	97.39	98.70	230	230	230	0	0
79674	VEPH1	NP_001161389.1	JAA09646.1	VEPH1	ventricular zone expressed PH domain homolog 1 (zebrafish)	adipose stromal	100.00	100.00	177	177	177	0	0
83605	CCM2	NP_001161406.1	JAA01399.1	CCM2	cerebral cavernous malformation 2	adipose stromal	99.74	99.74	386	386	386	0	0
126282	TNFAIP8L1	NP_001161414.1	JAA01190.1	TNFAIP8L1	tumor necrosis factor, alpha-induced protein 8-like 1	adipose stromal	100.00	100.00	186	186	186	0	0
79979	TRMT2B	NP_001161442.1	JAA05098.1	TRMT2B	TRM2 tRNA methyltransferase 2 homolog B	adipose stromal	99.80	100.00	504	504	504	0	0
27	ABL2	NP_001161711.1	JAA43361.1	ABL2	v-abl Abelson murine leukemia viral oncogene homolog 2	skeletal muscle	99.71	99.81	1043	1043	1043	0	0
4710	NDUFB4	NP_001161803.1	JAA07403.1	NDUFB4	NADH dehydrogenase (ubiquinone) 1 beta subcomplex, 4, 15kDa	adipose stromal	100.00	100.00	120	120	120	0	0
9180	OSMR	NP_001161827.1	JAA11296.1	OSMR	oncostatin M receptor	adipose stromal	99.42	100.00	342	342	342	0	0
7941	PLA2G7	NP_001161829.1	JAA00872.1	PLA2G7	phospholipase A2, group VII (platelet-activating factor acetylhydrolase, plasma)	adipose stromal	99.32	99.77	441	441	441	0	0
64860	ARMCX5	NP_001161950.1	JAA09806.1	ARMCX5	armadillo repeat containing, X-linked 5	adipose stromal	99.46	99.64	558	558	558	0	0
56912	IFT46	NP_001162089.1	JAA07497.1	IFT46	intraflagellar transport 46 homolog	adipose stromal	99.67	99.67	304	304	304	0	0
65084	TMEM135	NP_001162195.1	JAA09143.1	TMEM135	transmembrane protein 135	adipose stromal	99.54	99.54	436	436	436	0	0
253725	FAM21C	NP_001162577.1	JAA28840.1	FAM21C	family with sequence similarity 21, member C	skin	98.20	98.83	1279	1279	1279	0	0
2334	AFF2	NP_001162594.1	JAA29364.1	AFF2	AF4/FMR2 family, member 2	skin	99.39	99.69	1301	1301	1301	0	0
384	ARG2	NP_001163.1	JAA06129.1	ARG2	arginase, type II	adipose stromal	100.00	100.00	354	354	354	0	0
5128	CDK17	NP_001163935.1	JAA05267.1	CDK17	cyclin-dependent kinase 17	adipose stromal	100.00	100.00	523	523	523	0	0
55210	ATAD3A	NP_001164006.1	JAA09597.1	ATAD3A	ATPase family, AAA domain containing 3A	adipose stromal	98.63	99.31	582	651	586	0	0
192111	PGAM5	NP_001164014.1	JAA09648.1	PGAM5	phosphoglycerate mutase family member 5	adipose stromal	100.00	100.00	289	289	289	0	0
55733	HHAT	NP_001164051.1	JAA02252.1	HHAT	hedgehog acyltransferase	adipose stromal	99.59	99.80	493	493	493	0	0
57680	CHD8	NP_001164100.1	JAA09069.1	CHD8	chromodomain helicase DNA binding protein 8	adipose stromal	99.88	99.92	2581	2581	2581	0	0
2521	FUS	NP_001164105.1	JAA43317.1	FUS	fused in sarcoma	skeletal muscle	100.00	100.00	265	524	525	0	0
23380	SRGAP2	NP_001164108.1	JAA43877.1	SRGAP2	SLIT-ROBO Rho GTPase activating protein 2	skeletal muscle	100.00	100.00	1070	1070	1070	0	0
81887	LAS1L	NP_001164120.1	JAA02623.1	LAS1L	LAS1-like	adipose stromal	98.61	99.72	718	718	717	1	1
142678	MIB2	NP_001164158.1	JAA03958.1	MIB2	mindbomb homolog 2	adipose stromal	99.43	99.53	1056	1056	1056	0	0
9564	BCAR1	NP_001164189.1	JAA10741.1	BCAR1	breast cancer anti-estrogen resistance 1	adipose stromal	99.66	99.66	870	870	870	0	0
8406	SRPX	NP_001164221.1	JAA25647.1	SRPX	sushi-repeat containing protein, X-linked	skin	100.00	100.00	444	444	444	0	0
159090	FAM122B	NP_001164227.1	JAA09916.1	FAM122B	family with sequence similarity 122B	adipose stromal	100.00	100.00	266	266	266	0	0
84458	LCOR	NP_001164236.1	JAA05673.1	LCOR	ligand dependent nuclear receptor corepressor	adipose stromal	100.00	100.00	433	433	433	0	0
159091	FAM122C	NP_001164252.1	JAA41200.1	DTX3L	deltex 3-like	skeletal muscle	60.32	69.84	63	106	98	0	0
151393	RMDN2	NP_001164262.1	JAA00695.1	FAM82A1	family with sequence similarity 82, member A1	adipose stromal	99.51	99.76	410	410	410	0	0
60343	FAM3A	NP_001164603.1	JAA04221.1	FAM3A	family with sequence similarity 3, member A	adipose stromal	100.00	100.00	230	230	230	0	0
9189	ZBED1	NP_001164606.1	JAA10122.1	ZBED1	zinc finger, BED-type containing 1	adipose stromal	99.71	99.86	694	694	694	0	0
100131801	PET100	NP_001164626.1	JAA00853.1	C19orf79	hypothetical protein LOC100131801	adipose stromal	100.00	100.00	73	73	73	0	0
9203	ZMYM3	NP_001164633.1	JAA12973.1	ZMYM3	zinc finger, MYM-type 3	smooth vascular	99.85	99.93	1358	1358	1358	0	0
23125	CAMTA2	NP_001164637.1	JAA07955.1	CAMTA2	calmodulin binding transcription activator 2	adipose stromal	99.58	99.58	1186	1218	1197	0	0
78995	C17orf53	NP_001164722.1	JAA12579.1	C17orf53	chromosome 17 open reading frame 53	smooth vascular	97.85	98.16	652	652	646	1	6
90411	MCFD2	NP_001164978.1	JAA20706.1	MCFD2	multiple coagulation factor deficiency 2	smooth vascular	98.60	98.60	143	159	146	0	0
9839	ZEB2	NP_001165124.1	JAA10444.1	ZEB2	zinc finger E-box binding homeobox 2	adipose stromal	99.92	99.92	1190	1190	1190	0	0
1727	CYB5R3	NP_001165131.1	JAA32735.1	CYB5R3	cytochrome b5 reductase 3	skin	96.71	98.80	334	334	334	0	0
286144	TRIQK	NP_001165270.1	JAA10627.1	C8orf83	chromosome 8 open reading frame 83	adipose stromal	100.00	100.00	86	86	86	0	0
2629	GBA	NP_001165283.1	JAA07165.1	GBA	glucosidase, beta, acid	adipose stromal	99.38	99.38	487	487	487	0	0
5467	PPARD	NP_001165291.1	JAA28305.1	PPARD	peroxisome proliferator-activated receptor delta	skin	99.71	100.00	343	343	343	0	0
26127	FGFR1OP2	NP_001165358.1	JAA07948.1	FGFR1OP2	FGFR1 oncogene partner 2	adipose stromal	100.00	100.00	215	215	215	0	0
4205	MEF2A	NP_001165365.1	JAA10346.1	MEF2A	myocyte enhancer factor 2A	adipose stromal	98.99	99.20	497	493	497	1	4
131870	NUDT16	NP_001165377.1	JAA04813.1	NUDT16	nudix (nucleoside diphosphate linked moiety X)-type motif 16	adipose stromal	99.12	99.12	227	227	227	0	0
91966	CXorf40A	NP_001165380.1	JAA01653.1	CXorf40A	chromosome X open reading frame 40A	adipose stromal	97.26	99.32	146	146	146	0	0
79036	KXD1	NP_001165420.1	JAA09315.1	KXD1	chromosome 19 open reading frame 50	adipose stromal	99.43	99.43	176	176	176	0	0
5828	PEX2	NP_001165557.1	JAA04177.1	PEX2	peroxisomal membrane protein 3, 35kDa	adipose stromal	99.02	99.67	305	305	305	0	0
91624	NEXN	NP_001165780.1	JAA08082.1	NEXN	nexilin (F actin binding protein)	adipose stromal	99.35	99.51	611	611	611	0	0
81839	VANGL1	NP_001165883.1	JAA16443.1	VANGL1	vang-like 1	smooth vascular	99.81	99.81	524	524	524	0	0
[truncated: 9,439 more rows]
