# Supplementary material for: De novo assembly of the chimpanzee transcriptome from NextGen mRNA sequences
Source: Gigascience. 2015 Apr 18;4:18. doi: 10.1186/s13742-015-0061-x (PMC4403674; doi:10.1186/s13742-015-0061-x)
Supplement: Additional file 2: — BLASTp results for alignment of Ensembl chimp proteins with human proteins. [file 13742_2015_61_MOESM2_ESM.txt]

HumanGeneID	HumanGeneSymbol	HumanProteinAccession	EnsemblGeneAccession	EnsemblTranscriptAccession	EnsemblGeneSymbol	EnsemblDescription	PID	PSim	GapOpen	Gaps	Length	QLength	SLength
2	A2M	NP_000005.2	ENSPTRG00000004650	ENSPTRT00000065031	A2M	Alpha-2-macroglobulin; Uncharacterized protein [Source:UniProtKB/TrEMBL;Acc:H2RC06]	99.19	99.59	0	0	1474	1475	1474
10	NAT2	NP_000006.2	ENSPTRG00000020029	ENSPTRT00000037112	NAT2	N-acetyltransferase 2 (Arylamine N-acetyltransferase); Uncharacterized protein [Source:UniProtKB/TrEMBL;Acc:H2QVT5]	96.55	97.59	0	0	290	291	290
34	ACADM	NP_000007.1	ENSPTRG00000000871	ENSPTRT00000059079	ACADM	Medium-chain specific acyl-CoA dehydrogenase, mitochondrial [Source:UniProtKB/Swiss-Prot;Acc:A5A6I0]	99.52	99.76	0	0	421	422	421
35	ACADS	NP_000008.1	ENSPTRG00000005547	ENSPTRT00000010177	ACADS	Acyl-CoA dehydrogenase, C-2 to C-3 short chain; Uncharacterized protein [Source:UniProtKB/TrEMBL;Acc:H2Q719]	99.51	99.51	0	0	412	413	412
37	ACADVL	NP_000009.1	ENSPTRG00000008664	ENSPTRT00000015974	ACADVL	acyl-CoA dehydrogenase, very long chain [Source:HGNC Symbol;Acc:92]	95.11	95.42	2	24	655	678	655
38	ACAT1	NP_000010.1	ENSPTRG00000004247	ENSPTRT00000007921	ACAT1	Acetyl-CoA acetyltransferase 1; Uncharacterized protein [Source:UniProtKB/TrEMBL;Acc:H2Q4P9]	100.00	100.00	0	0	427	428	427
94	ACVRL1	NP_000011.2	ENSPTRG00000004963	ENSPTRT00000009164	ACVRL1	Activin A receptor type II-like 1; Uncharacterized protein [Source:UniProtKB/TrEMBL;Acc:H2Q5Y5]	100.00	100.00	0	0	503	504	503
5663	PSEN1	NP_000012.1	ENSPTRG00000006510	ENSPTRT00000011931	PSEN1	Presenilin 1; Uncharacterized protein [Source:UniProtKB/TrEMBL;Acc:H2Q8K1]	100.00	100.00	0	0	467	468	467
100	ADA	NP_000013.2	ENSPTRG00000013524	ENSPTRT00000025174	ADA	Adenosine deaminase; Uncharacterized protein [Source:UniProtKB/TrEMBL;Acc:H2QKE6]	98.35	99.45	0	0	363	364	363
6442	SGCA	NP_000014.1	ENSPTRG00000009391	ENSPTRT00000017226	SGCA	sarcoglycan, alpha (50kDa dystrophin-associated glycoprotein) [Source:HGNC Symbol;Acc:10805]	97.83	98.10	0	0	368	377	387
154	ADRB2	NP_000015.1	ENSPTRG00000017391	ENSPTRT00000032176	ADRB2	Pan troglodytes adrenoceptor beta 2, surface (ADRB2), mRNA. [Source:RefSeq mRNA;Acc:NM_001195264]	99.03	99.52	0	0	413	414	413
155	ADRB3	NP_000016.1	ENSPTRG00000024086	ENSPTRT00000043049	ADRB3	adrenoceptor beta 3 [Source:HGNC Symbol;Acc:288]	98.28	98.53	0	0	408	409	408
158	ADSL	NP_000017.1	ENSPTRG00000014407	ENSPTRT00000026924	ADSL	adenylosuccinate lyase [Source:HGNC Symbol;Acc:291]	98.76	99.38	1	1	484	484	484
175	AGA	NP_000018.2	ENSPTRG00000016618	ENSPTRT00000030870	AGA	Aspartylglucosaminidase; Uncharacterized protein [Source:UniProtKB/TrEMBL;Acc:H2QQG9]	99.42	99.71	0	0	346	347	346
178	AGL	NP_000019.2	ENSPTRG00000000997	ENSPTRT00000001869	AGL	Amylo-alpha-1, 6-glucosidase, 4-alpha-glucanotransferase; Uncharacterized protein [Source:UniProtKB/TrEMBL;Acc:H2PZG8]	99.80	100.00	0	0	1532	1533	1532
183	AGT	NP_000020.1	ENSPTRG00000002096	ENSPTRT00000003835	REN	Pan troglodytes angiotensinogen (serpin peptidase inhibitor, clade A, member 8) (AGT), mRNA. [Source:RefSeq mRNA;Acc:NM_001009032]	98.35	98.97	0	0	485	486	485
189	AGXT	NP_000021.1	ENSPTRG00000013113	ENSPTRT00000024336	AGXT	alanine-glyoxylate aminotransferase [Source:HGNC Symbol;Acc:341]	77.30	78.06	3	80	392	313	392
210	ALAD	NP_000022.3	ENSPTRG00000021279	ENSPTRT00000039335	ALAD	Delta-aminolevulinic acid dehydratase [Source:UniProtKB/TrEMBL;Acc:H2QXQ8]	99.70	99.70	0	0	330	330	330
229	ALDOB	NP_000026.2	ENSPTRG00000021201	ENSPTRT00000039208	ALDOB	aldolase B, fructose-bisphosphate [Source:HGNC Symbol;Acc:417]	99.73	100.00	0	0	364	365	364
270	AMPD1	NP_000027.2	ENSPTRG00000001139	ENSPTRT00000002129	AMPD1	adenosine monophosphate deaminase 1 [Source:HGNC Symbol;Acc:468]	98.93	99.20	0	0	747	748	780
335	APOA1	NP_000030.1	ENSPTRG00000004316	ENSPTRT00000008023	APOA1	Apolipoprotein A-I Truncated apolipoprotein A-I [Source:UniProtKB/Swiss-Prot;Acc:P0DJG0]	100.00	100.00	0	0	267	268	267
345	APOC3	NP_000031.1	ENSPTRG00000004315	ENSPTRT00000055186	APOC3	apolipoprotein C-III [Source:HGNC Symbol;Acc:610]	96.97	96.97	0	0	99	118	99
348	APOE	NP_000032.1	ENSPTRG00000011127	ENSPTRT00000061867	APOE	Pan troglodytes apolipoprotein E (APOE), mRNA. [Source:RefSeq mRNA;Acc:NM_001009007]	94.95	95.90	0	0	317	318	317
350	APOH	NP_000033.2	ENSPTRG00000009556	ENSPTRT00000017524	APOH	Pan troglodytes apolipoprotein H (beta-2-glycoprotein I) (APOH), mRNA. [Source:RefSeq mRNA;Acc:NM_001009118]	99.42	99.42	0	0	345	346	345
355	FAS	NP_000034.1	ENSPTRG00000002730	ENSPTRT00000047057	FAS	Fas (TNF receptor superfamily, member 6); Uncharacterized protein [Source:UniProtKB/TrEMBL;Acc:H2R2U8]	98.51	98.81	0	0	335	336	335
383	ARG1	NP_000036.2	ENSPTRG00000018600	ENSPTRT00000034350	ARG1	arginase 1 [Source:HGNC Symbol;Acc:663]	99.38	99.69	0	0	322	323	322
411	ARSB	NP_000037.2	ENSPTRG00000017019	ENSPTRT00000062238	ARSB	Arylsulfatase B; Uncharacterized protein [Source:UniProtKB/TrEMBL;Acc:H2RB02]	99.25	99.44	1	2	535	536	533
443	ASPA	NP_000040.1	ENSPTRG00000008568	ENSPTRT00000015802	ASPA	Aspartoacylase (Canavan disease); Uncharacterized protein [Source:UniProtKB/TrEMBL;Acc:H2QBW4]	100.00	100.00	0	0	313	314	313
445	ASS1	NP_000041.2	ENSPTRG00000021473	ENSPTRT00000039768	ASS1	Argininosuccinate synthetase 1; Uncharacterized protein [Source:UniProtKB/TrEMBL;Acc:H2QY18]	99.51	99.76	0	0	412	413	412
472	ATM	NP_000042.3	ENSPTRG00000004250	ENSPTRT00000061675	ATM	Uncharacterized protein [Source:UniProtKB/TrEMBL;Acc:H2RAN4]	99.32	99.69	0	0	1922	1923	3056
472	ATM	NP_000042.3	ENSPTRG00000033745	ENSPTRT00000066857	null	Uncharacterized protein [Source:UniProtKB/TrEMBL;Acc:H2RD81]	34.69	53.06	2	4	49	184	3056
538	ATP7A	NP_000043.4	ENSPTRG00000022050	ENSPTRT00000045244	ATP7A	ATPase, Cu++ transporting, alpha polypeptide [Source:HGNC Symbol;Acc:869]	98.67	98.80	1	15	1500	1486	1500
540	ATP7B	NP_000044.2	ENSPTRG00000005897	ENSPTRT00000010828	ATP7B	ATPase, Cu++ transporting, beta polypeptide [Source:HGNC Symbol;Acc:870]	95.22	95.63	1	52	1465	1414	1465
554	AVPR2	NP_000045.1	ENSPTRG00000033849	ENSPTRT00000065532	AVPR2	arginine vasopressin receptor 2 [Source:HGNC Symbol;Acc:897]	99.73	99.73	0	0	371	372	371
590	BCHE	NP_000046.1	ENSPTRG00000015593	ENSPTRT00000029080	BCHE	butyrylcholinesterase [Source:HGNC Symbol;Acc:983]	99.17	99.17	0	0	602	603	602
641	BLM	NP_000048.1	ENSPTRG00000007460	ENSPTRT00000013759	BLM	Bloom syndrome, RecQ helicase-like [Source:HGNC Symbol;Acc:1058]	98.52	99.22	0	0	1417	1418	1417
675	BRCA2	NP_000050.2	ENSPTRG00000005766	ENSPTRT00000010605	BRCA2	breast cancer 2, early onset [Source:HGNC Symbol;Acc:1101]	99.09	99.41	0	0	3418	3419	3418
686	BTD	NP_000051.1	ENSPTRG00000014668	ENSPTRT00000027444	BTD	biotinidase [Source:HGNC Symbol;Acc:1122]	98.90	100.00	0	0	543	544	543
695	BTK	NP_000052.1	ENSPTRG00000022104	ENSPTRT00000041171	BTK	Bruton agammaglobulinemia tyrosine kinase [Source:HGNC Symbol;Acc:1133]	99.85	100.00	0	0	659	660	659
717	C2	NP_000054.2	ENSPTRG00000017994	ENSPTRT00000033243	C2	Complement C2; Complement component 2 [Source:UniProtKB/TrEMBL;Acc:H2QSP9]	99.60	99.87	0	0	752	753	752
718	C3	NP_000055.2	ENSPTRG00000010373	ENSPTRT00000019065	C3	complement component 3 [Source:HGNC Symbol;Acc:1318]	80.36	82.58	11	160	1349	1198	1663
718	C3	NP_000055.2	ENSPTRG00000034075	ENSPTRT00000066485	null	Uncharacterized protein [Source:UniProtKB/TrEMBL;Acc:H2RCZ3]	37.14	57.14	0	0	35	59	1663
732	C8B	NP_000057.2	ENSPTRG00000000792	ENSPTRT00000001500	C8B	complement component 8, beta polypeptide [Source:HGNC Symbol;Acc:1353]	99.15	99.66	0	0	591	592	591
760	CA2	NP_000058.1	ENSPTRG00000020389	ENSPTRT00000037736	CA2	Pan troglodytes carbonic anhydrase II (CA2), mRNA. [Source:RefSeq mRNA;Acc:NM_001194924]	98.85	99.23	0	0	260	261	260
779	CACNA1S	NP_000060.2	ENSPTRG00000001827	ENSPTRT00000003319	CACNA1S	calcium channel, voltage-dependent, L type, alpha 1S subunit [Source:HGNC Symbol;Acc:1397]	98.34	98.45	1	18	1873	1856	1873
825	CAPN3	NP_000061.1	ENSPTRG00000034200	ENSPTRT00000064705	CAPN3	calpain 3, (p94) [Source:HGNC Symbol;Acc:1480]	97.32	97.81	1	2	821	819	821
875	CBS	NP_000062.1	ENSPTRG00000013951	ENSPTRT00000026027	CBS	Cystathionine-beta-synthase; Uncharacterized protein [Source:UniProtKB/TrEMBL;Acc:H2QL34]	99.27	99.64	0	0	551	552	551
917	CD3G	NP_000064.1	ENSPTRG00000004340	ENSPTRT00000008063	CD3G	CD3g molecule, gamma (CD3-TCR complex) [Source:HGNC Symbol;Acc:1675]	100.00	100.00	0	0	182	183	182
959	CD40LG	NP_000065.1	ENSPTRG00000022318	ENSPTRT00000041630	CD40LG	CD40 ligand [Source:HGNC Symbol;Acc:11935]	98.58	99.53	0	0	211	217	261
1019	CDK4	NP_000066.1	ENSPTRG00000005147	ENSPTRT00000009467	CDK4	Cyclin-dependent kinase 4; Uncharacterized protein [Source:UniProtKB/TrEMBL;Acc:H2QZZ4]	100.00	100.00	0	0	303	304	303
1028	CDKN1C	NP_000067.1	ENSPTRG00000003182	ENSPTRT00000006098	null	Uncharacterized protein [Source:UniProtKB/TrEMBL;Acc:H2Q2X1]	86.67	86.67	1	1	30	77	316
1029	CDKN2A	NP_000068.1	ENSPTRG00000020827	ENSPTRT00000038532	CDKN2A	Pan troglodytes cyclin-dependent kinase inhibitor 2A (CDKN2A), mRNA. [Source:RefSeq mRNA;Acc:NM_001146290]	99.36	99.36	0	0	156	157	156
1071	CETP	NP_000069.2	ENSPTRG00000008145	ENSPTRT00000015015	CETP	cholesteryl ester transfer protein, plasma [Source:HGNC Symbol;Acc:1869]	98.76	99.50	0	0	404	404	493
1145	CHRNE	NP_000071.1	ENSPTRG00000008612	ENSPTRT00000015887	CHRNE	cholinergic receptor, nicotinic, epsilon (muscle) [Source:HGNC Symbol;Acc:1966]	99.34	99.67	0	0	305	359	493
1161	ERCC8	NP_000073.1	ENSPTRG00000016905	ENSPTRT00000031347	ERCC8	excision repair cross-complementing rodent repair deficiency, complementation group 8 [Source:HGNC Symbol;Acc:3439]	99.24	99.75	0	0	393	412	396
1180	CLCN1	NP_000074.2	ENSPTRG00000019807	ENSPTRT00000036686	CLCN1	chloride channel, voltage-sensitive 1 [Source:HGNC Symbol;Acc:2019]	99.60	99.80	0	0	988	989	988
1188	CLCNKB	NP_000076.2	ENSPTRG00000000217	ENSPTRT00000000451	CLCNKB	chloride channel, voltage-sensitive Kb [Source:HGNC Symbol;Acc:2027]	97.82	99.13	2	2	687	686	687
1188	CLCNKB	NP_000076.2	ENSPTRG00000041686	ENSPTRT00000075946	null	Uncharacterized protein [Source:UniProtKB/TrEMBL;Acc:H2RE81]	29.27	46.34	0	0	41	63	687
1277	COL1A1	NP_000079.2	ENSPTRG00000009393	ENSPTRT00000017231	COL1A1	Collagen, type I, alpha 2; Uncharacterized protein [Source:UniProtKB/TrEMBL;Acc:H2QDE6]	100.00	100.00	0	0	1464	1465	1464
1278	COL1A2	NP_000080.2	ENSPTRG00000019409	ENSPTRT00000035921	COL1A2	collagen, type I, alpha 2 [Source:HGNC Symbol;Acc:2198]	99.78	99.78	0	0	1366	1367	1366
1281	COL3A1	NP_000081.1	ENSPTRG00000012728	ENSPTRT00000023592	COL3A1	collagen, type III, alpha 1 [Source:HGNC Symbol;Acc:2201]	100.00	100.00	0	0	1466	1467	1466
1285	COL4A3	NP_000082.2	ENSPTRG00000012992	ENSPTRT00000024085	COL4A3	collagen, type IV, alpha 3 (Goodpasture antigen) [Source:HGNC Symbol;Acc:2204]	95.96	96.97	0	0	1585	1638	1670
1286	COL4A4	NP_000083.3	ENSPTRG00000012991	ENSPTRT00000024078	COL4A4	collagen, type IV, alpha 4 [Source:HGNC Symbol;Acc:2206]	98.40	98.76	1	3	1690	1688	1690
1286	COL4A4	NP_000083.3	ENSPTRG00000012991	ENSPTRT00000066961	COL4A4	collagen, type IV, alpha 4 [Source:HGNC Symbol;Acc:2206]	98.70	99.05	0	0	1690	1691	1690
1294	COL7A1	NP_000085.1	ENSPTRG00000014891	ENSPTRT00000027868	COL7A1	collagen, type VII, alpha 1 [Source:HGNC Symbol;Acc:2214]	99.01	99.25	1	5	2944	2940	2944
1311	COMP	NP_000086.2	ENSPTRG00000010720	ENSPTRT00000065872	COMP	cartilage oligomeric matrix protein [Source:HGNC Symbol;Acc:2227]	92.62	93.54	3	24	759	738	757
1356	CP	NP_000087.1	ENSPTRG00000015513	ENSPTRT00000028946	CP	ceruloplasmin (ferroxidase) [Source:HGNC Symbol;Acc:2295]	99.53	99.81	1	1	1065	1065	1065
1356	CP	NP_000087.1	ENSPTRG00000041108	ENSPTRT00000074372	null	Uncharacterized protein [Source:UniProtKB/TrEMBL;Acc:H2RGI5]	29.03	51.61	3	5	62	68	1065
1371	CPOX	NP_000088.3	ENSPTRG00000015151	ENSPTRT00000028336	CPOX	Coproporphyrinogen oxidase; Uncharacterized protein [Source:UniProtKB/TrEMBL;Acc:H2QMZ9]	98.68	99.12	0	0	454	455	454
1376	CPT2	NP_000089.1	ENSPTRG00000000751	ENSPTRT00000001417	CPT2	Carnitine palmitoyltransferase 2; Uncharacterized protein [Source:UniProtKB/TrEMBL;Acc:H2PZ20]	98.94	99.54	0	0	658	659	658
1476	CSTB	NP_000091.1	ENSPTRG00000013961	ENSPTRT00000026050	CSTB	Pan troglodytes cystatin B (stefin B) (CSTB), mRNA. [Source:RefSeq mRNA;Acc:NM_001009095]	98.98	100.00	0	0	98	99	98
1535	CYBA	NP_000092.2	ENSPTRG00000008458	ENSPTRT00000015584	CYBA	cytochrome b-245, alpha polypeptide [Source:HGNC Symbol;Acc:2577]	98.97	98.97	0	0	195	196	195
1586	CYP17A1	NP_000093.1	ENSPTRG00000002900	ENSPTRT00000062471	CYP17A1	cytochrome P450, family 17, subfamily A, polypeptide 1 [Source:HGNC Symbol;Acc:2593]	85.83	88.78	4	4	508	505	508
1545	CYP1B1	NP_000095.2	ENSPTRG00000011843	ENSPTRT00000022042	CYP1B1	cytochrome P450, family 1, subfamily B, polypeptide 1 [Source:HGNC Symbol;Acc:2597]	98.34	99.08	0	0	543	544	543
1565	CYP2D6	NP_000097.3	ENSPTRG00000042031	ENSPTRT00000026996	CYP2D6	Pan troglodytes cytochrome P450, family 2, subfamily D, polypeptide 6 (CYP2D6), mRNA. [Source:RefSeq mRNA;Acc:NM_001040622]	95.78	97.39	1	1	498	499	497
1565	CYP2D6	NP_000097.3	ENSPTRG00000042031	ENSPTRT00000049269	CYP2D6	Pan troglodytes cytochrome P450, family 2, subfamily D, polypeptide 6 (CYP2D6), mRNA. [Source:RefSeq mRNA;Acc:NM_001040622]	98.79	99.60	0	0	497	498	497
1565	CYP2D6	NP_000097.3	ENSPTRG00000042031	ENSPTRT00000062329	CYP2D6	Pan troglodytes cytochrome P450, family 2, subfamily D, polypeptide 6 (CYP2D6), mRNA. [Source:RefSeq mRNA;Acc:NM_001040622]	98.59	99.20	0	0	497	498	497
1643	DDB2	NP_000098.1	ENSPTRG00000003558	ENSPTRT00000006693	DDB2	Damage-specific DNA binding protein 2, 48kDa; Uncharacterized protein [Source:UniProtKB/TrEMBL;Acc:H2Q3I6]	100.00	100.00	0	0	427	428	427
1738	DLD	NP_000099.2	ENSPTRG00000019585	ENSPTRT00000036274	DLD	Dihydrolipoyl dehydrogenase [Source:UniProtKB/TrEMBL;Acc:H2QV83]	100.00	100.00	0	0	509	510	509
1806	DPYD	NP_000101.2	ENSPTRG00000000990	ENSPTRT00000001854	DPYD	Dihydropyrimidine dehydrogenase; Uncharacterized protein [Source:UniProtKB/TrEMBL;Acc:H2PZG2]	99.71	99.71	0	0	1025	1026	1025
1811	SLC26A3	NP_000102.1	ENSPTRG00000022537	ENSPTRT00000047520	SLC26A3	solute carrier family 26 (anion exchanger), member 3 [Source:HGNC Symbol;Acc:3018]	97.51	98.69	1	2	764	763	764
1836	SLC26A2	NP_000103.2	ENSPTRG00000017405	ENSPTRT00000032195	SLC26A2	Solute carrier family 26 (Sulfate transporter), member 2; Uncharacterized protein [Source:UniProtKB/TrEMBL;Acc:H2QRS4]	99.32	99.73	0	0	739	740	739
1861	TOR1A	NP_000104.1	ENSPTRG00000022599	ENSPTRT00000044696	TOR1A	Torsin family 1, member A (Torsin A); Uncharacterized protein [Source:UniProtKB/TrEMBL;Acc:H2QZU6]	99.70	99.70	0	0	332	333	332
1861	TOR1A	NP_000104.1	ENSPTRG00000022599	ENSPTRT00000073273	TOR1A	Torsin family 1, member A (Torsin A); Uncharacterized protein [Source:UniProtKB/TrEMBL;Acc:H2QZU6]	90.36	90.36	1	31	332	302	332
6901	TAZ	NP_000107.1	ENSPTRG00000022434	ENSPTRT00000041877	TAZ	tafazzin [Source:HGNC Symbol;Acc:11577]	95.35	96.12	0	0	129	129	292
2010	EMD	NP_000108.1	ENSPTRG00000022431	ENSPTRT00000041867	EMD	emerin [Source:HGNC Symbol;Acc:3331]	98.44	98.44	0	0	192	194	254
2057	EPOR	NP_000112.1	ENSPTRG00000029123	ENSPTRT00000019349	EPOR	erythropoietin receptor [Source:HGNC Symbol;Acc:3416]	91.93	92.52	1	37	508	472	508
2074	ERCC6	NP_000115.1	ENSPTRG00000002488	ENSPTRT00000004641	ERCC6	excision repair cross-complementing rodent repair deficiency, complementation group 6 [Source:HGNC Symbol;Acc:3438]	99.33	99.40	1	2	1493	1492	1493
2108	ETFA	NP_000117.1	ENSPTRG00000007314	ENSPTRT00000013491	ETFA	Electron-transfer-flavoprotein, alpha polypeptide; Uncharacterized protein [Source:UniProtKB/TrEMBL;Acc:H2Q9V0]	99.40	99.70	0	0	333	334	333
2131	EXT1	NP_000118.2	ENSPTRG00000020526	ENSPTRT00000037982	EXT1	exostosin glycosyltransferase 1 [Source:HGNC Symbol;Acc:3512]	97.05	97.45	1	1	746	745	746
2160	F11	NP_000119.1	ENSPTRG00000016662	ENSPTRT00000030939	F11	coagulation factor XI [Source:HGNC Symbol;Acc:3529]	99.52	99.68	0	0	625	626	625
2162	F13A1	NP_000120.2	ENSPTRG00000017694	ENSPTRT00000032699	F13A1	Coagulation factor XIII, A1 polypeptide; Uncharacterized protein [Source:UniProtKB/TrEMBL;Acc:H2QS92]	99.45	100.00	0	0	732	733	732
2153	F5	NP_000121.2	ENSPTRG00000001659	ENSPTRT00000046325	F5	coagulation factor V (proaccelerin, labile factor) [Source:HGNC Symbol;Acc:3542]	88.66	91.52	6	11	1049	2027	2224
2155	F7	NP_000122.1	ENSPTRG00000006049	ENSPTRT00000011112	F7	coagulation factor VII (serum prothrombin conversion accelerator) [Source:HGNC Symbol;Acc:3544]	98.50	99.57	0	0	466	467	466
2157	F8	NP_000123.1	ENSPTRG00000022455	ENSPTRT00000049704	F8	Uncharacterized protein [Source:UniProtKB/TrEMBL;Acc:H2R1R6]	99.15	99.66	0	0	2351	2352	2351
2158	F9	NP_000124.1	ENSPTRG00000022330	ENSPTRT00000041650	F9	Pan troglodytes coagulation factor IX (F9), mRNA. [Source:RefSeq mRNA;Acc:NM_001135591]	99.54	100.00	0	0	433	434	461
2169	FABP2	NP_000125.2	ENSPTRG00000016399	ENSPTRT00000030497	FABP2	fatty acid binding protein 2, intestinal [Source:HGNC Symbol;Acc:3556]	96.97	98.48	0	0	132	133	132
2175	FANCA	NP_000126.2	ENSPTRG00000008492	ENSPTRT00000015655	FANCA	Fanconi anemia, complementation group A [Source:HGNC Symbol;Acc:3582]	98.64	99.28	0	0	1392	1393	1455
2184	FAH	NP_000128.1	ENSPTRG00000007362	ENSPTRT00000013574	FAH	fumarylacetoacetate hydrolase (fumarylacetoacetase) [Source:HGNC Symbol;Acc:3579]	99.28	99.52	0	0	419	420	419
2200	FBN1	NP_000129.3	ENSPTRG00000007046	ENSPTRT00000013007	FBN1	fibrillin 1 [Source:HGNC Symbol;Acc:3603]	99.93	99.93	0	0	2871	2872	2871
2206	MS4A2	NP_000130.1	ENSPTRG00000003708	ENSPTRT00000006923	MS4A2	membrane-spanning 4-domains, subfamily A, member 2 [Source:HGNC Symbol;Acc:7316]	97.54	97.95	0	0	244	245	244
2235	FECH	NP_000131.2	ENSPTRG00000010045	ENSPTRT00000062330	FECH	Pan troglodytes ferrochelatase (FECH), nuclear gene encoding mitochondrial protein, mRNA. [Source:RefSeq mRNA;Acc:NM_001038012]	98.68	98.94	0	0	379	379	423
2261	FGFR3	NP_000133.1	ENSPTRG00000015836	ENSPTRT00000029554	FGFR3	Fibroblast growth factor receptor [Source:UniProtKB/TrEMBL;Acc:H2QP39]	99.75	99.75	1	1	806	806	806
2271	FH	NP_000134.2	ENSPTRG00000002163	ENSPTRT00000003958	FH	fumarate hydratase [Source:HGNC Symbol;Acc:3700]	99.41	99.61	0	0	510	511	510
2492	FSHR	NP_000136.2	ENSPTRG00000011914	ENSPTRT00000022171	FSHR	follicle stimulating hormone receptor [Source:HGNC Symbol;Acc:3969]	98.70	99.57	0	0	694	696	695
2512	FTL	NP_000137.2	ENSPTRG00000011268	ENSPTRT00000020932	null	Ferritin [Source:UniProtKB/TrEMBL;Acc:H2QGT5]	99.43	99.43	0	0	175	176	175
2512	FTL	NP_000137.2	ENSPTRG00000011268	ENSPTRT00000073689	null	Ferritin [Source:UniProtKB/TrEMBL;Acc:H2QGT5]	99.40	99.40	0	0	166	190	175
2512	FTL	NP_000137.2	ENSPTRG00000041932	ENSPTRT00000072649	FTL	ferritin, light polypeptide [Source:HGNC Symbol;Acc:3999]	95.43	95.43	0	0	175	175	175
2517	FUCA1	NP_000138.2	ENSPTRG00000000340	ENSPTRT00000000666	FUCA1	fucosidase, alpha-L- 1, tissue [Source:HGNC Symbol;Acc:4006]	83.05	83.26	5	60	466	407	466
2523	FUT1	NP_000139.1	ENSPTRG00000011256	ENSPTRT00000020911	FUT1	Pan troglodytes fucosyltransferase 1 (galactoside 2-alpha-L-fucosyltransferase, H blood group) (FUT1), mRNA. [Source:RefSeq mRNA;Acc:NM_001009121]	98.63	98.63	1	1	366	367	365
2538	G6PC	NP_000142.2	ENSPTRG00000009229	ENSPTRT00000050428	G6PC	glucose-6-phosphatase, catalytic subunit [Source:HGNC Symbol;Acc:4056]	94.68	94.96	3	14	357	344	357
2584	GALK1	NP_000145.1	ENSPTRG00000009654	ENSPTRT00000017709	GALK1	Uncharacterized protein [Source:UniProtKB/TrEMBL;Acc:H2QDW0]	100.00	100.00	0	0	392	423	392
2592	GALT	NP_000146.2	ENSPTRG00000020886	ENSPTRT00000038643	GALT	Galactose-1-phosphate uridylyltransferase [Source:UniProtKB/TrEMBL;Acc:H2QX69]	99.21	99.47	0	0	379	380	379
2593	GAMT	NP_000147.1	ENSPTRG00000010198	ENSPTRT00000018722	GAMT	guanidinoacetate N-methyltransferase [Source:HGNC Symbol;Acc:4136]	86.44	87.29	1	30	236	207	236
2632	GBE1	NP_000149.3	ENSPTRG00000015119	ENSPTRT00000028285	GBE1	Glucan (1,4-alpha-), branching enzyme 1; Uncharacterized protein [Source:UniProtKB/TrEMBL;Acc:H2QMY2]	99.72	99.86	0	0	702	703	702
2639	GCDH	NP_000150.1	ENSPTRG00000010548	ENSPTRT00000019452	GCDH	glutaryl-CoA dehydrogenase [Source:HGNC Symbol;Acc:4189]	97.95	98.63	0	0	438	439	438
2642	GCGR	NP_000151.1	ENSPTRG00000034006	ENSPTRT00000065385	GCGR	glucagon receptor [Source:HGNC Symbol;Acc:4192]	98.11	98.95	0	0	477	478	477
2643	GCH1	NP_000152.1	ENSPTRG00000006365	ENSPTRT00000064189	GCH1	GTP cyclohydrolase 1; Uncharacterized protein [Source:UniProtKB/TrEMBL;Acc:H2RBI2]	100.00	100.00	0	0	250	251	250
2690	GHR	NP_000154.1	ENSPTRG00000016836	ENSPTRT00000031245	GHR	Uncharacterized protein [Source:UniProtKB/TrEMBL;Acc:H2QQU1]	98.90	99.37	0	0	638	639	638
2697	GJA1	NP_000156.1	ENSPTRG00000018560	ENSPTRT00000034280	GJA1	gap junction protein, alpha 1, 43kDa [Source:HGNC Symbol;Acc:4274]	99.74	99.74	0	0	382	383	382
2705	GJB1	NP_000157.1	ENSPTRG00000022008	ENSPTRT00000040957	GJB1	gap junction protein, beta 1, 32kDa [Source:HGNC Symbol;Acc:4283]	100.00	100.00	0	0	283	284	283
2737	GLI3	NP_000159.3	ENSPTRG00000019117	ENSPTRT00000035323	GLI3	Pan troglodytes GLI family zinc finger 3 (GLI3), mRNA. [Source:RefSeq mRNA;Acc:NM_001034190]	99.81	99.87	0	0	1580	1581	1580
2717	GLA	NP_000160.1	ENSPTRG00000022106	ENSPTRT00000041174	GLA	galactosidase, alpha [Source:HGNC Symbol;Acc:4296]	98.37	98.83	1	1	429	429	429
2731	GLDC	NP_000161.2	ENSPTRG00000029347	ENSPTRT00000056702	GLDC	glycine dehydrogenase (decarboxylating) [Source:HGNC Symbol;Acc:4313]	99.51	99.61	0	0	1020	1021	1020
2741	GLRA1	NP_000162.2	ENSPTRG00000017439	ENSPTRT00000032248	GLRA1	glycine receptor, alpha 1 [Source:HGNC Symbol;Acc:4326]	100.00	100.00	0	0	449	450	449
2779	GNAT1	NP_000163.2	ENSPTRG00000014949	ENSPTRT00000027972	GNAT1	guanine nucleotide binding protein (G protein), alpha transducing activity polypeptide 1 [Source:HGNC Symbol;Acc:4393]	100.00	100.00	0	0	350	351	350
2811	GP1BA	NP_000164.5	ENSPTRG00000031002	ENSPTRT00000059909	GP1BA	glycoprotein Ib (platelet), alpha polypeptide [Source:HGNC Symbol;Acc:4439]	98.93	99.23	0	0	652	653	652
2815	GP9	NP_000165.1	ENSPTRG00000041466	ENSPTRT00000074625	GP9	glycoprotein IX (platelet) [Source:HGNC Symbol;Acc:4444]	98.31	98.87	0	0	177	178	177
2934	GSN	NP_000168.1	ENSPTRG00000021313	ENSPTRT00000039419	GSN	Gelsolin; Uncharacterized protein [Source:UniProtKB/TrEMBL;Acc:H2QXT3]	99.74	99.74	0	0	782	783	782
2937	GSS	NP_000169.1	ENSPTRG00000013426	ENSPTRT00000024950	PRNP	Glutathione synthetase; Major prion protein [Source:UniProtKB/TrEMBL;Acc:H2QK87]	99.79	99.79	0	0	474	475	474
2956	MSH6	NP_000170.1	ENSPTRG00000011906	ENSPTRT00000022148	MSH6	Uncharacterized protein [Source:UniProtKB/TrEMBL;Acc:H2QHW0]	99.48	99.63	0	0	1338	1339	1360
3000	GUCY2D	NP_000171.1	ENSPTRG00000008720	ENSPTRT00000016063	GUCY2D	guanylate cyclase 2D, membrane (retina-specific) [Source:HGNC Symbol;Acc:4689]	99.46	99.73	0	0	1103	1104	1103
2990	GUSB	NP_000172.2	ENSPTRG00000019244	ENSPTRT00000035574	GUSB	Glucuronidase, beta; Uncharacterized protein [Source:UniProtKB/TrEMBL;Acc:H2QUN2]	99.54	99.85	0	0	651	652	651
3030	HADHA	NP_000173.2	ENSPTRG00000011732	ENSPTRT00000021853	HADHA	Hydroxyacyl-CoA dehydrogenase/3-ketoacyl-CoA thiolase/enoyl-CoA hydratase (Trifunctional protein), alpha subunit; Uncharacterized protein [Source:UniProtKB/TrEMBL;Acc:H2QHK4]	99.87	99.87	0	0	763	764	763
3032	HADHB	NP_000174.1	ENSPTRG00000011733	ENSPTRT00000021854	HADHB	Pan troglodytes hydroxyacyl-CoA dehydrogenase/3-ketoacyl-CoA thiolase/enoyl-CoA hydratase (trifunctional protein), beta subunit (HADHB), nuclear gene encoding mitochondrial protein, mRNA. [Source:RefSeq mRNA;Acc:NM_001034119]	100.00	100.00	0	0	473	476	474
3048	HBG2	NP_000175.1	ENSPTRG00000028731	ENSPTRT00000055719	HBG2	Pan troglodytes hemoglobin, gamma G (HBG2), mRNA. [Source:RefSeq mRNA;Acc:NM_001071779]	99.32	100.00	0	0	147	148	147
3048	HBG2	NP_000175.1	ENSPTRG00000028731	ENSPTRT00000055720	HBG2	Pan troglodytes hemoglobin, gamma G (HBG2), mRNA. [Source:RefSeq mRNA;Acc:NM_001071779]	98.64	99.32	0	0	147	147	147
3048	HBG2	NP_000175.1	ENSPTRG00000028731	ENSPTRT00000062292	HBG2	Pan troglodytes hemoglobin, gamma G (HBG2), mRNA. [Source:RefSeq mRNA;Acc:NM_001071779]	97.37	98.25	0	0	114	115	147
3048	HBG2	NP_000175.1	ENSPTRG00000028731	ENSPTRT00000066372	HBG2	Pan troglodytes hemoglobin, gamma G (HBG2), mRNA. [Source:RefSeq mRNA;Acc:NM_001071779]	98.64	99.32	0	0	147	148	147
3053	SERPIND1	NP_000176.2	ENSPTRG00000014092	ENSPTRT00000026332	SERPIND1	serpin peptidase inhibitor, clade D (heparin cofactor), member 1 [Source:HGNC Symbol;Acc:4838]	99.80	99.80	0	0	499	500	499
3075	CFH	NP_000177.2	ENSPTRG00000001799	ENSPTRT00000003264	CFH	complement factor H [Source:HGNC Symbol;Acc:4883]	97.32	98.70	0	0	1231	1232	1231
3081	HGD	NP_000178.2	ENSPTRG00000015271	ENSPTRT00000028524	HGD	homogentisate 1,2-dioxygenase [Source:HGNC Symbol;Acc:4892]	99.33	99.33	0	0	445	446	445
3099	HK2	NP_000180.2	ENSPTRG00000012104	ENSPTRT00000022509	HK2	Hexokinase 2; Uncharacterized protein [Source:UniProtKB/TrEMBL;Acc:H2QI73]	99.78	100.00	0	0	917	918	917
3145	HMBS	NP_000181.2	ENSPTRG00000004368	ENSPTRT00000008109	HMBS	Uncharacterized protein [Source:UniProtKB/TrEMBL;Acc:H2Q4X6]	99.58	99.58	0	0	240	240	361
3155	HMGCL	NP_000182.2	ENSPTRG00000000339	ENSPTRT00000000664	HMGCL	3-hydroxymethyl-3-methylglutaryl-CoA lyase; Uncharacterized protein [Source:UniProtKB/TrEMBL;Acc:H2PYB3]	99.69	100.00	0	0	325	326	325
6910	TBX5	NP_000183.2	ENSPTRG00000005496	ENSPTRT00000010091	TBX5	T-box 5; Uncharacterized protein [Source:UniProtKB/TrEMBL;Acc:H2Q6Y5]	99.81	99.81	0	0	518	519	518
6469	SHH	NP_000184.1	ENSPTRG00000019912	ENSPTRT00000036890	null	null	97.75	98.88	0	0		89	127
3251	HPRT1	NP_000185.1	ENSPTRG00000022287	ENSPTRT00000041574	HPRT1	Pan troglodytes hypoxanthine phosphoribosyltransferase 1 (HPRT1), mRNA. [Source:RefSeq mRNA;Acc:NM_001110817]	97.61	98.56	0	0	209	209	218
3257	HPS1	NP_000186.2	ENSPTRG00000002825	ENSPTRT00000047935	HPS1	Hermansky-Pudlak syndrome 1; Uncharacterized protein [Source:UniProtKB/TrEMBL;Acc:H2QZM8]	99.57	100.00	0	0	700	701	700
3291	HSD11B2	NP_000187.3	ENSPTRG00000008230	ENSPTRT00000015176	HSD11B2	hydroxysteroid (11-beta) dehydrogenase 2 [Source:HGNC Symbol;Acc:5209]	99.75	100.00	0	0	405	406	405
3293	HSD17B3	NP_000188.1	ENSPTRG00000021150	ENSPTRT00000039110	HSD17B3	hydroxysteroid (17-beta) dehydrogenase 3 [Source:HGNC Symbol;Acc:5212]	98.71	99.68	0	0	310	311	310
3284	HSD3B2	NP_000189.1	ENSPTRG00000023445	ENSPTRT00000058865	HSD3B2	hydroxy-delta-5-steroid dehydrogenase, 3 beta- and steroid delta-isomerase 2 [Source:HGNC Symbol;Acc:5218]	98.92	99.73	0	0	372	373	372
6448	SGSH	NP_000190.1	ENSPTRG00000009739	ENSPTRT00000017887	SGSH	N-sulfoglucosamine sulfohydrolase [Source:HGNC Symbol;Acc:10818]	87.90	88.26	1	18	281	347	502
3347	HTN3	NP_000191.1	ENSPTRG00000031183	ENSPTRT00000060184	HTN3	histatin 3 [Source:HGNC Symbol;Acc:5284]	98.04	98.04	0	0	51	52	51
3347	HTN3	NP_000191.1	ENSPTRG00000031183	ENSPTRT00000075303	HTN3	histatin 3 [Source:HGNC Symbol;Acc:5284]	78.43	78.43	1	10	51	42	51
3383	ICAM1	NP_000192.2	ENSPTRG00000010463	ENSPTRT00000019261	ICAM1	Pan troglodytes intercellular adhesion molecule 1 (ICAM1), mRNA. [Source:RefSeq mRNA;Acc:NM_001009946]	96.99	98.31	0	0	532	533	532
3425	IDUA	NP_000194.2	ENSPTRG00000015819	ENSPTRT00000029527	IDUA	iduronidase, alpha-L- [Source:HGNC Symbol;Acc:5391]	92.20	93.33	2	2	615	642	653
3426	CFI	NP_000195.2	ENSPTRG00000031127	ENSPTRT00000060070	CFI	Uncharacterized protein [Source:UniProtKB/TrEMBL;Acc:H2R9Z9]	96.79	97.46	1	8	591	592	583
3561	IL2RG	NP_000197.1	ENSPTRG00000022005	ENSPTRT00000048921	IL2RG	interleukin 2 receptor, gamma [Source:HGNC Symbol;Acc:6010]	99.11	99.41	0	0	337	337	369
3643	INSR	NP_000199.2	ENSPTRG00000010386	ENSPTRT00000019089	INSR	insulin receptor [Source:HGNC Symbol;Acc:6091]	98.05	98.26	1	8	1382	1375	1382
3651	PDX1	NP_000200.1	ENSPTRG00000005736	ENSPTRT00000010560	PDX1	Pan troglodytes pancreatic and duodenal homeobox 1 (PDX1), mRNA. [Source:RefSeq mRNA;Acc:NM_001081478]	99.29	99.29	0	0	283	284	283
182	JAG1	NP_000205.1	ENSPTRG00000013250	ENSPTRT00000024635	JAG1	Delta-like protein [Source:UniProtKB/TrEMBL;Acc:H2QJZ0]	99.67	99.67	0	0	1218	1219	1218
3718	JAK3	NP_000206.2	ENSPTRG00000010685	ENSPTRT00000050887	JAK3	Janus kinase 3 [Source:HGNC Symbol;Acc:6193]	99.73	99.82	0	0	1124	1125	1124
3730	KAL1	NP_000207.2	ENSPTRG00000021645	ENSPTRT00000040129	KAL1	Kallmann syndrome 1 sequence [Source:HGNC Symbol;Acc:6211]	98.82	98.97	6	7	680	674	680
3736	KCNA1	NP_000208.2	ENSPTRG00000004561	ENSPTRT00000008437	KCNA1	Potassium voltage-gated channel, shaker-related subfamily, member 1 (Episodic ataxia with myokymia); Uncharacterized protein [Source:UniProtKB/TrEMBL;Acc:H2Q593]	99.80	99.80	0	0	495	496	495
3758	KCNJ1	NP_000211.1	ENSPTRG00000004468	ENSPTRT00000008275	KCNJ1	potassium inwardly-rectifying channel, subfamily J, member 1 [Source:HGNC Symbol;Acc:6255]	99.21	99.47	0	0	379	380	391
3795	KHK	NP_000212.1	ENSPTRG00000011746	ENSPTRT00000021883	KHK	ketohexokinase (fructokinase) [Source:HGNC Symbol;Acc:6315]	99.66	100.00	0	0	298	299	298
3815	KIT	NP_000213.1	ENSPTRG00000016067	ENSPTRT00000029947	KIT	Uncharacterized protein; V-kit Hardy-Zuckerman 4 feline sarcoma viral oncogene homolog [Source:UniProtKB/TrEMBL;Acc:H2QPH5]	99.69	99.90	0	0	976	977	976
3859	KRT12	NP_000214.1	ENSPTRG00000009134	ENSPTRT00000016823	KRT12	keratin 12 [Source:HGNC Symbol;Acc:6414]	99.60	99.60	0	0	494	495	494
3875	KRT18	NP_000215.1	ENSPTRG00000004996	ENSPTRT00000009202	KRT18	Keratin 18; Uncharacterized protein [Source:UniProtKB/TrEMBL;Acc:H2Q609]	100.00	100.00	0	0	430	431	430
3857	KRT9	NP_000217.2	ENSPTRG00000009169	ENSPTRT00000016875	KRT9	keratin 9 [Source:HGNC Symbol;Acc:6447]	99.68	99.68	0	0	623	624	623
3931	LCAT	NP_000220.1	ENSPTRG00000008254	ENSPTRT00000015209	LCAT	lecithin-cholesterol acyltransferase [Source:HGNC Symbol;Acc:6522]	100.00	100.00	0	0	440	441	440
3952	LEP	NP_000221.1	ENSPTRG00000019657	ENSPTRT00000036407	LEP	Pan troglodytes leptin (LEP), mRNA. [Source:RefSeq mRNA;Acc:NM_001193672]	99.40	100.00	0	0	167	168	167
6445	SGCG	NP_000222.1	ENSPTRG00000005701	ENSPTRT00000010505	SGCG	Sarcoglycan, gamma (35kDa dystrophin-associated glycoprotein); Uncharacterized protein [Source:UniProtKB/TrEMBL;Acc:H2Q7A2]	98.97	98.97	0	0	291	292	291
6443	SGCB	NP_000223.1	ENSPTRG00000016053	ENSPTRT00000029925	SGCB	sarcoglycan, beta (43kDa dystrophin-associated glycoprotein) [Source:HGNC Symbol;Acc:10806]	99.67	100.00	0	0	307	308	318
3973	LHCGR	NP_000224.2	ENSPTRG00000011912	ENSPTRT00000022165	LHCGR	luteinizing hormone/choriogonadotropin receptor [Source:HGNC Symbol;Acc:6585]	99.43	99.57	0	0	699	700	699
3978	LIG1	NP_000225.1	ENSPTRG00000011225	ENSPTRT00000020863	LIG1	ligase I, DNA, ATP-dependent [Source:HGNC Symbol;Acc:6598]	97.82	98.48	1	9	919	911	919
3988	LIPA	NP_000226.2	ENSPTRG00000002732	ENSPTRT00000005165	LIPA	Lipase [Source:UniProtKB/TrEMBL;Acc:H2Q287]	100.00	100.00	0	0	399	400	399
3990	LIPC	NP_000227.2	ENSPTRG00000007115	ENSPTRT00000013134	LIPC	lipase, hepatic [Source:HGNC Symbol;Acc:6619]	98.80	99.40	0	0	499	500	499
4023	LPL	NP_000228.1	ENSPTRG00000020038	ENSPTRT00000037130	LPL	Lipoprotein lipase; Uncharacterized protein [Source:UniProtKB/TrEMBL;Acc:H2QVT7]	99.79	100.00	0	0	475	475	475
3757	KCNH2	NP_000229.1	ENSPTRG00000019867	ENSPTRT00000036797	KCNH2	potassium voltage-gated channel, subfamily H (eag-related), member 2 [Source:HGNC Symbol;Acc:6251]	99.74	99.74	0	0	1159	1160	1159
4069	LYZ	NP_000230.1	ENSPTRG00000029654	ENSPTRT00000057224	LYZ	Pan troglodytes lysozyme (LYZ), mRNA. [Source:RefSeq mRNA;Acc:NM_001009073]	100.00	100.00	0	0	127	127	148
4128	MAOA	NP_000231.1	ENSPTRG00000021816	ENSPTRT00000040520	MAOA	Monoamine oxidase A; Uncharacterized protein [Source:UniProtKB/TrEMBL;Acc:H2QYH5]	99.24	99.62	0	0	527	528	527
4153	MBL2	NP_000233.1	ENSPTRG00000002512	ENSPTRT00000004698	MBL2	Pan troglodytes mannose-binding lectin (protein C) 2, soluble (MBL2), mRNA. [Source:RefSeq mRNA;Acc:NM_001009005]	99.19	100.00	0	0	248	249	248
4210	MEFV	NP_000234.1	ENSPTRG00000007690	ENSPTRT00000014175	MEFV	Mediterranean fever [Source:HGNC Symbol;Acc:6998]	98.21	98.85	0	0	781	782	781
4233	MET	NP_000236.2	ENSPTRG00000019614	ENSPTRT00000065548	MET	Pan troglodytes met proto-oncogene (hepatocyte growth factor receptor) (MET), mRNA. [Source:RefSeq mRNA;Acc:NM_001135830]	99.78	99.86	0	0	1390	1391	1390
4261	CIITA	NP_000237.2	ENSPTRG00000007761	ENSPTRT00000014299	CIITA	class II, major histocompatibility complex, transactivator [Source:HGNC Symbol;Acc:7067]	98.76	99.20	0	0	1130	1131	1130
4292	MLH1	NP_000240.1	ENSPTRG00000014743	ENSPTRT00000027570	MLH1	MutL homolog 1, colon cancer, nonpolyposis type 2; Uncharacterized protein [Source:UniProtKB/TrEMBL;Acc:H2QMA1]	99.60	99.87	0	0	756	757	756
4353	MPO	NP_000241.1	ENSPTRG00000009449	ENSPTRT00000017328	MPO	myeloperoxidase [Source:HGNC Symbol;Acc:7218]	95.24	95.50	1	32	777	778	745
4547	MTTP	NP_000244.2	ENSPTRG00000023619	ENSPTRT00000042693	MTTP	microsomal triglyceride transfer protein [Source:HGNC Symbol;Acc:7467]	99.22	99.55	0	0	894	895	894
4548	MTR	NP_000245.2	ENSPTRG00000002145	ENSPTRT00000058064	MTR	5-methyltetrahydrofolate-homocysteine methyltransferase; Uncharacterized protein [Source:UniProtKB/TrEMBL;Acc:H2R7Z7]	99.84	100.00	0	0	1265	1266	1265
4594	MUT	NP_000246.2	ENSPTRG00000018256	ENSPTRT00000033752	MUT	Methylmalonyl CoA mutase; Uncharacterized protein [Source:UniProtKB/TrEMBL;Acc:H2QT52]	99.60	100.00	0	0	750	751	750
4607	MYBPC3	NP_000247.2	ENSPTRG00000003562	ENSPTRT00000006705	MYBPC3	myosin binding protein C, cardiac [Source:HGNC Symbol;Acc:7551]	94.03	94.19	2	70	1274	1205	1274
4634	MYL3	NP_000249.1	ENSPTRG00000014860	ENSPTRT00000027778	MYL3	myosin, light chain 3, alkali; ventricular, skeletal, slow [Source:HGNC Symbol;Acc:7584]	100.00	100.00	0	0	143	143	195
4644	MYO5A	NP_000250.3	ENSPTRG00000023562	ENSPTRT00000050891	MYO5A	Myosin VA (Heavy chain 12, myoxin); Uncharacterized protein [Source:UniProtKB/TrEMBL;Acc:H2R1F1]	99.84	99.95	0	0	1855	1856	1855
4647	MYO7A	NP_000251.3	ENSPTRG00000004098	ENSPTRT00000007643	MYO7A	myosin VIIA [Source:HGNC Symbol;Acc:7606]	92.55	93.16	5	92	1651	1897	2215
4653	MYOC	NP_000252.1	ENSPTRG00000001679	ENSPTRT00000003045	MYOC	myocilin, trabecular meshwork inducible glucocorticoid response [Source:HGNC Symbol;Acc:7610]	98.81	99.40	0	0	503	505	504
4668	NAGA	NP_000253.1	ENSPTRG00000014446	ENSPTRT00000026987	NAGA	N-acetylgalactosaminidase, alpha- [Source:HGNC Symbol;Acc:7631]	99.51	99.76	0	0	411	412	411
4669	NAGLU	NP_000254.2	ENSPTRG00000009203	ENSPTRT00000016935	NAGLU	N-acetylglucosaminidase, alpha; Uncharacterized protein [Source:UniProtKB/TrEMBL;Acc:H2QD21]	99.87	99.87	0	0	743	744	743
4669	NAGLU	NP_000254.2	ENSPTRG00000009203	ENSPTRT00000059832	NAGLU	N-acetylglucosaminidase, alpha; Uncharacterized protein [Source:UniProtKB/TrEMBL;Acc:H2QD21]	97.34	98.55	0	0	413	420	743
4669	NAGLU	NP_000254.2	ENSPTRG00000010291	ENSPTRT00000018901	null	Uncharacterized protein [Source:UniProtKB/TrEMBL;Acc:H2QF04]	45.45	57.58	1	3	33	138	743
653361	NCF1	NP_000256.4	ENSPTRG00000019294	ENSPTRT00000035697	NCF1	neutrophil cytosolic factor 1 [Source:HGNC Symbol;Acc:7660]	99.74	100.00	0	0	390	391	390
4693	NDP	NP_000257.1	ENSPTRG00000021818	ENSPTRT00000040524	NDP	Norrie disease (Pseudoglioma); Uncharacterized protein [Source:UniProtKB/TrEMBL;Acc:H2QYH7]	99.25	100.00	0	0	133	134	133
4860	PNP	NP_000261.2	ENSPTRG00000006095	ENSPTRT00000011183	PNP	Purine nucleoside phosphorylase [Source:UniProtKB/TrEMBL;Acc:H2Q7W4]	99.31	99.65	0	0	289	290	289
4864	NPC1	NP_000262.2	ENSPTRG00000009920	ENSPTRT00000018213	NPC1	Niemann-Pick disease, type C1 [Source:HGNC Symbol;Acc:7897]	98.90	99.45	1	1	1278	1278	1278
4867	NPHP1	NP_000263.2	ENSPTRG00000012346	ENSPTRT00000022914	NPHP1	nephronophthisis 1 (juvenile) [Source:HGNC Symbol;Acc:7905]	98.09	99.05	0	0	733	734	733
4942	OAT	NP_000265.1	ENSPTRG00000003028	ENSPTRT00000005772	OAT	Ornithine aminotransferase; Uncharacterized protein [Source:UniProtKB/TrEMBL;Acc:H2Q2Q6]	100.00	100.00	0	0	439	440	439
4948	OCA2	NP_000266.2	ENSPTRG00000006834	ENSPTRT00000045837	OCA2	oculocutaneous albinism II [Source:HGNC Symbol;Acc:8101]	98.81	98.93	0	0	838	839	838
4952	OCRL	NP_000267.2	ENSPTRG00000022257	ENSPTRT00000054895	OCRL	oculocerebrorenal syndrome of Lowe [Source:HGNC Symbol;Acc:8108]	99.10	99.21	1	1	888	888	901
5053	PAH	NP_000268.1	ENSPTRG00000005364	ENSPTRT00000009860	PAH	phenylalanine hydroxylase [Source:HGNC Symbol;Acc:8582]	99.78	100.00	0	0	452	453	452
5092	PCBD1	NP_000272.1	ENSPTRG00000002599	ENSPTRT00000004881	PCBD1	Pterin-4 alpha-carbinolamine dehydratase/dimerization cofactor of hepatocyte nuclear factor 1 alpha; Uncharacterized protein [Source:UniProtKB/TrEMBL;Acc:H2Q221]	100.00	100.00	0	0	104	105	104
5095	PCCA	NP_000273.2	ENSPTRG00000006001	ENSPTRT00000011021	PCCA	Propionyl CoA carboxylase, alpha polypeptide; Uncharacterized protein [Source:UniProtKB/TrEMBL;Acc:H2Q7R4]	99.59	99.86	0	0	728	729	728
5160	PDHA1	NP_000275.1	ENSPTRG00000021717	ENSPTRT00000040292	PDHA1	Pan troglodytes pyruvate dehydrogenase (lipoamide) alpha 1 (PDHA1), nuclear gene encoding mitochondrial protein, mRNA. [Source:RefSeq mRNA;Acc:NM_001110813]	100.00	100.00	0	0	390	391	390
5184	PEPD	NP_000276.2	ENSPTRG00000010809	ENSPTRT00000066901	PEPD	Peptidase D; Uncharacterized protein; Xaa-Pro dipeptidase [Source:UniProtKB/TrEMBL;Acc:G2HFR0]	98.59	98.79	1	3	496	497	493
5193	PEX12	NP_000277.1	ENSPTRG00000009020	ENSPTRT00000016621	PEX12	Peroxisomal biogenesis factor 12; Uncharacterized protein [Source:UniProtKB/TrEMBL;Acc:H2QCP9]	99.44	99.72	0	0	359	360	359
5190	PEX6	NP_000278.3	ENSPTRG00000018179	ENSPTRT00000033613	PEX6	Uncharacterized protein [Source:UniProtKB/TrEMBL;Acc:H2QT13]	99.39	99.80	1	1	980	980	980
5191	PEX7	NP_000279.1	ENSPTRG00000018638	ENSPTRT00000034427	PEX7	Peroxisomal biogenesis factor 7; Uncharacterized protein [Source:UniProtKB/TrEMBL;Acc:H2QTT0]	99.07	99.07	0	0	323	324	323
5213	PFKM	NP_000280.1	ENSPTRG00000004874	ENSPTRT00000064480	PFKM	6-phosphofructokinase [Source:UniProtKB/TrEMBL;Acc:H2RBN9]	100.00	100.00	0	0	780	781	780
5224	PGAM2	NP_000281.2	ENSPTRG00000019135	ENSPTRT00000035353	PGAM2	phosphoglycerate mutase 2 (muscle) [Source:HGNC Symbol;Acc:8889]	100.00	100.00	0	0	253	254	253
5230	PGK1	NP_000282.1	ENSPTRG00000022052	ENSPTRT00000067264	PGK1	Pan troglodytes phosphoglycerate kinase 1 (PGK1), mRNA. [Source:RefSeq mRNA;Acc:NM_001135738]	99.64	99.64	1	1	278	278	417
5256	PHKA2	NP_000283.1	ENSPTRG00000021715	ENSPTRT00000040282	PHKA2	phosphorylase kinase, alpha 2 (liver) [Source:HGNC Symbol;Acc:8926]	86.21	86.68	3	58	638	977	1235
5257	PHKB	NP_000284.1	ENSPTRG00000008090	ENSPTRT00000014915	PHKB	phosphorylase kinase, beta [Source:HGNC Symbol;Acc:8927]	99.91	100.00	0	0	1093	1094	1093
5261	PHKG2	NP_000285.1	ENSPTRG00000008014	ENSPTRT00000014784	PHKG2	Phosphorylase kinase, gamma 2 (Testis); Uncharacterized protein [Source:UniProtKB/TrEMBL;Acc:H2QAY4]	99.75	99.75	0	0	406	407	406
5265	SERPINA1	NP_000286.3	ENSPTRG00000023666	ENSPTRT00000045369	SERPINA1	serpin peptidase inhibitor, clade A (alpha-1 antiproteinase, antitrypsin), member 1 [Source:HGNC Symbol;Acc:8941]	99.28	99.52	0	0	418	419	418
5311	PKD2	NP_000288.1	ENSPTRG00000016267	ENSPTRT00000030270	PKD2	polycystic kidney disease 2 (autosomal dominant) [Source:HGNC Symbol;Acc:9009]	99.87	100.00	0	0	769	816	968
5313	PKLR	NP_000289.1	ENSPTRG00000001421	ENSPTRT00000064496	PKLR	pyruvate kinase, liver and RBC [Source:HGNC Symbol;Acc:9020]	94.97	95.33	1	25	557	557	574
5317	PKP1	NP_000290.2	ENSPTRG00000001831	ENSPTRT00000003327	PKP1	plakophilin 1 (ectodermal dysplasia/skin fragility syndrome) [Source:HGNC Symbol;Acc:9023]	99.87	99.87	0	0	747	748	747
5320	PLA2G2A	NP_000291.1	ENSPTRG00000000277	ENSPTRT00000000557	PLA2G2A	phospholipase A2, group IIA (platelets, synovial fluid) [Source:HGNC Symbol;Acc:9031]	97.22	99.31	0	0	144	145	144
5340	PLG	NP_000292.1	ENSPTRG00000012164	ENSPTRT00000022607	null	Uncharacterized protein [Source:UniProtKB/TrEMBL;Acc:H2QIA7]	96.88	98.96	0	0	96	97	810
5340	PLG	NP_000292.1	ENSPTRG00000018774	ENSPTRT00000034673	PLG	Uncharacterized protein [Source:UniProtKB/TrEMBL;Acc:H2QU06]	98.52	99.14	0	0	810	811	810
5351	PLOD1	NP_000293.2	ENSPTRG00000000158	ENSPTRT00000000352	PLOD1	procollagen-lysine, 2-oxoglutarate 5-dioxygenase 1 [Source:HGNC Symbol;Acc:9081]	99.04	99.59	0	0	727	728	727
5373	PMM2	NP_000294.1	ENSPTRG00000007748	ENSPTRT00000014283	PMM2	Uncharacterized protein [Source:UniProtKB/TrEMBL;Acc:H2QAJ6]	98.78	99.59	1	1	246	245	246
5445	PON2	NP_000296.2	ENSPTRG00000019419	ENSPTRT00000035939	PON2	Paraoxonase 2; Uncharacterized protein [Source:UniProtKB/TrEMBL;Acc:H2QUY6]	100.00	100.00	0	0	354	376	354
5456	POU3F4	NP_000298.3	ENSPTRG00000040705	ENSPTRT00000072542	POU3F4	POU class 3 homeobox 4 [Source:HGNC Symbol;Acc:9217]	100.00	100.00	0	0	361	362	361
5498	PPOX	NP_000300.1	ENSPTRG00000001574	ENSPTRT00000002874	PPOX	Protoporphyrinogen oxidase; Uncharacterized protein [Source:UniProtKB/TrEMBL;Acc:H2Q0G1]	100.00	100.00	0	0	477	478	477
5538	PPT1	NP_000301.1	ENSPTRG00000000584	ENSPTRT00000001122	PPT1	Palmitoyl-protein thioesterase 1; Uncharacterized protein [Source:UniProtKB/TrEMBL;Acc:H2PYR6]	99.35	99.67	0	0	306	307	306
5624	PROC	NP_000303.1	ENSPTRG00000012428	ENSPTRT00000023076	PROC	protein C (inactivator of coagulation factors Va and VIIIa) [Source:HGNC Symbol;Acc:9451]	99.78	99.78	0	0	461	462	461
5627	PROS1	NP_000304.2	ENSPTRG00000015128	ENSPTRT00000028301	PROS1	Protein S (Alpha); Uncharacterized protein [Source:UniProtKB/TrEMBL;Acc:H2QMY8]	99.41	99.85	0	0	676	677	676
5741	PTH	NP_000306.1	ENSPTRG00000003379	ENSPTRT00000006392	PTH	parathyroid hormone [Source:HGNC Symbol;Acc:9606]	100.00	100.00	0	0	115	116	115
5805	PTS	NP_000308.1	ENSPTRG00000004288	ENSPTRT00000007979	PTS	6-pyruvoyl tetrahydrobiopterin synthase [Source:UniProtKB/TrEMBL;Acc:H2R4Y8]	98.62	99.31	0	0	145	146	145
5860	QDPR	NP_000311.2	ENSPTRG00000015936	ENSPTRT00000029745	QDPR	Quinoid dihydropteridine reductase; Uncharacterized protein [Source:UniProtKB/TrEMBL;Acc:H2QP94]	97.95	99.59	0	0	244	245	244
5925	RB1	NP_000312.2	ENSPTRG00000005864	ENSPTRT00000010776	RB1	Retinoblastoma 1; Uncharacterized protein [Source:UniProtKB/TrEMBL;Acc:H2Q7K0]	99.89	100.00	0	0	928	929	928
5961	PRPH2	NP_000313.2	ENSPTRG00000018172	ENSPTRT00000033600	PRPH2	peripherin 2 (retinal degeneration, slow) [Source:HGNC Symbol;Acc:9942]	99.13	100.00	0	0	346	347	346
6005	RHAG	NP_000315.2	ENSPTRG00000018261	ENSPTRT00000033761	RHAG	Pan troglodytes Rh-associated glycoprotein (RHAG), mRNA. [Source:RefSeq mRNA;Acc:NM_001009033]	98.29	99.02	0	0	409	410	409
5308	PITX2	NP_000316.2	ENSPTRG00000016371	ENSPTRT00000030452	PITX2	Paired-like homeodomain 2; Uncharacterized protein [Source:UniProtKB/TrEMBL;Acc:H2QQ16]	100.00	100.00	0	0	324	325	324
6017	RLBP1	NP_000317.1	ENSPTRG00000007429	ENSPTRT00000013698	RLBP1	retinaldehyde binding protein 1 [Source:HGNC Symbol;Acc:10024]	99.37	100.00	0	0	317	318	317
6094	ROM1	NP_000318.1	ENSPTRG00000003773	ENSPTRT00000007031	ROM1	retinal outer segment membrane protein 1 [Source:HGNC Symbol;Acc:10254]	99.43	99.43	0	0	351	352	351
6121	RPE65	NP_000320.1	ENSPTRG00000000846	ENSPTRT00000001600	RPE65	retinal pigment epithelium-specific protein 65kDa [Source:HGNC Symbol;Acc:10294]	95.31	95.31	2	25	533	509	533
6247	RS1	NP_000321.1	ENSPTRG00000021713	ENSPTRT00000040270	RS1	retinoschisin 1 [Source:HGNC Symbol;Acc:10457]	100.00	100.00	0	0	108	159	224
6310	ATXN1	NP_000323.2	ENSPTRG00000039250	ENSPTRT00000065472	ATXN1	ataxin 1 [Source:HGNC Symbol;Acc:10548]	98.52	98.77	1	6	813	807	815
6329	SCN4A	NP_000325.4	ENSPTRG00000009532	ENSPTRT00000017486	SCN4A	sodium channel, voltage-gated, type IV, alpha subunit [Source:HGNC Symbol;Acc:10591]	97.13	97.30	1	31	1221	1661	1836
6329	SCN4A	NP_000325.4	ENSPTRG00000030578	ENSPTRT00000059130	GDF5OS	growth differentiation factor 5 opposite strand [Source:HGNC Symbol;Acc:33435]	32.50	45.00	1	1	40	251	1836
6338	SCNN1B	NP_000327.2	ENSPTRG00000007884	ENSPTRT00000014526	SCNN1B	sodium channel, non-voltage-gated 1, beta subunit [Source:HGNC Symbol;Acc:10600]	93.75	94.06	2	35	640	651	640
6444	SGCD	NP_000328.2	ENSPTRG00000042231	ENSPTRT00000072826	SGCD	Sarcoglycan, delta (35kDa dystrophin-associated glycoprotein); Uncharacterized protein [Source:UniProtKB/TrEMBL;Acc:H2RFS9]	100.00	100.00	0	0	290	291	290
6557	SLC12A1	NP_000329.2	ENSPTRG00000007043	ENSPTRT00000013001	SLC12A1	Pan troglodytes solute carrier family 12 (sodium/potassium/chloride transporters), member 1 (SLC12A1), mRNA. [Source:RefSeq mRNA;Acc:NM_001110839]	99.45	99.64	0	0	1099	1100	1099
6557	SLC12A1	NP_000329.2	ENSPTRG00000007043	ENSPTRT00000067455	SLC12A1	Pan troglodytes solute carrier family 12 (sodium/potassium/chloride transporters), member 1 (SLC12A1), mRNA. [Source:RefSeq mRNA;Acc:NM_001110839]	99.45	99.64	0	0	1099	1100	1099
6559	SLC12A3	NP_000330.2	ENSPTRG00000008143	ENSPTRT00000015011	SLC12A3	solute carrier family 12 (sodium/chloride transporter), member 3 [Source:HGNC Symbol;Acc:10912]	99.32	99.61	0	0	1030	1031	1030
6514	SLC2A2	NP_000331.1	ENSPTRG00000015623	ENSPTRT00000029124	SLC2A2	solute carrier family 2 (facilitated glucose transporter), member 2 [Source:HGNC Symbol;Acc:11006]	99.81	99.81	0	0	524	525	524
6519	SLC3A1	NP_000332.2	ENSPTRG00000011883	ENSPTRT00000022112	SLC3A1	solute carrier family 3 (amino acid transporter heavy chain), member 1 [Source:HGNC Symbol;Acc:11025]	98.54	98.98	0	0	685	686	685
6521	SLC4A1	NP_000333.1	ENSPTRG00000009270	ENSPTRT00000017034	SLC4A1	solute carrier family 4 (anion exchanger), member 1 (Diego blood group) [Source:HGNC Symbol;Acc:11027]	99.45	100.00	0	0	548	824	911
6523	SLC5A1	NP_000334.1	ENSPTRG00000014282	ENSPTRT00000026688	SLC5A1	solute carrier family 5 (sodium/glucose cotransporter), member 1 [Source:HGNC Symbol;Acc:11036]	98.80	99.10	0	0	664	665	664
6622	SNCA	NP_000336.1	ENSPTRG00000016282	ENSPTRT00000061993	SNCA	Pan troglodytes synuclein, alpha (non A4 component of amyloid precursor) (SNCA), mRNA. [Source:RefSeq mRNA;Acc:NM_001009158]	100.00	100.00	0	0	140	141	140
6662	SOX9	NP_000337.1	ENSPTRG00000009592	ENSPTRT00000017587	SOX9	Pan troglodytes SRY (sex determining region Y)-box 9 (SOX9), mRNA. [Source:RefSeq mRNA;Acc:NM_001009029]	100.00	100.00	0	0	509	510	509
6770	STAR	NP_000340.2	ENSPTRG00000020168	ENSPTRT00000037360	STAR	steroidogenic acute regulatory protein [Source:HGNC Symbol;Acc:11359]	99.65	99.65	0	0	285	286	285
24	ABCA4	NP_000341.2	ENSPTRG00000023377	ENSPTRT00000046850	ABCA4	ATP-binding cassette, sub-family A (ABC1), member 4 [Source:HGNC Symbol;Acc:34]	99.25	99.47	0	0	2273	2274	2273
24	ABCA4	NP_000341.2	ENSPTRG00000041578	ENSPTRT00000076074	null	Uncharacterized protein [Source:UniProtKB/TrEMBL;Acc:H2RGC3]	26.32	49.12	1	1	57	75	2273
412	STS	NP_000342.2	ENSPTRG00000021640	ENSPTRT00000040124	STS	steroid sulfatase (microsomal), isozyme S [Source:HGNC Symbol;Acc:11425]	99.31	99.66	1	1	583	583	583
6833	ABCC8	NP_000343.2	ENSPTRG00000003403	ENSPTRT00000006430	ABCC8	ATP-binding cassette, sub-family C (CFTR/MRP), member 8 [Source:HGNC Symbol;Acc:59]	99.80	100.00	0	0	1532	1533	1581
6898	TAT	NP_000344.1	ENSPTRG00000008324	ENSPTRT00000015355	TAT	tyrosine aminotransferase [Source:HGNC Symbol;Acc:11573]	99.56	99.78	0	0	454	455	454
6906	SERPINA7	NP_000345.2	ENSPTRG00000022145	ENSPTRT00000041232	SERPINA7	Pan troglodytes serpin peptidase inhibitor, clade A (alpha-1 antiproteinase, antitrypsin), member 7 (SERPINA7), mRNA. [Source:RefSeq mRNA;Acc:NM_001009109]	99.76	100.00	0	0	415	416	415
6948	TCN2	NP_000346.2	ENSPTRG00000014252	ENSPTRT00000026626	TCN2	Transcobalamin II; Uncharacterized protein [Source:UniProtKB/TrEMBL;Acc:H2QLH6]	98.13	98.36	0	0	427	428	427
7045	TGFBI	NP_000349.1	ENSPTRG00000017264	ENSPTRT00000065402	TGFBI	Transforming growth factor, beta-induced, 68kDa; Uncharacterized protein [Source:UniProtKB/TrEMBL;Acc:H2RC92]	100.00	100.00	0	0	683	684	683
7051	TGM1	NP_000350.1	ENSPTRG00000006209	ENSPTRT00000011396	TGM1	transglutaminase 1 [Source:HGNC Symbol;Acc:11777]	99.51	99.76	1	1	818	819	817
7056	THBD	NP_000352.1	ENSPTRG00000013317	ENSPTRT00000024743	THBD	Thrombomodulin; Uncharacterized protein [Source:UniProtKB/TrEMBL;Acc:H2QK24]	98.43	98.78	0	0	575	576	575
7078	TIMP3	NP_000353.1	ENSPTRG00000014292	ENSPTRT00000026702	TIMP3	TIMP metallopeptidase inhibitor 3; Uncharacterized protein [Source:UniProtKB/TrEMBL;Acc:H2QLJ7]	100.00	100.00	0	0	211	212	211
7137	TNNI3	NP_000354.4	ENSPTRG00000028883	ENSPTRT00000055891	TNNI3	troponin I type 3 (cardiac) [Source:HGNC Symbol;Acc:11947]	98.56	98.56	0	0	209	210	210
7139	TNNT2	NP_000355.2	ENSPTRG00000001832	ENSPTRT00000043761	TNNT2	troponin T type 2 (cardiac) [Source:HGNC Symbol;Acc:11949]	100.00	100.00	0	0	215	217	295
7172	TPMT	NP_000358.1	ENSPTRG00000017756	ENSPTRT00000032822	TPMT	Pan troglodytes thiopurine S-methyltransferase (TPMT), mRNA. [Source:RefSeq mRNA;Acc:NM_001035519]	99.18	99.59	0	0	245	246	245
7248	TSC1	NP_000359.1	ENSPTRG00000021504	ENSPTRT00000039825	TSC1	Tuberous sclerosis 1; Uncharacterized protein [Source:UniProtKB/TrEMBL;Acc:H2QY35]	99.66	99.74	0	0	1164	1165	1164
7253	TSHR	NP_000360.2	ENSPTRG00000006595	ENSPTRT00000012108	TSHR	thyroid stimulating hormone receptor [Source:HGNC Symbol;Acc:12373]	98.95	99.74	0	0	764	765	764
7274	TTPA	NP_000361.1	ENSPTRG00000020294	ENSPTRT00000037586	TTPA	tocopherol (alpha) transfer protein [Source:HGNC Symbol;Acc:12404]	99.28	99.64	0	0	278	279	278
7276	TTR	NP_000362.1	ENSPTRG00000009949	ENSPTRT00000018264	TTR	Pan troglodytes transthyretin (TTR), mRNA. [Source:RefSeq mRNA;Acc:NM_001009137]	97.28	98.64	0	0	147	148	147
7299	TYR	NP_000363.1	ENSPTRG00000004155	ENSPTRT00000007749	TYR	tyrosinase [Source:HGNC Symbol;Acc:12442]	99.62	99.62	0	0	529	530	529
7372	UMPS	NP_000364.1	ENSPTRG00000015312	ENSPTRT00000028600	UMPS	Uncharacterized protein; Uridine monophosphate synthetase [Source:UniProtKB/TrEMBL;Acc:H2QN92]	98.54	98.75	0	0	480	481	480
7389	UROD	NP_000365.3	ENSPTRG00000000668	ENSPTRT00000001274	UROD	Uroporphyrinogen decarboxylase [Source:UniProtKB/TrEMBL;Acc:H2PYW8]	99.73	99.73	0	0	367	368	367
7390	UROS	NP_000366.1	ENSPTRG00000003042	ENSPTRT00000005791	UROS	Uncharacterized protein; Uroporphyrinogen III synthase [Source:UniProtKB/TrEMBL;Acc:H2Q2R3]	99.25	100.00	0	0	265	266	265
7498	XDH	NP_000370.2	ENSPTRG00000011806	ENSPTRT00000021974	XDH	xanthine dehydrogenase [Source:HGNC Symbol;Acc:12805]	99.47	99.70	0	0	1333	1334	1333
7507	XPA	NP_000371.1	ENSPTRG00000021168	ENSPTRT00000039144	XPA	Uncharacterized protein; Xeroderma pigmentosum, complementation group A [Source:UniProtKB/TrEMBL;Acc:H2QXJ4]	99.63	99.63	0	0	273	274	273
7507	XPA	NP_000371.1	ENSPTRG00000021168	ENSPTRT00000056423	XPA	Uncharacterized protein; Xeroderma pigmentosum, complementation group A [Source:UniProtKB/TrEMBL;Acc:H2QXJ4]	99.12	99.56	0	0	226	265	273
224	ALDH3A2	NP_000373.1	ENSPTRG00000008872	ENSPTRT00000016358	ALDH3A2	aldehyde dehydrogenase 3 family, member A2 [Source:HGNC Symbol;Acc:403]	98.56	99.38	0	0	485	486	485
326	AIRE	NP_000374.1	ENSPTRG00000013974	ENSPTRT00000026070	AIRE	autoimmune regulator [Source:HGNC Symbol;Acc:360]	98.17	98.72	0	0	545	546	545
338	APOB	NP_000375.2	ENSPTRG00000005783	ENSPTRT00000010643	SPG20OS	SPG20 opposite strand [Source:HGNC Symbol;Acc:39933]	29.55	56.82	0	0	44	53	4563
338	APOB	NP_000375.2	ENSPTRG00000011699	ENSPTRT00000021790	APOB	Uncharacterized protein [Source:UniProtKB/TrEMBL;Acc:H2R8Y5]	98.63	99.36	0	0	4536	4563	4563
642	BLMH	NP_000377.1	ENSPTRG00000008959	ENSPTRT00000016524	BLMH	Bleomycin hydrolase; Uncharacterized protein [Source:UniProtKB/TrEMBL;Acc:H2QCL2]	99.78	100.00	0	0	455	456	455
642	BLMH	NP_000377.1	ENSPTRG00000008959	ENSPTRT00000075378	BLMH	Bleomycin hydrolase; Uncharacterized protein [Source:UniProtKB/TrEMBL;Acc:H2QCL2]	99.71	100.00	0	0	349	369	455
788	SLC25A20	NP_000378.1	ENSPTRG00000014900	ENSPTRT00000027891	SLC25A20	Solute carrier family 25 (Carnitine/acylcarnitine translocase), member 20; Uncharacterized protein [Source:UniProtKB/TrEMBL;Acc:H2QMK3]	100.00	100.00	0	0	301	302	301
1026	CDKN1A	NP_000380.1	ENSPTRG00000018107	ENSPTRT00000033476	CDKN1A	Cyclin-dependent kinase inhibitor 1A (P21, Cip1); Uncharacterized protein [Source:UniProtKB/TrEMBL;Acc:H2QSW8]	100.00	100.00	0	0	164	165	164
1121	CHM	NP_000381.1	ENSPTRG00000022071	ENSPTRT00000041101	CHM	Choroideremia (Rab escort protein 1); Uncharacterized protein [Source:UniProtKB/TrEMBL;Acc:H2QYV2]	99.54	99.69	0	0	653	654	653
1200	TPP1	NP_000382.3	ENSPTRG00000003299	ENSPTRT00000006261	TPP1	Pan troglodytes tripeptidyl peptidase I (TPP1), mRNA. [Source:RefSeq mRNA;Acc:NM_001013007]	99.64	99.82	0	0	563	564	563
1290	COL5A2	NP_000384.2	ENSPTRG00000006601	ENSPTRT00000041307	COL5A2	Collagen, type V, alpha 2; Uncharacterized protein [Source:UniProtKB/TrEMBL;Acc:H2R6B8]	99.87	99.93	0	0	1499	1500	1499
1290	COL5A2	NP_000384.2	ENSPTRG00000041764	ENSPTRT00000074010	null	Uncharacterized protein [Source:UniProtKB/TrEMBL;Acc:H2REY6]	45.45	48.76	4	16	121	146	1499
1290	COL5A2	NP_000384.2	ENSPTRG00000042328	ENSPTRT00000074085	null	Uncharacterized protein [Source:UniProtKB/TrEMBL;Acc:H2RHJ7]	34.92	41.27	2	4	63	200	1499
1409	CRYAA	NP_000385.1	ENSPTRG00000013953	ENSPTRT00000026033	CRYAA	crystallin, alpha A [Source:HGNC Symbol;Acc:2388]	100.00	100.00	0	0	173	174	173
1439	CSF2RB	NP_000386.1	ENSPTRG00000014320	ENSPTRT00000026756	CSF2RB	colony stimulating factor 2 receptor, beta, low-affinity (granulocyte-macrophage) [Source:HGNC Symbol;Acc:2436]	97.73	98.64	0	0	880	881	897
1513	CTSK	NP_000387.1	ENSPTRG00000001265	ENSPTRT00000002342	CTSK	Cathepsin K; Uncharacterized protein [Source:UniProtKB/TrEMBL;Acc:H2PZX4]	98.78	100.00	0	0	329	330	329
1536	CYBB	NP_000388.2	ENSPTRG00000021792	ENSPTRT00000040454	CYBB	cytochrome b-245, beta polypeptide [Source:HGNC Symbol;Acc:2578]	100.00	100.00	0	0	570	571	570
1727	CYB5R3	NP_000389.1	ENSPTRG00000014461	ENSPTRT00000027020	CYB5R3	Uncharacterized protein [Source:UniProtKB/TrEMBL;Acc:H2QLU4]	97.01	98.67	0	0	301	302	301
1959	EGR2	NP_000390.2	ENSPTRG00000002538	ENSPTRT00000004746	EGR2	Early growth response 2; Uncharacterized protein [Source:UniProtKB/TrEMBL;Acc:H2Q1Y5]	100.00	100.00	0	0	476	477	476
2068	ERCC2	NP_000391.1	ENSPTRG00000011149	ENSPTRT00000020720	ERCC2	Pan troglodytes excision repair cross-complementing rodent repair deficiency, complementation group 2 (ERCC2), mRNA. [Source:RefSeq mRNA;Acc:NM_001246590]	99.74	100.00	0	0	760	761	760
2539	G6PD	NP_000393.4	ENSPTRG00000022443	ENSPTRT00000041895	G6PD	glucose-6-phosphate dehydrogenase [Source:HGNC Symbol;Acc:4057]	99.16	99.16	0	0	358	358	545
2720	GLB1	NP_000395.2	ENSPTRG00000014726	ENSPTRT00000027543	GLB1	Beta-galactosidase [Source:UniProtKB/TrEMBL;Acc:H2QM92]	99.11	99.26	0	0	677	678	677
2760	GM2A	NP_000396.2	ENSPTRG00000017431	ENSPTRT00000032239	GM2A	GM2 ganglioside activator; Uncharacterized protein [Source:UniProtKB/TrEMBL;Acc:H2QRT9]	98.96	99.48	0	0	193	194	193
2798	GNRHR	NP_000397.1	ENSPTRG00000001202	ENSPTRT00000002238	null	Uncharacterized protein [Source:UniProtKB/TrEMBL;Acc:H2PZT8]	40.51	58.65	3	13	237	292	328
2798	GNRHR	NP_000397.1	ENSPTRG00000016100	ENSPTRT00000030001	GNRHR	gonadotropin-releasing hormone receptor [Source:HGNC Symbol;Acc:4421]	99.09	100.00	0	0	328	329	328
2812	GP1BB	NP_000398.1	ENSPTRG00000033843	ENSPTRT00000065502	GP1BB	Glycoprotein Ib (Platelet), beta polypeptide; Uncharacterized protein [Source:UniProtKB/TrEMBL;Acc:H2RCB6]	100.00	100.00	0	0	205	207	206
2820	GPD2	NP_000399.3	ENSPTRG00000012549	ENSPTRT00000046648	GPD2	Glycerol-3-phosphate dehydrogenase 2 (Mitochondrial); Uncharacterized protein [Source:UniProtKB/TrEMBL;Acc:H2R361]	100.00	100.00	0	0	727	728	727
2978	GUCA1A	NP_000400.2	ENSPTRG00000018167	ENSPTRT00000033590	GUCA1A	guanylate cyclase activator 1A (retina) [Source:HGNC Symbol;Acc:4678]	96.81	97.34	1	1	188	201	201
3077	HFE	NP_000401.1	ENSPTRG00000017805	ENSPTRT00000064955	HFE	Pan troglodytes hemochromatosis (HFE), mRNA. [Source:RefSeq mRNA;Acc:NM_001009101]	100.00	100.00	0	0	322	323	348
3141	HLCS	NP_000402.3	ENSPTRG00000013895	ENSPTRT00000025914	HLCS	holocarboxylase synthetase (biotin-(proprionyl-CoA-carboxylase (ATP-hydrolysing)) ligase) [Source:HGNC Symbol;Acc:4976]	99.17	99.31	0	0	726	727	726
3273	HRG	NP_000403.1	ENSPTRG00000015716	ENSPTRT00000029294	HRG	histidine-rich glycoprotein [Source:HGNC Symbol;Acc:5181]	96.76	97.90	0	0	525	526	525
3292	HSD17B1	NP_000404.2	ENSPTRG00000009204	ENSPTRT00000016936	null	Uncharacterized protein [Source:UniProtKB/TrEMBL;Acc:H2QD22]	86.58	91.28	1	3	149	148	328
3292	HSD17B1	NP_000404.2	ENSPTRG00000009205	ENSPTRT00000016937	HSD17B1	Estradiol 17-beta-dehydrogenase 1 [Source:UniProtKB/Swiss-Prot;Acc:Q1WNP0]	98.78	99.09	1	1	328	328	328
3292	HSD17B1	NP_000404.2	ENSPTRG00000009205	ENSPTRT00000066884	HSD17B1	Estradiol 17-beta-dehydrogenase 1 [Source:UniProtKB/Swiss-Prot;Acc:Q1WNP0]	99.32	100.00	0	0	148	150	328
3375	IAPP	NP_000406.1	ENSPTRG00000004756	ENSPTRT00000008787	IAPP	islet amyloid polypeptide [Source:HGNC Symbol;Acc:5329]	97.75	97.75	0	0	89	90	89
3459	IFNGR1	NP_000407.1	ENSPTRG00000018642	ENSPTRT00000056787	IFNGR1	Interferon gamma receptor 1; Uncharacterized protein [Source:UniProtKB/TrEMBL;Acc:H2R6X1]	99.59	99.80	0	0	489	490	489
3559	IL2RA	NP_000408.1	ENSPTRG00000002263	ENSPTRT00000004148	IL2RA	Pan troglodytes interleukin 2 receptor, alpha (IL2RA), mRNA. [Source:RefSeq mRNA;Acc:NM_001035520]	98.16	98.53	0	0	272	273	272
3566	IL4R	NP_000409.1	ENSPTRG00000007913	ENSPTRT00000014593	IL4R	interleukin 4 receptor [Source:HGNC Symbol;Acc:6015]	98.42	99.15	0	0	825	826	825
3674	ITGA2B	NP_000410.2	ENSPTRG00000009277	ENSPTRT00000017047	ITGA2B	integrin, alpha 2b (platelet glycoprotein IIb of IIb/IIIa complex, antigen CD41) [Source:HGNC Symbol;Acc:6138]	99.42	99.71	0	0	1039	1040	1039
3674	ITGA2B	NP_000410.2	ENSPTRG00000009277	ENSPTRT00000044839	ITGA2B	integrin, alpha 2b (platelet glycoprotein IIb of IIb/IIIa complex, antigen CD41) [Source:HGNC Symbol;Acc:6138]	96.15	96.44	1	34	1039	1006	1039
3792	KEL	NP_000411.1	ENSPTRG00000024026	ENSPTRT00000049635	KEL	Kell blood group, metallo-endopeptidase [Source:HGNC Symbol;Acc:6308]	98.08	98.36	0	0	731	733	732
3858	KRT10	NP_000412.3	ENSPTRG00000009132	ENSPTRT00000016821	KRT10	keratin 10 [Source:HGNC Symbol;Acc:6413]	100.00	100.00	0	0	314	578	584
3872	KRT17	NP_000413.1	ENSPTRG00000008819	ENSPTRT00000016237	null	Uncharacterized protein [Source:UniProtKB/TrEMBL;Acc:H2QCC2]	87.24	88.84	4	11	439	436	432
3872	KRT17	NP_000413.1	ENSPTRG00000008819	ENSPTRT00000016238	null	Uncharacterized protein [Source:UniProtKB/TrEMBL;Acc:H2QCC2]	86.11	87.50	1	3	144	174	432
3872	KRT17	NP_000413.1	ENSPTRG00000009173	ENSPTRT00000016881	KRT17	Pan troglodytes keratin 17 (KRT17), mRNA. [Source:RefSeq mRNA;Acc:NM_001144837]	99.77	100.00	0	0	432	433	432
3852	KRT5	NP_000415.2	ENSPTRG00000004987	ENSPTRT00000009185	KRT2	Pan troglodytes keratin 2 (KRT2), mRNA. [Source:RefSeq mRNA;Acc:NM_001098569]	95.33	95.74	1	2	493	589	590
3908	LAMA2	NP_000417.2	ENSPTRG00000018588	ENSPTRT00000034328	LAMA2	laminin, alpha 2 [Source:HGNC Symbol;Acc:6482]	99.03	99.42	1	1	3086	3122	3122
4014	LOR	NP_000418.2	ENSPTRG00000013365	ENSPTRT00000058714	null	Uncharacterized protein [Source:UniProtKB/TrEMBL;Acc:H2R8L9]	100.00	100.00	0	0	19	340	312
4053	LTBP2	NP_000419.1	ENSPTRG00000006538	ENSPTRT00000011987	LTBP2	latent transforming growth factor beta binding protein 2 [Source:HGNC Symbol;Acc:6715]	99.19	99.71	0	0	1360	1686	1821
4053	LTBP2	NP_000419.1	ENSPTRG00000023559	ENSPTRT00000049326	CXorf24	chromosome X open reading frame 24 [Source:HGNC Symbol;Acc:27333]	24.49	40.82	0	0	49	95	1821
4143	MAT1A	NP_000420.1	ENSPTRG00000002682	ENSPTRT00000005063	MAT1A	methionine adenosyltransferase I, alpha [Source:HGNC Symbol;Acc:6903]	100.00	100.00	0	0	395	396	395
5048	PAFAH1B1	NP_000421.1	ENSPTRG00000008551	ENSPTRT00000015773	PAFAH1B1	Pan troglodytes platelet-activating factor acetylhydrolase 1b, regulatory subunit 1 (45kDa) (PAFAH1B1), mRNA. [Source:RefSeq mRNA;Acc:NM_001034091]	99.76	100.00	0	0	410	411	410
4598	MVK	NP_000422.1	ENSPTRG00000005428	ENSPTRT00000009959	MVK	Mevalonate kinase; Uncharacterized protein [Source:UniProtKB/TrEMBL;Acc:H2Q6U7]	99.49	99.75	0	0	396	397	396
4688	NCF2	NP_000424.2	ENSPTRG00000001766	ENSPTRT00000003206	NCF2	neutrophil cytosolic factor 2 [Source:HGNC Symbol;Acc:7661]	98.48	99.81	0	0	526	527	526
4758	NEU1	NP_000425.1	ENSPTRG00000017990	ENSPTRT00000033233	NEU1	Sialidase 1 (Lysosomal sialidase); Uncharacterized protein [Source:UniProtKB/TrEMBL;Acc:H2QSP6]	100.00	100.00	0	0	415	416	415
4854	NOTCH3	NP_000426.2	ENSPTRG00000010617	ENSPTRT00000019579	NOTCH3	Notch 3; Uncharacterized protein [Source:UniProtKB/TrEMBL;Acc:H2QFL8]	99.87	99.96	0	0	2321	2322	2321
5019	OXCT1	NP_000427.1	ENSPTRG00000016829	ENSPTRT00000031236	OXCT1	Succinyl-CoA:3-ketoacid-coenzyme A transferase [Source:UniProtKB/TrEMBL;Acc:H2QQT8]	99.23	99.62	0	0	520	521	520
5051	PAFAH2	NP_000428.2	ENSPTRG00000000370	ENSPTRT00000000740	PAFAH2	Platelet-activating factor acetylhydrolase 2, 40kDa; Uncharacterized protein [Source:UniProtKB/TrEMBL;Acc:H2PYD1]	99.49	99.49	0	0	392	393	392
5122	PCSK1	NP_000430.3	ENSPTRG00000017091	ENSPTRT00000031667	PCSK1	Proprotein convertase subtilisin/kexin type 1; Uncharacterized protein [Source:UniProtKB/TrEMBL;Acc:H2QR92]	99.87	100.00	0	0	753	754	753
5145	PDE6A	NP_000431.2	ENSPTRG00000017404	ENSPTRT00000032193	PDE6A	phosphodiesterase 6A, cGMP-specific, rod, alpha [Source:HGNC Symbol;Acc:8785]	99.65	99.88	0	0	860	861	860
5172	SLC26A4	NP_000432.1	ENSPTRG00000019581	ENSPTRT00000036268	SLC26A4	solute carrier family 26 (anion exchanger), member 4 [Source:HGNC Symbol;Acc:8818]	99.10	99.62	0	0	780	781	780
5175	PECAM1	NP_000433.4	ENSPTRG00000009538	ENSPTRT00000059603	null	Uncharacterized protein [Source:UniProtKB/TrEMBL;Acc:H2R9G1]	99.32	99.59	0	0	738	739	738
5251	PHEX	NP_000435.3	ENSPTRG00000021737	ENSPTRT00000040336	PHEX	phosphate regulating endopeptidase homolog, X-linked [Source:HGNC Symbol;Acc:8918]	99.47	99.87	0	0	749	750	749
5444	PON1	NP_000437.3	ENSPTRG00000019417	ENSPTRT00000035937	PON1	Uncharacterized protein [Source:UniProtKB/TrEMBL;Acc:H2QUY5]	92.39	96.34	0	0	355	356	355
5664	PSEN2	NP_000438.2	ENSPTRG00000002052	ENSPTRT00000058137	PSEN2	Presenilin 2 (Alzheimer disease 4); Uncharacterized protein [Source:UniProtKB/TrEMBL;Acc:H2R821]	99.78	99.78	0	0	448	448	448
5896	RAG1	NP_000439.1	ENSPTRG00000003512	ENSPTRT00000006613	RAG1	recombination activating gene 1 [Source:HGNC Symbol;Acc:9831]	99.71	99.71	0	0	1043	1044	1043
6401	SELE	NP_000441.2	ENSPTRG00000001662	ENSPTRT00000003014	SELE	selectin E [Source:HGNC Symbol;Acc:10718]	99.18	99.51	0	0	610	611	610
6555	SLC10A2	NP_000443.1	ENSPTRG00000006019	ENSPTRT00000011053	SLC10A2	solute carrier family 10 (sodium/bile acid cotransporter), member 2 [Source:HGNC Symbol;Acc:10906]	99.43	99.71	0	0	348	349	348
6528	SLC5A5	NP_000444.1	ENSPTRG00000010687	ENSPTRT00000019712	SLC5A5	solute carrier family 5 (sodium/iodide cotransporter), member 5 [Source:HGNC Symbol;Acc:11040]	99.38	99.53	0	0	643	644	643
6647	SOD1	NP_000445.1	ENSPTRG00000013847	ENSPTRT00000025826	SOD1	Pan troglodytes superoxide dismutase 1, soluble (SOD1), mRNA. [Source:RefSeq mRNA;Acc:NM_001009025]	100.00	100.00	0	0	154	155	154
6794	STK11	NP_000446.1	ENSPTRG00000010187	ENSPTRT00000018706	STK11	Serine/threonine kinase 11; Uncharacterized protein [Source:UniProtKB/TrEMBL;Acc:H2QET9]	99.31	99.31	0	0	433	434	433
6821	SUOX	NP_000447.2	ENSPTRG00000005073	ENSPTRT00000042326	SUOX	Sulfite oxidase; Uncharacterized protein [Source:UniProtKB/TrEMBL;Acc:H2R2S8]	99.45	99.63	0	0	545	546	545
3172	HNF4A	NP_000448.3	ENSPTRG00000013519	ENSPTRT00000025158	HNF4A	hepatocyte nuclear factor 4, alpha [Source:HGNC Symbol;Acc:5024]	87.97	88.82	4	33	474	442	474
6928	HNF1B	NP_000449.1	ENSPTRG00000009059	ENSPTRT00000016691	HNF1B	HNF1 homeobox B [Source:HGNC Symbol;Acc:11630]	99.46	99.64	0	0	557	558	557
7010	TEK	NP_000450.2	ENSPTRG00000020835	ENSPTRT00000038547	TEK	TEK tyrosine kinase, endothelial [Source:HGNC Symbol;Acc:11724]	98.93	99.20	2	3	1125	1123	1124
7068	THRB	NP_000452.2	ENSPTRG00000014697	ENSPTRT00000044905	THRB	Thyroid hormone receptor, beta (Erythroblastic leukemia viral (V-erb-a) oncogene homolog 2, avian); Uncharacterized protein [Source:UniProtKB/TrEMBL;Acc:H2R3K3]	100.00	100.00	0	0	461	462	461
7337	UBE3A	NP_000453.2	ENSPTRG00000006829	ENSPTRT00000012606	UBE3A	Ubiquitin protein ligase E3A; Uncharacterized protein [Source:UniProtKB/TrEMBL;Acc:H2Q918]	100.00	100.00	0	0	875	876	875
54658	UGT1A1	NP_000454.1	ENSPTRG00000041532	ENSPTRT00000024217	UGT1A1	UDP glucuronosyltransferase 1 family, polypeptide A1 [Source:HGNC Symbol;Acc:12530]	86.36	89.39	2	8	264	272	533
580	BARD1	NP_000456.2	ENSPTRG00000012888	ENSPTRT00000023895	BARD1	BRCA1 associated RING domain 1; Uncharacterized protein [Source:UniProtKB/TrEMBL;Acc:H2QJC9]	99.49	99.74	0	0	777	778	777
5189	PEX1	NP_000457.1	ENSPTRG00000019396	ENSPTRT00000055372	PEX1	Peroxisomal biogenesis factor 1; Uncharacterized protein [Source:UniProtKB/TrEMBL;Acc:H2R566]	99.69	100.00	0	0	1283	1284	1283
7291	TWIST1	NP_000465.1	ENSPTRG00000018960	ENSPTRT00000046958	TWIST1	Pan troglodytes twist homolog 1 (Drosophila) (TWIST1), mRNA. [Source:RefSeq mRNA;Acc:NM_001009050]	98.29	98.29	0	0	117	117	202
190	NR0B1	NP_000466.2	ENSPTRG00000021767	ENSPTRT00000055055	NR0B1	Pan troglodytes nuclear receptor subfamily 0, group B, member 1 (NR0B1), mRNA. [Source:RefSeq mRNA;Acc:NM_001194935]	99.36	99.57	0	0	470	471	470
203	AK1	NP_000467.1	ENSPTRG00000021402	ENSPTRT00000056217	AK1	adenylate kinase 1 [Source:HGNC Symbol;Acc:361]	98.97	98.97	0	0	194	195	194
213	ALB	NP_000468.1	ENSPTRG00000016150	ENSPTRT00000064657	ALB	albumin [Source:HGNC Symbol;Acc:399]	98.85	99.67	0	0	609	610	609
249	ALPL	NP_000469.3	ENSPTRG00000000302	ENSPTRT00000000592	ALPL	Alkaline phosphatase [Source:UniProtKB/TrEMBL;Acc:H2PY93]	99.31	99.77	0	0	436	436	524
268	AMH	NP_000470.2	ENSPTRG00000010228	ENSPTRT00000018788	AMH	anti-Mullerian hormone [Source:HGNC Symbol;Acc:464]	98.82	99.02	0	0	510	510	560
272	AMPD3	NP_000471.1	ENSPTRG00000003355	ENSPTRT00000006353	AMPD3	Adenosine monophosphate deaminase 3; Uncharacterized protein [Source:UniProtKB/TrEMBL;Acc:H2Q364]	99.48	99.61	0	0	776	777	776
275	AMT	NP_000472.2	ENSPTRG00000014924	ENSPTRT00000027931	AMT	aminomethyltransferase [Source:HGNC Symbol;Acc:473]	99.26	99.75	0	0	403	404	403
337	APOA4	NP_000473.2	ENSPTRG00000004314	ENSPTRT00000008021	APOA4	apolipoprotein A-IV [Source:HGNC Symbol;Acc:602]	98.23	98.99	0	0	396	397	396
344	APOC2	NP_000474.2	ENSPTRG00000011129	ENSPTRT00000049524	APOC2	Pan troglodytes apolipoprotein C-II (APOC2), mRNA. [Source:RefSeq mRNA;Acc:NM_001243899]	99.01	99.01	0	0	101	102	101
351	APP	NP_000475.1	ENSPTRG00000013811	ENSPTRT00000025781	APP	Pan troglodytes amyloid beta (A4) precursor protein (APP), mRNA. [Source:RefSeq mRNA;Acc:NM_001013018]	99.87	99.87	0	0	770	771	770
353	APRT	NP_000476.1	ENSPTRG00000008466	ENSPTRT00000015596	APRT	Adenine phosphoribosyltransferase; Uncharacterized protein [Source:UniProtKB/TrEMBL;Acc:H2QBQ7]	100.00	100.00	0	0	180	181	180
359	AQP2	NP_000477.1	ENSPTRG00000004918	ENSPTRT00000009092	AQP2	aquaporin 2 (collecting duct) [Source:HGNC Symbol;Acc:634]	91.88	91.88	3	21	271	251	271
359	AQP2	NP_000477.1	ENSPTRG00000004918	ENSPTRT00000075051	AQP2	aquaporin 2 (collecting duct) [Source:HGNC Symbol;Acc:634]	89.15	89.62	3	21	212	203	271
410	ARSA	NP_000478.3	ENSPTRG00000014550	ENSPTRT00000027211	ARSA	arylsulfatase A [Source:HGNC Symbol;Acc:713]	97.45	98.23	1	1	509	509	509
462	SERPINC1	NP_000479.1	ENSPTRG00000001701	ENSPTRT00000003078	SERPINC1	serpin peptidase inhibitor, clade C (antithrombin), member 1 [Source:HGNC Symbol;Acc:775]	99.57	99.57	0	0	464	465	464
551	AVP	NP_000481.2	ENSPTRG00000013190	ENSPTRT00000024494	AVP	arginine vasopressin [Source:HGNC Symbol;Acc:894]	94.51	96.34	0	0	164	165	164
713	C1QB	NP_000482.3	ENSPTRG00000024009	ENSPTRT00000050137	C1QB	complement component 1, q subcomponent, B chain [Source:HGNC Symbol;Acc:1242]	96.43	97.62	0	0	252	286	253
1080	CFTR	NP_000483.3	ENSPTRG00000019619	ENSPTRT00000036339	CFTR	Pan troglodytes cystic fibrosis transmembrane conductance regulator (ATP-binding cassette sub-family C, member 7) (CFTR), mRNA. [Source:RefSeq mRNA;Acc:NM_001079917]	99.66	99.80	0	0	1480	1481	1480
1300	COL10A1	NP_000484.2	ENSPTRG00000018524	ENSPTRT00000034229	COL10A1	Collagen, type X, alpha 1; Uncharacterized protein [Source:UniProtKB/TrEMBL;Acc:H2QTL5]	98.53	99.26	0	0	680	681	680
1308	COL17A1	NP_000485.3	ENSPTRG00000002921	ENSPTRT00000005563	COL17A1	collagen, type XVII, alpha 1 [Source:HGNC Symbol;Acc:2194]	98.53	99.00	0	0	1497	1498	1497
1415	CRYBB2	NP_000487.1	ENSPTRG00000014185	ENSPTRT00000026499	CRYBB2	crystallin, beta B2 [Source:HGNC Symbol;Acc:2398]	100.00	100.00	0	0	205	206	205
1584	CYP11B1	NP_000488.3	ENSPTRG00000020643	ENSPTRT00000038182	CYP11B1	cytochrome P450, family 11, subfamily B, polypeptide 1 [Source:HGNC Symbol;Acc:2591]	81.93	82.12	3	94	548	500	503
1543	CYP1A1	NP_000490.1	ENSPTRG00000007280	ENSPTRT00000066960	CYP1A1	cytochrome P450, family 1, subfamily A, polypeptide 1 [Source:HGNC Symbol;Acc:2595]	99.80	100.00	0	0	512	513	512
1589	CYP21A2	NP_000491.4	ENSPTRG00000042453	ENSPTRT00000073045	CYP21A2	cytochrome P450, family 21, subfamily A, polypeptide 2 [Source:HGNC Symbol;Acc:2600]	99.19	99.60	0	0	495	495	495
8288	EPX	NP_000493.1	ENSPTRG00000009446	ENSPTRT00000017323	EPX	eosinophil peroxidase [Source:HGNC Symbol;Acc:3423]	99.58	99.72	0	0	715	716	715
2159	F10	NP_000495.1	ENSPTRG00000006050	ENSPTRT00000011114	F10	Coagulation factor X; Uncharacterized protein [Source:UniProtKB/TrEMBL;Acc:H2Q7T9]	100.00	100.00	0	0	488	489	488
2161	F12	NP_000496.2	ENSPTRG00000017583	ENSPTRT00000032505	F12	coagulation factor XII (Hageman factor) [Source:HGNC Symbol;Acc:3530]	98.86	99.19	0	0	615	616	615
2147	F2	NP_000497.1	ENSPTRG00000003552	ENSPTRT00000006683	F2	coagulation factor II (thrombin) [Source:HGNC Symbol;Acc:3535]	99.36	99.36	0	0	622	623	622
2203	FBP1	NP_000498.2	ENSPTRG00000021138	ENSPTRT00000039095	FBP1	fructose-1,6-bisphosphatase 1 [Source:HGNC Symbol;Acc:3606]	99.11	100.00	0	0	338	339	338
2243	FGA	NP_000499.1	ENSPTRG00000016535	ENSPTRT00000030734	FGA	fibrinogen alpha chain [Source:HGNC Symbol;Acc:3661]	97.11	97.69	0	0	866	867	866
2266	FGG	NP_000500.2	ENSPTRG00000016536	ENSPTRT00000067303	FGG	fibrinogen gamma chain [Source:HGNC Symbol;Acc:3694]	97.53	97.98	1	8	445	446	437
2524	FUT2	NP_000502.4	ENSPTRG00000011251	ENSPTRT00000061817	FUT2	Pan troglodytes fucosyltransferase 2 (secretor status included) (FUT2), mRNA. [Source:RefSeq mRNA;Acc:NM_001009120]	99.11	99.41	0	0	338	339	343
2588	GALNS	NP_000503.1	ENSPTRG00000008467	ENSPTRT00000015597	GALNS	galactosamine (N-acetyl)-6-sulfate sulfatase [Source:HGNC Symbol;Acc:4122]	98.07	98.71	1	1	311	452	522
2688	GH1	NP_000506.2	ENSPTRG00000034560	ENSPTRT00000066981	CSHL1	Pan troglodytes growth hormone 1 (GH1), mRNA. [Source:RefSeq mRNA;Acc:NM_001197164]	98.16	98.16	0	0	217	218	217
3040	HBA2	NP_000508.1	ENSPTRG00000040297	ENSPTRT00000074735	null	Uncharacterized protein [Source:UniProtKB/TrEMBL;Acc:H2RGV7]	59.38	68.75	4	5	96	93	142
3043	HBB	NP_000509.1	ENSPTRG00000040047	ENSPTRT00000006177	HBB	Hemoglobin subunit beta [Source:UniProtKB/Swiss-Prot;Acc:P68873]	100.00	100.00	0	0	147	148	147
3045	HBD	NP_000510.1	ENSPTRG00000003238	ENSPTRT00000062293	HBD	Hemoglobin subunit delta [Source:UniProtKB/Swiss-Prot;Acc:P61772]	99.32	100.00	0	0	147	148	147
3073	HEXA	NP_000511.2	ENSPTRG00000007249	ENSPTRT00000013376	HEXA	Beta-hexosaminidase [Source:UniProtKB/TrEMBL;Acc:H2Q9R2]	99.62	99.81	0	0	529	530	529
3074	HEXB	NP_000512.1	ENSPTRG00000016988	ENSPTRT00000031497	HEXB	Beta-hexosaminidase [Source:UniProtKB/TrEMBL;Acc:H2QR30]	98.56	99.46	0	0	556	557	556
3209	HOXA13	NP_000513.2	ENSPTRG00000028643	ENSPTRT00000055569	HOXA13	homeobox A13 [Source:HGNC Symbol;Acc:5102]	99.74	99.74	0	0	388	389	388
3239	HOXD13	NP_000514.2	ENSPTRG00000012664	ENSPTRT00000023465	HOXD13	homeobox D13 [Source:HGNC Symbol;Acc:5136]	99.13	99.13	0	0	343	344	343
3350	HTR1A	NP_000515.2	ENSPTRG00000016918	ENSPTRT00000031362	HTR1A	Pan troglodytes 5-hydroxytryptamine (serotonin) receptor 1A, G protein-coupled (HTR1A), mRNA. [Source:RefSeq mRNA;Acc:NM_001135622]	99.53	99.76	0	0	422	423	422
3767	KCNJ11	NP_000516.3	ENSPTRG00000028707	ENSPTRT00000055676	KCNJ11	potassium inwardly-rectifying channel, subfamily J, member 11 [Source:HGNC Symbol;Acc:6257]	98.97	99.74	0	0	390	390	390
3861	KRT14	NP_000517.2	ENSPTRG00000009172	ENSPTRT00000016878	KRT14	keratin 14 [Source:HGNC Symbol;Acc:6416]	95.79	96.00	1	3	475	476	472
3949	LDLR	NP_000518.1	ENSPTRG00000010490	ENSPTRT00000019326	LDLR	Low density lipoprotein receptor; Uncharacterized protein [Source:UniProtKB/TrEMBL;Acc:H2QFC9]	98.95	99.30	0	0	860	861	860
4125	MAN2B1	NP_000519.2	ENSPTRG00000010530	ENSPTRT00000019427	MAN2B1	Uncharacterized protein [Source:UniProtKB/TrEMBL;Acc:H2QFG0]	99.12	99.41	0	0	682	682	1011
4158	MC2R	NP_000520.1	ENSPTRG00000009892	ENSPTRT00000066095	MC2R	melanocortin 2 receptor (adrenocorticotropic hormone) [Source:HGNC Symbol;Acc:6930]	99.33	99.66	0	0	297	298	297
4359	MPZ	NP_000521.2	ENSPTRG00000001584	ENSPTRT00000044729	MPZ	myelin protein zero [Source:HGNC Symbol;Acc:7225]	99.60	100.00	0	0	248	259	248
5009	OTC	NP_000522.3	ENSPTRG00000021799	ENSPTRT00000040474	OTC	ornithine carbamoyltransferase [Source:HGNC Symbol;Acc:8512]	79.94	79.94	2	69	354	286	354
5096	PCCB	NP_000523.2	ENSPTRG00000015431	ENSPTRT00000028811	PCCB	Propionyl CoA carboxylase, beta polypeptide; Uncharacterized protein [Source:UniProtKB/TrEMBL;Acc:H2QNF5]	99.63	99.81	0	0	539	540	539
5378	PMS1	NP_000525.1	ENSPTRG00000012737	ENSPTRT00000023609	PMS1	PMS1 postmeiotic segregation increased 1; Uncharacterized protein [Source:UniProtKB/TrEMBL;Acc:H2QJ52]	99.57	99.89	0	0	932	933	932
5395	PMS2	NP_000526.1	ENSPTRG00000018902	ENSPTRT00000034932	null	Uncharacterized protein [Source:UniProtKB/TrEMBL;Acc:H2QU53]	98.61	99.07	0	0	862	863	862
5395	PMS2	NP_000526.1	ENSPTRG00000018920	ENSPTRT00000034977	null	Uncharacterized protein [Source:UniProtKB/TrEMBL;Acc:H2QU63]	87.40	89.31	2	53	627	575	862
5395	PMS2	NP_000526.1	ENSPTRG00000019325	ENSPTRT00000035765	null	Uncharacterized protein [Source:UniProtKB/TrEMBL;Acc:H2QUT6]	92.57	95.43	1	4	175	210	862
5972	REN	NP_000528.1	ENSPTRG00000001883	ENSPTRT00000058320	REN	Pan troglodytes renin (REN), mRNA. [Source:RefSeq mRNA;Acc:NM_001009122]	99.01	99.01	0	0	406	407	406
5972	REN	NP_000528.1	ENSPTRG00000001883	ENSPTRT00000058322	REN	Pan troglodytes renin (REN), mRNA. [Source:RefSeq mRNA;Acc:NM_001009122]	99.51	99.51	0	0	406	407	406
5994	RFXAP	NP_000529.1	ENSPTRG00000005787	ENSPTRT00000010647	RFXAP	Uncharacterized protein [Source:UniProtKB/TrEMBL;Acc:H2Q7F5]	98.90	99.26	0	0	272	273	272
6010	RHO	NP_000530.1	ENSPTRG00000015379	ENSPTRT00000028711	RHO	rhodopsin [Source:HGNC Symbol;Acc:10012]	100.00	100.00	0	0	348	349	348
6261	RYR1	NP_000531.2	ENSPTRG00000010931	ENSPTRT00000020261	RYR1	ryanodine receptor 1 (skeletal) [Source:HGNC Symbol;Acc:10483]	99.50	99.70	2	3	5039	5038	5038
6295	SAG	NP_000532.2	ENSPTRG00000013052	ENSPTRT00000024200	SAG	S-antigen; retina and pineal gland (arrestin) [Source:HGNC Symbol;Acc:10521]	99.01	99.51	0	0	405	406	405
6609	SMPD1	NP_000534.3	ENSPTRG00000003285	ENSPTRT00000006240	SMPD1	Sphingomyelin phosphodiesterase 1, acid lysosomal; Uncharacterized protein [Source:UniProtKB/TrEMBL;Acc:H2Q319]	98.42	98.73	1	4	631	628	631
6891	TAP2	NP_000535.3	ENSPTRG00000018021	ENSPTRT00000033307	null	Uncharacterized protein [Source:UniProtKB/TrEMBL;Acc:H2R7F3]	96.07	96.22	1	18	687	669	703
6927	HNF1A	NP_000536.5	ENSPTRG00000005551	ENSPTRT00000010185	HNF1A	HNF1 homeobox A [Source:HGNC Symbol;Acc:11621]	99.84	99.84	0	0	631	632	631
7157	TP53	NP_000537.3	ENSPTRG00000008703	ENSPTRT00000016033	TP53	Cellular tumor antigen p53 [Source:UniProtKB/TrEMBL;Acc:H2QC53]	100.00	100.00	0	0	393	394	393
7249	TSC2	NP_000539.2	ENSPTRG00000031311	ENSPTRT00000051068	TSC2	tuberous sclerosis 2 [Source:HGNC Symbol;Acc:12363]	98.62	98.78	0	0	1807	1808	1807
7252	TSHB	NP_000540.2	ENSPTRG00000001144	ENSPTRT00000002136	TSHB	thyroid stimulating hormone, beta [Source:HGNC Symbol;Acc:12372]	97.10	98.55	0	0	138	139	138
7306	TYRP1	NP_000541.1	ENSPTRG00000020774	ENSPTRT00000038438	TYRP1	tyrosinase-related protein 1 [Source:HGNC Symbol;Acc:12450]	99.44	99.63	0	0	537	538	537
7428	VHL	NP_000542.1	ENSPTRG00000030309	ENSPTRT00000058562	VHL	von Hippel-Lindau tumor suppressor, E3 ubiquitin protein ligase [Source:HGNC Symbol;Acc:12687]	99.01	99.01	0	0	101	139	213
7450	VWF	NP_000543.2	ENSPTRG00000004566	ENSPTRT00000008444	VWF	Uncharacterized protein [Source:UniProtKB/TrEMBL;Acc:H2Q597]	99.04	99.36	0	0	2813	2814	2813
7486	WRN	NP_000544.2	ENSPTRG00000020145	ENSPTRT00000037311	WRN	Werner syndrome, RecQ helicase-like [Source:HGNC Symbol;Acc:12791]	98.53	99.23	0	0	1432	1433	1432
1406	CRX	NP_000545.1	ENSPTRG00000011217	ENSPTRT00000020844	TPRX2P	tetra-peptide repeat homeobox 2 pseudogene [Source:HGNC Symbol;Acc:32175]	99.67	99.67	0	0	299	300	299
1641	DCX	NP_000546.2	ENSPTRG00000023473	ENSPTRT00000042827	DCX	doublecortin [Source:HGNC Symbol;Acc:2714]	99.77	99.77	0	0	441	442	441
8200	GDF5	NP_000548.2	ENSPTRG00000013439	ENSPTRT00000024971	GDF5	growth differentiation factor 5 [Source:HGNC Symbol;Acc:4220]	99.40	99.40	0	0	501	502	501
963	CD53	NP_000551.1	ENSPTRG00000001085	ENSPTRT00000002043	CD53	CD53 molecule [Source:HGNC Symbol;Acc:1686]	100.00	100.00	0	0	219	220	219
963	CD53	NP_000551.1	ENSPTRG00000001085	ENSPTRT00000075356	CD53	CD53 molecule [Source:HGNC Symbol;Acc:1686]	100.00	100.00	0	0	109	161	219
2944	GSTM1	NP_000552.2	ENSPTRG00000001061	ENSPTRT00000001996	GSTM1	glutathione S-transferase mu 1 [Source:HGNC Symbol;Acc:4632]	97.71	98.62	0	0	218	219	218
731	C8A	NP_000553.1	ENSPTRG00000000791	ENSPTRT00000001497	C8A	complement component 8, alpha polypeptide [Source:HGNC Symbol;Acc:1352]	99.32	99.49	0	0	584	585	584
3570	IL6R	NP_000556.1	ENSPTRG00000001383	ENSPTRT00000002538	IL6R	interleukin 6 receptor [Source:HGNC Symbol;Acc:6019]	99.57	99.57	0	0	468	469	468
2209	FCGR1A	NP_000557.1	ENSPTRG00000001233	ENSPTRT00000002292	null	Uncharacterized protein [Source:UniProtKB/TrEMBL;Acc:H2PZV3]	97.59	99.20	1	1	374	374	374
1401	CRP	NP_000558.2	ENSPTRG00000001527	ENSPTRT00000002803	CRP	C-reactive protein, pentraxin-related [Source:HGNC Symbol;Acc:2367]	99.11	99.11	0	0	224	225	224
2214	FCGR3A	NP_000560.5	ENSPTRG00000001590	ENSPTRT00000002894	null	Uncharacterized protein [Source:UniProtKB/TrEMBL;Acc:H2R8H5]	96.90	97.59	1	1	290	290	290
3586	IL10	NP_000563.1	ENSPTRG00000001916	ENSPTRT00000003488	IL10	Pan troglodytes interleukin 10 (IL10), mRNA. [Source:RefSeq mRNA;Acc:NM_001135620]	99.44	99.44	0	0	178	179	178
1378	CR1	NP_000564.2	ENSPTRG00000001929	ENSPTRT00000003526	CR1	Pan troglodytes complement component (3b/4b) receptor 1 (Knops blood group) (CR1), mRNA. [Source:RefSeq mRNA;Acc:NM_001193675]	98.53	98.97	0	0	2039	2040	2039
1604	CD55	NP_000565.1	ENSPTRG00000024008	ENSPTRT00000064477	CD55	CD55 molecule, decay accelerating factor for complement (Cromer blood group); Uncharacterized protein [Source:UniProtKB/TrEMBL;Acc:H2RBN8]	98.16	98.95	0	0	381	382	381
3552	IL1A	NP_000566.3	ENSPTRG00000012371	ENSPTRT00000022969	IL1A	Interleukin 1, alpha; Uncharacterized protein [Source:UniProtKB/TrEMBL;Acc:H2QIK5]	100.00	100.00	0	0	271	272	271
3553	IL1B	NP_000567.1	ENSPTRG00000012372	ENSPTRT00000022971	IL1B	Interleukin 1, beta; Uncharacterized protein [Source:UniProtKB/TrEMBL;Acc:H2QIK6]	99.26	99.63	0	0	269	270	269
6556	SLC11A1	NP_000569.3	ENSPTRG00000012917	ENSPTRT00000023947	NRAMP1	Uncharacterized protein [Source:UniProtKB/TrEMBL;Acc:H2QJE7]	99.45	99.64	0	0	550	551	550
2876	GPX1	NP_000572.2	ENSPTRG00000014921	ENSPTRT00000027928	GPX1	Pan troglodytes glutathione peroxidase 1 (GPX1), mRNA. [Source:RefSeq mRNA;Acc:NM_001077512]	99.47	99.47	1	1	190	201	203
3576	CXCL8	NP_000575.1	ENSPTRG00000016154	ENSPTRT00000030085	IL8	Interleukin 8; Uncharacterized protein [Source:UniProtKB/TrEMBL;Acc:H2QPN2]	100.00	100.00	0	0	99	100	99
3600	IL15	NP_000576.1	ENSPTRG00000016467	ENSPTRT00000030607	IL15	Interleukin [Source:UniProtKB/TrEMBL;Acc:H2QQ76]	100.00	100.00	0	0	162	163	162
3600	IL15	NP_000576.1	ENSPTRG00000034005	ENSPTRT00000064488	null	Uncharacterized protein [Source:UniProtKB/TrEMBL;Acc:H2RBP0]	26.53	39.80	4	19	98	154	162
3558	IL2	NP_000577.2	ENSPTRG00000016418	ENSPTRT00000030527	IL2	interleukin 2 [Source:HGNC Symbol;Acc:6001]	100.00	100.00	0	0	153	154	153
730	C7	NP_000578.2	ENSPTRG00000016824	ENSPTRT00000031228	C7	Complement component 7; Uncharacterized protein [Source:UniProtKB/TrEMBL;Acc:H2QZS3]	99.05	99.29	0	0	843	844	843
730	C7	NP_000578.2	ENSPTRG00000016824	ENSPTRT00000073093	C7	Complement component 7; Uncharacterized protein [Source:UniProtKB/TrEMBL;Acc:H2QZS3]	98.13	99.07	1	2	321	487	843
730	C7	NP_000578.2	ENSPTRG00000016824	ENSPTRT00000074435	C7	Complement component 7; Uncharacterized protein [Source:UniProtKB/TrEMBL;Acc:H2QZS3]	97.93	98.22	0	0	338	343	843
3562	IL3	NP_000579.2	ENSPTRG00000017211	ENSPTRT00000031868	IL3	interleukin-3 precursor [Source:RefSeq peptide;Acc:NP_001129106]	98.03	98.03	0	0	152	153	152
3565	IL4	NP_000580.1	ENSPTRG00000017220	ENSPTRT00000031887	IL4	Pan troglodytes interleukin 4 (IL4), transcript variant 1, mRNA. [Source:RefSeq mRNA;Acc:NM_001011714]	98.69	100.00	0	0	153	154	153
3578	IL9	NP_000581.1	ENSPTRG00000017261	ENSPTRT00000031950	IL9	interleukin 9 [Source:HGNC Symbol;Acc:6029]	99.31	99.31	0	0	144	145	144
929	CD14	NP_000582.1	ENSPTRG00000028584	ENSPTRT00000055468	CD14	Pan troglodytes CD14 molecule (CD14), mRNA. [Source:RefSeq mRNA;Acc:NM_001130466]	98.40	98.93	0	0	374	375	375
6890	TAP1	NP_000584.2	ENSPTRG00000018023	ENSPTRT00000050192	TAP1	transporter 1, ATP-binding cassette, sub-family B (MDR/TAP) [Source:HGNC Symbol;Acc:43]	98.39	99.01	0	0	808	809	808
7124	TNF	NP_000585.2	ENSPTRG00000017965	ENSPTRT00000061970	TNF	Pan troglodytes tumor necrosis factor (TNF), mRNA. [Source:RefSeq mRNA;Acc:NM_001045511]	99.14	99.14	1	1	233	233	233
3484	IGFBP1	NP_000587.1	ENSPTRG00000019165	ENSPTRT00000035421	IGFBP1	Uncharacterized protein [Source:UniProtKB/TrEMBL;Acc:H2QUJ5]	98.84	99.23	0	0	259	260	259
3485	IGFBP2	NP_000588.2	ENSPTRG00000012901	ENSPTRT00000023920	IGFBP2	Insulin-like growth factor binding protein 2, 36kDa; Uncharacterized protein [Source:UniProtKB/TrEMBL;Acc:H2QJD5]	96.34	96.34	1	3	328	326	328
3488	IGFBP5	NP_000590.1	ENSPTRG00000012903	ENSPTRT00000023922	IGFBP5	insulin-like growth factor binding protein 5 [Source:HGNC Symbol;Acc:5474]	99.63	100.00	0	0	272	273	272
3569	IL6	NP_000591.1	ENSPTRG00000018979	ENSPTRT00000035090	IL6	Interleukin 6 (Interferon, beta 2); Uncharacterized protein [Source:UniProtKB/TrEMBL;Acc:H2QU89]	99.53	99.53	0	0	212	213	212
3082	HGF	NP_000592.3	ENSPTRG00000019349	ENSPTRT00000035807	HGF	Hepatocyte growth factor (Hepapoietin A scatter factor); Uncharacterized protein [Source:UniProtKB/TrEMBL;Acc:H2QUU8]	99.86	100.00	0	0	728	729	728
5054	SERPINE1	NP_000593.1	ENSPTRG00000019519	ENSPTRT00000036152	SERPINE1	serpin peptidase inhibitor, clade E (nexin, plasminogen activator inhibitor type 1), member 1 [Source:HGNC Symbol;Acc:8583]	95.77	96.02	1	15	402	388	402
4846	NOS3	NP_000594.2	ENSPTRG00000019868	ENSPTRT00000036801	NOS3	nitric oxide synthase 3 (endothelial cell) [Source:HGNC Symbol;Acc:7876]	99.83	99.92	0	0	1203	1204	1203
3440	IFNA2	NP_000596.2	ENSPTRG00000020820	ENSPTRT00000038521	IFNA2	interferon, alpha 2 [Source:HGNC Symbol;Acc:5423]	98.94	100.00	0	0	188	189	188
733	C8G	NP_000597.2	ENSPTRG00000021580	ENSPTRT00000039996	C8G	complement component 8, gamma polypeptide [Source:HGNC Symbol;Acc:1354]	84.16	84.65	1	28	202	175	202
5004	ORM1	NP_000598.2	ENSPTRG00000021287	ENSPTRT00000039357	null	Uncharacterized protein [Source:UniProtKB/TrEMBL;Acc:H2QXR3]	98.80	99.40	0	0	167	167	201
5005	ORM2	NP_000599.1	ENSPTRG00000021287	ENSPTRT00000073332	null	Uncharacterized protein [Source:UniProtKB/TrEMBL;Acc:H2QXR3]	95.00	100.00	0	0	40	195	201
960	CD44	NP_000601.3	ENSPTRG00000003501	ENSPTRT00000006594	CD44	CD44 molecule (Indian blood group) [Source:HGNC Symbol;Acc:1681]	98.52	98.92	0	0	742	743	742
3263	HPX	NP_000604.1	ENSPTRG00000003289	ENSPTRT00000006246	HPX	hemopexin [Source:HGNC Symbol;Acc:5171]	99.78	99.78	0	0	462	463	462
1270	CNTF	NP_000605.1	ENSPTRG00000040291	ENSPTRT00000006889	CNTF	ciliary neurotrophic factor [Source:HGNC Symbol;Acc:2169]	98.50	99.00	0	0	200	201	200
920	CD4	NP_000607.1	ENSPTRG00000004590	ENSPTRT00000062277	CD4	Pan troglodytes CD4 molecule (CD4), mRNA. [Source:RefSeq mRNA;Acc:NM_001009043]	97.38	98.03	0	0	458	459	458
3458	IFNG	NP_000610.2	ENSPTRG00000005193	ENSPTRT00000009540	IFNG	Pan troglodytes interferon, gamma (IFNG), mRNA. [Source:RefSeq mRNA;Acc:NM_001193665]	99.40	99.40	0	0	166	167	166
3356	HTR2A	NP_000612.1	ENSPTRG00000005858	ENSPTRT00000010769	HTR2A	Uncharacterized protein [Source:UniProtKB/TrEMBL;Acc:H2Q7J6]	99.79	100.00	0	0	471	472	471
624	BDKRB2	NP_000614.1	ENSPTRG00000006698	ENSPTRT00000012335	BDKRB2	Bradykinin receptor B2; Uncharacterized protein [Source:UniProtKB/TrEMBL;Acc:H2Q8W1]	99.49	99.49	0	0	391	392	391
5104	SERPINA5	NP_000615.3	ENSPTRG00000032490	ENSPTRT00000012306	SERPINA5	serpin peptidase inhibitor, clade A (alpha-1 antiproteinase, antitrypsin), member 5 [Source:HGNC Symbol;Acc:8723]	93.15	93.91	1	19	394	388	406
4843	NOS2	NP_000616.3	ENSPTRG00000008903	ENSPTRT00000016418	NOS2	nitric oxide synthase 2, inducible [Source:HGNC Symbol;Acc:7873]	99.39	99.48	0	0	1153	1154	1153
4843	NOS2	NP_000616.3	ENSPTRG00000008903	ENSPTRT00000016419	NOS2	nitric oxide synthase 2, inducible [Source:HGNC Symbol;Acc:7873]	94.85	94.85	1	35	718	730	1153
4843	NOS2	NP_000616.3	ENSPTRG00000008903	ENSPTRT00000059734	NOS2	nitric oxide synthase 2, inducible [Source:HGNC Symbol;Acc:7873]	96.01	96.10	2	39	1153	1115	1153
974	CD79B	NP_000617.1	ENSPTRG00000009531	ENSPTRT00000017482	CD79B	CD79b molecule, immunoglobulin-associated beta [Source:HGNC Symbol;Acc:1699]	99.13	99.56	0	0	229	230	229
3588	IL10RB	NP_000619.3	ENSPTRG00000013866	ENSPTRT00000025858	null	Uncharacterized protein [Source:UniProtKB/TrEMBL;Acc:H2R1R1]	98.43	98.74	0	0	318	323	325
3454	IFNAR1	NP_000620.2	ENSPTRG00000013867	ENSPTRT00000025859	IFNAR1	Interferon (Alpha, beta and omega) receptor 1; Uncharacterized protein [Source:UniProtKB/TrEMBL;Acc:H2QKY9]	99.10	99.28	1	1	558	559	557
596	BCL2	NP_000624.2	ENSPTRG00000010079	ENSPTRT00000018483	BCL2	B-cell CLL/lymphoma 2; Uncharacterized protein [Source:UniProtKB/TrEMBL;Acc:H2QEM8]	100.00	100.00	0	0	239	240	239
3577	CXCR1	NP_000625.1	ENSPTRG00000012909	ENSPTRT00000023930	CXCR1	Pan troglodytes chemokine (C-X-C motif) receptor 1 (CXCR1), mRNA. [Source:RefSeq mRNA;Acc:NM_001040447]	95.88	97.06	0	0	340	351	350
5990	RFX2	NP_000626.2	ENSPTRG00000010352	ENSPTRT00000019030	RFX2	Uncharacterized protein [Source:UniProtKB/TrEMBL;Acc:H2QF40]	96.40	96.54	1	24	723	700	723
6648	SOD2	NP_000627.2	ENSPTRG00000018757	ENSPTRT00000046878	SOD2	Pan troglodytes superoxide dismutase 2, mitochondrial (SOD2), nuclear gene encoding mitochondrial protein, mRNA. [Source:RefSeq mRNA;Acc:NM_001009022]	99.10	99.55	0	0	222	223	222
2936	GSR	NP_000628.2	ENSPTRG00000020138	ENSPTRT00000037300	GSR	Glutathione reductase; Uncharacterized protein [Source:UniProtKB/TrEMBL;Acc:H2QVZ8]	99.04	99.23	0	0	522	523	522
7448	VTN	NP_000629.3	ENSPTRG00000008916	ENSPTRT00000016445	VTN	Uncharacterized protein; Vitronectin [Source:UniProtKB/TrEMBL;Acc:H2QCH3]	99.37	99.79	0	0	478	479	478
356	FASLG	NP_000630.1	ENSPTRG00000001690	ENSPTRT00000003064	FASLG	Fas ligand (TNF superfamily, member 6) [Source:HGNC Symbol;Acc:11936]	98.58	98.58	1	1	281	281	281
3598	IL13RA2	NP_000631.1	ENSPTRG00000022200	ENSPTRT00000041369	IL13RA2	Interleukin 13 receptor, alpha 2; Uncharacterized protein [Source:UniProtKB/TrEMBL;Acc:H2QZ11]	98.42	99.47	0	0	380	381	380
3589	IL11	NP_000632.1	ENSPTRG00000011502	ENSPTRT00000021439	IL11	Interleukin 11; Uncharacterized protein [Source:UniProtKB/TrEMBL;Acc:H2QH62]	100.00	100.00	0	0	199	200	199
6402	SELL	NP_000646.2	ENSPTRG00000001661	ENSPTRT00000003012	SELL	Pan troglodytes selectin L (SELL), mRNA. [Source:RefSeq mRNA;Acc:NM_001009074]	99.73	100.00	0	0	372	373	385
7040	TGFB1	NP_000651.3	ENSPTRG00000011021	ENSPTRT00000020480	TGFB1	Transforming growth factor, beta 1; Uncharacterized protein [Source:UniProtKB/TrEMBL;Acc:H2QGE0]	100.00	100.00	0	0	390	391	390
18	ABAT	NP_000654.2	ENSPTRG00000007746	ENSPTRT00000014279	ABAT	4-aminobutyrate aminotransferase; Uncharacterized protein [Source:UniProtKB/TrEMBL;Acc:H2QAJ4]	98.80	99.60	0	0	500	501	500
124	ADH1A	NP_000658.1	ENSPTRG00000041356	ENSPTRT00000030342	ADH1B	Pan troglodytes alcohol dehydrogenase 1B (class I), beta polypeptide (ADH1B), mRNA. [Source:RefSeq mRNA;Acc:NM_001034158]	98.67	99.47	0	0	375	376	375
125	ADH1B	NP_000659.2	ENSPTRG00000039360	ENSPTRT00000030335	ADH1B	Alcohol dehydrogenase 1B [Source:UniProtKB/Swiss-Prot;Acc:Q5R1W2]	99.47	99.47	0	0	375	375	375
127	ADH4	NP_000661.2	ENSPTRG00000024240	ENSPTRT00000030336	ADH4	alcohol dehydrogenase 4 (class II), pi polypeptide [Source:HGNC Symbol;Acc:252]	99.47	99.47	0	0	380	381	380
128	ADH5	NP_000662.3	ENSPTRG00000016303	ENSPTRT00000030337	ADH5	Alcohol dehydrogenase 5 (Class III), chi polypeptide; Uncharacterized protein [Source:UniProtKB/TrEMBL;Acc:H2QPX5]	99.47	100.00	0	0	374	375	374
136	ADORA2B	NP_000667.1	ENSPTRG00000008806	ENSPTRT00000016212	ADORA2B	adenosine A2b receptor [Source:HGNC Symbol;Acc:264]	99.40	99.70	0	0	332	333	332
146	ADRA1D	NP_000669.1	ENSPTRG00000013215	ENSPTRT00000024562	null	null	99.18	99.18	0	0		244	405
147	ADRA1B	NP_000670.1	ENSPTRG00000017482	ENSPTRT00000032328	ADRA1B	adrenoceptor alpha 1B [Source:HGNC Symbol;Acc:278]	97.69	97.88	1	2	520	519	520
150	ADRA2A	NP_000672.3	ENSPTRG00000029720	ENSPTRT00000057387	ADRA2A	adrenoceptor alpha 2A [Source:HGNC Symbol;Acc:281]	99.14	99.35	0	0	465	466	465
151	ADRA2B	NP_000673.2	ENSPTRG00000041448	ENSPTRT00000072593	ADRA2B	adrenoceptor alpha 2B [Source:HGNC Symbol;Acc:282]	96.54	97.07	1	2	376	393	450
152	ADRA2C	NP_000674.2	ENSPTRG00000034025	ENSPTRT00000068072	ADRA2C	adrenoceptor alpha 2C [Source:HGNC Symbol;Acc:283]	98.05	98.05	0	0	257	292	462
153	ADRB1	NP_000675.1	ENSPTRG00000002956	ENSPTRT00000005644	ADRB1	adrenoceptor beta 1 [Source:HGNC Symbol;Acc:285]	94.34	94.55	1	1	477	477	477
186	AGTR2	NP_000677.2	ENSPTRG00000028215	ENSPTRT00000054912	AGTR2	angiotensin II receptor, type 2 [Source:HGNC Symbol;Acc:338]	99.72	100.00	0	0	363	364	363
191	AHCY	NP_000678.1	ENSPTRG00000013414	ENSPTRT00000024919	AHCY	Adenosylhomocysteinase [Source:UniProtKB/TrEMBL;Acc:H2QK78]	100.00	100.00	0	0	432	433	432
216	ALDH1A1	NP_000680.2	ENSPTRG00000021023	ENSPTRT00000038881	ALDH1A1	Pan troglodytes aldehyde dehydrogenase 1 family, member A1 (ALDH1A1), mRNA. [Source:RefSeq mRNA;Acc:NM_001246547]	100.00	100.00	0	0	501	502	501
219	ALDH1B1	NP_000683.3	ENSPTRG00000020956	ENSPTRT00000038769	ALDH1B1	Aldehyde dehydrogenase 1 family, member B1; Uncharacterized protein [Source:UniProtKB/TrEMBL;Acc:H2QXA8]	99.42	99.81	0	0	517	518	517
220	ALDH1A3	NP_000684.2	ENSPTRG00000007508	ENSPTRT00000013837	ALDH1A3	aldehyde dehydrogenase 1 family, member A3 [Source:HGNC Symbol;Acc:409]	99.80	99.80	0	0	512	513	512
222	ALDH3B2	NP_000686.2	ENSPTRG00000003974	ENSPTRT00000045259	ALDH3B2	aldehyde dehydrogenase 3 family, member B2 [Source:HGNC Symbol;Acc:411]	96.10	97.66	0	0	385	386	385
223	ALDH9A1	NP_000687.3	ENSPTRG00000001617	ENSPTRT00000002946	ALDH9A1	Aldehyde dehydrogenase 9 family, member A1; Uncharacterized protein [Source:UniProtKB/TrEMBL;Acc:H2Q0I5]	99.61	99.81	0	0	518	519	518
239	ALOX12	NP_000688.2	ENSPTRG00000008653	ENSPTRT00000015959	ALOX12	arachidonate 12-lipoxygenase [Source:HGNC Symbol;Acc:429]	91.86	92.31	1	48	663	616	663
240	ALOX5	NP_000689.1	ENSPTRG00000002458	ENSPTRT00000004581	ALOX5	arachidonate 5-lipoxygenase [Source:HGNC Symbol;Acc:435]	97.03	97.63	2	9	674	666	674
279	AMY2A	NP_000690.1	ENSPTRG00000023940	ENSPTRT00000061566	AMY2B	Pan troglodytes amylase, alpha 2A (pancreatic) (AMY2A), mRNA. [Source:RefSeq mRNA;Acc:NM_001110158]	98.63	99.41	0	0	511	512	511
301	ANXA1	NP_000691.1	ENSPTRG00000021024	ENSPTRT00000056524	ANXA1	Pan troglodytes annexin A1 (ANXA1), mRNA. [Source:RefSeq mRNA;Acc:NM_001098567]	100.00	100.00	0	0	346	347	346
476	ATP1A1	NP_000692.2	ENSPTRG00000001152	ENSPTRT00000043260	ATP1A1	ATPase, Na+/K+ transporting, alpha 1 polypeptide [Source:HGNC Symbol;Acc:799]	99.90	100.00	0	0	1019	1020	1023
495	ATP4A	NP_000695.2	ENSPTRG00000010850	ENSPTRT00000020088	ATP4A	ATPase, H+/K+ exchanging, alpha polypeptide [Source:HGNC Symbol;Acc:819]	99.21	99.21	2	2	759	902	1035
496	ATP4B	NP_000696.1	ENSPTRG00000006063	ENSPTRT00000011138	ATP4B	ATPase, H+/K+ exchanging, beta polypeptide [Source:HGNC Symbol;Acc:820]	99.31	100.00	0	0	291	292	291
552	AVPR1A	NP_000697.1	ENSPTRG00000005167	ENSPTRT00000009502	AVPR1A	arginine vasopressin receptor 1A [Source:HGNC Symbol;Acc:895]	99.04	99.04	0	0	418	419	418
552	AVPR1A	NP_000697.1	ENSPTRG00000005167	ENSPTRT00000073540	AVPR1A	arginine vasopressin receptor 1A [Source:HGNC Symbol;Acc:895]	98.88	98.88	0	0	179	187	418
553	AVPR1B	NP_000698.1	ENSPTRG00000023708	ENSPTRT00000050096	AVPR1B	arginine vasopressin receptor 1B [Source:HGNC Symbol;Acc:896]	99.06	99.06	0	0	424	425	424
593	BCKDHA	NP_000700.1	ENSPTRG00000011025	ENSPTRT00000020484	BCKDHA	Pan troglodytes branched chain keto acid dehydrogenase E1, alpha polypeptide (BCKDHA), nuclear gene encoding mitochondrial protein, mRNA. [Source:RefSeq mRNA;Acc:NM_001098564]	99.33	99.78	0	0	445	446	445
623	BDKRB1	NP_000701.2	ENSPTRG00000030674	ENSPTRT00000059366	BDKRB1	Bradykinin receptor B1; Uncharacterized protein [Source:UniProtKB/TrEMBL;Acc:H2R972]	99.15	99.43	0	0	353	354	353
645	BLVRB	NP_000704.1	ENSPTRG00000010999	ENSPTRT00000020398	BLVRB	Biliverdin reductase B (Flavin reductase (NADPH)); Uncharacterized protein [Source:UniProtKB/TrEMBL;Acc:H2QGC7]	99.03	100.00	0	0	206	207	206
706	TSPO	NP_000705.2	ENSPTRG00000014469	ENSPTRT00000048905	TSPO	translocator protein (18kDa) [Source:HGNC Symbol;Acc:1158]	97.63	98.82	0	0	169	170	169
722	C4BPA	NP_000706.1	ENSPTRG00000001927	ENSPTRT00000003509	C4BPA	complement component 4 binding protein, alpha [Source:HGNC Symbol;Acc:1325]	96.65	97.32	0	0	597	598	597
725	C4BPB	NP_000707.1	ENSPTRG00000001926	ENSPTRT00000003508	C4BPB	complement component 4 binding protein, beta [Source:HGNC Symbol;Acc:1328]	99.21	99.60	0	0	252	253	252
762	CA4	NP_000708.1	ENSPTRG00000009482	ENSPTRT00000017382	CA4	carbonic anhydrase IV [Source:HGNC Symbol;Acc:1375]	98.72	99.36	0	0	312	313	312
774	CACNA1B	NP_000709.1	ENSPTRG00000021608	ENSPTRT00000040047	CACNA1B	calcium channel, voltage-dependent, N type, alpha 1B subunit [Source:HGNC Symbol;Acc:1389]	97.38	97.69	5	27	1905	1889	2339
776	CACNA1D	NP_000711.1	ENSPTRG00000015026	ENSPTRT00000028137	CACNA1D	calcium channel, voltage-dependent, L type, alpha 1D subunit [Source:HGNC Symbol;Acc:1391]	100.00	100.00	0	0	1661	1661	2181
777	CACNA1E	NP_000712.2	ENSPTRG00000039841	ENSPTRT00000075875	null	Uncharacterized protein [Source:UniProtKB/TrEMBL;Acc:H2RF45]	23.28	34.91	8	36	232	265	2270
781	CACNA2D1	NP_000713.2	ENSPTRG00000019350	ENSPTRT00000047191	CACNA2D1	Calcium channel, voltage-dependent, alpha 2/delta subunit 1; Uncharacterized protein [Source:UniProtKB/TrEMBL;Acc:H2R2A6]	99.82	99.91	0	0	1091	1092	1091
782	CACNB1	NP_000714.3	ENSPTRG00000009085	ENSPTRT00000067610	CACNB1	calcium channel, voltage-dependent, beta 1 subunit [Source:HGNC Symbol;Acc:1401]	99.82	99.82	0	0	570	571	598
784	CACNB3	NP_000716.2	ENSPTRG00000004886	ENSPTRT00000009045	CACNB3	Calcium channel, voltage-dependent, beta 3 subunit; Uncharacterized protein [Source:UniProtKB/TrEMBL;Acc:H2Q5T7]	99.59	99.79	0	0	484	485	484
785	CACNB4	NP_000717.2	ENSPTRG00000012539	ENSPTRT00000065005	CACNB4	calcium channel, voltage-dependent, beta 4 subunit [Source:HGNC Symbol;Acc:1404]	98.08	98.85	0	0	520	521	520
786	CACNG1	NP_000718.1	ENSPTRG00000009561	ENSPTRT00000017532	CACNG1	calcium channel, voltage-dependent, gamma subunit 1 [Source:HGNC Symbol;Acc:1405]	99.55	100.00	0	0	222	223	222
797	CALCB	NP_000719.1	ENSPTRG00000003390	ENSPTRT00000006409	CALCB	Uncharacterized protein [Source:UniProtKB/TrEMBL;Acc:H2Q381]	99.21	99.21	0	0	127	139	127
886	CCKAR	NP_000721.1	ENSPTRG00000015969	ENSPTRT00000029796	CCKAR	cholecystokinin A receptor [Source:HGNC Symbol;Acc:1570]	99.53	99.53	0	0	428	429	428
915	CD3D	NP_000723.1	ENSPTRG00000004339	ENSPTRT00000008062	CD3D	CD3d molecule, delta (CD3-TCR complex) [Source:HGNC Symbol;Acc:1673]	97.66	98.25	0	0	171	172	171
916	CD3E	NP_000724.1	ENSPTRG00000004338	ENSPTRT00000008061	CD3E	CD3e molecule, epsilon (CD3-TCR complex) [Source:HGNC Symbol;Acc:1674]	99.03	99.52	0	0	207	208	207
1081	CGA	NP_000726.1	ENSPTRG00000018398	ENSPTRT00000034013	CGA	glycoprotein hormones, alpha polypeptide [Source:HGNC Symbol;Acc:1885]	96.55	97.41	0	0	116	117	116
1128	CHRM1	NP_000729.2	ENSPTRG00000003795	ENSPTRT00000007067	CHRM1	cholinergic receptor, muscarinic 1 [Source:HGNC Symbol;Acc:1950]	100.00	100.00	0	0	460	461	460
1131	CHRM3	NP_000731.1	ENSPTRG00000002155	ENSPTRT00000003942	CHRM3	Pan troglodytes cholinergic receptor, muscarinic 3 (CHRM3), mRNA. [Source:RefSeq mRNA;Acc:NM_001135621]	99.66	99.83	0	0	590	591	590
1132	CHRM4	NP_000732.2	ENSPTRG00000038696	ENSPTRT00000074643	CHRM4	cholinergic receptor, muscarinic 4 [Source:HGNC Symbol;Acc:1953]	92.94	94.80	0	0	269	276	479
1135	CHRNA2	NP_000733.2	ENSPTRG00000020105	ENSPTRT00000037245	CHRNA2	Pan troglodytes cholinergic receptor, nicotinic, alpha 2 (neuronal) (CHRNA2), mRNA. [Source:RefSeq mRNA;Acc:NM_001033935]	98.87	99.43	0	0	529	530	529
1136	CHRNA3	NP_000734.2	ENSPTRG00000007347	ENSPTRT00000062017	CHRNA3	cholinergic receptor, nicotinic, alpha 3 (neuronal) [Source:HGNC Symbol;Acc:1957]	72.38	74.59	7	62	362	302	505
1137	CHRNA4	NP_000735.1	ENSPTRG00000013735	ENSPTRT00000025621	CHRNA4	neuronal acetylcholine receptor subunit alpha-4 precursor [Source:RefSeq peptide;Acc:NP_001029286]	96.01	97.00	0	0	601	616	627
1137	CHRNA4	NP_000735.1	ENSPTRG00000013735	ENSPTRT00000061821	CHRNA4	neuronal acetylcholine receptor subunit alpha-4 precursor [Source:RefSeq peptide;Acc:NP_001029286]	96.17	96.84	0	0	601	603	627
1138	CHRNA5	NP_000736.2	ENSPTRG00000007346	ENSPTRT00000013543	CHRNA5	Pan troglodytes cholinergic receptor, nicotinic, alpha 5 (neuronal) (CHRNA5), mRNA. [Source:RefSeq mRNA;Acc:NM_001033934]	99.07	99.30	1	1	431	432	468
1139	CHRNA7	NP_000737.1	ENSPTRG00000006865	ENSPTRT00000012669	CHRFAM7A	CHRNA7 (cholinergic receptor, nicotinic, alpha 7, exons 5-10) and FAM7A (family with sequence similarity 7A, exons A-E) fusion [Source:HGNC Symbol;Acc:15781]	100.00	100.00	0	0	423	424	502
1140	CHRNB1	NP_000738.2	ENSPTRG00000008689	ENSPTRT00000016011	CHRNB1	cholinergic receptor, nicotinic, beta 1 (muscle) [Source:HGNC Symbol;Acc:1961]	99.20	99.60	0	0	501	502	501
1140	CHRNB1	NP_000738.2	ENSPTRG00000009914	ENSPTRT00000018203	null	Uncharacterized protein [Source:UniProtKB/TrEMBL;Acc:H2QEC1]	50.00	68.18	0	0	22	75	501
1141	CHRNB2	NP_000739.1	ENSPTRG00000001389	ENSPTRT00000002545	CHRNB2	cholinergic receptor, nicotinic, beta 2 (neuronal) [Source:HGNC Symbol;Acc:1962]	100.00	100.00	0	0	502	503	502
1142	CHRNB3	NP_000740.1	ENSPTRG00000020209	ENSPTRT00000062178	CHRNB3	Pan troglodytes cholinergic receptor, nicotinic, beta 3 (neuronal) (CHRNB3), mRNA. [Source:RefSeq mRNA;Acc:NM_001033933]	99.78	100.00	0	0	458	459	458
1143	CHRNB4	NP_000741.1	ENSPTRG00000007348	ENSPTRT00000013550	CHRNB4	cholinergic receptor, nicotinic, beta 4 (neuronal) [Source:HGNC Symbol;Acc:1964]	98.14	98.84	0	0	430	431	498
1144	CHRND	NP_000742.1	ENSPTRG00000013040	ENSPTRT00000024174	CHRND	cholinergic receptor, nicotinic, delta (muscle) [Source:HGNC Symbol;Acc:1965]	98.85	99.43	0	0	349	410	517
1312	COMT	NP_000745.1	ENSPTRG00000014070	ENSPTRT00000026282	COMT	Catechol-O-methyltransferase; Uncharacterized protein [Source:UniProtKB/TrEMBL;Acc:H2QL91]	99.26	99.63	0	0	271	272	271
1384	CRAT	NP_000746.2	ENSPTRG00000021452	ENSPTRT00000039709	CRAT	Carnitine O-acetyltransferase; Uncharacterized protein [Source:UniProtKB/TrEMBL;Acc:H2QY07]	99.04	99.36	0	0	626	627	626
1392	CRH	NP_000747.1	ENSPTRG00000020304	ENSPTRT00000037603	CRH	corticotropin releasing hormone [Source:HGNC Symbol;Acc:2355]	100.00	100.00	0	0	196	197	196
1437	CSF2	NP_000749.2	ENSPTRG00000017212	ENSPTRT00000031869	CSF2	colony stimulating factor 2 (granulocyte-macrophage) [Source:HGNC Symbol;Acc:2434]	98.61	99.31	0	0	144	145	144
1440	CSF3	NP_000750.1	ENSPTRG00000024346	ENSPTRT00000046765	CSF3	Uncharacterized protein [Source:UniProtKB/TrEMBL;Acc:H2R024]	99.52	99.52	0	0	207	208	207
1544	CYP1A2	NP_000752.2	ENSPTRG00000007281	ENSPTRT00000013446	CYP1A2	cytochrome P450, family 1, subfamily A, polypeptide 2 [Source:HGNC Symbol;Acc:2596]	72.87	77.13	6	73	516	444	516
1551	CYP3A7	NP_000756.3	ENSPTRG00000019459	ENSPTRT00000036024	CYP3A67	Cyp3a67; Cytochrome P450 3A67; Uncharacterized protein [Source:UniProtKB/TrEMBL;Acc:A4ZZ69]	93.24	96.62	0	0	503	503	503
1553	CYP2A13	NP_000757.2	ENSPTRG00000011014	ENSPTRT00000020444	null	Uncharacterized protein [Source:UniProtKB/TrEMBL;Acc:H2R633]	97.40	98.51	1	2	269	267	494
1553	CYP2A13	NP_000757.2	ENSPTRG00000011015	ENSPTRT00000020463	null	Uncharacterized protein [Source:UniProtKB/TrEMBL;Acc:H2QGD5]	86.21	90.47	4	4	493	491	494
1553	CYP2A13	NP_000757.2	ENSPTRG00000011016	ENSPTRT00000020466	null	Uncharacterized protein [Source:UniProtKB/TrEMBL;Acc:H2QGD6]	51.44	69.71	2	2	208	274	494
1553	CYP2A13	NP_000757.2	ENSPTRG00000011016	ENSPTRT00000072380	null	Uncharacterized protein [Source:UniProtKB/TrEMBL;Acc:H2QGD6]	61.52	77.88	3	13	434	422	494
1553	CYP2A13	NP_000757.2	ENSPTRG00000022528	ENSPTRT00000050028	null	Uncharacterized protein [Source:UniProtKB/TrEMBL;Acc:H2R634]	56.80	76.92	0	0	169	170	494
1555	CYP2B6	NP_000758.1	ENSPTRG00000023029	ENSPTRT00000043447	null	Uncharacterized protein [Source:UniProtKB/TrEMBL;Acc:H2R0G3]	77.73	78.52	2	54	256	328	491
1555	CYP2B6	NP_000758.1	ENSPTRG00000023029	ENSPTRT00000076360	null	Uncharacterized protein [Source:UniProtKB/TrEMBL;Acc:H2R0G3]	97.22	98.15	0	0	108	229	491
1555	CYP2B6	NP_000758.1	ENSPTRG00000033855	ENSPTRT00000020459	CYP2B6	cytochrome P450, family 2, subfamily B, polypeptide 6 [Source:HGNC Symbol;Acc:2615]	88.79	92.38	4	18	446	429	491
1557	CYP2C19	NP_000760.1	ENSPTRG00000002779	ENSPTRT00000005248	CYP2C19	cytochrome P450, family 2, subfamily C, polypeptide 19 [Source:HGNC Symbol;Acc:2621]	98.57	99.39	0	0	490	491	490
1558	CYP2C8	NP_000761.3	ENSPTRG00000002781	ENSPTRT00000005250	CYP2C8	cytochrome P450, family 2, subfamily C, polypeptide 8 [Source:HGNC Symbol;Acc:2622]	97.96	98.78	0	0	490	491	490
1559	CYP2C9	NP_000762.2	ENSPTRG00000002780	ENSPTRT00000005249	CYP2C9	cytochrome P450, family 2, subfamily C, polypeptide 9 [Source:HGNC Symbol;Acc:2623]	99.39	99.59	0	0	490	491	490
1571	CYP2E1	NP_000764.1	ENSPTRG00000003099	ENSPTRT00000005910	CYP2E1	cytochrome P450, family 2, subfamily E, polypeptide 1 [Source:HGNC Symbol;Acc:2631]	93.51	95.13	1	3	493	490	493
1573	CYP2J2	NP_000766.2	ENSPTRG00000000800	ENSPTRT00000001510	CYP2J2	cytochrome P450, family 2, subfamily J, polypeptide 2 [Source:HGNC Symbol;Acc:2634]	98.61	99.20	0	0	502	503	502
1577	CYP3A5	NP_000768.1	ENSPTRG00000019458	ENSPTRT00000036022	CYP3A5	Pan troglodytes cytochrome P450, family 3, subfamily A, polypeptide 5 (CYP3A5), mRNA. [Source:RefSeq mRNA;Acc:NM_001093777]	99.40	99.80	0	0	502	503	502
1579	CYP4A11	NP_000769.2	ENSPTRG00000000705	ENSPTRT00000001344	CYP4A11	cytochrome P450, family 4, subfamily A, polypeptide 11 [Source:HGNC Symbol;Acc:2642]	98.68	98.90	0	0	455	456	519
1581	CYP7A1	NP_000771.2	ENSPTRG00000020275	ENSPTRT00000037557	CYP7A1	cytochrome P450, family 7, subfamily A, polypeptide 1 [Source:HGNC Symbol;Acc:2651]	99.80	100.00	0	0	504	505	504
1592	CYP26A1	NP_000774.2	ENSPTRG00000002763	ENSPTRT00000043378	CYP26A1	cytochrome P450, family 26, subfamily A, polypeptide 1 [Source:HGNC Symbol;Acc:2603]	99.80	99.80	0	0	497	498	497
1593	CYP27A1	NP_000775.1	ENSPTRG00000012928	ENSPTRT00000023961	CYP27A1	cytochrome P450, family 27, subfamily A, polypeptide 1 [Source:HGNC Symbol;Acc:2605]	99.44	99.81	0	0	531	532	531
1594	CYP27B1	NP_000776.1	ENSPTRG00000005149	ENSPTRT00000009470	CYP27B1	cytochrome P450, family 27, subfamily B, polypeptide 1 [Source:HGNC Symbol;Acc:2606]	99.61	99.61	0	0	508	509	508
1595	CYP51A1	NP_000777.1	ENSPTRG00000019391	ENSPTRT00000035893	CYP51A1	Cytochrome P450, family 51, subfamily A, polypeptide 1; Uncharacterized protein [Source:UniProtKB/TrEMBL;Acc:H2QUX0]	99.21	99.61	0	0	509	510	509
1621	DBH	NP_000778.3	ENSPTRG00000021521	ENSPTRT00000039857	DBH	dopamine beta-hydroxylase (dopamine beta-monooxygenase) [Source:HGNC Symbol;Acc:2689]	99.19	99.84	0	0	617	618	617
1633	DCK	NP_000779.1	ENSPTRG00000016139	ENSPTRT00000030056	DCK	deoxycytidine kinase [Source:HGNC Symbol;Acc:2704]	98.41	99.21	0	0	252	318	260
1633	DCK	NP_000779.1	ENSPTRG00000040851	ENSPTRT00000073483	null	Uncharacterized protein [Source:UniProtKB/TrEMBL;Acc:H2RGN4]	27.54	40.58	0	0	69	155	260
1636	ACE	NP_000780.1	ENSPTRG00000009513	ENSPTRT00000017440	ACE	Pan troglodytes angiotensin I converting enzyme (peptidyl-dipeptidase A) 1 (ACE), mRNA. [Source:RefSeq mRNA;Acc:NM_001008995]	95.25	97.06	0	0	884	885	1306
1636	ACE	NP_000780.1	ENSPTRG00000009513	ENSPTRT00000049041	ACE	Pan troglodytes angiotensin I converting enzyme (peptidyl-dipeptidase A) 1 (ACE), mRNA. [Source:RefSeq mRNA;Acc:NM_001008995]	89.66	92.68	5	8	1257	1250	1306
1719	DHFR	NP_000782.1	ENSPTRG00000017042	ENSPTRT00000031586	DHFR	Dihydrofolate reductase; Uncharacterized protein [Source:UniProtKB/TrEMBL;Acc:H2QR61]	99.47	100.00	0	0	187	188	187
1733	DIO1	NP_000783.2	ENSPTRG00000000761	ENSPTRT00000043952	DIO1	Pan troglodytes deiodinase, iodothyronine, type I (DIO1), mRNA. [Source:RefSeq mRNA;Acc:NM_001122651]	98.39	99.20	1	1	249	249	249
1812	DRD1	NP_000785.1	ENSPTRG00000017549	ENSPTRT00000032437	DRD1	Dopamine receptor D1; Uncharacterized protein [Source:UniProtKB/TrEMBL;Acc:H2QS18]	100.00	100.00	0	0	446	447	446
1813	DRD2	NP_000786.1	ENSPTRG00000004295	ENSPTRT00000047477	DRD2	Pan troglodytes dopamine receptor D2 (DRD2), mRNA. [Source:RefSeq mRNA;Acc:NM_001033928]	99.77	100.00	0	0	443	444	443
1814	DRD3	NP_000787.2	ENSPTRG00000015241	ENSPTRT00000028481	DRD3	Pan troglodytes dopamine receptor D3 (DRD3), mRNA. [Source:RefSeq mRNA;Acc:NM_001033912]	99.50	99.75	0	0	400	401	400
1815	DRD4	NP_000788.2	ENSPTRG00000003128	ENSPTRT00000005972	DRD4	Uncharacterized protein [Source:UniProtKB/TrEMBL;Acc:H2Q2V4]	95.44	95.77	0	0	307	308	419
1816	DRD5	NP_000789.1	ENSPTRG00000031262	ENSPTRT00000060348	DRD5	dopamine receptor D5 [Source:HGNC Symbol;Acc:3026]	98.53	98.95	0	0	477	478	477
2056	EPO	NP_000790.2	ENSPTRG00000019505	ENSPTRT00000036117	EPO	erythropoietin [Source:HGNC Symbol;Acc:3415]	99.48	99.48	0	0	193	194	193
2246	FGF1	NP_000791.1	ENSPTRG00000017361	ENSPTRT00000032123	FGF1	fibroblast growth factor 1 (acidic) [Source:HGNC Symbol;Acc:3665]	100.00	100.00	0	0	155	156	155
2280	FKBP1A	NP_000792.1	ENSPTRG00000013163	ENSPTRT00000024425	FKBP1A	Peptidyl-prolyl cis-trans isomerase [Source:UniProtKB/TrEMBL;Acc:H2QJT5]	100.00	100.00	0	0	108	109	108
2348	FOLR1	NP_000793.1	ENSPTRG00000004029	ENSPTRT00000007511	FOLR1	folate receptor 1 (adult) [Source:HGNC Symbol;Acc:3791]	94.26	94.26	1	12	244	246	257
2350	FOLR2	NP_000794.3	ENSPTRG00000004030	ENSPTRT00000007513	FOLR2	folate receptor 2 (fetal) [Source:HGNC Symbol;Acc:3793]	98.82	98.82	0	0	255	256	255
2352	FOLR3	NP_000795.2	ENSPTRG00000004027	ENSPTRT00000007508	FOLR3	folate receptor 3 (gamma) [Source:HGNC Symbol;Acc:3795]	67.60	71.43	3	42	287	288	245
2520	GAST	NP_000796.1	ENSPTRG00000009176	ENSPTRT00000016884	GAST	gastrin [Source:HGNC Symbol;Acc:4164]	100.00	100.00	0	0	101	102	101
2554	GABRA1	NP_000797.2	ENSPTRG00000017499	ENSPTRT00000032353	GABRA1	gamma-aminobutyric acid (GABA) A receptor, alpha 1 [Source:HGNC Symbol;Acc:4075]	100.00	100.00	0	0	456	457	456
2556	GABRA3	NP_000799.1	ENSPTRG00000003187	ENSPTRT00000006107	null	Uncharacterized protein [Source:UniProtKB/TrEMBL;Acc:H2Q2X4]	57.89	68.42	0	0	19	60	492
2556	GABRA3	NP_000799.1	ENSPTRG00000022383	ENSPTRT00000041759	GABRA3	gamma-aminobutyric acid (GABA) A receptor, alpha 3 [Source:HGNC Symbol;Acc:4077]	100.00	100.00	0	0	311	311	492
2557	GABRA4	NP_000800.2	ENSPTRG00000016029	ENSPTRT00000029885	GABRA4	gamma-aminobutyric acid (GABA) A receptor, alpha 4 [Source:HGNC Symbol;Acc:4078]	100.00	100.00	0	0	554	555	554
2558	GABRA5	NP_000801.1	ENSPTRG00000006832	ENSPTRT00000012611	GABRA5	Uncharacterized protein [Source:UniProtKB/TrEMBL;Acc:H2Q919]	100.00	100.00	0	0	462	463	462
2559	GABRA6	NP_000802.2	ENSPTRG00000017497	ENSPTRT00000032351	GABRA6	gamma-aminobutyric acid (GABA) A receptor, alpha 6 [Source:HGNC Symbol;Acc:4080]	99.34	99.56	0	0	453	454	453
2560	GABRB1	NP_000803.2	ENSPTRG00000016030	ENSPTRT00000029887	GABRB1	gamma-aminobutyric acid (GABA) A receptor, beta 1 [Source:HGNC Symbol;Acc:4081]	100.00	100.00	0	0	474	475	474
2562	GABRB3	NP_000805.1	ENSPTRG00000006831	ENSPTRT00000044314	GABRB3	gamma-aminobutyric acid (GABA) A receptor, beta 3 [Source:HGNC Symbol;Acc:4083]	99.78	100.00	0	0	447	530	473
2563	GABRD	NP_000806.2	ENSPTRG00000023374	ENSPTRT00000045105	GABRD	gamma-aminobutyric acid (GABA) A receptor, delta [Source:HGNC Symbol;Acc:4084]	100.00	100.00	0	0	429	430	452
2571	GAD1	NP_000808.2	ENSPTRG00000012626	ENSPTRT00000023393	GAD1	Pan troglodytes glutamate decarboxylase 1 (brain, 67kDa) (GAD1), mRNA. [Source:RefSeq mRNA;Acc:NM_001034113]	99.49	100.00	0	0	594	595	594
2572	GAD2	NP_000809.1	ENSPTRG00000002372	ENSPTRT00000004352	GAD2	glutamate decarboxylase 2 (pancreatic islets and brain, 65kDa) [Source:HGNC Symbol;Acc:4093]	99.66	99.83	0	0	585	586	585
2621	GAS6	NP_000811.1	ENSPTRG00000006066	ENSPTRT00000046016	GAS6	growth arrest-specific 6 [Source:HGNC Symbol;Acc:4168]	75.72	76.99	6	106	552	588	678
2677	GGCX	NP_000812.2	ENSPTRG00000012135	ENSPTRT00000022556	GGCX	Gamma-glutamyl carboxylase; Uncharacterized protein [Source:UniProtKB/TrEMBL;Acc:H2QI94]	99.21	99.60	0	0	758	759	758
2692	GHRHR	NP_000814.2	ENSPTRG00000019048	ENSPTRT00000035207	GHRHR	growth hormone releasing hormone receptor [Source:HGNC Symbol;Acc:4266]	99.05	99.29	0	0	423	424	423
2891	GRIA2	NP_000817.2	ENSPTRG00000016548	ENSPTRT00000030759	GRIA2	Pan troglodytes glutamate receptor, ionotropic, AMPA 2 (GRIA2), transcript variant 2, mRNA. [Source:RefSeq mRNA;Acc:NM_001184995]	99.89	100.00	0	0	883	884	883
2890	GRIA1	NP_000818.2	ENSPTRG00000002073	ENSPTRT00000003796	C1orf145	chromosome 1 open reading frame 145 [Source:HGNC Symbol;Acc:32047]	57.89	73.68	0	0	19	79	906
2890	GRIA1	NP_000818.2	ENSPTRG00000017441	ENSPTRT00000032251	GRIA1	Glutamate receptor, ionotropic, AMPA 1; Uncharacterized protein [Source:UniProtKB/TrEMBL;Acc:H2QRU7]	100.00	100.00	0	0	906	907	906
2892	GRIA3	NP_000819.3	ENSPTRG00000022245	ENSPTRT00000041463	GRIA3	glutamate receptor, ionotropic, AMPA 3 [Source:HGNC Symbol;Acc:4573]	99.78	99.78	0	0	894	895	894
2893	GRIA4	NP_000820.3	ENSPTRG00000004233	ENSPTRT00000007896	GRIA4	glutamate receptor, ionotropic, AMPA 4 [Source:HGNC Symbol;Acc:4574]	98.56	98.67	1	1	902	902	902
2897	GRIK1	NP_000821.1	ENSPTRG00000013825	ENSPTRT00000025803	GRIK1	Pan troglodytes glutamate receptor, ionotropic, kainate 1 (GRIK1), mRNA. [Source:RefSeq mRNA;Acc:NM_001164702]	99.89	100.00	0	0	918	918	918
2897	GRIK1	NP_000821.1	ENSPTRG00000013825	ENSPTRT00000066968	GRIK1	Pan troglodytes glutamate receptor, ionotropic, kainate 1 (GRIK1), mRNA. [Source:RefSeq mRNA;Acc:NM_001164702]	99.77	99.77	1	2	881	882	918
2899	GRIK3	NP_000822.2	ENSPTRG00000000543	ENSPTRT00000001067	GRIK3	glutamate receptor, ionotropic, kainate 3 [Source:HGNC Symbol;Acc:4581]	99.56	99.89	0	0	919	920	919
2904	GRIN2B	NP_000825.2	ENSPTRG00000004718	ENSPTRT00000008723	GRIN2B	glutamate receptor, ionotropic, N-methyl D-aspartate 2B [Source:HGNC Symbol;Acc:4586]	99.93	99.93	0	0	1484	1485	1484
2905	GRIN2C	NP_000826.2	ENSPTRG00000009619	ENSPTRT00000017643	GRIN2C	glutamate receptor, ionotropic, N-methyl D-aspartate 2C [Source:HGNC Symbol;Acc:4587]	89.64	90.32	19	49	878	1112	1233
2907	GRINA	NP_000828.1	ENSPTRG00000020674	ENSPTRT00000038248	GRINA	glutamate receptor, ionotropic, N-methyl D-aspartate-associated protein 1 (glutamate binding) [Source:HGNC Symbol;Acc:4589]	98.92	98.92	0	0	371	372	371
2907	GRINA	NP_000828.1	ENSPTRG00000040646	ENSPTRT00000072972	C21orf54	chromosome 21 open reading frame 54 [Source:HGNC Symbol;Acc:1296]	40.00	55.00	2	4	40	109	371
2912	GRM2	NP_000830.2	ENSPTRG00000014976	ENSPTRT00000042168	GRM2	glutamate receptor, metabotropic 2 [Source:HGNC Symbol;Acc:4594]	94.04	94.04	6	42	872	831	872
2913	GRM3	NP_000831.2	ENSPTRG00000019361	ENSPTRT00000035823	GRM3	glutamate receptor, metabotropic 3 [Source:HGNC Symbol;Acc:4595]	99.66	99.77	0	0	879	880	879
2914	GRM4	NP_000832.1	ENSPTRG00000018059	ENSPTRT00000033382	GRM4	Glutamate receptor, metabotropic 4; Uncharacterized protein [Source:UniProtKB/TrEMBL;Acc:C7G3M9]	99.89	99.89	0	0	912	913	912
2916	GRM6	NP_000834.2	ENSPTRG00000017612	ENSPTRT00000032564	GRM6	Pan troglodytes glutamate receptor, metabotropic 6 (GRM6), mRNA. [Source:RefSeq mRNA;Acc:NM_001164699]	98.75	99.20	1	2	879	880	877
2939	GSTA2	NP_000837.3	ENSPTRG00000018280	ENSPTRT00000033794	GSTA2	glutathione S-transferase alpha 2 [Source:HGNC Symbol;Acc:4627]	99.10	99.55	0	0	222	223	222
2940	GSTA3	NP_000838.3	ENSPTRG00000018284	ENSPTRT00000033799	GSTA3	glutathione S-transferase alpha 3 [Source:HGNC Symbol;Acc:4628]	99.10	99.55	0	0	222	223	222
2947	GSTM3	NP_000840.2	ENSPTRG00000001063	ENSPTRT00000001999	GSTM3	Pan troglodytes glutathione S-transferase mu 3 (brain) (GSTM3), mRNA. [Source:RefSeq mRNA;Acc:NM_001246568]	99.56	99.56	0	0	225	226	225
2948	GSTM4	NP_000841.1	ENSPTRG00000001060	ENSPTRT00000067199	GSTM4	Glutathione S-transferase mu 4; Uncharacterized protein [Source:UniProtKB/TrEMBL;Acc:H2RDF8]	99.08	99.08	0	0	218	219	218
2949	GSTM5	NP_000842.2	ENSPTRG00000001062	ENSPTRT00000001993	GSTM5	glutathione S-transferase mu 5 [Source:HGNC Symbol;Acc:4637]	92.91	95.04	1	2	141	203	218
2949	GSTM5	NP_000842.2	ENSPTRG00000001062	ENSPTRT00000001998	GSTM5	glutathione S-transferase mu 5 [Source:HGNC Symbol;Acc:4637]	90.72	91.14	1	19	237	238	218
2950	GSTP1	NP_000843.1	ENSPTRG00000003968	ENSPTRT00000007401	GSTP1	glutathione S-transferase pi 1 [Source:HGNC Symbol;Acc:4638]	99.52	100.00	0	0	210	211	210
2952	GSTT1	NP_000844.2	ENSPTRG00000014166	ENSPTRT00000026462	GSTT1	Glutathione S-transferase theta 1; Uncharacterized protein [Source:UniProtKB/TrEMBL;Acc:H2QLD4]	100.00	100.00	0	0	240	241	240
2953	GSTT2	NP_000845.2	ENSPTRG00000014160	ENSPTRT00000026456	GSTT2B	Uncharacterized protein [Source:UniProtKB/TrEMBL;Acc:H2QLD2]	99.18	100.00	0	0	244	245	244
2977	GUCY1A2	NP_000846.1	ENSPTRG00000004238	ENSPTRT00000007905	GUCY1A2	guanylate cyclase 1, soluble, alpha 2 [Source:HGNC Symbol;Acc:4684]	96.29	96.82	2	23	755	756	732
2983	GUCY1B3	NP_000848.1	ENSPTRG00000016542	ENSPTRT00000030753	GUCY1B3	guanylate cyclase 1, soluble, beta 3 [Source:HGNC Symbol;Acc:4687]	100.00	100.00	0	0	619	620	619
2987	GUK1	NP_000849.1	ENSPTRG00000002069	ENSPTRT00000058122	GUK1	guanylate kinase 1 [Source:HGNC Symbol;Acc:4693]	98.75	100.00	0	0	160	160	197
3156	HMGCR	NP_000850.1	ENSPTRG00000016994	ENSPTRT00000031507	HMGCR	3-hydroxy-3-methylglutaryl-CoA reductase; Uncharacterized protein [Source:UniProtKB/TrEMBL;Acc:H2QR35]	99.77	99.77	0	0	888	889	888
3248	HPGD	NP_000851.2	ENSPTRG00000016606	ENSPTRT00000030853	HPGD	hydroxyprostaglandin dehydrogenase 15-(NAD) [Source:HGNC Symbol;Acc:5154]	100.00	100.00	0	0	266	267	266
3269	HRH1	NP_000852.1	ENSPTRG00000030304	ENSPTRT00000058556	HRH1	Pan troglodytes histamine receptor H1 (HRH1), mRNA. [Source:RefSeq mRNA;Acc:NM_001114165]	98.77	99.38	0	0	487	488	487
3283	HSD3B1	NP_000853.1	ENSPTRG00000024031	ENSPTRT00000002183	HSD3B1	hydroxy-delta-5-steroid dehydrogenase, 3 beta- and steroid delta-isomerase 1 [Source:HGNC Symbol;Acc:5217]	99.20	99.46	0	0	373	374	373
3351	HTR1B	NP_000854.1	ENSPTRG00000018361	ENSPTRT00000033962	HTR1B	Pan troglodytes 5-hydroxytryptamine (serotonin) receptor 1B, G protein-coupled (HTR1B), mRNA. [Source:RefSeq mRNA;Acc:NM_001009102]	100.00	100.00	0	0	390	391	390
3352	HTR1D	NP_000855.1	ENSPTRG00000000323	ENSPTRT00000000643	HTR1D	5-hydroxytryptamine (serotonin) receptor 1D, G protein-coupled [Source:HGNC Symbol;Acc:5289]	99.47	99.73	0	0	377	378	377
3354	HTR1E	NP_000856.1	ENSPTRG00000029524	ENSPTRT00000057034	HTR1E	5-hydroxytryptamine receptor 1E [Source:UniProtKB/Swiss-Prot;Acc:Q9N2B6]	100.00	100.00	0	0	365	366	365
3355	HTR1F	NP_000857.1	ENSPTRG00000015124	ENSPTRT00000028294	HTR1F	Pan troglodytes 5-hydroxytryptamine (serotonin) receptor 1F, G protein-coupled (HTR1F), mRNA. [Source:RefSeq mRNA;Acc:NM_001195269]	100.00	100.00	0	0	366	367	366
3357	HTR2B	NP_000858.3	ENSPTRG00000013022	ENSPTRT00000024141	HTR2B	Uncharacterized protein [Source:UniProtKB/TrEMBL;Acc:H2QJL0]	99.58	99.79	0	0	481	482	481
3358	HTR2C	NP_000859.1	ENSPTRG00000022199	ENSPTRT00000041367	HTR2C	Pan troglodytes 5-hydroxytryptamine (serotonin) receptor 2C, G protein-coupled (HTR2C), mRNA. [Source:RefSeq mRNA;Acc:NM_001033932]	99.78	100.00	0	0	458	459	458
3359	HTR3A	NP_000860.2	ENSPTRG00000004301	ENSPTRT00000008004	HTR3A	Uncharacterized protein [Source:UniProtKB/TrEMBL;Acc:H2Q4T1]	98.76	99.59	0	0	484	485	484
3362	HTR6	NP_000862.1	ENSPTRG00000000271	ENSPTRT00000000546	HTR6	Pan troglodytes 5-hydroxytryptamine (serotonin) receptor 6, G protein-coupled (HTR6), mRNA. [Source:RefSeq mRNA;Acc:NM_001034092]	99.32	99.77	0	0	440	441	440
3480	IGF1R	NP_000866.1	ENSPTRG00000007489	ENSPTRT00000013802	IGF1R	Tyrosine-protein kinase receptor [Source:UniProtKB/TrEMBL;Acc:H2QA49]	99.49	99.56	1	3	1367	1365	1367
3482	IGF2R	NP_000867.2	ENSPTRG00000018764	ENSPTRT00000034646	IGF2R	insulin-like growth factor 2 receptor [Source:HGNC Symbol;Acc:5467]	97.51	97.79	1	47	2491	2445	2491
3554	IL1R1	NP_000868.1	ENSPTRG00000012299	ENSPTRT00000022830	IL1R1	interleukin 1 receptor, type I [Source:HGNC Symbol;Acc:5993]	96.84	97.89	1	1	569	568	569
3560	IL2RB	NP_000869.1	ENSPTRG00000014328	ENSPTRT00000026772	IL2RB	interleukin 2 receptor, beta [Source:HGNC Symbol;Acc:6009]	88.75	89.47	3	49	551	503	551
3567	IL5	NP_000870.1	ENSPTRG00000017217	ENSPTRT00000031882	IL5	interleukin 5 (colony-stimulating factor, eosinophil) [Source:HGNC Symbol;Acc:6016]	100.00	100.00	0	0	134	135	134
3574	IL7	NP_000871.1	ENSPTRG00000020362	ENSPTRT00000037698	IL7	Interleukin 7; Uncharacterized protein [Source:UniProtKB/TrEMBL;Acc:H2QWB6]	100.00	100.00	0	0	177	178	177
3592	IL12A	NP_000873.2	ENSPTRG00000015576	ENSPTRT00000029052	IL12A	interleukin 12A (natural killer cell stimulatory factor 1, cytotoxic lymphocyte maturation factor 1, p35) [Source:HGNC Symbol;Acc:5969]	98.81	98.81	1	1	253	253	253
3614	IMPDH1	NP_000874.2	ENSPTRG00000019660	ENSPTRT00000036411	IMPDH1	Inosine-5'-monophosphate dehydrogenase [Source:UniProtKB/TrEMBL;Acc:H2QVB7]	99.83	99.83	0	0	599	600	599
3615	IMPDH2	NP_000875.2	ENSPTRG00000014908	ENSPTRT00000027908	IMPDH2	Inosine-5'-monophosphate dehydrogenase [Source:UniProtKB/TrEMBL;Acc:H2R178]	100.00	100.00	0	0	514	515	514
3676	ITGA4	NP_000876.3	ENSPTRG00000012700	ENSPTRT00000023547	ITGA4	Integrin, alpha 4 (Antigen CD49D, alpha 4 subunit of VLA-4 receptor); Uncharacterized protein [Source:UniProtKB/TrEMBL;Acc:H2QJ29]	99.42	99.90	0	0	1032	1033	1032
3687	ITGAX	NP_000878.2	ENSPTRG00000008043	ENSPTRT00000014838	ITGAX	integrin, alpha X (complement component 3 receptor 4 subunit) [Source:HGNC Symbol;Acc:6152]	94.94	96.40	2	2	751	1048	1163
3694	ITGB6	NP_000879.2	ENSPTRG00000012571	ENSPTRT00000023296	ITGB6	integrin, beta 6 [Source:HGNC Symbol;Acc:6161]	99.49	99.87	0	0	788	789	788
3695	ITGB7	NP_000880.1	ENSPTRG00000005006	ENSPTRT00000009216	ITGB7	Integrin beta [Source:UniProtKB/TrEMBL;Acc:H2Q615]	99.75	99.75	0	0	798	799	798
3762	KCNJ5	NP_000881.3	ENSPTRG00000004469	ENSPTRT00000008277	KCNJ5	potassium inwardly-rectifying channel, subfamily J, member 5 [Source:HGNC Symbol;Acc:6266]	99.68	100.00	0	0	313	313	419
3759	KCNJ2	NP_000882.1	ENSPTRG00000009590	ENSPTRT00000017585	KCNJ2	Potassium inwardly-rectifying channel, subfamily J, member 2; Uncharacterized protein [Source:UniProtKB/TrEMBL;Acc:H2QDR5]	100.00	100.00	0	0	427	428	427
3827	KNG1	NP_000884.1	ENSPTRG00000015717	ENSPTRT00000029296	KNG1	kininogen 1 [Source:HGNC Symbol;Acc:6383]	99.06	99.53	0	0	427	428	427
3972	LHB	NP_000885.1	ENSPTRG00000011271	ENSPTRT00000020941	LHB	Pan troglodytes luteinizing hormone beta polypeptide (LHB), mRNA. [Source:RefSeq mRNA;Acc:NM_001071803]	99.28	99.28	0	0	139	140	141
4048	LTA4H	NP_000886.1	ENSPTRG00000005321	ENSPTRT00000009777	LTA4H	Leukotriene A4 hydrolase; Uncharacterized protein [Source:UniProtKB/TrEMBL;Acc:H2Q6N3]	100.00	100.00	0	0	611	612	611
4051	CYP4F3	NP_000887.2	ENSPTRG00000010628	ENSPTRT00000019610	CYP4F3	cytochrome P450, family 4, subfamily F, polypeptide 3 [Source:HGNC Symbol;Acc:2646]	99.04	99.23	0	0	520	521	520
4129	MAOB	NP_000889.3	ENSPTRG00000021817	ENSPTRT00000040521	MAOB	monoamine oxidase B [Source:HGNC Symbol;Acc:6834]	99.62	99.62	0	0	520	521	520
4254	KITLG	NP_000890.1	ENSPTRG00000005281	ENSPTRT00000009709	KITLG	KIT ligand; Uncharacterized protein [Source:UniProtKB/TrEMBL;Acc:H2Q6K8]	100.00	100.00	0	0	273	274	273
4256	MGP	NP_000891.2	ENSPTRG00000004727	ENSPTRT00000008732	MGP	Matrix Gla protein; Uncharacterized protein [Source:UniProtKB/TrEMBL;Acc:H2Q5I7]	98.06	99.03	0	0	103	104	103
4306	NR3C2	NP_000892.2	ENSPTRG00000016499	ENSPTRT00000066224	NR3C2	Uncharacterized protein [Source:UniProtKB/TrEMBL;Acc:H2RCT2]	99.49	99.70	0	0	984	985	984
1728	NQO1	NP_000894.1	ENSPTRG00000008284	ENSPTRT00000015279	NQO1	NAD(P)H dehydrogenase, quinone 1 [Source:HGNC Symbol;Acc:2874]	99.27	99.64	0	0	274	275	274
4835	NQO2	NP_000895.2	ENSPTRG00000017670	ENSPTRT00000032662	NQO2	NAD(P)H dehydrogenase, quinone 2; Uncharacterized protein [Source:UniProtKB/TrEMBL;Acc:H2R2Y9]	98.70	99.13	0	0	231	232	231
4852	NPY	NP_000896.1	ENSPTRG00000018992	ENSPTRT00000035112	NPY	neuropeptide Y [Source:HGNC Symbol;Acc:7955]	98.97	98.97	0	0	97	98	97
4881	NPR1	NP_000897.3	ENSPTRG00000001359	ENSPTRT00000002490	NPR1	natriuretic peptide receptor A/guanylate cyclase A (atrionatriuretic peptide receptor A) [Source:HGNC Symbol;Acc:7943]	98.77	98.96	2	2	1061	1060	1061
4883	NPR3	NP_000899.1	ENSPTRG00000016773	ENSPTRT00000031141	NPR3	Natriuretic peptide receptor C/guanylate cyclase C (Atrionatriuretic peptide receptor C); Uncharacterized protein [Source:UniProtKB/TrEMBL;Acc:H2QQQ3]	99.81	99.81	0	0	540	541	540
4886	NPY1R	NP_000900.1	ENSPTRG00000016561	ENSPTRT00000030783	NPY1R	neuropeptide Y receptor Y1 [Source:HGNC Symbol;Acc:7956]	99.74	99.74	1	1	384	384	384
4887	NPY2R	NP_000901.1	ENSPTRG00000016539	ENSPTRT00000030741	NPY2R	Pan troglodytes neuropeptide Y receptor Y2 (NPY2R), mRNA. [Source:RefSeq mRNA;Acc:NM_001012637]	100.00	100.00	0	0	381	382	381
4985	OPRD1	NP_000902.3	ENSPTRG00000000440	ENSPTRT00000000852	OPRD1	opioid receptor, delta 1 [Source:HGNC Symbol;Acc:8153]	99.19	99.19	0	0	372	373	372
4986	OPRK1	NP_000903.2	ENSPTRG00000038846	ENSPTRT00000072626	OPRK1	opioid receptor, kappa 1 [Source:HGNC Symbol;Acc:8154]	99.70	100.00	0	0	328	329	380
5020	OXT	NP_000906.1	ENSPTRG00000013189	ENSPTRT00000024493	OXT	oxytocin/neurophysin I prepropeptide [Source:HGNC Symbol;Acc:8528]	98.40	98.40	0	0	125	126	125
5021	OXTR	NP_000907.2	ENSPTRG00000014582	ENSPTRT00000027267	OXTR	oxytocin receptor [Source:HGNC Symbol;Acc:8529]	98.97	99.49	0	0	389	390	389
5033	P4HA1	NP_000908.2	ENSPTRG00000002619	ENSPTRT00000004929	P4HA1	Prolyl 4-hydroxylase, alpha polypeptide I; Uncharacterized protein [Source:UniProtKB/TrEMBL;Acc:H2Q230]	100.00	100.00	0	0	534	535	534
5034	P4HB	NP_000909.2	ENSPTRG00000009772	ENSPTRT00000017954	P4HB	Pan troglodytes prolyl 4-hydroxylase, beta polypeptide (P4HB), mRNA. [Source:RefSeq mRNA;Acc:NM_001246429]	99.61	99.80	0	0	508	509	508
5066	PAM	NP_000910.2	ENSPTRG00000017110	ENSPTRT00000055601	PAM	Uncharacterized protein [Source:UniProtKB/TrEMBL;Acc:H2R5G8]	99.59	99.69	1	1	974	974	974
5139	PDE3A	NP_000912.3	ENSPTRG00000004748	ENSPTRT00000045962	PDE3A	Phosphodiesterase 3A, cGMP-inhibited; Uncharacterized protein [Source:UniProtKB/TrEMBL;Acc:H2R265]	99.65	99.74	0	0	1141	1142	1141
5140	PDE3B	NP_000913.2	ENSPTRG00000003386	ENSPTRT00000006402	PDE3B	phosphodiesterase 3B, cGMP-inhibited [Source:HGNC Symbol;Acc:8779]	96.23	96.59	4	25	1113	1092	1112
5140	PDE3B	NP_000913.2	ENSPTRG00000003386	ENSPTRT00000073020	PDE3B	phosphodiesterase 3B, cGMP-inhibited [Source:HGNC Symbol;Acc:8779]	94.60	94.87	2	52	1111	1061	1112
5140	PDE3B	NP_000913.2	ENSPTRG00000039235	ENSPTRT00000074325	null	Uncharacterized protein [Source:UniProtKB/TrEMBL;Acc:H2REQ4]	36.36	54.55	0	0	33	38	1112
5153	PDE1B	NP_000915.1	ENSPTRG00000005043	ENSPTRT00000009281	PDE1B	phosphodiesterase 1B, calmodulin-dependent [Source:HGNC Symbol;Acc:8775]	99.44	99.81	0	0	536	537	536
5162	PDHB	NP_000916.2	ENSPTRG00000015059	ENSPTRT00000028191	PDHB	Pan troglodytes pyruvate dehydrogenase (lipoamide) beta (PDHB), nuclear gene encoding mitochondrial protein, mRNA. [Source:RefSeq mRNA;Acc:NM_001246418]	100.00	100.00	0	0	359	360	359
5241	PGR	NP_000917.3	ENSPTRG00000004206	ENSPTRT00000007845	PGR	Uncharacterized protein [Source:UniProtKB/TrEMBL;Acc:H2RAN6]	95.07	95.61	1	1	933	933	933
5241	PGR	NP_000917.3	ENSPTRG00000004206	ENSPTRT00000061688	PGR	Uncharacterized protein [Source:UniProtKB/TrEMBL;Acc:H2RAN6]	95.70	96.69	1	3	302	300	933
5243	ABCB1	NP_000918.2	ENSPTRG00000019369	ENSPTRT00000035843	ABCB1	ATP-binding cassette, sub-family B (MDR/TAP), member 1 [Source:HGNC Symbol;Acc:40]	99.53	99.84	0	0	1280	1281	1280
5319	PLA2G1B	NP_000919.1	ENSPTRG00000005530	ENSPTRT00000010149	PLA2G1B	phospholipase A2, group IB (pancreas) [Source:HGNC Symbol;Acc:9030]	97.97	98.65	0	0	148	149	148
5322	PLA2G5	NP_000920.1	ENSPTRG00000000278	ENSPTRT00000000558	PLA2G5	Phospholipase A2, group V; Uncharacterized protein [Source:UniProtKB/TrEMBL;Acc:H2PY78]	99.28	99.28	0	0	138	139	138
5327	PLAT	NP_000921.1	ENSPTRG00000020201	ENSPTRT00000037437	PLAT	Plasminogen activator, tissue; Uncharacterized protein [Source:UniProtKB/TrEMBL;Acc:H2QW33]	99.64	99.82	0	0	562	563	562
5331	PLCB3	NP_000923.1	ENSPTRG00000003828	ENSPTRT00000007134	PLCB3	Phospholipase C, beta 3 (Phosphatidylinositol-specific); Uncharacterized protein [Source:UniProtKB/TrEMBL;Acc:H2Q3Z3]	99.68	99.76	0	0	1234	1235	1234
5332	PLCB4	NP_000924.3	ENSPTRG00000013242	ENSPTRT00000024618	PLCB4	Phospholipase C, beta 4; Uncharacterized protein [Source:UniProtKB/TrEMBL;Acc:H2QJY5]	99.75	99.92	0	0	1194	1195	1194
5406	PNLIP	NP_000927.1	ENSPTRG00000002970	ENSPTRT00000005665	PNLIP	pancreatic lipase [Source:HGNC Symbol;Acc:9155]	98.92	99.57	0	0	465	466	465
5431	POLR2B	NP_000929.1	ENSPTRG00000016089	ENSPTRT00000029981	POLR2B	DNA-directed RNA polymerase [Source:UniProtKB/TrEMBL;Acc:H2QPI8]	100.00	100.00	0	0	1174	1175	1174
5443	POMC	NP_000930.1	ENSPTRG00000011721	ENSPTRT00000059052	POMC	proopiomelanocortin [Source:HGNC Symbol;Acc:9201]	97.76	97.76	1	1	268	269	267
5447	POR	NP_000932.3	ENSPTRG00000019313	ENSPTRT00000035737	POR	NADPH--cytochrome P450 reductase [Source:UniProtKB/TrEMBL;Acc:H2QUS7]	99.71	100.00	0	0	680	681	680
5479	PPIB	NP_000933.1	ENSPTRG00000007156	ENSPTRT00000013208	PPIB	peptidylprolyl isomerase B (cyclophilin B) [Source:HGNC Symbol;Acc:9255]	99.54	99.54	0	0	216	217	216
5480	PPIC	NP_000934.1	ENSPTRG00000017179	ENSPTRT00000031800	PPIC	peptidylprolyl isomerase C (cyclophilin C) [Source:HGNC Symbol;Acc:9256]	98.11	99.53	0	0	212	213	212
5530	PPP3CA	NP_000935.1	ENSPTRG00000016315	ENSPTRT00000030360	PPP3CA	protein phosphatase 3, catalytic subunit, alpha isozyme [Source:HGNC Symbol;Acc:9314]	99.23	99.42	1	2	521	520	521
5534	PPP3R1	NP_000936.1	ENSPTRG00000041941	ENSPTRT00000022333	null	Uncharacterized protein [Source:UniProtKB/TrEMBL;Acc:H2QI05]	100.00	100.00	0	0	169	190	170
5557	PRIM1	NP_000937.1	ENSPTRG00000022987	ENSPTRT00000049914	PRIM1	DNA primase [Source:UniProtKB/TrEMBL;Acc:H2R0Q8]	100.00	100.00	0	0	420	421	420
5617	PRL	NP_000939.1	ENSPTRG00000017768	ENSPTRT00000032840	PRL	prolactin [Source:HGNC Symbol;Acc:9445]	98.68	99.12	0	0	227	228	227
5617	PRL	NP_000939.1	ENSPTRG00000017768	ENSPTRT00000075013	PRL	prolactin [Source:HGNC Symbol;Acc:9445]	81.94	83.70	1	31	227	197	227
5618	PRLR	NP_000940.1	ENSPTRG00000016787	ENSPTRT00000031165	PRLR	prolactin receptor [Source:HGNC Symbol;Acc:9446]	100.00	100.00	0	0	622	622	622
5639	PRRG2	NP_000942.1	ENSPTRG00000011305	ENSPTRT00000021013	PRRG2	proline rich Gla (G-carboxyglutamic acid) 2 [Source:HGNC Symbol;Acc:9470]	95.05	96.04	0	0	202	203	202
5724	PTAFR	NP_000943.1	ENSPTRG00000000424	ENSPTRT00000000832	PTAFR	platelet-activating factor receptor [Source:HGNC Symbol;Acc:9582]	99.12	99.42	0	0	342	343	342
5729	PTGDR	NP_000944.1	ENSPTRG00000006346	ENSPTRT00000011618	PTGDR	prostaglandin D2 receptor (DP) [Source:HGNC Symbol;Acc:9591]	96.10	96.94	1	9	359	351	359
5730	PTGDS	NP_000945.3	ENSPTRG00000021582	ENSPTRT00000040000	PTGDS	prostaglandin D2 synthase 21kDa (brain) [Source:HGNC Symbol;Acc:9592]	98.63	99.32	0	0	146	149	190
5732	PTGER2	NP_000947.2	ENSPTRG00000006347	ENSPTRT00000011619	PTGER2	prostaglandin E receptor 2 (subtype EP2), 53kDa [Source:HGNC Symbol;Acc:9594]	98.60	98.88	0	0	358	359	358
5734	PTGER4	NP_000949.1	ENSPTRG00000016819	ENSPTRT00000031222	PTGER4	Pan troglodytes prostaglandin E receptor 4 (subtype EP4) (PTGER4), mRNA. [Source:RefSeq mRNA;Acc:NM_001009078]	98.98	99.18	1	2	490	491	488
5737	PTGFR	NP_000950.1	ENSPTRG00000000891	ENSPTRT00000059064	PTGFR	Prostaglandin F receptor (FP); Uncharacterized protein [Source:UniProtKB/TrEMBL;Acc:H2R8Y6]	99.72	100.00	0	0	359	360	359
5739	PTGIR	NP_000951.1	ENSPTRG00000011186	ENSPTRT00000020789	PTGIR	prostaglandin I2 (prostacyclin) receptor (IP) [Source:HGNC Symbol;Acc:9602]	97.93	97.93	2	5	386	382	386
5740	PTGIS	NP_000952.1	ENSPTRG00000013608	ENSPTRT00000049016	PTGIS	prostaglandin I2 (prostacyclin) synthase [Source:HGNC Symbol;Acc:9603]	98.75	98.96	0	0	479	498	500
5742	PTGS1	NP_000953.2	ENSPTRG00000021325	ENSPTRT00000042391	PTGS1	Uncharacterized protein [Source:UniProtKB/TrEMBL;Acc:H2R6C5]	99.29	100.00	0	0	567	568	599
5743	PTGS2	NP_000954.1	ENSPTRG00000001786	ENSPTRT00000003246	PTGS2	Prostaglandin-endoperoxide synthase 2 (Prostaglandin G/H synthase and cyclooxygenase); Uncharacterized protein [Source:UniProtKB/TrEMBL;Acc:H2Q0S9]	99.67	99.67	0	0	604	605	604
5915	RARB	NP_000956.2	ENSPTRG00000014698	ENSPTRT00000027493	RARB	Retinoic acid receptor, beta; Uncharacterized protein [Source:UniProtKB/TrEMBL;Acc:H2QM72]	100.00	100.00	0	0	448	449	448
5916	RARG	NP_000957.1	ENSPTRG00000005007	ENSPTRT00000009219	RARG	Retinoic acid receptor, gamma; Uncharacterized protein [Source:UniProtKB/TrEMBL;Acc:H2Q616]	100.00	100.00	0	0	454	455	454
6124	RPL4	NP_000959.2	ENSPTRG00000007195	ENSPTRT00000013280	RPL4	ribosomal protein L4 [Source:HGNC Symbol;Acc:10353]	99.64	100.00	0	0	278	359	427
6124	RPL4	NP_000959.2	ENSPTRG00000007195	ENSPTRT00000074083	RPL4	ribosomal protein L4 [Source:HGNC Symbol;Acc:10353]	99.64	100.00	0	0	278	338	427
6124	RPL4	NP_000959.2	ENSPTRG00000007195	ENSPTRT00000075753	RPL4	ribosomal protein L4 [Source:HGNC Symbol;Acc:10353]	99.17	100.00	0	0	120	125	427
6125	RPL5	NP_000960.2	ENSPTRG00000000963	ENSPTRT00000001815	RPL5	ribosomal protein L5 [Source:HGNC Symbol;Acc:10360]	100.00	100.00	0	0	297	298	297
6128	RPL6	NP_000961.2	ENSPTRG00000005474	ENSPTRT00000010051	RPL6	Pan troglodytes ribosomal protein L6 (RPL6), mRNA. [Source:RefSeq mRNA;Acc:NM_001246573]	99.65	100.00	0	0	288	288	288
6130	RPL7A	NP_000963.1	ENSPTRG00000029310	ENSPTRT00000047458	RPL7A	Pan troglodytes ribosomal protein L7a (RPL7A), mRNA. [Source:RefSeq mRNA;Acc:NM_001246603]	100.00	100.00	0	0	266	267	266
6135	RPL11	NP_000966.2	ENSPTRG00000000334	ENSPTRT00000000659	RPL11	ribosomal protein L11 [Source:HGNC Symbol;Acc:10301]	72.47	72.47	2	48	178	131	178
6136	RPL12	NP_000967.1	ENSPTRG00000022808	ENSPTRT00000043607	RPL12	Pan troglodytes ribosomal protein L12 (RPL12), mRNA. [Source:RefSeq mRNA;Acc:NM_001251929]	100.00	100.00	0	0	165	166	165
6136	RPL12	NP_000967.1	ENSPTRG00000034348	ENSPTRT00000073902	RPL12	Uncharacterized protein [Source:UniProtKB/TrEMBL;Acc:H2QZG4]	100.00	100.00	0	0	165	165	165
6137	RPL13	NP_000968.2	ENSPTRG00000008480	ENSPTRT00000015631	RPL13	ribosomal protein L13 [Source:HGNC Symbol;Acc:10303]	99.53	100.00	0	0	211	212	211
9349	RPL23	NP_000969.1	ENSPTRG00000009079	ENSPTRT00000016721	RPL23	ribosomal protein L23 [Source:HGNC Symbol;Acc:10316]	100.00	100.00	0	0	140	141	140
6141	RPL18	NP_000970.1	ENSPTRG00000011245	ENSPTRT00000020895	RPL18	ribosomal protein L18 [Source:HGNC Symbol;Acc:10310]	100.00	100.00	0	0	188	189	188
6142	RPL18A	NP_000971.1	ENSPTRG00000010686	ENSPTRT00000019711	RPL18A	Pan troglodytes ribosomal protein L18a (RPL18A), mRNA. [Source:RefSeq mRNA;Acc:NM_001252032]	100.00	100.00	0	0	176	177	176
6142	RPL18A	NP_000971.1	ENSPTRG00000023480	ENSPTRT00000048077	null	60S ribosomal protein L18a [Source:UniProtKB/TrEMBL;Acc:H2R1T5]	97.73	98.30	0	0	176	176	176
6143	RPL19	NP_000972.1	ENSPTRG00000009086	ENSPTRT00000016731	RPL19	ribosomal protein L19 [Source:HGNC Symbol;Acc:10312]	100.00	100.00	0	0	196	197	196
6144	RPL21	NP_000973.2	ENSPTRG00000005728	ENSPTRT00000010549	null	Uncharacterized protein [Source:UniProtKB/TrEMBL;Acc:H2RFG1]	100.00	100.00	0	0	160	161	160
6144	RPL21	NP_000973.2	ENSPTRG00000031094	ENSPTRT00000060019	null	null	100.00	100.00	0	0		160	160
6146	RPL22	NP_000974.1	ENSPTRG00000000076	ENSPTRT00000000172	RPL22	ribosomal protein L22 [Source:HGNC Symbol;Acc:10315]	100.00	100.00	0	0	128	129	128
6147	RPL23A	NP_000975.2	ENSPTRG00000008932	ENSPTRT00000064987	null	Uncharacterized protein [Source:UniProtKB/TrEMBL;Acc:H2RBZ6]	83.04	87.50	0	0	112	122	156
6147	RPL23A	NP_000975.2	ENSPTRG00000029329	ENSPTRT00000019605	RPL23A	ribosomal protein L23a [Source:HGNC Symbol;Acc:10317]	100.00	100.00	0	0	156	156	156
6139	RPL17	NP_000976.1	ENSPTRG00000010012	ENSPTRT00000018373	RPL17	ribosomal protein L17 [Source:HGNC Symbol;Acc:10307]	100.00	100.00	0	0	184	185	184
6152	RPL24	NP_000977.1	ENSPTRG00000015176	ENSPTRT00000028375	null	Uncharacterized protein [Source:UniProtKB/TrEMBL;Acc:H2QN14]	100.00	100.00	0	0	157	158	157
6152	RPL24	NP_000977.1	ENSPTRG00000029670	ENSPTRT00000003283	null	null	99.36	99.36	0	0		157	157
6154	RPL26	NP_000978.1	ENSPTRG00000008742	ENSPTRT00000016094	RPL26	ribosomal protein L26 [Source:HGNC Symbol;Acc:10327]	100.00	100.00	0	0	145	146	145
6154	RPL26	NP_000978.1	ENSPTRG00000017536	ENSPTRT00000032416	null	Uncharacterized protein [Source:UniProtKB/TrEMBL;Acc:H2QS08]	97.24	100.00	0	0	145	145	145
6155	RPL27	NP_000979.1	ENSPTRG00000009232	ENSPTRT00000016973	RPL27	ribosomal protein L27 [Source:HGNC Symbol;Acc:10328]	100.00	100.00	0	0	136	137	136
6156	RPL30	NP_000980.1	ENSPTRG00000020454	ENSPTRT00000037836	RPL30	ribosomal protein L30 [Source:HGNC Symbol;Acc:10333]	100.00	100.00	0	0	115	116	115
6157	RPL27A	NP_000981.1	ENSPTRG00000003333	ENSPTRT00000006317	RPL27A	Pan troglodytes ribosomal protein L27a (RPL27A), mRNA. [Source:RefSeq mRNA;Acc:NM_001034084]	100.00	100.00	0	0	147	148	148
6157	RPL27A	NP_000981.1	ENSPTRG00000034202	ENSPTRT00000064286	RPL27A	ribosomal protein L27a [Source:HGNC Symbol;Acc:10329]	97.96	99.32	0	0	147	147	148
6159	RPL29	NP_000983.1	ENSPTRG00000016733	ENSPTRT00000031080	RPL29	Pan troglodytes ribosomal protein L29 (RPL29), mRNA. [Source:RefSeq mRNA;Acc:NM_001251939]	94.34	94.34	1	4	159	155	159
6160	RPL31	NP_000984.1	ENSPTRG00000030400	ENSPTRT00000022814	null	null	100.00	100.00	0	0		125	126
6160	RPL31	NP_000984.1	ENSPTRG00000030720	ENSPTRT00000059444	null	Uncharacterized protein [Source:UniProtKB/TrEMBL;Acc:H2R9A9]	77.60	82.40	1	1	125	124	125
6164	RPL34	NP_000986.2	ENSPTRG00000016353	ENSPTRT00000048197	RPL34	ribosomal protein L34 [Source:HGNC Symbol;Acc:10340]	100.00	100.00	0	0	117	118	117
6165	RPL35A	NP_000987.2	ENSPTRG00000015800	ENSPTRT00000029460	RPL35A	Pan troglodytes ribosomal protein L35a (RPL35A), mRNA. [Source:RefSeq mRNA;Acc:NM_001251952]	100.00	100.00	0	0	110	111	110
6165	RPL35A	NP_000987.2	ENSPTRG00000041475	ENSPTRT00000075894	RPL35A	Uncharacterized protein [Source:UniProtKB/TrEMBL;Acc:H2RHV5]	100.00	100.00	0	0	110	110	110
6167	RPL37	NP_000988.1	ENSPTRG00000016822	ENSPTRT00000031226	RPL37	Pan troglodytes ribosomal protein L37 (RPL37), mRNA. [Source:RefSeq mRNA;Acc:NM_001246471]	83.33	85.00	0	0	60	75	97
6167	RPL37	NP_000988.1	ENSPTRG00000016822	ENSPTRT00000075311	RPL37	Pan troglodytes ribosomal protein L37 (RPL37), mRNA. [Source:RefSeq mRNA;Acc:NM_001246471]	100.00	100.00	0	0	97	98	97
6168	RPL37A	NP_000989.1	ENSPTRG00000029029	ENSPTRT00000047247	RPL37A	ribosomal protein L37a [Source:HGNC Symbol;Acc:10348]	100.00	100.00	0	0	92	93	92
6169	RPL38	NP_000990.1	ENSPTRG00000023234	ENSPTRT00000049947	RPL38	ribosomal protein L38 [Source:HGNC Symbol;Acc:10349]	100.00	100.00	0	0	70	71	70
6170	RPL39	NP_000991.1	ENSPTRG00000023887	ENSPTRT00000044200	RPL39	ribosomal protein L39 [Source:HGNC Symbol;Acc:10350]	98.04	98.04	0	0	51	52	51
6170	RPL39	NP_000991.1	ENSPTRG00000034098	ENSPTRT00000066482	null	Uncharacterized protein [Source:UniProtKB/TrEMBL;Acc:H2RCZ2]	98.04	98.04	0	0	51	51	51
6176	RPLP1	NP_000994.1	ENSPTRG00000007228	ENSPTRT00000013342	null	Uncharacterized protein [Source:UniProtKB/TrEMBL;Acc:H2Q9Q0]	100.00	100.00	0	0	114	115	114
6176	RPLP1	NP_000994.1	ENSPTRG00000023851	ENSPTRT00000048322	RPLP1	ribosomal protein, large, P1 [Source:HGNC Symbol;Acc:10372]	100.00	100.00	0	0	114	115	114
6181	RPLP2	NP_000995.1	ENSPTRG00000003137	ENSPTRT00000005990	RPLP2	ribosomal protein, large, P2 [Source:HGNC Symbol;Acc:10377]	100.00	100.00	0	0	115	116	115
6189	RPS3A	NP_000997.1	ENSPTRG00000002699	ENSPTRT00000005095	RPS3A	ribosomal protein S3A [Source:HGNC Symbol;Acc:10421]	98.48	98.86	0	0	264	264	264
6191	RPS4X	NP_000998.1	ENSPTRG00000022025	ENSPTRT00000040988	RPS4X	ribosomal protein S4, X-linked [Source:HGNC Symbol;Acc:10424]	100.00	100.00	0	0	263	264	263
6191	RPS4X	NP_000998.1	ENSPTRG00000040359	ENSPTRT00000062502	null	Uncharacterized protein [Source:UniProtKB/TrEMBL;Acc:H2RB54]	98.48	99.24	0	0	263	263	263
6192	RPS4Y1	NP_000999.1	ENSPTRG00000022470	ENSPTRT00000041959	RPS4Y1	Pan troglodytes ribosomal protein S4, Y-linked 1 (RPS4Y1), mRNA. [Source:RefSeq mRNA;Acc:NM_001008987]	99.62	99.62	0	0	263	264	263
6193	RPS5	NP_001000.2	ENSPTRG00000011591	ENSPTRT00000021601	RPS5	ribosomal protein S5 [Source:HGNC Symbol;Acc:10426]	100.00	100.00	0	0	204	205	204
6194	RPS6	NP_001001.2	ENSPTRG00000039153	ENSPTRT00000075488	RPS6	ribosomal protein S6 [Source:HGNC Symbol;Acc:10429]	100.00	100.00	0	0	249	250	249
56606	SLC2A9	NP_001001290.1	ENSPTRG00000015915	ENSPTRT00000029713	SLC2A9	solute carrier family 2 (facilitated glucose transporter), member 9 [Source:HGNC Symbol;Acc:13446]	92.56	93.15	1	33	511	479	511
136541	PRSS58	NP_001001317.1	ENSPTRG00000019787	ENSPTRT00000036651	PRSS58	protease, serine, 58 [Source:HGNC Symbol;Acc:39125]	100.00	100.00	0	0	241	242	241
136541	PRSS58	NP_001001317.1	ENSPTRG00000019788	ENSPTRT00000036652	null	Uncharacterized protein [Source:UniProtKB/TrEMBL;Acc:H2QVI8]	50.00	70.00	1	1	60	163	241
408187	SPINK14	NP_001001325.1	ENSPTRG00000022988	ENSPTRT00000048544	SPINK14	serine peptidase inhibitor, Kazal type 14 (putative) [Source:HGNC Symbol;Acc:33825]	98.97	100.00	0	0	97	98	97
221035	REEP3	NP_001001330.1	ENSPTRG00000002543	ENSPTRT00000064192	REEP3	receptor accessory protein 3 [Source:HGNC Symbol;Acc:23711]	96.09	98.44	1	1	256	258	255
491	ATP2B2	NP_001001331.1	ENSPTRG00000014620	ENSPTRT00000043226	ATP2B2	ATPase, Ca++ transporting, plasma membrane 2 [Source:HGNC Symbol;Acc:815]	91.47	92.36	5	72	1243	1172	1243
408263	FNDC9	NP_001001343.2	ENSPTRG00000041848	ENSPTRT00000072744	FNDC9	fibronectin type III domain containing 9 [Source:HGNC Symbol;Acc:33547]	99.11	99.55	0	0	224	225	224
49861	CLDN20	NP_001001346.1	ENSPTRG00000018731	ENSPTRT00000034583	CLDN20	claudin 20 [Source:HGNC Symbol;Acc:2042]	100.00	100.00	0	0	219	220	219
28511	NKIRAS2	NP_001001349.1	ENSPTRG00000009189	ENSPTRT00000016908	NKIRAS2	NFKB inhibitor interacting Ras-like 2; Uncharacterized protein [Source:UniProtKB/TrEMBL;Acc:H2QD11]	100.00	100.00	0	0	191	192	191
115939	TSR3	NP_001001410.1	ENSPTRG00000007589	ENSPTRT00000014004	TSR3	TSR3, 20S rRNA accumulation, homolog (S. cerevisiae) [Source:HGNC Symbol;Acc:14175]	98.54	98.54	0	0	274	275	312
163223	ZNF676	NP_001001411.2	ENSPTRG00000029064	ENSPTRT00000068145	ZNF676	zinc finger protein 676 [Source:HGNC Symbol;Acc:20429]	99.32	99.83	0	0	588	589	588
255022	CALHM1	NP_001001412.3	ENSPTRG00000002914	ENSPTRT00000005545	CALHM1	calcium homeostasis modulator 1 [Source:HGNC Symbol;Acc:23494]	99.71	99.71	0	0	346	347	346
342897	NCCRP1	NP_001001414.1	ENSPTRG00000010953	ENSPTRT00000020303	NCCRP1	non-specific cytotoxic cell receptor protein 1 homolog (zebrafish) [Source:HGNC Symbol;Acc:33739]	99.64	99.64	0	0	275	276	275
353088	ZNF429	NP_001001415.2	ENSPTRG00000010752	ENSPTRT00000066822	null	null	99.11	99.70	0	0		674	675
353088	ZNF429	NP_001001415.2	ENSPTRG00000023948	ENSPTRT00000019880	ZNF429	zinc finger protein 429 [Source:HGNC Symbol;Acc:20817]	85.90	88.46	0	0	78	112	674
353088	ZNF429	NP_001001415.2	ENSPTRG00000033732	ENSPTRT00000019868	ZNF724P	zinc finger protein 724, pseudogene [Source:HGNC Symbol;Acc:32460]	69.77	79.38	2	31	645	620	674
414059	TBC1D3B	NP_001001417.6	ENSPTRG00000024218	ENSPTRT00000017417	null	Uncharacterized protein [Source:UniProtKB/TrEMBL;Acc:H2QDL8]	92.76	97.37	0	0	152	152	549
414059	TBC1D3B	NP_001001417.6	ENSPTRG00000034386	ENSPTRT00000066233	null	Uncharacterized protein [Source:UniProtKB/TrEMBL;Acc:H2RCT6]	88.30	94.68	0	0	94	162	549
8675	STX16	NP_001001433.1	ENSPTRG00000013674	ENSPTRT00000049435	STX16-NPEPL1	STX16-NPEPL1 readthrough (NMD candidate) [Source:HGNC Symbol;Acc:41993]	98.63	98.97	0	0	291	383	325
388272	C16orf87	NP_001001436.1	ENSPTRG00000008082	ENSPTRT00000014904	C16ORF87	Uncharacterized protein [Source:UniProtKB/TrEMBL;Acc:H2QB16]	95.45	95.45	1	7	154	148	154
414062	CCL3L3	NP_001001437.2	ENSPTRG00000009039	ENSPTRT00000065443	null	Uncharacterized protein [Source:UniProtKB/TrEMBL;Acc:H2RCA1]	93.55	95.70	0	0	93	94	93
339665	SLC35E4	NP_001001479.1	ENSPTRG00000029449	ENSPTRT00000026630	SLC35E4	solute carrier family 35, member E4 [Source:HGNC Symbol;Acc:17058]	95.83	97.22	0	0	216	235	350
439915	KRTAP5-5	NP_001001480.2	ENSPTRG00000028760	ENSPTRT00000046935	null	Uncharacterized protein [Source:UniProtKB/TrEMBL;Acc:H2R2Z6]	87.93	87.93	0	0	58	213	237
439915	KRTAP5-5	NP_001001480.2	ENSPTRG00000028760	ENSPTRT00000055753	null	Uncharacterized protein [Source:UniProtKB/TrEMBL;Acc:H2R2Z6]	87.93	87.93	0	0	58	186	237
55284	UBE2W	NP_001001481.2	ENSPTRG00000020348	ENSPTRT00000045761	UBE2W	ubiquitin-conjugating enzyme E2W (putative) [Source:HGNC Symbol;Acc:25616]	99.37	99.37	0	0	159	160	191
27032	ATP2C1	NP_001001486.1	ENSPTRG00000015390	ENSPTRT00000028742	ATP2C1	ATPase, Ca++ transporting, type 2C, member 1; Uncharacterized protein [Source:UniProtKB/TrEMBL;Acc:H2QND5]	99.89	100.00	0	0	949	950	949
4731	NDUFV3	NP_001001503.1	ENSPTRG00000013949	ENSPTRT00000026023	NDUFV3	Pan troglodytes NADH dehydrogenase (ubiquinone) flavoprotein 3, 10kDa (NDUFV3), nuclear gene encoding mitochondrial protein, mRNA. [Source:RefSeq mRNA;Acc:NM_001071813]	100.00	100.00	0	0	108	109	108
84717	HDGFRP2	NP_001001520.1	ENSPTRG00000010311	ENSPTRT00000018940	null	Uncharacterized protein [Source:UniProtKB/TrEMBL;Acc:H2QF18]	97.36	98.49	0	0	265	490	671
53345	TM6SF2	NP_001001524.2	ENSPTRG00000010736	ENSPTRT00000066341	TM6SF2	transmembrane 6 superfamily member 2 [Source:HGNC Symbol;Acc:11861]	99.73	99.73	0	0	377	378	377
948	CD36	NP_001001548.1	ENSPTRG00000019346	ENSPTRT00000035803	CD36	CD36 molecule (Thrombospondin receptor); Uncharacterized protein [Source:UniProtKB/TrEMBL;Acc:H2QUU6]	99.36	99.79	0	0	472	473	472
414328	IDNK	NP_001001551.2	ENSPTRG00000021054	ENSPTRT00000056505	IDNK	idnK, gluconokinase homolog (E. coli) [Source:HGNC Symbol;Acc:31367]	80.23	81.36	1	29	177	202	187
392255	GDF6	NP_001001557.1	ENSPTRG00000020439	ENSPTRT00000037817	GDF6	growth differentiation factor 6 [Source:HGNC Symbol;Acc:4221]	93.63	93.63	1	22	455	434	455
392255	GDF6	NP_001001557.1	ENSPTRG00000020439	ENSPTRT00000072654	GDF6	growth differentiation factor 6 [Source:HGNC Symbol;Acc:4221]	99.16	99.16	0	0	238	257	455
92609	TIMM50	NP_001001563.1	ENSPTRG00000010973	ENSPTRT00000020336	TIMM50	translocase of inner mitochondrial membrane 50 homolog (S. cerevisiae) [Source:HGNC Symbol;Acc:23656]	99.12	99.12	0	0	456	457	456
92609	TIMM50	NP_001001563.1	ENSPTRG00000030170	ENSPTRT00000058225	null	Uncharacterized protein [Source:UniProtKB/TrEMBL;Acc:H2R849]	32.86	41.43	1	3	70	138	456
130075	OR9A4	NP_001001656.1	ENSPTRG00000040014	ENSPTRT00000073292	OR9A4	olfactory receptor, family 9, subfamily A, member 4 [Source:HGNC Symbol;Acc:15095]	98.09	98.09	0	0	314	315	314
134083	OR2Y1	NP_001001657.1	ENSPTRG00000028465	ENSPTRT00000055309	OR2Y1	olfactory receptor, family 2, subfamily Y, member 1 [Source:HGNC Symbol;Acc:14837]	98.71	99.36	0	0	311	312	311
135941	OR2A14	NP_001001659.1	ENSPTRG00000040320	ENSPTRT00000076268	OR2A14	olfactory receptor, family 2, subfamily A, member 14 [Source:HGNC Symbol;Acc:15084]	94.52	95.81	0	0	310	311	310
144363	LYRM5	NP_001001660.2	ENSPTRG00000029667	ENSPTRT00000057263	LYRM5	LYR motif containing 5; Uncharacterized protein [Source:UniProtKB/TrEMBL;Acc:H2R7A0]	100.00	100.00	0	0	90	91	90
155054	ZNF425	NP_001001661.1	ENSPTRG00000028363	ENSPTRT00000055141	ZNF425	Uncharacterized protein; Zinc finger protein 425 [Source:UniProtKB/TrEMBL;Acc:H2R4W3]	99.60	99.87	0	0	752	753	752
155054	ZNF425	NP_001001661.1	ENSPTRG00000041481	ENSPTRT00000076305	null	Uncharacterized protein [Source:UniProtKB/TrEMBL;Acc:H2RES6]	27.61	39.55	1	4	134	213	752
158431	ZNF782	NP_001001662.1	ENSPTRG00000021157	ENSPTRT00000039123	ZNF782	zinc finger protein 782 [Source:HGNC Symbol;Acc:33110]	99.14	99.57	0	0	699	700	699
255349	TMEM211	NP_001001663.1	ENSPTRG00000029472	ENSPTRT00000056965	TMEM211	transmembrane protein 211 [Source:HGNC Symbol;Acc:33725]	99.22	100.00	0	0	129	201	129
339745	SPOPL	NP_001001664.1	ENSPTRG00000012504	ENSPTRT00000023198	SPOPL	Speckle-type POZ protein-like; Uncharacterized protein [Source:UniProtKB/TrEMBL;Acc:H2QIS3]	100.00	100.00	0	0	392	393	392
339761	CYP27C1	NP_001001665.3	ENSPTRG00000012425	ENSPTRT00000023069	CYP27C1	cytochrome P450, family 27, subfamily C, polypeptide 1 [Source:HGNC Symbol;Acc:33480]	99.73	99.73	0	0	372	373	372
346517	OR6V1	NP_001001667.1	ENSPTRG00000041155	ENSPTRT00000073954	OR6V1	olfactory receptor, family 6, subfamily V, member 1 [Source:HGNC Symbol;Acc:15090]	98.08	98.08	0	0	313	314	313
388566	ZNF470	NP_001001668.3	ENSPTRG00000022937	ENSPTRT00000019908	null	Uncharacterized protein [Source:UniProtKB/TrEMBL;Acc:H2QFX4]	91.49	91.91	2	54	717	664	717
389337	ARHGEF37	NP_001001669.2	ENSPTRG00000017402	ENSPTRT00000032190	ARHGEF37	Rho guanine nucleotide exchange factor (GEF) 37 [Source:HGNC Symbol;Acc:34430]	98.67	99.41	0	0	675	676	675
389763	SPATA31D1	NP_001001670.1	ENSPTRG00000021050	ENSPTRT00000038929	SPATA31D1	SPATA31 subfamily D, member 1 [Source:HGNC Symbol;Acc:37283]	96.45	97.40	1	1	1576	1576	1576
389840	MAP3K15	NP_001001671.3	ENSPTRG00000022605	ENSPTRT00000040294	MAP3K15	mitogen-activated protein kinase kinase kinase 15 [Source:HGNC Symbol;Acc:31689]	88.34	89.88	2	4	326	853	1313
390649	OR4F15	NP_001001674.1	ENSPTRG00000007521	ENSPTRT00000013866	OR4F15	olfactory receptor, family 4, subfamily F, member 15 [Source:HGNC Symbol;Acc:15078]	99.04	99.04	0	0	312	313	312
392399	LCN9	NP_001001676.1	ENSPTRG00000029001	ENSPTRT00000056043	LCN9	lipocalin 9 [Source:HGNC Symbol;Acc:17442]	87.34	89.87	2	15	158	158	176
400569	MED11	NP_001001683.1	ENSPTRG00000008602	ENSPTRT00000015873	MED11	Mediator complex subunit 11; Uncharacterized protein [Source:UniProtKB/TrEMBL;Acc:H2QBY2]	100.00	100.00	0	0	117	118	117
400935	IL17REL	NP_001001694.2	ENSPTRG00000014525	ENSPTRT00000027158	IL17REL	interleukin 17 receptor E-like [Source:HGNC Symbol;Acc:33808]	97.19	97.19	0	0	178	179	336
401535	C9orf170	NP_001001709.1	ENSPTRG00000029233	ENSPTRT00000056496	C9orf170	chromosome 9 open reading frame 170 [Source:HGNC Symbol;Acc:33817]	93.44	94.26	2	2	122	122	121
401565	FAM166A	NP_001001710.1	ENSPTRG00000022939	ENSPTRT00000045096	FAM166A	family with sequence similarity 166, member A [Source:HGNC Symbol;Acc:33818]	97.16	98.42	1	1	317	317	317
387707	CC2D2B	NP_001001732.2	ENSPTRG00000029779	ENSPTRT00000011817	null	null	99.07	99.38	0	0		322	323
353091	RAET1G	NP_001001788.2	ENSPTRG00000029377	ENSPTRT00000056754	null	Uncharacterized protein [Source:UniProtKB/TrEMBL;Acc:H2R6W2]	94.91	97.01	0	0	334	335	334
414236	C10orf55	NP_001001791.2	ENSPTRG00000041808	ENSPTRT00000074981	C10orf55	chromosome 10 open reading frame 55 [Source:HGNC Symbol;Acc:31008]	96.69	96.69	0	0	151	152	151
414919	C8orf82	NP_001001795.1	ENSPTRG00000020712	ENSPTRT00000067642	C8ORF82	Pan troglodytes UPF0598 protein C8orf82-like (C8H8orf82), mRNA. [Source:RefSeq mRNA;Acc:NM_001246478]	98.15	98.15	0	0	216	217	216
403239	OR2T27	NP_001001824.1	ENSPTRG00000030058	ENSPTRT00000058004	null	Uncharacterized protein [Source:UniProtKB/TrEMBL;Acc:H2R7X5]	97.16	98.42	0	0	317	318	317
415117	STX19	NP_001001850.1	ENSPTRG00000015130	ENSPTRT00000028306	STX19	syntaxin 19 [Source:HGNC Symbol;Acc:19300]	99.32	100.00	0	0	294	295	294
145407	C14orf37	NP_001001872.2	ENSPTRG00000006388	ENSPTRT00000011701	C14ORF37	Uncharacterized protein [Source:UniProtKB/TrEMBL;Acc:H2Q8D5]	98.32	98.84	0	0	774	813	774
159119	HSFY2	NP_001001877.1	ENSPTRG00000028817	ENSPTRT00000042012	null	Uncharacterized protein [Source:UniProtKB/TrEMBL;Acc:H2QZC8]	71.50	79.50	4	6	200	197	203
425054	VCX3B	NP_001001888.3	ENSPTRG00000021637	ENSPTRT00000040119	null	Uncharacterized protein [Source:UniProtKB/TrEMBL;Acc:H2QY95]	88.27	95.06	0	0	162	167	246
425054	VCX3B	NP_001001888.3	ENSPTRG00000021644	ENSPTRT00000055080	null	Uncharacterized protein [Source:UniProtKB/TrEMBL;Acc:H2RHJ9]	90.62	97.40	0	0	192	197	246
425054	VCX3B	NP_001001888.3	ENSPTRG00000028321	ENSPTRT00000064102	null	Uncharacterized protein [Source:UniProtKB/TrEMBL;Acc:H2RBG3]	89.44	95.77	0	0	142	147	246
425054	VCX3B	NP_001001888.3	ENSPTRG00000028322	ENSPTRT00000072651	null	Uncharacterized protein [Source:UniProtKB/TrEMBL;Acc:H2RHJ9]	90.62	97.40	0	0	192	197	246
425054	VCX3B	NP_001001888.3	ENSPTRG00000028792	ENSPTRT00000055081	VCX2	variable charge, X-linked 2 [Source:HGNC Symbol;Acc:18158]	84.44	89.63	0	0	135	140	246
425054	VCX3B	NP_001001888.3	ENSPTRG00000029319	ENSPTRT00000056649	null	Uncharacterized protein [Source:UniProtKB/TrEMBL;Acc:H2R5Q7]	88.27	95.06	0	0	162	167	246
50636	ANO7	NP_001001891.2	ENSPTRG00000013119	ENSPTRT00000024350	ANO7	anoctamin 7 [Source:HGNC Symbol;Acc:31677]	98.91	99.19	0	0	737	737	933
26686	OR4E2	NP_001001912.2	ENSPTRG00000041296	ENSPTRT00000075914	OR4E2	olfactory receptor, family 4, subfamily E, member 2 [Source:HGNC Symbol;Acc:8297]	98.72	99.68	0	0	313	314	313
79473	OR52N1	NP_001001913.1	ENSPTRG00000003264	ENSPTRT00000006216	OR52N1	olfactory receptor, family 52, subfamily N, member 1 [Source:HGNC Symbol;Acc:14853]	98.12	98.75	0	0	320	321	320
81469	OR2G3	NP_001001914.1	ENSPTRG00000030073	ENSPTRT00000058017	OR2G3	olfactory receptor, family 2, subfamily G, member 3 [Source:HGNC Symbol;Acc:15008]	98.38	99.03	0	0	309	310	309
81470	OR2G2	NP_001001915.1	ENSPTRG00000002202	ENSPTRT00000004045	OR2G2	olfactory receptor, family 2, subfamily G, member 2 [Source:HGNC Symbol;Acc:15007]	94.95	95.58	0	0	317	318	317
119679	OR52J3	NP_001001916.2	ENSPTRG00000028733	ENSPTRT00000055722	OR52J3	olfactory receptor, family 52, subfamily J, member 3 [Source:HGNC Symbol;Acc:14799]	98.71	99.36	0	0	311	312	311
120796	OR56A1	NP_001001917.2	ENSPTRG00000003274	ENSPTRT00000006226	OR56A1	olfactory receptor, family 56, subfamily A, member 1 [Source:HGNC Symbol;Acc:14781]	98.74	99.69	0	0	318	319	318
127066	OR14C36	NP_001001918.1	ENSPTRG00000002220	ENSPTRT00000004064	OR14C36	olfactory receptor, family 14, subfamily C, member 36 [Source:HGNC Symbol;Acc:15026]	96.47	98.08	0	0	312	313	312
81309	OR4C15	NP_001001920.1	ENSPTRG00000003600	ENSPTRT00000006784	OR4C15	olfactory receptor, family 4, subfamily C, member 15 [Source:HGNC Symbol;Acc:15171]	98.92	98.92	1	1	370	370	370
219447	OR5AS1	NP_001001921.1	ENSPTRG00000003619	ENSPTRT00000006804	OR5AS1	olfactory receptor, family 5, subfamily AS, member 1 [Source:HGNC Symbol;Acc:15261]	98.46	99.07	0	0	324	324	324
392391	OR5C1	NP_001001923.1	ENSPTRG00000021337	ENSPTRT00000039462	OR5C1	olfactory receptor, family 5, subfamily C, member 1 [Source:HGNC Symbol;Acc:8331]	98.12	98.75	0	0	320	321	320
57509	MTUS1	NP_001001924.1	ENSPTRG00000020023	ENSPTRT00000037097	MTUS1	microtubule associated tumor suppressor 1 [Source:HGNC Symbol;Acc:29789]	97.85	98.57	1	1	1118	1118	1270
431707	LHX8	NP_001001933.1	ENSPTRG00000000868	ENSPTRT00000047154	LHX8	LIM homeobox 8 [Source:HGNC Symbol;Acc:28838]	100.00	100.00	0	0	356	357	356
219438	OR5D18	NP_001001952.1	ENSPTRG00000003610	ENSPTRT00000006794	OR5D18	olfactory receptor, family 5, subfamily D, member 18 [Source:HGNC Symbol;Acc:15285]	97.76	99.04	0	0	313	314	313
219870	OR10G9	NP_001001953.1	ENSPTRG00000040805	ENSPTRT00000055158	OR10G8	olfactory receptor, family 10, subfamily G, member 8 [Source:HGNC Symbol;Acc:14845]	90.35	94.21	0	0	311	312	311
219870	OR10G9	NP_001001953.1	ENSPTRG00000042320	ENSPTRT00000075808	OR10G9	olfactory receptor, family 10, subfamily G, member 9 [Source:HGNC Symbol;Acc:15129]	97.11	98.71	0	0	311	312	311
219981	OR5A2	NP_001001954.1	ENSPTRG00000003680	ENSPTRT00000006885	OR5A2	olfactory receptor, family 5, subfamily A, member 2 [Source:HGNC Symbol;Acc:15249]	97.84	98.46	0	0	324	325	324
283092	OR4C13	NP_001001955.2	ENSPTRG00000003594	ENSPTRT00000006778	OR4C13	olfactory receptor, family 4, subfamily C, member 13 [Source:HGNC Symbol;Acc:15169]	96.76	98.38	0	0	309	310	309
343171	OR2W3	NP_001001957.2	ENSPTRG00000041552	ENSPTRT00000075067	OR2W3	olfactory receptor, family 2, subfamily W, member 3 [Source:HGNC Symbol;Acc:15021]	98.09	98.41	0	0	314	315	314
390148	OR5W2	NP_001001960.1	ENSPTRG00000003614	ENSPTRT00000006799	OR5W2	olfactory receptor, family 5, subfamily W, member 2 [Source:HGNC Symbol;Acc:15299]	98.39	98.71	0	0	310	311	310
138803	OR13C3	NP_001001961.1	ENSPTRG00000021210	ENSPTRT00000039222	OR13C3	olfactory receptor, family 13, subfamily C, member 3 [Source:HGNC Symbol;Acc:14704]	97.41	99.14	0	0	347	348	347
127077	OR2T11	NP_001001964.1	ENSPTRG00000002223	ENSPTRT00000004067	OR2T11	olfactory receptor, family 2, subfamily T, member 11 (gene/pseudogene) [Source:HGNC Symbol;Acc:19574]	96.84	98.10	0	0	316	317	316
284532	OR14A16	NP_001001966.1	ENSPTRG00000030069	ENSPTRT00000058013	OR14A16	olfactory receptor, family 14, subfamily A, member 16 [Source:HGNC Symbol;Acc:15022]	95.81	96.45	1	1	310	311	309
284532	OR14A16	NP_001001966.1	ENSPTRG00000030071	ENSPTRT00000058015	OR14K1	olfactory receptor, family 14, subfamily K, member 1 [Source:HGNC Symbol;Acc:15025]	52.30	73.03	4	10	304	314	309
390142	OR5D13	NP_001001967.1	ENSPTRG00000029973	ENSPTRT00000015911	OR5D13	olfactory receptor, family 5, subfamily D, member 13 [Source:HGNC Symbol;Acc:15280]	97.13	97.13	0	0	314	315	314
341799	OR6S1	NP_001001968.1	ENSPTRG00000006100	ENSPTRT00000011188	OR6S1	olfactory receptor, family 6, subfamily S, member 1 [Source:HGNC Symbol;Acc:15363]	97.89	98.19	0	0	331	332	331
509	ATP5C1	NP_001001973.1	ENSPTRG00000002277	ENSPTRT00000044574	ATP5C1	ATP synthase subunit gamma [Source:UniProtKB/TrEMBL;Acc:H2R2Y8]	100.00	100.00	0	0	298	299	298
59338	PLEKHA1	NP_001001974.1	ENSPTRG00000003010	ENSPTRT00000005749	PLEKHA1	Pleckstrin homology domain containing, family A (Phosphoinositide binding specific) member 1; Uncharacterized protein [Source:UniProtKB/TrEMBL;Acc:H2Q2P8]	99.75	99.75	0	0	404	405	404
2824	GPM6B	NP_001001995.1	ENSPTRG00000021676	ENSPTRT00000040193	GPM6B	glycoprotein M6B [Source:HGNC Symbol;Acc:4461]	100.00	100.00	0	0	328	328	328
5394	EXOSC10	NP_001001998.1	ENSPTRG00000000140	ENSPTRT00000043364	EXOSC10	Exosome component 10; Uncharacterized protein [Source:UniProtKB/TrEMBL;Acc:H2R4F4]	99.66	99.89	0	0	885	886	885
54985	HCFC1R1	NP_001002018.1	ENSPTRG00000007679	ENSPTRT00000043068	HCFC1R1	host cell factor C1 regulator 1 (XPO1 dependent) [Source:HGNC Symbol;Acc:21198]	100.00	100.00	0	0	138	139	138
5211	PFKL	NP_001002021.2	ENSPTRG00000022972	ENSPTRT00000045146	PFKL	phosphofructokinase, liver [Source:HGNC Symbol;Acc:8876]	99.52	99.76	1	1	827	827	830
721	C4B	NP_001002029.3	ENSPTRG00000018000	ENSPTRT00000057461	null	Uncharacterized protein [Source:UniProtKB/TrEMBL;Acc:H2R7G4]	99.20	99.37	0	0	1744	1745	1744
150368	FAM109B	NP_001002034.2	ENSPTRG00000014447	ENSPTRT00000026988	FAM109B	family with sequence similarity 109, member B [Source:HGNC Symbol;Acc:27161]	98.46	98.84	0	0	259	260	259
245911	DEFB108B	NP_001002035.1	ENSPTRG00000028485	ENSPTRT00000007492	null	Uncharacterized protein [Source:UniProtKB/TrEMBL;Acc:H2Q4C0]	94.52	98.63	0	0	73	74	73
245911	DEFB108B	NP_001002035.1	ENSPTRG00000031265	ENSPTRT00000060350	DEFB108B	Beta-defensin 108B [Source:UniProtKB/Swiss-Prot;Acc:Q5IAA6]	95.89	100.00	0	0	73	74	73
245911	DEFB108B	NP_001002035.1	ENSPTRG00000034221	ENSPTRT00000065196	null	Uncharacterized protein [Source:UniProtKB/TrEMBL;Acc:H2RC48]	95.89	95.89	1	1	73	73	73
431705	ASTL	NP_001002036.3	ENSPTRG00000012225	ENSPTRT00000022701	ASTL	astacin-like metallo-endopeptidase (M12 family) [Source:HGNC Symbol;Acc:31704]	96.29	96.98	0	0	431	432	431
6201	RPS7	NP_001002.1	ENSPTRG00000011615	ENSPTRT00000021651	RPS7	Pan troglodytes ribosomal protein S7 (RPS7), mRNA. [Source:RefSeq mRNA;Acc:NM_001252001]	100.00	100.00	0	0	194	195	194
6201	RPS7	NP_001002.1	ENSPTRG00000034468	ENSPTRT00000063880	null	Uncharacterized protein [Source:UniProtKB/TrEMBL;Acc:H2RBB3]	97.94	100.00	0	0	194	194	194
3817	KLK2	NP_001002231.1	ENSPTRG00000011359	ENSPTRT00000067265	KLK2	kallikrein-related peptidase 2 [Source:HGNC Symbol;Acc:6363]	98.17	98.78	0	0	164	181	223
51529	ANAPC11	NP_001002244.1	ENSPTRG00000009775	ENSPTRT00000050942	ANAPC11	anaphase promoting complex subunit 11 [Source:HGNC Symbol;Acc:14452]	98.98	98.98	0	0	196	197	196
51529	ANAPC11	NP_001002245.1	ENSPTRG00000009775	ENSPTRT00000017958	ANAPC11	anaphase promoting complex subunit 11 [Source:HGNC Symbol;Acc:14452]	100.00	100.00	0	0	84	85	84
158835	AWAT2	NP_001002254.1	ENSPTRG00000021989	ENSPTRT00000040900	AWAT2	acyl-CoA wax alcohol acyltransferase 2 [Source:HGNC Symbol;Acc:23251]	99.70	99.70	0	0	333	334	333
518	ATP5G3	NP_001002258.1	ENSPTRG00000012661	ENSPTRT00000023462	ATP5G3	ATP synthase, H+ transporting, mitochondrial F0 complex, subunit C3 (Subunit 9); ATP synthase, H+ transporting, mitochondrial Fo complex, subunit C3 (Subunit 9); Uncharacterized protein [Source:UniProtKB/TrEMBL;Acc:H2QJ08]	100.00	100.00	0	0	142	143	142
65981	CAPRIN2	NP_001002259.1	ENSPTRG00000004802	ENSPTRT00000008872	CAPRIN2	Uncharacterized protein [Source:UniProtKB/TrEMBL;Acc:H2Q5P0]	99.65	99.82	0	0	1127	1128	1127
94240	EPSTI1	NP_001002264.1	ENSPTRG00000005830	ENSPTRT00000067655	EPSTI1	epithelial stromal interaction 1 (breast) [Source:HGNC Symbol;Acc:16465]	96.59	97.56	1	1	410	409	410
220972	MARCH8	NP_001002266.1	ENSPTRG00000002459	ENSPTRT00000004582	MARCH8	membrane-associated ring finger (C3HC4) 8, E3 ubiquitin protein ligase [Source:HGNC Symbol;Acc:23356]	97.94	98.97	0	0	291	292	291
2328	FMO3	NP_001002294.1	ENSPTRG00000001670	ENSPTRT00000003026	FMO3	Pan troglodytes flavin containing monooxygenase 3 (FMO3), mRNA. [Source:RefSeq mRNA;Acc:NM_001009092]	99.44	99.44	0	0	532	532	532
2328	FMO3	NP_001002294.1	ENSPTRG00000001671	ENSPTRT00000003027	FMO6P	flavin containing monooxygenase 6 pseudogene [Source:HGNC Symbol;Acc:24024]	70.82	84.94	1	7	538	540	532
2625	GATA3	NP_001002295.1	ENSPTRG00000023695	ENSPTRT00000046668	GATA3	Uncharacterized protein [Source:UniProtKB/TrEMBL;Acc:H2R285]	99.77	99.77	0	0	444	445	444
51125	GOLGA7	NP_001002296.1	ENSPTRG00000020193	ENSPTRT00000037412	GOLGA7	Golgi autoantigen, golgin subfamily a, 7; Uncharacterized protein [Source:UniProtKB/TrEMBL;Acc:H2QW28]	100.00	100.00	0	0	137	138	137
27247	NFU1	NP_001002755.1	ENSPTRG00000012016	ENSPTRT00000022362	NFU1	NFU1 iron-sulfur cluster scaffold homolog; Uncharacterized protein [Source:UniProtKB/TrEMBL;Acc:H2QI15]	99.61	100.00	0	0	254	255	254
119392	SFR1	NP_001002759.1	ENSPTRG00000002922	ENSPTRT00000005567	SFR1	SWI5-dependent recombination repair 1 [Source:HGNC Symbol;Acc:29574]	98.76	99.17	0	0	241	308	245
442867	BPY2B	NP_001002760.1	ENSPTRG00000028812	ENSPTRT00000055823	BPY2	Uncharacterized protein [Source:UniProtKB/TrEMBL;Acc:H2R5S4]	98.11	99.06	0	0	106	107	106
442867	BPY2B	NP_001002760.1	ENSPTRG00000028847	ENSPTRT00000055861	BPY2	Uncharacterized protein [Source:UniProtKB/TrEMBL;Acc:H2R5S4]	98.11	99.06	0	0	106	107	106
54788	DNAJB12	NP_001002762.2	ENSPTRG00000002613	ENSPTRT00000004916	DNAJB12	DnaJ (Hsp40) homolog, subfamily B, member 12; Uncharacterized protein [Source:UniProtKB/TrEMBL;Acc:H2Q226]	99.51	100.00	0	0	409	410	409
79772	MCTP1	NP_001002796.1	ENSPTRG00000017081	ENSPTRT00000067851	MCTP1	multiple C2 domains, transmembrane 1 [Source:HGNC Symbol;Acc:26183]	99.10	99.36	1	2	778	777	778
80223	RAB11FIP1	NP_001002814.2	ENSPTRG00000020164	ENSPTRT00000037352	RAB11FIP1	RAB11 family interacting protein 1 (class I) [Source:HGNC Symbol;Acc:30265]	98.54	98.80	0	0	1163	1172	1283
27124	INPP5J	NP_001002837.1	ENSPTRG00000014262	ENSPTRT00000064430	INPP5J	inositol polyphosphate-5-phosphatase J [Source:HGNC Symbol;Acc:8956]	99.53	99.84	0	0	638	639	638
302	ANXA2	NP_001002858.1	ENSPTRG00000007132	ENSPTRT00000013161	null	Annexin [Source:UniProtKB/TrEMBL;Acc:H2R8D1]	96.92	96.92	1	11	357	347	357
302	ANXA2	NP_001002858.1	ENSPTRG00000020865	ENSPTRT00000038599	null	Annexin [Source:UniProtKB/TrEMBL;Acc:H2QX56]	97.67	98.83	0	0	343	344	357
55727	BTBD7	NP_001002860.2	ENSPTRG00000006663	ENSPTRT00000012267	BTBD7	BTB (POZ) domain containing 7; Uncharacterized protein [Source:UniProtKB/TrEMBL;Acc:H2Q8U1]	99.56	99.65	0	0	1132	1133	1132
8563	THOC5	NP_001002878.1	ENSPTRG00000014225	ENSPTRT00000047002	THOC5	THO complex 5; Uncharacterized protein [Source:UniProtKB/TrEMBL;Acc:H2R061]	99.71	100.00	0	0	683	684	683
127943	FCRLB	NP_001002901.1	ENSPTRG00000001593	ENSPTRT00000002903	FCRLB	Fc receptor-like B [Source:HGNC Symbol;Acc:26431]	99.53	99.53	0	0	426	427	426
390157	OR8K1	NP_001002907.1	ENSPTRG00000029966	ENSPTRT00000057869	OR8K1	olfactory receptor, family 8, subfamily K, member 1 [Source:HGNC Symbol;Acc:14831]	97.48	98.74	0	0	317	320	319
23131	GPATCH8	NP_001002909.1	ENSPTRG00000009278	ENSPTRT00000017050	GPATCH8	G patch domain containing 8; Uncharacterized protein [Source:UniProtKB/TrEMBL;Acc:H2QD73]	99.60	99.73	0	0	1502	1503	1502
23131	GPATCH8	NP_001002909.1	ENSPTRG00000009278	ENSPTRT00000072584	GPATCH8	G patch domain containing 8; Uncharacterized protein [Source:UniProtKB/TrEMBL;Acc:H2QD73]	100.00	100.00	0	0	40	43	1502
23131	GPATCH8	NP_001002909.1	ENSPTRG00000009278	ENSPTRT00000074281	GPATCH8	G patch domain containing 8; Uncharacterized protein [Source:UniProtKB/TrEMBL;Acc:H2QD73]	99.58	99.72	0	0	1424	1425	1502
124274	GPR139	NP_001002911.1	ENSPTRG00000031276	ENSPTRT00000060366	GPR139	G protein-coupled receptor 139 [Source:HGNC Symbol;Acc:19995]	100.00	100.00	0	0	353	354	353
127254	ERICH3	NP_001002912.4	ENSPTRG00000000863	ENSPTRT00000001640	C1orf173	chromosome 1 open reading frame 173 [Source:HGNC Symbol;Acc:25346]	97.97	99.08	0	0	1530	1531	1530
138428	PTRH1	NP_001002913.1	ENSPTRG00000021394	ENSPTRT00000039580	PTRH1	Peptidyl-tRNA hydrolase 1 homolog; Uncharacterized protein [Source:UniProtKB/TrEMBL;Acc:H2R6A7]	100.00	100.00	0	0	214	215	214
147040	KCTD11	NP_001002914.1	ENSPTRG00000008679	ENSPTRT00000015997	KCTD11	Potassium channel tetramerisation domain containing 11; Uncharacterized protein [Source:UniProtKB/TrEMBL;Acc:H2QC32]	99.57	99.57	0	0	232	233	232
147920	IGFL2	NP_001002915.2	ENSPTRG00000041643	ENSPTRT00000075060	IGFL2	IGF-like family member 2 [Source:HGNC Symbol;Acc:32929]	96.15	97.69	0	0	130	131	130
158983	H2BFWT	NP_001002916.3	ENSPTRG00000023591	ENSPTRT00000066715	H2BFWT	H2B histone family, member W, testis-specific [Source:HGNC Symbol;Acc:27252]	96.23	96.86	0	0	159	159	175
158983	H2BFWT	NP_001002916.3	ENSPTRG00000042159	ENSPTRT00000049653	null	Uncharacterized protein [Source:UniProtKB/TrEMBL;Acc:H2RIB9]	78.72	86.52	0	0	141	141	175
283160	OR8D2	NP_001002918.1	ENSPTRG00000024368	ENSPTRT00000042744	OR8D2	olfactory receptor, family 8, subfamily D, member 2 [Source:HGNC Symbol;Acc:8482]	96.78	97.43	0	0	311	312	311
285016	FAM150B	NP_001002919.2	ENSPTRG00000011606	ENSPTRT00000021627	FAM150B	family with sequence similarity 150, member B [Source:HGNC Symbol;Acc:27683]	98.68	98.68	0	0	151	152	152
444882	IGFL4	NP_001002923.1	ENSPTRG00000042595	ENSPTRT00000075734	IGFL4	IGF-like family member 4 [Source:HGNC Symbol;Acc:32931]	62.24	74.49	4	6	98	98	124
338675	OR5AP2	NP_001002925.1	ENSPTRG00000003643	ENSPTRT00000006830	OR5AP2	olfactory receptor, family 5, subfamily AP, member 2 [Source:HGNC Symbol;Acc:15258]	97.78	99.37	0	0	316	318	316
221830	TWISTNB	NP_001002926.1	ENSPTRG00000018962	ENSPTRT00000035050	TWISTNB	TWIST neighbor; Uncharacterized protein [Source:UniProtKB/TrEMBL;Acc:H2QU84]	99.70	99.70	0	0	338	339	338
6202	RPS8	NP_001003.1	ENSPTRG00000000659	ENSPTRT00000001259	null	40S ribosomal protein S8 [Source:UniProtKB/TrEMBL;Acc:H2PYW3]	100.00	100.00	0	0	208	209	208
6202	RPS8	NP_001003.1	ENSPTRG00000039478	ENSPTRT00000074242	RPS8	ribosomal protein S8 [Source:HGNC Symbol;Acc:10441]	100.00	100.00	0	0	208	209	208
390083	OR56A3	NP_001003443.2	ENSPTRG00000028727	ENSPTRT00000062258	OR56A3	olfactory receptor, family 56, subfamily A, member 3 [Source:HGNC Symbol;Acc:14786]	99.37	99.68	0	0	315	316	315
4087	SMAD2	NP_001003652.1	ENSPTRG00000010005	ENSPTRT00000018363	SMAD2	SMAD family member 2; Uncharacterized protein [Source:UniProtKB/TrEMBL;Acc:H2QEH9]	100.00	100.00	0	0	467	468	467
375057	C1orf95	NP_001003665.1	ENSPTRG00000030135	ENSPTRT00000058140	C1orf95	chromosome 1 open reading frame 95 [Source:HGNC Symbol;Acc:30491]	100.00	100.00	0	0	141	142	141
79096	C11orf49	NP_001003677.1	ENSPTRG00000003555	ENSPTRT00000055584	C11ORF49	Uncharacterized protein [Source:UniProtKB/TrEMBL;Acc:H2R5G3]	98.81	98.81	0	0	337	337	337
10042	HMGXB4	NP_001003681.1	ENSPTRG00000014296	ENSPTRT00000026708	HMGXB4	HMG box domain containing 4; Uncharacterized protein [Source:UniProtKB/TrEMBL;Acc:H2QLJ9]	99.67	99.67	0	0	601	602	601
399474	TMEM200B	NP_001003682.1	ENSPTRG00000000444	ENSPTRT00000000863	TMEM200B	transmembrane protein 200B [Source:HGNC Symbol;Acc:33785]	100.00	100.00	0	0	293	295	307
9587	MAD2L1BP	NP_001003690.1	ENSPTRG00000018207	ENSPTRT00000057220	MAD2L1BP	MAD2L1 binding protein [Source:HGNC Symbol;Acc:21059]	99.02	99.35	0	0	306	307	306
259215	LY6G6F	NP_001003693.1	ENSPTRG00000017978	ENSPTRT00000033206	null	Uncharacterized protein [Source:UniProtKB/TrEMBL;Acc:H2QSN7]	99.25	99.25	0	0	267	308	297
259215	LY6G6F	NP_001003693.1	ENSPTRG00000017978	ENSPTRT00000033207	null	Uncharacterized protein [Source:UniProtKB/TrEMBL;Acc:H2QSN7]	99.33	99.33	0	0	297	298	297
7862	BRPF1	NP_001003694.1	ENSPTRG00000014592	ENSPTRT00000058577	BRPF1	Uncharacterized protein [Source:UniProtKB/TrEMBL;Acc:H2R8G7]	99.75	99.92	1	1	1220	1220	1220
7862	BRPF1	NP_001003694.1	ENSPTRG00000041484	ENSPTRT00000072547	C16orf3	chromosome 16 open reading frame 3 [Source:HGNC Symbol;Acc:1197]	50.00	56.67	1	4	30	98	1220
6239	RREB1	NP_001003699.1	ENSPTRG00000017697	ENSPTRT00000057702	RREB1	Ras responsive element binding protein 1; Uncharacterized protein [Source:UniProtKB/TrEMBL;Acc:H2R7N5]	99.48	99.54	0	0	1742	1743	1742
522	ATP5J	NP_001003701.1	ENSPTRG00000013809	ENSPTRT00000025774	ATP5J	ATP synthase-coupling factor 6, mitochondrial [Source:UniProtKB/TrEMBL;Acc:H2QKV8]	98.28	98.28	0	0	116	117	116
2733	GLE1	NP_001003722.1	ENSPTRG00000021431	ENSPTRT00000050756	GLE1	GLE1 RNA export mediator homolog; Uncharacterized protein [Source:UniProtKB/TrEMBL;Acc:H2R307]	99.00	99.43	1	1	698	698	698
120586	OR8I2	NP_001003750.1	ENSPTRG00000003622	ENSPTRT00000006807	OR8I2	olfactory receptor, family 8, subfamily I, member 2 [Source:HGNC Symbol;Acc:15310]	97.10	98.71	0	0	310	311	310
401265	KLHL31	NP_001003760.2	ENSPTRG00000018291	ENSPTRT00000033811	KLHL31	kelch-like family member 31 [Source:HGNC Symbol;Acc:21353]	99.05	99.68	0	0	634	635	634
10476	ATP5H	NP_001003785.1	ENSPTRG00000009628	ENSPTRT00000017663	ATP5H	Uncharacterized protein [Source:UniProtKB/TrEMBL;Acc:H2QDU3]	100.00	100.00	0	0	137	138	137
92335	STRADA	NP_001003787.1	ENSPTRG00000009520	ENSPTRT00000017457	STRADA	STE20-related kinase adaptor alpha [Source:HGNC Symbol;Acc:30172]	78.19	80.51	4	57	431	375	431
27303	RBMS3	NP_001003793.1	ENSPTRG00000014709	ENSPTRT00000027515	RBMS3	RNA binding motif, single stranded interacting protein 3; Uncharacterized protein [Source:UniProtKB/TrEMBL;Acc:H2QM82]	100.00	100.00	0	0	437	438	437
4809	NHP2L1	NP_001003796.1	ENSPTRG00000014435	ENSPTRT00000047897	NHP2L1	NHP2 non-histone chromosome protein 2-like 1 (S. cerevisiae) [Source:HGNC Symbol;Acc:7819]	100.00	100.00	0	0	128	129	128
4809	NHP2L1	NP_001003796.1	ENSPTRG00000014435	ENSPTRT00000065846	NHP2L1	NHP2 non-histone chromosome protein 2-like 1 (S. cerevisiae) [Source:HGNC Symbol;Acc:7819]	100.00	100.00	0	0	127	133	128
6604	SMARCD3	NP_001003801.1	ENSPTRG00000019882	ENSPTRT00000036837	SMARCD3	SWI/SNF related, matrix associated, actin dependent regulator of chromatin, subfamily d, member 3; Uncharacterized protein [Source:UniProtKB/TrEMBL;Acc:H2QVN0]	100.00	100.00	0	0	483	484	483
27109	ATP5S	NP_001003803.1	ENSPTRG00000006330	ENSPTRT00000011587	ATP5S	ATP synthase, H+ transporting, mitochondrial Fo complex, subunit s (factor B) [Source:HGNC Symbol;Acc:18799]	99.53	99.53	0	0	215	216	215
56159	TEX11	NP_001003811.1	ENSPTRG00000022000	ENSPTRT00000040930	TEX11	testis expressed 11 [Source:HGNC Symbol;Acc:11733]	97.87	98.72	2	2	940	939	940
117854	TRIM6	NP_001003818.1	ENSPTRG00000003257	ENSPTRT00000042614	TRIM6	tripartite motif-containing protein 6 [Source:RefSeq peptide;Acc:NP_001192105]	98.98	99.39	0	0	488	488	516
53840	TRIM34	NP_001003827.1	ENSPTRG00000040665	ENSPTRT00000006206	TRIM34	Pan troglodytes tripartite motif containing 34 (TRIM34), mRNA. [Source:RefSeq mRNA;Acc:NM_001205177]	99.18	99.80	0	0	488	489	488
29780	PARVB	NP_001003828.1	ENSPTRG00000014480	ENSPTRT00000066625	PARVB	parvin, beta [Source:HGNC Symbol;Acc:14653]	98.24	98.49	1	1	397	397	397
340024	SLC6A19	NP_001003841.1	ENSPTRG00000016694	ENSPTRT00000030999	SLC6A19	solute carrier family 6 (neutral amino acid transporter), member 19 [Source:HGNC Symbol;Acc:27960]	85.96	86.75	2	83	634	552	634
389058	SP5	NP_001003845.1	ENSPTRG00000029149	ENSPTRT00000056331	SP5	Sp5 transcription factor [Source:HGNC Symbol;Acc:14529]	96.23	96.23	1	13	398	386	398
338599	DUPD1	NP_001003892.1	ENSPTRG00000002653	ENSPTRT00000004993	DUPD1	Dual specificity phosphatase DUPD1 [Source:UniProtKB/Swiss-Prot;Acc:P0C594]	98.18	99.09	0	0	220	221	220
253175	CDY1B	NP_001003895.1	ENSPTRG00000041716	ENSPTRT00000076243	null	Uncharacterized protein [Source:UniProtKB/TrEMBL;Acc:H2RF68]	96.94	98.02	1	1	555	556	554
253175	CDY1B	NP_001003895.1	ENSPTRG00000041763	ENSPTRT00000073911	null	Uncharacterized protein [Source:UniProtKB/TrEMBL;Acc:H2RF68]	96.94	98.02	1	1	555	556	554
253175	CDY1B	NP_001003895.1	ENSPTRG00000041789	ENSPTRT00000072418	CDY1	Uncharacterized protein [Source:UniProtKB/TrEMBL;Acc:H2RGY4]	96.76	98.02	1	1	555	556	554
253175	CDY1B	NP_001003895.1	ENSPTRG00000041855	ENSPTRT00000076216	null	Uncharacterized protein [Source:UniProtKB/TrEMBL;Acc:H2RF68]	96.94	98.02	1	1	555	556	554
253175	CDY1B	NP_001003895.1	ENSPTRG00000041927	ENSPTRT00000072527	CDY1	Pan troglodytes chromodomain protein, Y-linked, 1 (CDY1), mRNA. [Source:RefSeq mRNA;Acc:NM_001246495]	96.94	98.02	1	1	555	575	554
63905	MANBAL	NP_001003897.1	ENSPTRG00000013473	ENSPTRT00000025067	MANBAL	Mannosidase, beta A, lysosomal-like; Uncharacterized protein [Source:UniProtKB/TrEMBL;Acc:H2QKB3]	98.82	98.82	0	0	85	86	85
10039	PARP3	NP_001003931.3	ENSPTRG00000014981	ENSPTRT00000028034	PARP3	poly (ADP-ribose) polymerase family, member 3 [Source:HGNC Symbol;Acc:273]	97.22	98.52	1	1	540	540	540
255220	TXNDC8	NP_001003936.1	ENSPTRG00000029162	ENSPTRT00000056365	TXNDC8	thioredoxin domain containing 8 (spermatozoa) [Source:HGNC Symbol;Acc:31454]	94.78	94.78	1	4	115	128	115
388951	TSPYL6	NP_001003937.2	ENSPTRG00000011922	ENSPTRT00000022187	TSPYL6	TSPY-like 6 [Source:HGNC Symbol;Acc:14521]	98.05	98.54	1	4	410	407	410
3042	HBM	NP_001003938.1	ENSPTRG00000031327	ENSPTRT00000048535	HBM	hemoglobin, mu [Source:HGNC Symbol;Acc:4826]	97.87	99.29	0	0	141	142	141
90427	BMF	NP_001003940.1	ENSPTRG00000006912	ENSPTRT00000048729	BMF	Bcl2 modifying factor [Source:HGNC Symbol;Acc:24132]	99.46	100.00	0	0	184	185	184
312	ANXA13	NP_001003954.1	ENSPTRG00000023152	ENSPTRT00000047051	ANXA13	annexin A13 [Source:HGNC Symbol;Acc:536]	99.16	99.44	0	0	357	358	357
2199	FBLN2	NP_001004019.1	ENSPTRG00000014642	ENSPTRT00000027399	FBLN2	fibulin 2 [Source:HGNC Symbol;Acc:3601]	98.86	98.94	0	0	1231	1232	1231
255725	OR52B2	NP_001004052.1	ENSPTRG00000003278	ENSPTRT00000006230	OR52B1P	olfactory receptor, family 52, subfamily B, member 1 pseudogene [Source:HGNC Symbol;Acc:15206]	66.92	78.20	2	12	266	271	323
219431	OR4S2	NP_001004059.2	ENSPTRG00000003604	ENSPTRT00000006788	OR4S2	olfactory receptor, family 4, subfamily S, member 2 [Source:HGNC Symbol;Acc:15183]	99.04	99.68	0	0	311	312	311
283820	NOMO2	NP_001004060.1	ENSPTRG00000007821	ENSPTRT00000060017	null	Uncharacterized protein [Source:UniProtKB/TrEMBL;Acc:H2R9Y2]	98.81	99.45	0	0	1097	1098	1267
79544	OR4K1	NP_001004063.2	ENSPTRG00000006078	ENSPTRT00000011160	OR4K1	olfactory receptor, family 4, subfamily K, member 1 [Source:HGNC Symbol;Acc:14726]	97.11	98.39	0	0	311	312	311
11217	AKAP2	NP_001004065.2	ENSPTRG00000021242	ENSPTRT00000064627	null	Uncharacterized protein [Source:UniProtKB/TrEMBL;Acc:H2RBS5]	98.00	98.21	4	10	948	939	948
286319	TUSC1	NP_001004125.1	ENSPTRG00000029307	ENSPTRT00000056635	TUSC1	tumor suppressor candidate 1 [Source:HGNC Symbol;Acc:31010]	96.23	96.70	0	0	212	213	212
440138	ALG11	NP_001004127.2	ENSPTRG00000005898	ENSPTRT00000010832	ALG11	ALG11, alpha-1,2-mannosyltransferase [Source:HGNC Symbol;Acc:32456]	100.00	100.00	0	0	492	493	492
346525	OR2A12	NP_001004135.1	ENSPTRG00000019821	ENSPTRT00000036709	OR2A12	olfactory receptor, family 2, subfamily A, member 12 [Source:HGNC Symbol;Acc:15082]	97.74	99.35	0	0	310	311	310
401992	OR2T2	NP_001004136.1	ENSPTRG00000023262	ENSPTRT00000004056	null	Uncharacterized protein [Source:UniProtKB/TrEMBL;Acc:H2RGP6]	99.07	99.38	0	0	323	325	324
119772	OR52M1	NP_001004137.1	ENSPTRG00000023535	ENSPTRT00000045297	OR52M1	olfactory receptor, family 52, subfamily M, member 1 [Source:HGNC Symbol;Acc:15225]	97.48	98.42	0	0	317	318	317
4345	CD200	NP_001004196.2	ENSPTRG00000015217	ENSPTRT00000028443	CD200	CD200 molecule [Source:HGNC Symbol;Acc:7203]	99.66	99.66	0	0	290	291	294
6203	RPS9	NP_001004.2	ENSPTRG00000011449	ENSPTRT00000021319	null	Uncharacterized protein [Source:UniProtKB/TrEMBL;Acc:H2QH38]	100.00	100.00	0	0	194	195	194
6203	RPS9	NP_001004.2	ENSPTRG00000041697	ENSPTRT00000066128	null	Uncharacterized protein [Source:UniProtKB/TrEMBL;Acc:H2RCR0]	96.91	97.94	0	0	194	195	194
79290	OR13A1	NP_001004297.2	ENSPTRG00000002457	ENSPTRT00000004579	OR13A1	olfactory receptor, family 13, subfamily A, member 1 [Source:HGNC Symbol;Acc:14772]	96.65	97.26	0	0	328	329	328
118611	C10orf90	NP_001004298.2	ENSPTRG00000003047	ENSPTRT00000005802	C10orf90	chromosome 10 open reading frame 90 [Source:HGNC Symbol;Acc:26563]	98.57	99.28	0	0	699	700	699
118611	C10orf90	NP_001004298.2	ENSPTRG00000008168	ENSPTRT00000015064	null	Uncharacterized protein [Source:UniProtKB/TrEMBL;Acc:H2QB77]	39.47	52.63	1	2	38	230	699
126017	ZNF813	NP_001004301.2	ENSPTRG00000033715	ENSPTRT00000064651	ZNF525	zinc finger protein 525 [Source:HGNC Symbol;Acc:29423]	81.67	86.19	0	0	420	420	617
199920	C1orf168	NP_001004303.3	ENSPTRG00000000790	ENSPTRT00000001496	C1orf168	chromosome 1 open reading frame 168 [Source:HGNC Symbol;Acc:27295]	97.80	98.76	0	0	728	729	728
283337	ZNF740	NP_001004304.1	ENSPTRG00000005005	ENSPTRT00000009215	ZNF740	Uncharacterized protein; Zinc finger protein 740 [Source:UniProtKB/TrEMBL;Acc:H2Q614]	100.00	100.00	0	0	193	194	193
339184	CCDC144NL	NP_001004306.1	ENSPTRG00000008881	ENSPTRT00000016373	CCDC144NL	coiled-coil domain containing 144 family, N-terminal like [Source:HGNC Symbol;Acc:33735]	95.93	96.83	0	0	221	222	221
340595	ZCCHC16	NP_001004308.2	ENSPTRG00000022194	ENSPTRT00000041358	ZCCHC16	zinc finger, CCHC domain containing 16 [Source:HGNC Symbol;Acc:25214]	97.74	98.71	0	0	310	311	310
342132	ZNF774	NP_001004309.2	ENSPTRG00000023856	ENSPTRT00000046945	ZNF774	zinc finger protein 774 [Source:HGNC Symbol;Acc:33108]	98.76	99.59	0	0	483	484	483
342132	ZNF774	NP_001004309.2	ENSPTRG00000023856	ENSPTRT00000058300	ZNF774	zinc finger protein 774 [Source:HGNC Symbol;Acc:33108]	97.14	97.14	0	0	70	88	483
343413	FCRL6	NP_001004310.2	ENSPTRG00000001529	ENSPTRT00000002806	FCRL6	Fc receptor-like 6 [Source:HGNC Symbol;Acc:31910]	83.64	84.79	3	58	434	377	434
344018	FIGLA	NP_001004311.2	ENSPTRG00000012033	ENSPTRT00000022390	FIGLA	folliculogenesis specific basic helix-loop-helix [Source:HGNC Symbol;Acc:24669]	98.17	99.09	0	0	219	220	219
344892	RTP2	NP_001004312.2	ENSPTRG00000023089	ENSPTRT00000045217	RTP2	receptor (chemosensory) transporter protein 2 [Source:HGNC Symbol;Acc:32486]	97.33	99.11	0	0	225	226	225
388335	TMEM220	NP_001004313.1	ENSPTRG00000008776	ENSPTRT00000016154	TMEM220	Transmembrane protein 220; Uncharacterized protein [Source:UniProtKB/TrEMBL;Acc:H2QCA5]	99.38	99.38	0	0	160	161	160
388335	TMEM220	NP_001004313.1	ENSPTRG00000008776	ENSPTRT00000075960	TMEM220	Transmembrane protein 220; Uncharacterized protein [Source:UniProtKB/TrEMBL;Acc:H2QCA5]	93.12	93.12	1	10	160	151	160
389170	LEKR1	NP_001004316.2	ENSPTRG00000024220	ENSPTRT00000046666	null	Uncharacterized protein [Source:UniProtKB/TrEMBL;Acc:H2R092]	99.86	99.86	0	0	692	693	692
389421	LIN28B	NP_001004317.1	ENSPTRG00000018453	ENSPTRT00000034103	LIN28B	lin-28 homolog B (C. elegans) [Source:HGNC Symbol;Acc:32207]	99.60	99.60	0	0	250	251	250
390928	PAPL	NP_001004318.2	ENSPTRG00000010951	ENSPTRT00000020299	null	Uncharacterized protein [Source:UniProtKB/TrEMBL;Acc:H2QG98]	89.27	89.50	1	46	438	393	438
392636	AGMO	NP_001004320.1	ENSPTRG00000018945	ENSPTRT00000035025	AGMO	alkylglycerol monooxygenase [Source:HGNC Symbol;Acc:33784]	99.33	99.78	0	0	445	446	445
402573	C7orf61	NP_001004323.1	ENSPTRG00000019489	ENSPTRT00000036086	C7orf61	chromosome 7 open reading frame 61 [Source:HGNC Symbol;Acc:22135]	99.51	100.00	0	0	206	207	206
440021	KRTAP5-2	NP_001004325.1	ENSPTRG00000040750	ENSPTRT00000055357	null	Uncharacterized protein [Source:UniProtKB/TrEMBL;Acc:H2R561]	92.31	96.15	0	0	26	212	177
440097	DBX2	NP_001004329.2	ENSPTRG00000004849	ENSPTRT00000008980	DBX2	developing brain homeobox 2 [Source:HGNC Symbol;Acc:33186]	98.82	99.12	0	0	339	340	339
440107	PLEKHG7	NP_001004330.1	ENSPTRG00000005292	ENSPTRT00000009729	PLEKHG7	pleckstrin homology domain containing, family G (with RhoGef domain) member 7 [Source:HGNC Symbol;Acc:33829]	98.42	99.21	0	0	379	380	379
440400	RNASEK	NP_001004333.2	ENSPTRG00000030994	ENSPTRT00000059898	RNASEK	Uncharacterized protein [Source:UniProtKB/TrEMBL;Acc:H2R9T5]	100.00	100.00	0	0	98	99	137
440435	GPR179	NP_001004334.3	ENSPTRG00000009067	ENSPTRT00000016700	GPR179	G protein-coupled receptor 179 [Source:HGNC Symbol;Acc:31371]	98.77	99.20	2	2	2367	2366	2367
440590	ZYG11A	NP_001004339.2	ENSPTRG00000030596	ENSPTRT00000059193	ZYG11A	zyg-11 family member A, cell cycle regulator [Source:HGNC Symbol;Acc:32058]	98.95	99.34	0	0	759	760	759
440695	ETV3L	NP_001004341.1	ENSPTRG00000001485	ENSPTRT00000002736	ETV3L	ets variant 3-like [Source:HGNC Symbol;Acc:33834]	98.06	98.34	0	0	361	362	361
440730	TRIM67	NP_001004342.3	ENSPTRG00000002104	ENSPTRT00000003851	TRIM67	tripartite motif containing 67 [Source:HGNC Symbol;Acc:31859]	99.49	99.62	0	0	783	784	783
440738	MAP1LC3C	NP_001004343.1	ENSPTRG00000023346	ENSPTRT00000049578	MAP1LC3C	microtubule-associated protein 1 light chain 3 gamma [Source:HGNC Symbol;Acc:13353]	98.64	99.32	0	0	147	148	147
441272	SPDYE3	NP_001004351.3	ENSPTRG00000028444	ENSPTRT00000055278	null	Uncharacterized protein [Source:UniProtKB/TrEMBL;Acc:H2R592]	97.09	97.09	0	0	172	173	549
441272	SPDYE3	NP_001004351.3	ENSPTRG00000028471	ENSPTRT00000055261	null	Uncharacterized protein [Source:UniProtKB/TrEMBL;Acc:H2R519]	89.53	91.86	0	0	172	173	549
441272	SPDYE3	NP_001004351.3	ENSPTRG00000028544	ENSPTRT00000055430	null	Uncharacterized protein [Source:UniProtKB/TrEMBL;Acc:H2R592]	97.09	97.09	0	0	172	172	549
441272	SPDYE3	NP_001004351.3	ENSPTRG00000040597	ENSPTRT00000055279	null	Uncharacterized protein [Source:UniProtKB/TrEMBL;Acc:H2R592]	97.09	97.09	0	0	172	173	549
441272	SPDYE3	NP_001004351.3	ENSPTRG00000041942	ENSPTRT00000074011	null	Uncharacterized protein [Source:UniProtKB/TrEMBL;Acc:H2R592]	97.09	97.09	0	0	172	173	549
441478	NRARP	NP_001004354.1	ENSPTRG00000023527	ENSPTRT00000043267	NRARP	NOTCH-regulated ankyrin repeat protein [Source:HGNC Symbol;Acc:33843]	100.00	100.00	0	0	114	115	114
57628	DPP10	NP_001004360.2	ENSPTRG00000012390	ENSPTRT00000023006	DPP10	dipeptidyl-peptidase 10 (non-functional) [Source:HGNC Symbol;Acc:20823]	99.49	99.75	0	0	789	790	789
29121	CLEC2D	NP_001004419.1	ENSPTRG00000004657	ENSPTRT00000008617	CLEC2D	C-type lectin domain family 2, member D [Source:HGNC Symbol;Acc:14351]	99.48	99.48	0	0	194	195	194
284207	METRNL	NP_001004431.1	ENSPTRG00000009814	ENSPTRT00000018030	METRNL	meteorin, glial cell differentiation regulator-like [Source:HGNC Symbol;Acc:27584]	97.64	98.43	0	0	254	255	311
339398	LINGO4	NP_001004432.1	ENSPTRG00000001298	ENSPTRT00000002411	LINGO4	leucine rich repeat and Ig domain containing 4 [Source:HGNC Symbol;Acc:31814]	99.66	99.83	0	0	593	594	593
7780	SLC30A2	NP_001004434.1	ENSPTRG00000000372	ENSPTRT00000059468	SLC30A2	solute carrier family 30 (zinc transporter), member 2 [Source:HGNC Symbol;Acc:11013]	99.73	99.73	0	0	372	373	372
22801	ITGA11	NP_001004439.1	ENSPTRG00000007215	ENSPTRT00000013324	ITGA11	Integrin, alpha 11; Uncharacterized protein [Source:UniProtKB/TrEMBL;Acc:H2Q9P5]	98.99	99.83	0	0	1188	1189	1188
22801	ITGA11	NP_001004439.1	ENSPTRG00000030348	ENSPTRT00000058634	null	Uncharacterized protein [Source:UniProtKB/TrEMBL;Acc:H2R8I1]	27.88	40.38	3	8	104	131	1188
284467	FAM19A3	NP_001004440.1	ENSPTRG00000001114	ENSPTRT00000046132	FAM19A3	family with sequence similarity 19 (chemokine (C-C motif)-like), member A3 [Source:HGNC Symbol;Acc:21590]	98.82	98.82	0	0	169	170	169
340120	ANKRD34B	NP_001004441.2	ENSPTRG00000017041	ENSPTRT00000031584	ANKRD34B	ankyrin repeat domain 34B [Source:HGNC Symbol;Acc:33736]	99.03	99.03	1	1	514	514	514
26219	OR1J4	NP_001004452.1	ENSPTRG00000022554	ENSPTRT00000061770	OR1J4	olfactory receptor, family 1, subfamily J, member 4 [Source:HGNC Symbol;Acc:8211]	99.36	99.36	0	0	313	314	313
392390	OR1L6	NP_001004453.2	ENSPTRG00000021336	ENSPTRT00000039461	OR1L6	olfactory receptor, family 1, subfamily L, member 6 [Source:HGNC Symbol;Acc:8218]	95.82	98.07	0	0	311	348	311
138881	OR1L8	NP_001004454.1	ENSPTRG00000021330	ENSPTRT00000039455	OR1L8	olfactory receptor, family 1, subfamily L, member 8 [Source:HGNC Symbol;Acc:15110]	95.47	95.47	0	0	309	310	309
138882	OR1N2	NP_001004457.1	ENSPTRG00000021329	ENSPTRT00000039454	OR1N2	olfactory receptor, family 1, subfamily N, member 2 [Source:HGNC Symbol;Acc:15111]	98.48	98.79	0	0	330	331	330
219959	OR1S1	NP_001004458.1	ENSPTRG00000003676	ENSPTRT00000006881	OR1S1	olfactory receptor, family 1, subfamily S, member 1 [Source:HGNC Symbol;Acc:8227]	97.54	98.15	0	0	325	326	325
390093	OR10A6	NP_001004461.1	ENSPTRG00000003323	ENSPTRT00000006297	OR10A6	olfactory receptor, family 10, subfamily A, member 6 [Source:HGNC Symbol;Acc:15132]	98.73	99.04	0	0	314	315	314
390265	OR10G7	NP_001004463.1	ENSPTRG00000004415	ENSPTRT00000008184	OR10G7	olfactory receptor, family 10, subfamily G, member 7 [Source:HGNC Symbol;Acc:14842]	95.82	97.75	0	0	311	312	311
390265	OR10G7	NP_001004463.1	ENSPTRG00000022807	ENSPTRT00000008190	OR10D3	olfactory receptor, family 10, subfamily D, member 3 (non-functional) [Source:HGNC Symbol;Acc:8168]	55.37	70.81	1	1	298	313	311
126541	OR10H4	NP_001004465.1	ENSPTRG00000010635	ENSPTRT00000019619	OR10H4	olfactory receptor, family 10, subfamily H, member 4 [Source:HGNC Symbol;Acc:15388]	97.15	98.10	0	0	316	317	316
127385	OR10J5	NP_001004469.1	ENSPTRG00000001522	ENSPTRT00000002791	OR10J5	olfactory receptor, family 10, subfamily J, member 5 [Source:HGNC Symbol;Acc:14993]	98.38	98.71	0	0	309	310	309
338596	ST8SIA6	NP_001004470.1	ENSPTRG00000002330	ENSPTRT00000004279	ST8SIA6	Pan troglodytes ST8 alpha-N-acetyl-neuraminide alpha-2,8-sialyltransferase 6 (ST8SIA6), mRNA. [Source:RefSeq mRNA;Acc:NM_001037296]	99.50	99.75	0	0	398	399	398
219960	OR10Q1	NP_001004471.1	ENSPTRG00000003675	ENSPTRT00000006879	OR10Q1	olfactory receptor, family 10, subfamily Q, member 1 [Source:HGNC Symbol;Acc:15134]	97.18	98.75	0	0	319	320	319
343406	OR10R2	NP_001004472.1	ENSPTRG00000001506	ENSPTRT00000002765	OR10R2	olfactory receptor, family 10, subfamily R, member 2 [Source:HGNC Symbol;Acc:14820]	99.40	99.40	0	0	335	336	335
391109	OR10K1	NP_001004473.1	ENSPTRG00000001505	ENSPTRT00000002764	OR10K1	olfactory receptor, family 10, subfamily K, member 1 [Source:HGNC Symbol;Acc:14693]	97.44	98.08	0	0	313	314	313
128360	OR10T2	NP_001004475.1	ENSPTRG00000001502	ENSPTRT00000002758	OR10T2	olfactory receptor, family 10, subfamily T, member 2 [Source:HGNC Symbol;Acc:14816]	98.10	98.73	1	1	315	316	314
128360	OR10T2	NP_001004475.1	ENSPTRG00000003318	ENSPTRT00000006292	null	Uncharacterized protein [Source:UniProtKB/TrEMBL;Acc:H2Q343]	53.01	73.68	1	1	266	340	314
391107	OR10K2	NP_001004476.1	ENSPTRG00000001503	ENSPTRT00000002759	OR10K2	olfactory receptor, family 10, subfamily K, member 2 [Source:HGNC Symbol;Acc:14826]	99.04	99.68	0	0	311	313	312
128367	OR10X1	NP_001004477.1	ENSPTRG00000001509	ENSPTRT00000002768	OR10X1	olfactory receptor, family 10, subfamily X, member 1 (gene/pseudogene) [Source:HGNC Symbol;Acc:14995]	96.93	97.85	0	0	326	327	326
128367	OR10X1	NP_001004477.1	ENSPTRG00000039509	ENSPTRT00000073721	null	Uncharacterized protein [Source:UniProtKB/TrEMBL;Acc:H2REI1]	28.57	42.86	1	9	63	85	326
128368	OR10Z1	NP_001004478.1	ENSPTRG00000023410	ENSPTRT00000046905	OR10Z1	olfactory receptor, family 10, subfamily Z, member 1 [Source:HGNC Symbol;Acc:14996]	99.04	99.36	0	0	313	314	313
390442	OR11H4	NP_001004479.1	ENSPTRG00000006085	ENSPTRT00000011167	OR11H4	olfactory receptor, family 11, subfamily H, member 4 [Source:HGNC Symbol;Acc:15347]	98.15	98.46	0	0	324	325	324
122748	OR11H6	NP_001004480.1	ENSPTRG00000030810	ENSPTRT00000059623	OR11H6	olfactory receptor, family 11, subfamily H, member 6 [Source:HGNC Symbol;Acc:15349]	98.79	98.79	0	0	330	331	330
392376	OR13C2	NP_001004481.1	ENSPTRG00000029178	ENSPTRT00000056394	OR13C2	olfactory receptor, family 13, subfamily C, member 2 [Source:HGNC Symbol;Acc:14701]	98.74	99.06	0	0	318	319	318
138799	OR13C5	NP_001004482.1	ENSPTRG00000029179	ENSPTRT00000056395	OR13C5	olfactory receptor, family 13, subfamily C, member 5 [Source:HGNC Symbol;Acc:15100]	96.86	98.11	0	0	318	319	318
138802	OR13C8	NP_001004483.1	ENSPTRG00000021211	ENSPTRT00000039223	OR13C8	olfactory receptor, family 13, subfamily C, member 8 [Source:HGNC Symbol;Acc:15103]	97.81	98.12	0	0	320	321	320
286365	OR13D1	NP_001004484.1	ENSPTRG00000021215	ENSPTRT00000039227	OR13D1	olfactory receptor, family 13, subfamily D, member 1 [Source:HGNC Symbol;Acc:14695]	98.27	98.55	1	1	346	346	346
138805	OR13F1	NP_001004485.1	ENSPTRG00000021208	ENSPTRT00000039220	OR13F1	olfactory receptor, family 13, subfamily F, member 1 [Source:HGNC Symbol;Acc:14723]	95.61	98.12	0	0	319	320	319
347468	OR13H1	NP_001004486.1	ENSPTRG00000022275	ENSPTRT00000041544	OR13H1	olfactory receptor, family 13, subfamily H, member 1 [Source:HGNC Symbol;Acc:14755]	97.73	98.05	0	0	308	309	308
392309	OR13J1	NP_001004487.1	ENSPTRG00000020925	ENSPTRT00000038715	OR13J1	olfactory receptor, family 13, subfamily J, member 1 [Source:HGNC Symbol;Acc:15108]	98.07	99.04	0	0	311	313	312
392138	OR2A25	NP_001004488.1	ENSPTRG00000040462	ENSPTRT00000075260	OR2A25	olfactory receptor, family 2, subfamily A, member 25 [Source:HGNC Symbol;Acc:19562]	99.03	99.68	0	0	310	311	310
144125	OR2AG1	NP_001004489.1	ENSPTRG00000003304	ENSPTRT00000006272	OR2AG1	olfactory receptor, family 2, subfamily AG, member 1 [Source:HGNC Symbol;Acc:15142]	97.78	98.42	0	0	316	317	316
338755	OR2AG2	NP_001004490.1	ENSPTRG00000003303	ENSPTRT00000006271	OR2AG2	olfactory receptor, family 2, subfamily AG, member 2 [Source:HGNC Symbol;Acc:15143]	98.10	98.73	0	0	316	317	316
127623	OR2B11	NP_001004492.1	ENSPTRG00000002199	ENSPTRT00000004041	OR2B11	olfactory receptor, family 2, subfamily B, member 11 [Source:HGNC Symbol;Acc:31249]	98.74	99.37	0	0	317	318	317
120775	OR2D3	NP_001004684.1	ENSPTRG00000003308	ENSPTRT00000006276	OR2D3	olfactory receptor, family 2, subfamily D, member 3 [Source:HGNC Symbol;Acc:15146]	98.18	98.18	0	0	330	331	330
135948	OR2F2	NP_001004685.1	ENSPTRG00000039145	ENSPTRT00000075352	OR2F2	olfactory receptor, family 2, subfamily F, member 2 [Source:HGNC Symbol;Acc:8247]	96.53	98.11	0	0	317	318	317
127062	OR2M3	NP_001004689.1	ENSPTRG00000041072	ENSPTRT00000058011	OR2M3	olfactory receptor, family 2, subfamily M, member 3 [Source:HGNC Symbol;Acc:8269]	98.40	99.04	0	0	312	313	312
127059	OR2M5	NP_001004690.1	ENSPTRG00000030065	ENSPTRT00000058010	OR2M5	olfactory receptor, family 2, subfamily M, member 5 [Source:HGNC Symbol;Acc:19576]	96.15	98.08	0	0	312	313	312
391196	OR2M7	NP_001004691.1	ENSPTRG00000002219	ENSPTRT00000004063	OR2M7	olfactory receptor, family 2, subfamily M, member 7 [Source:HGNC Symbol;Acc:19594]	98.72	99.04	0	0	312	313	312
127064	OR2T12	NP_001004692.1	ENSPTRG00000029602	ENSPTRT00000004062	null	Uncharacterized protein [Source:UniProtKB/TrEMBL;Acc:H2Q1H7]	96.56	97.19	0	0	320	321	320
127064	OR2T12	NP_001004692.1	ENSPTRG00000030067	ENSPTRT00000058012	null	Uncharacterized protein [Source:UniProtKB/TrEMBL;Acc:H2R7Y0]	97.19	98.12	0	0	320	321	320
343563	OR2T29	NP_001004694.2	ENSPTRG00000002221	ENSPTRT00000004065	null	Uncharacterized protein [Source:UniProtKB/TrEMBL;Acc:H2Q1I0]	95.24	96.83	0	0	315	316	315
127074	OR2T4	NP_001004696.1	ENSPTRG00000023676	ENSPTRT00000044014	null	Uncharacterized protein [Source:UniProtKB/TrEMBL;Acc:H2R3D8]	92.31	95.19	0	0	312	316	348
127074	OR2T4	NP_001004696.1	ENSPTRG00000030061	ENSPTRT00000058006	OR2T4	olfactory receptor, family 2, subfamily T, member 4 [Source:HGNC Symbol;Acc:15016]	96.55	97.70	0	0	348	349	348
441932	OR2W5	NP_001004698.1	ENSPTRG00000040852	ENSPTRT00000072918	OR2C1	olfactory receptor, family 2, subfamily C, member 1 [Source:HGNC Symbol;Acc:8242]	91.51	92.92	2	4	212	307	320
284383	OR2Z1	NP_001004699.1	ENSPTRG00000010430	ENSPTRT00000019173	OR2Z1	Pan troglodytes olfactory receptor 2Z1 (OR2Z1), mRNA. [Source:RefSeq mRNA;Acc:NM_001243969]	99.04	99.36	0	0	314	315	314
219428	OR4C16	NP_001004701.2	ENSPTRG00000003601	ENSPTRT00000006785	OR4C16	olfactory receptor, family 4, subfamily C, member 16 (gene/pseudogene) [Source:HGNC Symbol;Acc:15172]	95.16	96.45	0	0	310	311	310
256144	OR4C3	NP_001004702.1	ENSPTRG00000028639	ENSPTRT00000055565	null	Uncharacterized protein [Source:UniProtKB/TrEMBL;Acc:H2R5F4]	96.84	96.84	0	0	190	200	329
256144	OR4C3	NP_001004702.1	ENSPTRG00000039322	ENSPTRT00000074129	null	Uncharacterized protein [Source:UniProtKB/TrEMBL;Acc:H2RHF8]	90.00	92.63	0	0	190	200	329
219432	OR4C6	NP_001004704.1	ENSPTRG00000003605	ENSPTRT00000006789	OR4C6	olfactory receptor, family 4, subfamily C, member 6 [Source:HGNC Symbol;Acc:14743]	97.73	98.38	0	0	309	310	309
390197	OR4D10	NP_001004705.1	ENSPTRG00000028628	ENSPTRT00000055556	OR4D10	olfactory receptor, family 4, subfamily D, member 10 [Source:HGNC Symbol;Acc:15173]	97.75	98.71	0	0	311	312	311
219986	OR4D11	NP_001004706.1	ENSPTRG00000003694	ENSPTRT00000006904	OR4D11	olfactory receptor, family 4, subfamily D, member 11 [Source:HGNC Symbol;Acc:15174]	96.78	97.43	0	0	311	312	311
219983	OR4D6	NP_001004708.1	ENSPTRG00000003692	ENSPTRT00000006902	OR4D6	olfactory receptor, family 4, subfamily D, member 6 [Source:HGNC Symbol;Acc:15175]	96.50	97.45	0	0	314	315	314
390199	OR4D9	NP_001004711.1	ENSPTRG00000003695	ENSPTRT00000006905	OR4D9	olfactory receptor, family 4, subfamily D, member 9 [Source:HGNC Symbol;Acc:15178]	97.77	98.73	0	0	314	315	314
122740	OR4K14	NP_001004712.1	ENSPTRG00000006080	ENSPTRT00000011162	OR4K14	olfactory receptor, family 4, subfamily K, member 14 [Source:HGNC Symbol;Acc:15352]	97.10	98.71	1	1	310	312	310
390433	OR4K13	NP_001004714.1	ENSPTRG00000006081	ENSPTRT00000011163	OR4K13	olfactory receptor, family 4, subfamily K, member 13 [Source:HGNC Symbol;Acc:15351]	98.68	99.01	0	0	304	305	304
390436	OR4K17	NP_001004715.1	ENSPTRG00000006082	ENSPTRT00000011164	OR4K17	olfactory receptor, family 4, subfamily K, member 17 [Source:HGNC Symbol;Acc:15355]	95.34	97.08	0	0	343	344	343
122742	OR4L1	NP_001004717.1	ENSPTRG00000030812	ENSPTRT00000059624	null	Uncharacterized protein [Source:UniProtKB/TrEMBL;Acc:H2R9G7]	98.56	99.04	0	0	208	209	312
8440	NCK2	NP_001004720.1	ENSPTRG00000012316	ENSPTRT00000022860	NCK2	NCK adaptor protein 2; Uncharacterized protein [Source:UniProtKB/TrEMBL;Acc:H2QIH7]	100.00	100.00	0	0	380	381	380
390437	OR4N5	NP_001004724.1	ENSPTRG00000006083	ENSPTRT00000011165	OR4N5	olfactory receptor, family 4, subfamily N, member 5 [Source:HGNC Symbol;Acc:15358]	98.05	99.03	0	0	308	309	308
256148	OR4S1	NP_001004725.1	ENSPTRG00000003582	ENSPTRT00000006740	OR4S1	olfactory receptor, family 4, subfamily S, member 1 [Source:HGNC Symbol;Acc:14705]	97.09	97.73	0	0	309	310	309
119764	OR4X2	NP_001004727.1	ENSPTRG00000003580	ENSPTRT00000006738	OR4X2	olfactory receptor, family 4, subfamily X, member 2 [Source:HGNC Symbol;Acc:15184]	98.68	99.34	0	0	303	304	303
219982	OR5A1	NP_001004728.1	ENSPTRG00000003691	ENSPTRT00000006901	OR5A1	olfactory receptor, family 5, subfamily A, member 1 [Source:HGNC Symbol;Acc:8319]	98.73	99.05	0	0	315	316	315
390195	OR5AN1	NP_001004729.1	ENSPTRG00000029943	ENSPTRT00000057834	OR5AN1	olfactory receptor, family 5, subfamily AN, member 1 [Source:HGNC Symbol;Acc:15255]	99.67	99.67	0	0	306	307	311
219493	OR5AR1	NP_001004730.1	ENSPTRG00000003646	ENSPTRT00000006833	OR93Ch	Pan troglodytes olfactory receptor OR93Ch (OR93Ch), mRNA. [Source:RefSeq mRNA;Acc:NM_001009111]	52.90	74.84	1	1	310	315	310
219493	OR5AR1	NP_001004730.1	ENSPTRG00000029960	ENSPTRT00000057862	OR5AR1	olfactory receptor, family 5, subfamily AR, member 1 (gene/pseudogene) [Source:HGNC Symbol;Acc:15260]	97.74	98.39	0	0	310	311	310
390445	OR5AU1	NP_001004731.1	ENSPTRG00000006116	ENSPTRT00000011216	OR5AU1	olfactory receptor, family 5, subfamily AU, member 1 [Source:HGNC Symbol;Acc:15362]	98.07	99.45	0	0	362	363	362
401994	OR14I1	NP_001004734.1	ENSPTRG00000023522	ENSPTRT00000042133	OR14I1	olfactory receptor, family 14, subfamily I, member 1 [Source:HGNC Symbol;Acc:19575]	96.78	97.75	0	0	311	312	311
219436	OR5D14	NP_001004735.1	ENSPTRG00000003608	ENSPTRT00000006792	OR5D14	olfactory receptor, family 5, subfamily D, member 14 [Source:HGNC Symbol;Acc:15281]	98.73	99.36	0	0	314	315	314
219437	OR5L1	NP_001004738.1	ENSPTRG00000003609	ENSPTRT00000006793	OR5L1	olfactory receptor, family 5, subfamily L, member 1 [Source:HGNC Symbol;Acc:8350]	98.71	99.04	0	0	311	312	311
26338	OR5L2	NP_001004739.1	ENSPTRG00000029972	ENSPTRT00000057876	OR5L2	olfactory receptor, family 5, subfamily L, member 2 [Source:HGNC Symbol;Acc:8351]	97.75	98.39	0	0	311	312	311
390168	OR5M1	NP_001004740.1	ENSPTRG00000041771	ENSPTRT00000075064	OR5M1	olfactory receptor, family 5, subfamily M, member 1 [Source:HGNC Symbol;Acc:8352]	98.73	99.05	0	0	315	316	315
390167	OR5M10	NP_001004741.1	ENSPTRG00000039426	ENSPTRT00000073351	OR5M10	olfactory receptor, family 5, subfamily M, member 10 [Source:HGNC Symbol;Acc:15290]	97.46	98.10	0	0	315	316	315
390162	OR5M9	NP_001004743.1	ENSPTRG00000003634	ENSPTRT00000006819	OR5M9	olfactory receptor, family 5, subfamily M, member 9 [Source:HGNC Symbol;Acc:15294]	98.39	98.71	0	0	310	311	310
219479	OR5R1	NP_001004744.1	ENSPTRG00000029963	ENSPTRT00000057866	OR5R1	olfactory receptor, family 5, subfamily R, member 1 [Source:HGNC Symbol;Acc:14841]	97.22	97.84	0	0	324	325	324
390155	OR5T1	NP_001004745.1	ENSPTRG00000003629	ENSPTRT00000006814	OR5T1	olfactory receptor, family 5, subfamily T, member 1 [Source:HGNC Symbol;Acc:14821]	96.63	97.85	0	0	326	327	326
219464	OR5T2	NP_001004746.1	ENSPTRG00000003628	ENSPTRT00000006813	OR5T2	olfactory receptor, family 5, subfamily T, member 2 [Source:HGNC Symbol;Acc:15296]	97.21	98.89	0	0	359	360	359
119687	OR51A7	NP_001004749.1	ENSPTRG00000003229	ENSPTRT00000006166	OR51A7	olfactory receptor, family 51, subfamily A, member 7 [Source:HGNC Symbol;Acc:15188]	98.02	99.34	0	0	303	319	312
119687	OR51A7	NP_001004749.1	ENSPTRG00000023556	ENSPTRT00000045371	null	Uncharacterized protein [Source:UniProtKB/TrEMBL;Acc:H2R215]	75.08	84.98	4	8	313	318	312
390058	OR51B6	NP_001004750.1	ENSPTRG00000003245	ENSPTRT00000006192	OR51B6	olfactory receptor, family 51, subfamily B, member 6 [Source:HGNC Symbol;Acc:19600]	93.73	95.38	0	0	303	305	312
390038	OR51D1	NP_001004751.1	ENSPTRG00000023280	ENSPTRT00000049515	OR51D1	olfactory receptor, family 51, subfamily D, member 1 [Source:HGNC Symbol;Acc:15193]	97.84	98.77	0	0	324	325	324
256892	OR51F1	NP_001004752.1	ENSPTRG00000028736	ENSPTRT00000055725	OR51F1	olfactory receptor, family 51, subfamily F, member 1 [Source:HGNC Symbol;Acc:15196]	97.44	97.44	0	0	312	320	312
119694	OR51F2	NP_001004753.1	ENSPTRG00000003225	ENSPTRT00000006162	OR51F2	olfactory receptor, family 51, subfamily F, member 2 [Source:HGNC Symbol;Acc:15197]	97.37	98.54	0	0	342	343	342
119694	OR51F2	NP_001004753.1	ENSPTRG00000022836	ENSPTRT00000044664	null	Uncharacterized protein [Source:UniProtKB/TrEMBL;Acc:H2R0Y0]	61.34	78.27	1	3	313	313	342
119694	OR51F2	NP_001004753.1	ENSPTRG00000023388	ENSPTRT00000045937	null	Uncharacterized protein [Source:UniProtKB/TrEMBL;Acc:H2R1T2]	66.55	80.49	0	0	287	288	342
390064	OR51I2	NP_001004754.1	ENSPTRG00000003250	ENSPTRT00000006197	OR51I2	olfactory receptor, family 51, subfamily I, member 2 [Source:HGNC Symbol;Acc:15201]	99.36	99.68	0	0	312	313	312
119682	OR51L1	NP_001004755.1	ENSPTRG00000003233	ENSPTRT00000006171	OR51L1	olfactory receptor, family 51, subfamily L, member 1 [Source:HGNC Symbol;Acc:14759]	98.73	98.73	0	0	315	316	315
390059	OR51M1	NP_001004756.2	ENSPTRG00000003246	ENSPTRT00000006193	OR51M1	olfactory receptor, family 51, subfamily M, member 1 [Source:HGNC Symbol;Acc:14847]	96.32	97.55	1	1	326	326	326
390061	OR51Q1	NP_001004757.1	ENSPTRG00000003248	ENSPTRT00000006195	OR51Q1	olfactory receptor, family 51, subfamily Q, member 1 (gene/pseudogene) [Source:HGNC Symbol;Acc:14851]	95.90	96.85	0	0	317	318	317
401665	OR51T1	NP_001004759.1	ENSPTRG00000003228	ENSPTRT00000006165	OR51T1	olfactory receptor, family 51, subfamily T, member 1 [Source:HGNC Symbol;Acc:15205]	99.15	99.44	0	0	354	355	354
283111	OR51V1	NP_001004760.2	ENSPTRG00000003237	ENSPTRT00000006175	OR51V1	olfactory receptor, family 51, subfamily V, member 1 [Source:HGNC Symbol;Acc:19597]	98.44	99.07	0	0	321	322	321
390054	OR52A5	NP_001005160.1	ENSPTRG00000003235	ENSPTRT00000006173	null	Uncharacterized protein [Source:UniProtKB/TrEMBL;Acc:H2R7U2]	98.42	99.68	0	0	316	317	316
390054	OR52A5	NP_001005160.1	ENSPTRG00000029982	ENSPTRT00000057883	null	Uncharacterized protein [Source:UniProtKB/TrEMBL;Acc:H2R7U2]	98.42	99.68	0	0	316	317	316
143496	OR52B4	NP_001005161.2	ENSPTRG00000003210	ENSPTRT00000062314	OR52B4	olfactory receptor, family 52, subfamily B, member 4 [Source:HGNC Symbol;Acc:15209]	97.13	97.45	0	0	314	315	314
390066	OR52D1	NP_001005163.1	ENSPTRG00000003252	ENSPTRT00000006199	OR52D1	olfactory receptor, family 52, subfamily D, member 1 [Source:HGNC Symbol;Acc:15212]	98.74	99.37	0	0	318	319	318
119678	OR52E2	NP_001005164.2	ENSPTRG00000003234	ENSPTRT00000006172	OR52E2	olfactory receptor, family 52, subfamily E, member 2 [Source:HGNC Symbol;Acc:14769]	97.54	98.46	0	0	325	326	325
390081	OR52E4	NP_001005165.1	ENSPTRG00000003268	ENSPTRT00000006220	OR52E4	olfactory receptor, family 52, subfamily E, member 4 [Source:HGNC Symbol;Acc:15213]	98.72	99.04	0	0	312	313	312
390078	OR52E6	NP_001005167.1	ENSPTRG00000028728	ENSPTRT00000055714	OR52E6	olfactory receptor, family 52, subfamily E, member 6 [Source:HGNC Symbol;Acc:15215]	97.76	98.72	0	0	313	318	313
390079	OR52E8	NP_001005168.1	ENSPTRG00000003267	ENSPTRT00000006219	OR52E8	olfactory receptor, family 52, subfamily E, member 8 [Source:HGNC Symbol;Acc:15217]	99.68	100.00	0	0	317	318	317
143502	OR52I2	NP_001005170.1	ENSPTRG00000040654	ENSPTRT00000055728	OR52I2	olfactory receptor, family 52, subfamily I, member 2 [Source:HGNC Symbol;Acc:15221]	96.57	97.71	0	0	350	351	350
143502	OR52I2	NP_001005170.1	ENSPTRG00000041382	ENSPTRT00000073363	OR52I1	olfactory receptor, family 52, subfamily I, member 1 [Source:HGNC Symbol;Acc:15220]	93.66	96.25	0	0	347	349	350
119774	OR52K2	NP_001005172.2	ENSPTRG00000003214	ENSPTRT00000006148	OR52K2	olfactory receptor, family 52, subfamily K, member 2 [Source:HGNC Symbol;Acc:15223]	97.77	99.04	0	0	314	315	314
338751	OR52L1	NP_001005173.3	ENSPTRG00000003272	ENSPTRT00000006224	OR52L1	olfactory receptor, family 52, subfamily L, member 1 [Source:HGNC Symbol;Acc:14785]	96.96	98.18	0	0	329	330	329
390077	OR52N2	NP_001005174.1	ENSPTRG00000003265	ENSPTRT00000006217	OR52N2	olfactory receptor, family 52, subfamily N, member 2 [Source:HGNC Symbol;Acc:15228]	98.13	98.75	0	0	321	322	321
390072	OR52N4	NP_001005175.3	ENSPTRG00000003261	ENSPTRT00000006213	OR52N4	olfactory receptor, family 52, subfamily N, member 4 (gene/pseudogene) [Source:HGNC Symbol;Acc:15230]	97.51	97.82	0	0	321	322	321
119695	OR52R1	NP_001005177.3	ENSPTRG00000003224	ENSPTRT00000006161	OR52R1	olfactory receptor, family 52, subfamily R, member 1 [Source:HGNC Symbol;Acc:15235]	98.10	98.41	0	0	315	395	315
120787	OR52W1	NP_001005178.1	ENSPTRG00000003279	ENSPTRT00000006231	OR52W1	olfactory receptor, family 52, subfamily W, member 1 [Source:HGNC Symbol;Acc:15239]	97.81	98.12	0	0	320	321	320
120793	OR56A4	NP_001005179.2	ENSPTRG00000003273	ENSPTRT00000006225	OR56A4	olfactory receptor, family 56, subfamily A, member 4 [Source:HGNC Symbol;Acc:14791]	98.08	98.63	0	0	365	366	365
387748	OR56B1	NP_001005180.1	ENSPTRG00000003260	ENSPTRT00000006212	OR56B1	olfactory receptor, family 56, subfamily B, member 1 [Source:HGNC Symbol;Acc:15245]	98.46	99.38	0	0	324	325	324
196335	OR56B4	NP_001005181.1	ENSPTRG00000003276	ENSPTRT00000006228	OR56B4	olfactory receptor, family 56, subfamily B, member 4 [Source:HGNC Symbol;Acc:15248]	97.81	99.69	0	0	319	320	319
390321	OR6C1	NP_001005182.1	ENSPTRG00000029744	ENSPTRT00000057440	OR6C1	olfactory receptor, family 6, subfamily C, member 1 [Source:HGNC Symbol;Acc:8355]	97.12	98.08	0	0	312	313	312
128371	OR6K6	NP_001005184.1	ENSPTRG00000001513	ENSPTRT00000002773	OR6K6	olfactory receptor, family 6, subfamily K, member 6 [Source:HGNC Symbol;Acc:15033]	97.67	98.54	0	0	343	344	343
128372	OR6N1	NP_001005185.1	ENSPTRG00000030370	ENSPTRT00000058670	OR6N1	olfactory receptor, family 6, subfamily N, member 1 [Source:HGNC Symbol;Acc:15034]	98.08	98.40	0	0	312	313	312
219952	OR6Q1	NP_001005186.2	ENSPTRG00000003671	ENSPTRT00000006875	OR6Q1	olfactory receptor, family 6, subfamily Q, member 1 [Source:HGNC Symbol;Acc:15302]	97.48	98.42	0	0	317	318	317
390260	OR6X1	NP_001005188.1	ENSPTRG00000042253	ENSPTRT00000075978	OR6X1	olfactory receptor, family 6, subfamily X, member 1 [Source:HGNC Symbol;Acc:14737]	97.44	98.08	0	0	312	313	312
391112	OR6Y1	NP_001005189.1	ENSPTRG00000001504	ENSPTRT00000002760	OR6Y1	olfactory receptor, family 6, subfamily Y, member 1 [Source:HGNC Symbol;Acc:14823]	97.23	97.85	0	0	325	326	325
390892	OR7A10	NP_001005190.1	ENSPTRG00000010604	ENSPTRT00000019557	OR7A10	olfactory receptor, family 7, subfamily A, member 10 [Source:HGNC Symbol;Acc:8356]	97.41	98.06	0	0	309	310	309
390892	OR7A10	NP_001005190.1	ENSPTRG00000010605	ENSPTRT00000019558	null	Uncharacterized protein [Source:UniProtKB/TrEMBL;Acc:H2QFL3]	81.55	88.35	0	0	309	310	309
125958	OR7D4	NP_001005191.1	ENSPTRG00000010439	ENSPTRT00000019185	OR7D4	Pan troglodytes olfactory receptor family 7 subfamily D member 4 (OR7D4), mRNA. [Source:RefSeq mRNA;Acc:NM_001168365]	97.76	99.04	0	0	312	313	312
125958	OR7D4	NP_001005191.1	ENSPTRG00000029141	ENSPTRT00000032442	OR7D1	Pan troglodytes olfactory receptor family 7 subfamily D member 1 (OR7D1), mRNA. [Source:RefSeq mRNA;Acc:NM_001168366]	94.21	96.46	0	0	311	331	312
125962	OR7G1	NP_001005192.2	ENSPTRG00000010436	ENSPTRT00000019180	PTR211	Uncharacterized protein [Source:UniProtKB/TrEMBL;Acc:H2R6E0]	96.73	98.04	0	0	306	333	311
390275	OR8A1	NP_001005194.1	ENSPTRG00000004416	ENSPTRT00000008188	OR8A1	olfactory receptor, family 8, subfamily A, member 1 [Source:HGNC Symbol;Acc:8469]	98.77	99.39	0	0	326	327	326
338662	OR8D4	NP_001005197.1	ENSPTRG00000004412	ENSPTRT00000008180	OR8D4	olfactory receptor, family 8, subfamily D, member 4 [Source:HGNC Symbol;Acc:14840]	97.45	98.73	0	0	314	315	314
219865	OR8G5	NP_001005198.1	ENSPTRG00000004420	ENSPTRT00000008196	OR8G5	olfactory receptor, family 8, subfamily G, member 5 [Source:HGNC Symbol;Acc:19622]	97.43	98.39	0	0	311	312	346
219469	OR8H1	NP_001005199.1	ENSPTRG00000003630	ENSPTRT00000066832	OR8H1	olfactory receptor, family 8, subfamily H, member 1 [Source:HGNC Symbol;Acc:14824]	97.02	98.01	0	0	302	309	311
390151	OR8H2	NP_001005200.1	ENSPTRG00000003623	ENSPTRT00000006808	OR8H2	olfactory receptor, family 8, subfamily H, member 2 [Source:HGNC Symbol;Acc:15308]	97.12	99.04	0	0	312	313	312
390152	OR8H3	NP_001005201.1	ENSPTRG00000003624	ENSPTRT00000006809	OR8H3	olfactory receptor, family 8, subfamily H, member 3 [Source:HGNC Symbol;Acc:15309]	97.44	98.72	0	0	312	313	312
219473	OR8K3	NP_001005202.1	ENSPTRG00000003631	ENSPTRT00000006816	OR8K3	olfactory receptor, family 8, subfamily K, member 3 [Source:HGNC Symbol;Acc:15313]	99.68	99.68	0	0	312	313	312
341568	OR8S1	NP_001005203.2	ENSPTRG00000023679	ENSPTRT00000009032	OR8S1	olfactory receptor, family 8, subfamily S, member 1 [Source:HGNC Symbol;Acc:19628]	96.97	97.58	2	4	330	327	359
219417	OR8U1	NP_001005204.1	ENSPTRG00000029965	ENSPTRT00000057868	OR8U1	olfactory receptor, family 8, subfamily U, member 1 [Source:HGNC Symbol;Acc:19611]	95.15	96.44	0	0	309	310	309
219477	OR8J1	NP_001005205.2	ENSPTRG00000003632	ENSPTRT00000006817	OR8J1	olfactory receptor, family 8, subfamily J, member 1 [Source:HGNC Symbol;Acc:14855]	96.52	97.78	1	1	316	316	316
219527	LRRC55	NP_001005210.1	ENSPTRG00000003650	ENSPTRT00000006838	LRRC55	leucine rich repeat containing 55 [Source:HGNC Symbol;Acc:32324]	99.12	99.41	0	0	341	342	341
219954	OR9I1	NP_001005211.1	ENSPTRG00000003672	ENSPTRT00000006876	OR9I1	olfactory receptor, family 9, subfamily I, member 1 [Source:HGNC Symbol;Acc:14718]	99.36	99.68	0	0	314	315	314
219956	OR9Q1	NP_001005212.1	ENSPTRG00000003673	ENSPTRT00000006877	OR9Q1	olfactory receptor, family 9, subfamily Q, member 1 [Source:HGNC Symbol;Acc:14724]	95.81	99.03	0	0	310	311	310
390174	OR9G1	NP_001005213.1	ENSPTRG00000003644	ENSPTRT00000006831	OR9G1	olfactory receptor, family 9, subfamily G, member 1 [Source:HGNC Symbol;Acc:15319]	97.05	98.36	0	0	305	306	305
440699	LRRC52	NP_001005214.2	ENSPTRG00000001614	ENSPTRT00000002941	LRRC52	leucine rich repeat containing 52 [Source:HGNC Symbol;Acc:32156]	99.68	99.68	0	0	313	314	313
442186	OR2J3	NP_001005216.2	ENSPTRG00000024029	ENSPTRT00000043309	OR2J3	olfactory receptor, family 2, subfamily J, member 3 [Source:HGNC Symbol;Acc:8261]	98.07	99.04	0	0	311	312	311
442186	OR2J3	NP_001005216.2	ENSPTRG00000040267	ENSPTRT00000074604	null	Uncharacterized protein [Source:UniProtKB/TrEMBL;Acc:H2RE72]	39.58	50.00	2	13	48	62	311
442184	OR2B3	NP_001005226.1	ENSPTRG00000017888	ENSPTRT00000033015	OR2B3	olfactory receptor, family 2, subfamily B, member 3 [Source:HGNC Symbol;Acc:8238]	97.76	98.08	0	0	313	314	313
254973	OR1L4	NP_001005235.1	ENSPTRG00000021335	ENSPTRT00000039460	OR1L4	olfactory receptor, family 1, subfamily L, member 4 [Source:HGNC Symbol;Acc:8216]	96.14	98.07	0	0	311	312	311
26737	OR1L1	NP_001005236.3	ENSPTRG00000021333	ENSPTRT00000039458	OR1L1	olfactory receptor, family 1, subfamily L, member 1 [Source:HGNC Symbol;Acc:8213]	98.71	99.03	0	0	310	361	310
79324	OR51G1	NP_001005237.1	ENSPTRG00000003231	ENSPTRT00000006168	OR51G1	olfactory receptor, family 51, subfamily G, member 1 [Source:HGNC Symbol;Acc:14738]	97.82	98.75	0	0	321	322	321
81061	OR11H1	NP_001005239.1	ENSPTRG00000024048	ENSPTRT00000042553	null	Uncharacterized protein [Source:UniProtKB/TrEMBL;Acc:H2RAG6]	96.63	96.93	0	0	326	327	326
81099	OR4F17	NP_001005240.1	ENSPTRG00000010140	ENSPTRT00000018600	null	Uncharacterized protein [Source:UniProtKB/TrEMBL;Acc:H2RGE7]	97.97	97.97	1	1	246	293	305
5318	PKP2	NP_001005242.2	ENSPTRG00000004820	ENSPTRT00000008916	PKP2	plakophilin 2 [Source:HGNC Symbol;Acc:9024]	97.97	97.97	1	13	837	825	837
441639	OR9K2	NP_001005243.1	ENSPTRG00000005051	ENSPTRT00000009293	OR9K2	olfactory receptor, family 9, subfamily K, member 2 [Source:HGNC Symbol;Acc:15339]	98.81	98.81	0	0	335	336	335
219487	OR5M11	NP_001005245.1	ENSPTRG00000041568	ENSPTRT00000006829	OR5M11	olfactory receptor, family 5, subfamily M, member 11 [Source:HGNC Symbol;Acc:15291]	97.38	97.70	0	0	305	306	305
283093	OR4C12	NP_001005270.3	ENSPTRG00000003595	ENSPTRT00000006779	OR4C12	olfactory receptor, family 4, subfamily C, member 12 [Source:HGNC Symbol;Acc:15168]	97.73	99.03	0	0	309	310	309
1107	CHD3	NP_001005271.2	ENSPTRG00000008714	ENSPTRT00000016052	CHD3	chromodomain helicase DNA binding protein 3 [Source:HGNC Symbol;Acc:1918]	99.95	100.00	0	0	2008	2059	2059
81327	OR4A16	NP_001005274.1	ENSPTRG00000003599	ENSPTRT00000062635	OR4A16	olfactory receptor, family 4, subfamily A, member 16 [Source:HGNC Symbol;Acc:15153]	83.84	89.02	0	0	328	329	328
81328	OR4A15	NP_001005275.1	ENSPTRG00000003598	ENSPTRT00000006782	OR4A15	olfactory receptor, family 4, subfamily A, member 15 [Source:HGNC Symbol;Acc:15152]	96.80	97.97	0	0	344	345	344
81392	OR2AE1	NP_001005276.1	ENSPTRG00000019462	ENSPTRT00000036034	OR2AE1	olfactory receptor, family 2, subfamily AE, member 1 [Source:HGNC Symbol;Acc:15087]	97.83	98.14	0	0	323	324	323
81442	OR6N2	NP_001005278.1	ENSPTRG00000030369	ENSPTRT00000058669	OR6N2	olfactory receptor, family 6, subfamily N, member 2 [Source:HGNC Symbol;Acc:15035]	98.42	99.37	0	0	317	318	317
81448	OR6K2	NP_001005279.1	ENSPTRG00000024322	ENSPTRT00000050274	OR6K2	olfactory receptor, family 6, subfamily K, member 2 [Source:HGNC Symbol;Acc:15029]	96.00	96.92	1	1	325	326	324
219484	OR5M8	NP_001005282.1	ENSPTRG00000003637	ENSPTRT00000006822	OR5M8	olfactory receptor, family 5, subfamily M, member 8 [Source:HGNC Symbol;Acc:14846]	96.78	97.75	0	0	311	312	311
219957	OR9Q2	NP_001005283.1	ENSPTRG00000003674	ENSPTRT00000006878	OR9Q2	olfactory receptor, family 9, subfamily Q, member 2 [Source:HGNC Symbol;Acc:15328]	98.09	99.04	0	0	314	315	314
283189	OR9G4	NP_001005284.1	ENSPTRG00000003645	ENSPTRT00000006832	OR9G4	olfactory receptor, family 9, subfamily G, member 4 [Source:HGNC Symbol;Acc:15322]	98.47	98.78	0	0	327	328	327
341152	OR2AT4	NP_001005285.1	ENSPTRG00000004076	ENSPTRT00000007593	OR2AT4	olfactory receptor, family 2, subfamily AT, member 4 [Source:HGNC Symbol;Acc:19620]	99.38	99.38	0	0	320	321	320
343169	OR6F1	NP_001005286.1	ENSPTRG00000002205	ENSPTRT00000004048	OR6F1	olfactory receptor, family 6, subfamily F, member 1 [Source:HGNC Symbol;Acc:15027]	98.05	98.70	0	0	308	309	308
346528	OR2A1	NP_001005287.1	ENSPTRG00000033853	ENSPTRT00000067201	null	Uncharacterized protein [Source:UniProtKB/TrEMBL;Acc:H2RDG0]	97.10	97.42	0	0	310	311	310
390063	OR51I1	NP_001005288.1	ENSPTRG00000003249	ENSPTRT00000006196	OR51I1	olfactory receptor, family 51, subfamily I, member 1 [Source:HGNC Symbol;Acc:15200]	97.38	98.03	0	0	305	312	314
390063	OR51I1	NP_001005288.1	ENSPTRG00000003249	ENSPTRT00000044848	OR51I1	olfactory receptor, family 51, subfamily I, member 1 [Source:HGNC Symbol;Acc:15200]	80.27	88.78	0	0	294	297	314
390067	OR52H1	NP_001005289.1	ENSPTRG00000003255	ENSPTRT00000006202	OR52H1	olfactory receptor, family 52, subfamily H, member 1 [Source:HGNC Symbol;Acc:15218]	95.00	95.62	0	0	320	321	320
390181	OR5AK2	NP_001005323.1	ENSPTRG00000003649	ENSPTRT00000006837	OR5AK2	olfactory receptor, family 5, subfamily AK, member 2 [Source:HGNC Symbol;Acc:15251]	96.76	97.73	0	0	309	310	309
390201	OR10V1	NP_001005324.1	ENSPTRG00000003698	ENSPTRT00000006908	OR10V1	olfactory receptor, family 10, subfamily V, member 1 [Source:HGNC Symbol;Acc:15136]	98.71	99.35	0	0	309	310	309
390261	OR6M1	NP_001005325.1	ENSPTRG00000006144	ENSPTRT00000011255	OR6J1	olfactory receptor, family 6, subfamily J, member 1 (gene/pseudogene) [Source:HGNC Symbol;Acc:14707]	54.14	71.34	3	4	314	346	313
390261	OR6M1	NP_001005325.1	ENSPTRG00000028374	ENSPTRT00000055161	OR6M1	olfactory receptor, family 6, subfamily M, member 1 [Source:HGNC Symbol;Acc:14711]	98.72	99.36	0	0	313	314	313
390648	OR4F6	NP_001005326.1	ENSPTRG00000007520	ENSPTRT00000013865	OR4F6	olfactory receptor, family 4, subfamily F, member 6 [Source:HGNC Symbol;Acc:15372]	99.04	99.36	0	0	312	313	312
391114	OR6K3	NP_001005327.2	ENSPTRG00000030371	ENSPTRT00000058671	OR6K3	olfactory receptor, family 6, subfamily K, member 3 [Source:HGNC Symbol;Acc:15030]	97.46	98.41	0	0	315	332	315
401666	OR51A4	NP_001005329.1	ENSPTRG00000028735	ENSPTRT00000055724	null	Uncharacterized protein [Source:UniProtKB/TrEMBL;Acc:H2R5M1]	98.36	99.34	0	0	305	305	313
9500	MAGED1	NP_001005333.1	ENSPTRG00000021914	ENSPTRT00000040722	MAGED1	melanoma antigen family D, 1 [Source:HGNC Symbol;Acc:6813]	99.52	99.88	0	0	834	835	834
1759	DNM1	NP_001005336.1	ENSPTRG00000021418	ENSPTRT00000046473	DNM1	Dynamin 1; Uncharacterized protein [Source:UniProtKB/TrEMBL;Acc:H2R2B8]	100.00	100.00	0	0	851	852	851
1759	DNM1	NP_001005336.1	ENSPTRG00000040178	ENSPTRT00000058256	null	Uncharacterized protein [Source:UniProtKB/TrEMBL;Acc:H2R858]	54.17	72.92	1	2	48	113	851
1759	DNM1	NP_001005336.1	ENSPTRG00000040946	ENSPTRT00000058254	null	Uncharacterized protein [Source:UniProtKB/TrEMBL;Acc:H2R857]	58.33	75.00	1	2	48	127	851
1759	DNM1	NP_001005336.1	ENSPTRG00000042170	ENSPTRT00000072821	null	Uncharacterized protein [Source:UniProtKB/TrEMBL;Acc:H2RED2]	53.33	73.33	2	4	45	130	851
6001	RGS10	NP_001005339.1	ENSPTRG00000002995	ENSPTRT00000005704	RGS10	Regulator of G-protein signaling 10; Uncharacterized protein [Source:UniProtKB/TrEMBL;Acc:H2Q2N8]	99.45	99.45	0	0	181	182	181
10457	GPNMB	NP_001005340.1	ENSPTRG00000018984	ENSPTRT00000035101	GPNMB	Uncharacterized protein [Source:UniProtKB/TrEMBL;Acc:H2QU94]	99.30	99.83	0	0	572	608	572
1785	DNM2	NP_001005361.1	ENSPTRG00000034439	ENSPTRT00000065036	DNM2	dynamin 2 [Source:HGNC Symbol;Acc:2974]	94.25	94.37	2	40	870	831	870
57348	TTYH1	NP_001005367.1	ENSPTRG00000011458	ENSPTRT00000055896	TTYH1	tweety family member 1 [Source:HGNC Symbol;Acc:13476]	99.13	99.57	0	0	460	461	460
90678	LRSAM1	NP_001005373.1	ENSPTRG00000021390	ENSPTRT00000048837	LRSAM1	leucine rich repeat and sterile alpha motif containing 1 [Source:HGNC Symbol;Acc:25135]	98.76	99.31	1	1	723	723	723
10097	ACTR2	NP_001005386.1	ENSPTRG00000011990	ENSPTRT00000022312	ACTR2	Uncharacterized protein [Source:UniProtKB/TrEMBL;Acc:H2QHZ9]	100.00	100.00	0	0	399	400	399
388403	YPEL2	NP_001005404.1	ENSPTRG00000009468	ENSPTRT00000017361	YPEL2	yippee-like 2 (Drosophila) [Source:HGNC Symbol;Acc:18326]	100.00	100.00	0	0	119	120	119
8912	CACNA1H	NP_001005407.1	ENSPTRG00000040696	ENSPTRT00000074031	null	Uncharacterized protein [Source:UniProtKB/TrEMBL;Acc:H2RGX5]	33.85	43.08	3	7	65	158	2347
26533	OR10G3	NP_001005465.1	ENSPTRG00000006130	ENSPTRT00000011241	OR10G3	olfactory receptor, family 10, subfamily G, member 3 [Source:HGNC Symbol;Acc:8171]	98.72	99.04	0	0	313	314	313
26534	OR10G2	NP_001005466.2	ENSPTRG00000039654	ENSPTRT00000011242	null	Uncharacterized protein [Source:UniProtKB/TrEMBL;Acc:H2Q7Y8]	96.45	97.10	0	0	310	311	310
26534	OR10G2	NP_001005466.2	ENSPTRG00000042026	ENSPTRT00000062393	null	Uncharacterized protein [Source:UniProtKB/TrEMBL;Acc:H2RB37]	95.81	96.77	0	0	310	311	310
390271	OR8B3	NP_001005467.1	ENSPTRG00000038655	ENSPTRT00000043873	OR8B3	olfactory receptor, family 8, subfamily B, member 3 [Source:HGNC Symbol;Acc:8472]	97.44	98.40	0	0	313	314	313
26595	OR8B2	NP_001005468.1	ENSPTRG00000041106	ENSPTRT00000055152	OR8B2	olfactory receptor, family 8, subfamily B, member 2 [Source:HGNC Symbol;Acc:8471]	97.12	97.44	0	0	313	314	313
119765	OR4B1	NP_001005470.1	ENSPTRG00000003579	ENSPTRT00000006737	OR4B1	olfactory receptor, family 4, subfamily B, member 1 [Source:HGNC Symbol;Acc:8290]	97.73	98.71	0	0	309	310	309
254879	OR2T6	NP_001005471.1	ENSPTRG00000030060	ENSPTRT00000058005	OR2T6	olfactory receptor, family 2, subfamily T, member 6 [Source:HGNC Symbol;Acc:15018]	98.05	98.70	0	0	308	309	308
345557	PLCXD3	NP_001005473.1	ENSPTRG00000016827	ENSPTRT00000031232	PLCXD3	Phosphatidylinositol-specific phospholipase C, X domain containing 3; Uncharacterized protein [Source:UniProtKB/TrEMBL;Acc:H2QQT7]	100.00	100.00	0	0	321	322	321
79295	OR5H6	NP_001005479.1	ENSPTRG00000040605	ENSPTRT00000028330	OR5H6	olfactory receptor, family 5, subfamily H, member 6 (gene/pseudogene) [Source:HGNC Symbol;Acc:14767]	96.62	97.23	0	0	325	326	325
442361	OR2A2	NP_001005480.2	ENSPTRG00000040700	ENSPTRT00000074309	OR2A2	olfactory receptor, family 2, subfamily A, member 2 [Source:HGNC Symbol;Acc:8230]	98.11	98.74	0	0	318	319	318
81127	OR4K15	NP_001005486.1	ENSPTRG00000006079	ENSPTRT00000011161	OR4K15	olfactory receptor, family 4, subfamily K, member 15 [Source:HGNC Symbol;Acc:15353]	98.85	99.43	0	0	348	349	348
441933	OR13G1	NP_001005487.1	ENSPTRG00000024052	ENSPTRT00000048038	OR13G1	olfactory receptor, family 13, subfamily G, member 1 [Source:HGNC Symbol;Acc:14999]	98.37	98.70	0	0	307	308	307
219965	OR5B17	NP_001005489.1	ENSPTRG00000029950	ENSPTRT00000057844	OR5B17	olfactory receptor, family 5, subfamily B, member 17 [Source:HGNC Symbol;Acc:15267]	97.13	98.09	0	0	314	315	314
254783	OR6C74	NP_001005490.1	ENSPTRG00000005050	ENSPTRT00000009291	OR6C74	olfactory receptor, family 6, subfamily C, member 74 [Source:HGNC Symbol;Acc:31303]	98.72	98.72	0	0	312	313	312
282775	OR5J2	NP_001005492.1	ENSPTRG00000003626	ENSPTRT00000006811	OR5J2	olfactory receptor, family 5, subfamily J, member 2 [Source:HGNC Symbol;Acc:19612]	96.79	98.08	0	0	312	313	312
283365	OR6C6	NP_001005493.1	ENSPTRG00000005052	ENSPTRT00000049222	OR6C6	olfactory receptor, family 6, subfamily C, member 6 [Source:HGNC Symbol;Acc:31293]	99.04	99.36	0	0	314	315	314
283365	OR6C6	NP_001005493.1	ENSPTRG00000024254	ENSPTRT00000042812	null	Uncharacterized protein [Source:UniProtKB/TrEMBL;Acc:H2R1P4]	76.97	87.17	3	4	304	306	314
341418	OR6C4	NP_001005494.1	ENSPTRG00000005055	ENSPTRT00000009298	OR6C4	olfactory receptor, family 6, subfamily C, member 4 [Source:HGNC Symbol;Acc:19632]	99.03	100.00	0	0	309	310	309
390431	OR4K2	NP_001005501.1	ENSPTRG00000006076	ENSPTRT00000011158	OR4K2	olfactory receptor, family 4, subfamily K, member 2 [Source:HGNC Symbol;Acc:14728]	99.36	99.36	0	0	314	315	314
441308	OR4F21	NP_001005504.1	ENSPTRG00000031387	ENSPTRT00000060513	null	Uncharacterized protein [Source:UniProtKB/TrEMBL;Acc:H2RAG7]	97.12	98.72	0	0	312	313	312
403253	OR4A47	NP_001005512.2	ENSPTRG00000028636	ENSPTRT00000055562	OR4A47	olfactory receptor, family 4, subfamily A, member 47 [Source:HGNC Symbol;Acc:31266]	97.73	98.71	0	0	309	310	309
403257	OR4C45	NP_001005513.1	ENSPTRG00000003583	ENSPTRT00000006741	OR4C5	olfactory receptor, family 4, subfamily C, member 5 [Source:HGNC Symbol;Acc:14702]	61.97	75.41	2	9	305	326	306
403274	OR5H15	NP_001005515.1	ENSPTRG00000039436	ENSPTRT00000066359	OR5H15	olfactory receptor, family 5, subfamily H, member 15 [Source:HGNC Symbol;Acc:31287]	97.44	98.08	0	0	313	314	313
403277	OR5K3	NP_001005516.1	ENSPTRG00000030174	ENSPTRT00000058233	OR5K3	olfactory receptor, family 5, subfamily K, member 3 [Source:HGNC Symbol;Acc:31290]	96.57	97.20	0	0	321	322	321
403284	OR6C68	NP_001005519.2	ENSPTRG00000029745	ENSPTRT00000057441	OR6C68	olfactory receptor, family 6, subfamily C, member 68 [Source:HGNC Symbol;Acc:31297]	97.12	97.76	0	0	312	318	312
343172	OR2T8	NP_001005522.1	ENSPTRG00000030068	ENSPTRT00000004047	OR2T8	olfactory receptor, family 2, subfamily T, member 8 [Source:HGNC Symbol;Acc:15020]	97.76	98.40	0	0	312	313	312
151647	FAM19A4	NP_001005527.1	ENSPTRG00000015091	ENSPTRT00000028238	FAM19A4	family with sequence similarity 19 (chemokine (C-C motif)-like), member A4 [Source:HGNC Symbol;Acc:21591]	100.00	100.00	0	0	135	136	140
390190	OR5B2	NP_001005566.1	ENSPTRG00000028629	ENSPTRT00000055557	OR5B2	olfactory receptor, family 5, subfamily B, member 2 [Source:HGNC Symbol;Acc:8323]	96.91	97.94	0	0	194	195	309
282763	OR51B5	NP_001005567.2	ENSPTRG00000032554	ENSPTRT00000062286	OR51B5	olfactory receptor, family 51, subfamily B, member 5 [Source:HGNC Symbol;Acc:19599]	96.47	97.44	0	0	312	313	312
3691	ITGB4	NP_001005619.1	ENSPTRG00000009653	ENSPTRT00000017707	ITGB4	integrin, beta 4 [Source:HGNC Symbol;Acc:6158]	99.22	99.61	0	0	1805	1806	1805
2629	GBA	NP_001005742.1	ENSPTRG00000001416	ENSPTRT00000002601	GBA	Pan troglodytes glucosidase, beta, acid (GBA), mRNA. [Source:RefSeq mRNA;Acc:NM_001008997]	98.50	98.69	0	0	533	537	536
2629	GBA	NP_001005742.1	ENSPTRG00000001416	ENSPTRT00000002602	GBA	Pan troglodytes glucosidase, beta, acid (GBA), mRNA. [Source:RefSeq mRNA;Acc:NM_001008997]	98.50	98.69	0	0	533	534	536
8650	NUMB	NP_001005743.1	ENSPTRG00000006513	ENSPTRT00000044543	NUMB	numb homolog (Drosophila) [Source:HGNC Symbol;Acc:8060]	95.70	95.85	1	25	651	627	651
57055	DAZ2	NP_001005785.1	ENSPTRG00000022519	ENSPTRT00000062535	DAZ	Uncharacterized protein [Source:UniProtKB/TrEMBL;Acc:H2RB60]	88.95	90.45	1	24	534	511	534
90485	ZNF835	NP_001005850.2	ENSPTRG00000024363	ENSPTRT00000021496	ZNF835	zinc finger protein 835 [Source:HGNC Symbol;Acc:34332]	99.44	99.63	0	0	537	560	537
90485	ZNF835	NP_001005850.2	ENSPTRG00000024363	ENSPTRT00000075240	ZNF835	zinc finger protein 835 [Source:HGNC Symbol;Acc:34332]	99.44	99.63	0	0	537	538	537
163131	ZNF780B	NP_001005851.1	ENSPTRG00000010988	ENSPTRT00000047680	ZNF780A	zinc finger protein 780A [Source:HGNC Symbol;Acc:27603]	78.62	81.21	2	56	697	666	833
6259	RYK	NP_001005861.1	ENSPTRG00000015419	ENSPTRT00000028792	RYK	receptor-like tyrosine kinase [Source:HGNC Symbol;Acc:10481]	99.57	99.78	0	0	460	461	610
2064	ERBB2	NP_001005862.1	ENSPTRG00000034154	ENSPTRT00000066965	null	Uncharacterized protein [Source:UniProtKB/TrEMBL;Acc:H2RDB2]	37.50	50.00	1	2	40	153	1225
6205	RPS11	NP_001006.1	ENSPTRG00000011299	ENSPTRT00000021005	null	Uncharacterized protein [Source:UniProtKB/TrEMBL;Acc:H2RGK0]	100.00	100.00	0	0	158	159	158
6205	RPS11	NP_001006.1	ENSPTRG00000041745	ENSPTRT00000073876	RPS11	ribosomal protein S11 [Source:HGNC Symbol;Acc:10384]	100.00	100.00	0	0	158	158	158
378949	RBMY1D	NP_001006120.2	ENSPTRG00000028815	ENSPTRT00000047482	null	Uncharacterized protein [Source:UniProtKB/TrEMBL;Acc:H2R5R4]	73.97	79.45	0	0	73	82	496
378949	RBMY1D	NP_001006120.2	ENSPTRG00000039529	ENSPTRT00000075956	null	Uncharacterized protein [Source:UniProtKB/TrEMBL;Acc:H2RH07]	95.89	97.26	0	0	73	82	496
378949	RBMY1D	NP_001006120.2	ENSPTRG00000042266	ENSPTRT00000055845	null	Uncharacterized protein [Source:UniProtKB/TrEMBL;Acc:H2RG07]	95.89	97.26	0	0	73	82	496
388650	FAM69A	NP_001006606.2	ENSPTRG00000000964	ENSPTRT00000001816	FAM69A	family with sequence similarity 69, member A [Source:HGNC Symbol;Acc:32213]	100.00	100.00	0	0	428	429	428
6477	SIAH1	NP_001006611.1	ENSPTRG00000008094	ENSPTRT00000014926	SIAH1	Pan troglodytes siah E3 ubiquitin protein ligase 1 (SIAH1), mRNA. [Source:RefSeq mRNA;Acc:NM_001246359]	100.00	100.00	0	0	283	299	313
51186	WBP5	NP_001006613.1	ENSPTRG00000039216	ENSPTRT00000072257	WBP5	Uncharacterized protein; WW domain binding protein 5 [Source:UniProtKB/TrEMBL;Acc:H2RH34]	100.00	100.00	0	0	104	105	104
79109	MAPKAP1	NP_001006618.1	ENSPTRG00000021373	ENSPTRT00000039534	MAPKAP1	Mitogen-activated protein kinase associated protein 1; Uncharacterized protein [Source:UniProtKB/TrEMBL;Acc:H2QXW4]	100.00	100.00	0	0	522	523	522
1129	CHRM2	NP_001006627.1	ENSPTRG00000019734	ENSPTRT00000061742	CHRM2	Muscarinic acetylcholine receptor M2 [Source:UniProtKB/Swiss-Prot;Acc:Q9N2A7]	100.00	100.00	0	0	466	467	466
55114	ARHGAP17	NP_001006635.1	ENSPTRG00000007900	ENSPTRT00000014566	ARHGAP17	Rho GTPase activating protein 17; Uncharacterized protein [Source:UniProtKB/TrEMBL;Acc:H2QAT1]	99.66	99.89	0	0	881	882	881
79712	GTDC1	NP_001006637.1	ENSPTRG00000012511	ENSPTRT00000023208	GTDC1	Glycosyltransferase-like domain containing 1; Uncharacterized protein [Source:UniProtKB/TrEMBL;Acc:H2QIS8]	99.56	99.78	0	0	458	459	458
326624	RAB37	NP_001006639.1	ENSPTRG00000009614	ENSPTRT00000017629	RAB37	RAB37, member RAS oncogene family [Source:HGNC Symbol;Acc:30268]	93.72	95.07	0	0	223	224	223
114789	SLC25A25	NP_001006642.1	ENSPTRG00000021410	ENSPTRT00000056209	SLC25A25	Solute carrier family 25 (Mitochondrial carrier phosphate carrier), member 25; Uncharacterized protein [Source:UniProtKB/TrEMBL;Acc:H2R699]	99.80	99.80	0	0	503	504	503
57539	WDR35	NP_001006658.1	ENSPTRG00000011686	ENSPTRT00000044836	WDR35	Uncharacterized protein [Source:UniProtKB/TrEMBL;Acc:H2R3M3]	99.49	99.83	0	0	1181	1182	1181
1380	CR2	NP_001006659.1	ENSPTRG00000041818	ENSPTRT00000003519	CR2	complement component (3d/Epstein Barr virus) receptor 2 [Source:HGNC Symbol;Acc:2336]	99.27	99.54	0	0	1092	1093	1092
6195	RPS6KA1	NP_001006666.1	ENSPTRG00000000387	ENSPTRT00000000768	RPS6KA1	ribosomal protein S6 kinase, 90kDa, polypeptide 1 [Source:HGNC Symbol;Acc:10430]	99.87	100.00	0	0	744	745	744
90843	TCEAL8	NP_001006685.1	ENSPTRG00000028305	ENSPTRT00000055049	TCEAL8	Pan troglodytes transcription elongation factor A (SII)-like 8 (TCEAL8), mRNA. [Source:RefSeq mRNA;Acc:NM_001252003]	100.00	100.00	0	0	117	117	117
79921	TCEAL4	NP_001006936.1	ENSPTRG00000022129	ENSPTRT00000067962	TCEAL4	Transcription elongation factor A (SII)-like 4; Uncharacterized protein [Source:UniProtKB/TrEMBL;Acc:H2RDY6]	99.07	99.53	0	0	215	216	215
474354	LRRC18	NP_001006940.3	ENSPTRG00000002483	ENSPTRT00000004635	LRRC18	leucine rich repeat containing 18 [Source:HGNC Symbol;Acc:23199]	97.32	99.23	0	0	261	262	261
474354	LRRC18	NP_001006940.3	ENSPTRG00000002483	ENSPTRT00000072524	LRRC18	leucine rich repeat containing 18 [Source:HGNC Symbol;Acc:23199]	97.25	99.22	0	0	255	256	261
93978	CLEC6A	NP_001007034.1	ENSPTRG00000029793	ENSPTRT00000057575	CLEC6A	C-type lectin domain family 6, member A [Source:HGNC Symbol;Acc:14556]	98.09	98.09	1	1	209	209	209
6386	SDCBP	NP_001007071.1	ENSPTRG00000020277	ENSPTRT00000037559	SDCBP	Pan troglodytes syndecan binding protein (syntenin) (SDCBP), mRNA. [Source:RefSeq mRNA;Acc:NM_001246446]	100.00	100.00	0	0	297	319	297
6161	RPL32	NP_001007074.1	ENSPTRG00000029733	ENSPTRT00000057405	RPL32	ribosomal protein L32 [Source:HGNC Symbol;Acc:10336]	100.00	100.00	0	0	135	135	135
7569	ZNF182	NP_001007089.1	ENSPTRG00000028288	ENSPTRT00000001250	ZNF182	zinc finger protein 182 [Source:HGNC Symbol;Acc:13001]	95.16	95.32	1	29	620	592	620
389075	RESP18	NP_001007090.3	ENSPTRG00000012953	ENSPTRT00000023996	RESP18	regulated endocrine-specific protein 18 [Source:HGNC Symbol;Acc:33762]	95.18	95.61	0	0	228	229	228
157773	C8orf48	NP_001007091.1	ENSPTRG00000020010	ENSPTRT00000037069	C8orf48	chromosome 8 open reading frame 48 [Source:HGNC Symbol;Acc:26345]	99.06	99.37	0	0	319	320	319
84456	L3MBTL3	NP_001007103.1	ENSPTRG00000023858	ENSPTRT00000056830	L3MBTL3	Uncharacterized protein [Source:UniProtKB/TrEMBL;Acc:H2R6Y5]	99.86	99.86	0	0	691	692	755
123722	FSD2	NP_001007123.1	ENSPTRG00000007383	ENSPTRT00000013606	FSD2	fibronectin type III and SPRY domain containing 2 [Source:HGNC Symbol;Acc:18024]	99.15	99.29	0	0	703	703	749
198437	LKAAEAR1	NP_001007126.1	ENSPTRG00000013772	ENSPTRT00000025704	C20orf201	chromosome 20 open reading frame 201 [Source:HGNC Symbol;Acc:33718]	96.67	97.08	0	0	240	241	240
198437	LKAAEAR1	NP_001007126.1	ENSPTRG00000013772	ENSPTRT00000025705	C20orf201	chromosome 20 open reading frame 201 [Source:HGNC Symbol;Acc:33718]	96.00	96.57	0	0	175	195	240
4916	NTRK3	NP_001007157.1	ENSPTRG00000039333	ENSPTRT00000075044	null	Uncharacterized protein [Source:UniProtKB/TrEMBL;Acc:H2RFQ9]	97.92	97.92	0	0	48	48	612
4916	NTRK3	NP_001007157.1	ENSPTRG00000039513	ENSPTRT00000074825	null	Uncharacterized protein [Source:UniProtKB/TrEMBL;Acc:H2RHV0]	100.00	100.00	0	0	37	46	612
492311	IGIP	NP_001007190.1	ENSPTRG00000024103	ENSPTRT00000044034	IGIP	IgA-inducing protein [Source:HGNC Symbol;Acc:33847]	98.11	98.11	0	0	53	54	53
6206	RPS12	NP_001007.2	ENSPTRG00000018618	ENSPTRT00000034381	RPS12	Pan troglodytes ribosomal protein S12 (RPS12), mRNA. [Source:RefSeq mRNA;Acc:NM_001252509]	100.00	100.00	0	0	132	133	132
8405	SPOP	NP_001007227.1	ENSPTRG00000009380	ENSPTRT00000017208	SPOP	Speckle-type POZ protein; Uncharacterized protein [Source:UniProtKB/TrEMBL;Acc:H2QDD5]	100.00	100.00	0	0	374	375	374
9938	ARHGAP25	NP_001007232.2	ENSPTRG00000012007	ENSPTRT00000022340	ARHGAP25	Rho GTPase activating protein 25 [Source:HGNC Symbol;Acc:28951]	99.69	99.85	1	1	646	646	646
440068	CARD17	NP_001007233.1	ENSPTRG00000040412	ENSPTRT00000065837	null	Uncharacterized protein [Source:UniProtKB/TrEMBL;Acc:H2RCJ2]	76.92	84.62	0	0	91	91	110
440068	CARD17	NP_001007233.1	ENSPTRG00000040880	ENSPTRT00000007890	null	Uncharacterized protein [Source:UniProtKB/TrEMBL;Acc:H2Q4N8]	91.21	93.41	1	1	91	90	110
440068	CARD17	NP_001007233.1	ENSPTRG00000040880	ENSPTRT00000067833	null	Uncharacterized protein [Source:UniProtKB/TrEMBL;Acc:H2Q4N8]	94.55	96.36	0	0	110	111	110
3321	IGSF3	NP_001007238.1	ENSPTRG00000001154	ENSPTRT00000002149	IGSF3	immunoglobulin superfamily, member 3 [Source:HGNC Symbol;Acc:5950]	99.16	99.66	1	2	1194	1193	1194
148103	ZNF599	NP_001007249.1	ENSPTRG00000010820	ENSPTRT00000066710	ZNF599	zinc finger protein 599 [Source:HGNC Symbol;Acc:26408]	99.44	99.44	0	0	539	546	588
2086	ERV3-1	NP_001007254.2	ENSPTRG00000041777	ENSPTRT00000072823	null	Uncharacterized protein [Source:UniProtKB/TrEMBL;Acc:H2RFY1]	55.56	66.67	0	0	36	36	604
51207	DUSP13	NP_001007274.1	ENSPTRG00000002655	ENSPTRT00000047891	DUSP13	dual specificity phosphatase 13 [Source:HGNC Symbol;Acc:19681]	98.28	98.97	0	0	290	328	291
10206	TRIM13	NP_001007279.1	ENSPTRG00000031189	ENSPTRT00000010806	TRIM13	Pan troglodytes tripartite motif containing 13 (TRIM13), mRNA. [Source:RefSeq mRNA;Acc:NM_001246517]	99.27	99.51	0	0	409	409	410
9814	SFI1	NP_001007468.1	ENSPTRG00000022847	ENSPTRT00000056909	SFI1	Sfi1 homolog, spindle assembly associated (yeast) [Source:HGNC Symbol;Acc:29064]	98.47	99.03	1	1	1242	1242	1242
80036	TRPM3	NP_001007472.2	ENSPTRG00000021014	ENSPTRT00000065326	TRPM3	transient receptor potential cation channel, subfamily M, member 3 [Source:HGNC Symbol;Acc:17992]	99.94	100.00	0	0	1648	1649	1707
474384	F8A3	NP_001007525.1	ENSPTRG00000028165	ENSPTRT00000054835	ptr-mir-1184	ptr-mir-1184 [Source:miRBase;Acc:MI0008418]	99.15	99.15	2	2	352	371	371
92255	LMBRD2	NP_001007528.1	ENSPTRG00000016794	ENSPTRT00000031178	LMBRD2	LMBR1 domain containing 2; Uncharacterized protein [Source:UniProtKB/TrEMBL;Acc:H2QQR9]	99.86	100.00	0	0	695	696	695
146822	CDRT15	NP_001007531.1	ENSPTRG00000030036	ENSPTRT00000057978	CDRT15	CMT1A duplicated region transcript 15 [Source:HGNC Symbol;Acc:14395]	95.21	97.87	0	0	188	189	188
222698	NKAPL	NP_001007532.1	ENSPTRG00000017872	ENSPTRT00000032988	NKAPL	NFKB activating protein-like [Source:HGNC Symbol;Acc:21584]	91.54	94.03	1	3	402	400	402
116729	PPP1R27	NP_001007534.1	ENSPTRG00000009771	ENSPTRT00000017953	PPP1R27	protein phosphatase 1, regulatory subunit 27 [Source:HGNC Symbol;Acc:16813]	99.35	99.35	0	0	154	155	154
285311	C3orf56	NP_001007535.1	ENSPTRG00000034531	ENSPTRT00000068107	C3orf56	chromosome 3 open reading frame 56 [Source:HGNC Symbol;Acc:32481]	97.93	98.76	0	0	242	243	242
387914	SHISA2	NP_001007539.1	ENSPTRG00000005722	ENSPTRT00000010538	SHISA2	Shisa homolog 2; Uncharacterized protein [Source:UniProtKB/TrEMBL;Acc:H2Q7B3]	99.66	99.66	0	0	295	296	295
389118	CDHR4	NP_001007541.2	ENSPTRG00000042519	ENSPTRT00000075220	CDHR4	cadherin-related family member 4 [Source:HGNC Symbol;Acc:34527]	97.94	99.23	0	0	777	789	788
440712	C1orf186	NP_001007545.1	ENSPTRG00000023332	ENSPTRT00000049111	C1orf186	chromosome 1 open reading frame 186 [Source:HGNC Symbol;Acc:25341]	99.42	99.42	0	0	172	173	172
6760	SS18	NP_001007560.1	ENSPTRG00000009931	ENSPTRT00000018237	SS18	Uncharacterized protein [Source:UniProtKB/TrEMBL;Acc:H2QED4]	99.76	100.00	0	0	418	422	418
126298	IRGQ	NP_001007562.1	ENSPTRG00000011087	ENSPTRT00000020611	IRGQ	Immunity-related GTPase family, Q; Uncharacterized protein [Source:UniProtKB/TrEMBL;Acc:H2QGH9]	99.52	99.68	0	0	623	624	623
347252	IGFBPL1	NP_001007564.1	ENSPTRG00000020957	ENSPTRT00000038770	IGFBPL1	insulin-like growth factor binding protein-like 1 [Source:HGNC Symbol;Acc:20081]	100.00	100.00	0	0	278	279	278
388125	C2CD4B	NP_001007596.2	ENSPTRG00000030264	ENSPTRT00000058448	C2CD4B	C2 calcium-dependent domain containing 4B [Source:HGNC Symbol;Acc:33628]	95.21	95.49	4	6	355	359	364
10390	CEPT1	NP_001007795.1	ENSPTRG00000001089	ENSPTRT00000043145	CEPT1	Choline/ethanolamine phosphotransferase 1; Uncharacterized protein [Source:UniProtKB/TrEMBL;Acc:H2R0I7]	100.00	100.00	0	0	416	417	416
10133	OPTN	NP_001008213.1	ENSPTRG00000002298	ENSPTRT00000046629	OPTN	optineurin [Source:HGNC Symbol;Acc:17142]	99.13	99.31	0	0	577	578	577
493753	COA5	NP_001008216.1	ENSPTRG00000012267	ENSPTRT00000022777	COA5	cytochrome c oxidase assembly factor 5 [Source:HGNC Symbol;Acc:33848]	100.00	100.00	0	0	74	75	74
493753	COA5	NP_001008216.1	ENSPTRG00000012267	ENSPTRT00000074293	COA5	cytochrome c oxidase assembly factor 5 [Source:HGNC Symbol;Acc:33848]	93.94	100.00	0	0	66	74	74
2582	GALE	NP_001008217.1	ENSPTRG00000000338	ENSPTRT00000000663	GALE	UDP-galactose-4-epimerase; Uncharacterized protein [Source:UniProtKB/TrEMBL;Acc:H2PYB2]	99.71	100.00	0	0	348	349	348
10814	CPLX2	NP_001008221.1	ENSPTRG00000034099	ENSPTRT00000064434	CPLX2	complexin 2 [Source:HGNC Symbol;Acc:2310]	100.00	100.00	0	0	123	124	134
276	AMY1A	NP_001008222.1	ENSPTRG00000023940	ENSPTRT00000001921	AMY2B	Pan troglodytes amylase, alpha 2A (pancreatic) (AMY2A), mRNA. [Source:RefSeq mRNA;Acc:NM_001110158]	99.22	99.61	0	0	511	512	511
338761	C1QL4	NP_001008224.1	ENSPTRG00000004905	ENSPTRT00000009069	C1QL4	complement component 1, q subcomponent-like 4 [Source:HGNC Symbol;Acc:31416]	100.00	100.00	0	0	238	239	238
283726	FAM154B	NP_001008227.1	ENSPTRG00000007375	ENSPTRT00000013596	FAM154B	family with sequence similarity 154, member B [Source:HGNC Symbol;Acc:33727]	97.74	98.49	0	0	398	399	398
283726	FAM154B	NP_001008227.1	ENSPTRG00000007375	ENSPTRT00000074605	FAM154B	family with sequence similarity 154, member B [Source:HGNC Symbol;Acc:33727]	97.63	98.42	0	0	380	384	398
130502	TTC32	NP_001008238.1	ENSPTRG00000011685	ENSPTRT00000021769	TTC32	Tetratricopeptide repeat domain 32; Uncharacterized protein [Source:UniProtKB/TrEMBL;Acc:H2QHH4]	99.34	100.00	0	0	151	152	151
440955	TMEM89	NP_001008270.1	ENSPTRG00000014893	ENSPTRT00000027871	TMEM89	transmembrane protein 89 [Source:HGNC Symbol;Acc:32372]	99.37	99.37	0	0	159	160	159
136242	PRSS37	NP_001008271.2	ENSPTRG00000019781	ENSPTRT00000046112	PRSS37	protease, serine, 37 [Source:HGNC Symbol;Acc:29211]	98.72	98.72	0	0	235	236	235
493829	TRIM72	NP_001008275.2	ENSPTRG00000008040	ENSPTRT00000014834	TRIM72	Tripartite motif containing 72; Uncharacterized protein [Source:UniProtKB/TrEMBL;Acc:H2QB00]	100.00	100.00	0	0	477	478	477
493856	CISD2	NP_001008389.1	ENSPTRG00000016325	ENSPTRT00000030382	CISD2	CDGSH iron sulfur domain 2 [Source:HGNC Symbol;Acc:24212]	99.26	99.26	0	0	135	136	135
493856	CISD2	NP_001008389.1	ENSPTRG00000016325	ENSPTRT00000074785	CISD2	CDGSH iron sulfur domain 2 [Source:HGNC Symbol;Acc:24212]	99.00	99.00	0	0	100	146	135
493860	CCDC73	NP_001008392.2	ENSPTRG00000003479	ENSPTRT00000006556	CCDC73	coiled-coil domain containing 73 [Source:HGNC Symbol;Acc:23261]	98.89	99.54	2	2	1079	1078	1079
10217	CTDSPL	NP_001008393.1	ENSPTRG00000014749	ENSPTRT00000027583	CTDSPL	CTD (Carboxy-terminal domain, RNA polymerase II, polypeptide A) small phosphatase-like; Uncharacterized protein [Source:UniProtKB/TrEMBL;Acc:H2R387]	100.00	100.00	0	0	276	277	276
201725	C4orf46	NP_001008394.1	ENSPTRG00000031072	ENSPTRT00000059998	C4orf46	chromosome 4 open reading frame 46 [Source:HGNC Symbol;Acc:27320]	100.00	100.00	0	0	113	114	113
389541	LAMTOR4	NP_001008396.1	ENSPTRG00000041498	ENSPTRT00000075586	LAMTOR4	late endosomal/lysosomal adaptor, MAPK and MTOR activator 4 [Source:HGNC Symbol;Acc:33772]	100.00	100.00	0	0	15	87	99
493869	GPX8	NP_001008398.2	ENSPTRG00000016873	ENSPTRT00000031295	GPX8	Pan troglodytes glutathione peroxidase 8 (putative) (GPX8), mRNA. [Source:RefSeq mRNA;Acc:NM_001243871]	99.04	100.00	0	0	209	210	209
493869	GPX8	NP_001008398.2	ENSPTRG00000016873	ENSPTRT00000075462	GPX8	Pan troglodytes glutathione peroxidase 8 (putative) (GPX8), mRNA. [Source:RefSeq mRNA;Acc:NM_001243871]	97.10	100.00	0	0	69	91	209
388561	ZNF761	NP_001008401.3	ENSPTRG00000042066	ENSPTRT00000075246	null	Uncharacterized protein [Source:UniProtKB/TrEMBL;Acc:H2RFH4]	96.09	98.44	0	0	128	128	746
400258	C14orf180	NP_001008404.1	ENSPTRG00000006769	ENSPTRT00000012484	C14orf180	chromosome 14 open reading frame 180 [Source:HGNC Symbol;Acc:33795]	97.50	97.50	0	0	160	160	160
55973	BCAP29	NP_001008405.1	ENSPTRG00000019580	ENSPTRT00000055240	BCAP29	B-cell receptor-associated protein 29 [Source:HGNC Symbol;Acc:24131]	99.14	99.43	0	0	348	349	348
164395	TTLL9	NP_001008409.1	ENSPTRG00000013367	ENSPTRT00000059177	TTLL9	tubulin tyrosine ligase-like family, member 9 [Source:HGNC Symbol;Acc:16118]	99.09	99.32	0	0	439	440	439
54946	SLC41A3	NP_001008485.1	ENSPTRG00000015327	ENSPTRT00000043707	SLC41A3	solute carrier family 41, member 3 [Source:HGNC Symbol;Acc:31046]	99.61	100.00	0	0	507	508	507
169200	TMEM64	NP_001008495.2	ENSPTRG00000020410	ENSPTRT00000037772	TMEM64	transmembrane protein 64 [Source:HGNC Symbol;Acc:25441]	98.95	99.47	0	0	380	381	380
440822	PIWIL3	NP_001008496.2	ENSPTRG00000014180	ENSPTRT00000026493	PIWIL3	piwi-like RNA-mediated gene silencing 3 [Source:HGNC Symbol;Acc:18443]	98.98	99.32	1	4	882	879	882
439921	MXRA7	NP_001008528.1	ENSPTRG00000009689	ENSPTRT00000017777	MXRA7	Uncharacterized protein [Source:UniProtKB/TrEMBL;Acc:H2QDY4]	98.24	99.41	0	0	170	170	204
439921	MXRA7	NP_001008528.1	ENSPTRG00000009689	ENSPTRT00000059530	MXRA7	Uncharacterized protein [Source:UniProtKB/TrEMBL;Acc:H2QDY4]	99.51	100.00	0	0	204	205	204
439921	MXRA7	NP_001008529.1	ENSPTRG00000009689	ENSPTRT00000043345	MXRA7	Uncharacterized protein [Source:UniProtKB/TrEMBL;Acc:H2QDY4]	99.44	100.00	0	0	177	178	177
5641	LGMN	NP_001008530.1	ENSPTRG00000006655	ENSPTRT00000012250	LGMN	Legumain; Uncharacterized protein [Source:UniProtKB/TrEMBL;Acc:H2Q8T5]	99.31	99.54	0	0	433	434	433
126637	TCHHL1	NP_001008536.1	ENSPTRG00000001305	ENSPTRT00000058729	TCHHL1	trichohyalin-like 1 [Source:HGNC Symbol;Acc:31796]	98.34	99.12	0	0	904	905	904
6542	SLC7A2	NP_001008539.3	ENSPTRG00000040424	ENSPTRT00000074575	CCDC163P	coiled-coil domain containing 163, pseudogene [Source:HGNC Symbol;Acc:27003]	36.59	51.22	0	0	41	165	658
6949	TCOF1	NP_001008657.1	ENSPTRG00000017416	ENSPTRT00000066943	TCOF1	Treacher Collins-Franceschetti syndrome 1 [Source:HGNC Symbol;Acc:11654]	96.86	97.30	0	0	925	925	958
56267	CCBL2	NP_001008661.1	ENSPTRG00000041247	ENSPTRT00000001766	CCBL2	Cysteine conjugate-beta lyase 2; Uncharacterized protein [Source:UniProtKB/TrEMBL;Acc:H2PZC7]	98.90	99.34	0	0	454	455	454
128822	CST9	NP_001008693.2	ENSPTRG00000013326	ENSPTRT00000024754	CST9	cystatin 9 (testatin) [Source:HGNC Symbol;Acc:13261]	96.23	97.48	0	0	159	160	159
22859	LPHN1	NP_001008701.1	ENSPTRG00000010588	ENSPTRT00000019517	LPHN1	latrophilin 1 [Source:HGNC Symbol;Acc:20973]	97.29	97.35	2	38	1474	1437	1474
2009	EML1	NP_001008707.1	ENSPTRG00000006714	ENSPTRT00000012363	EML1	Uncharacterized protein [Source:UniProtKB/TrEMBL;Acc:H2R968]	99.76	99.88	0	0	834	835	834
494143	CHAC2	NP_001008708.1	ENSPTRG00000011917	ENSPTRT00000022179	CHAC2	ChaC, cation transport regulator homolog 2; Uncharacterized protein [Source:UniProtKB/TrEMBL;Acc:H2QHW8]	100.00	100.00	0	0	184	185	184
5499	PPP1CA	NP_001008709.1	ENSPTRG00000005449	ENSPTRT00000010003	PPP1CA	protein phosphatase 1, catalytic subunit, alpha isozyme [Source:HGNC Symbol;Acc:9281]	100.00	100.00	0	0	341	342	341
11030	RBPMS	NP_001008712.1	ENSPTRG00000020135	ENSPTRT00000037292	RBPMS	RNA binding protein with multiple splicing; Uncharacterized protein [Source:UniProtKB/TrEMBL;Acc:H2QVZ7]	100.00	100.00	0	0	219	219	219
159686	CFAP58	NP_001008723.1	ENSPTRG00000002928	ENSPTRT00000005577	CCDC147	coiled-coil domain containing 147 [Source:HGNC Symbol;Acc:26676]	99.77	100.00	0	0	869	870	872
7675	ZNF121	NP_001008727.1	ENSPTRG00000022881	ENSPTRT00000050465	ZNF121	Uncharacterized protein; Zinc finger protein 121 [Source:UniProtKB/TrEMBL;Acc:H2R1F3]	99.74	99.74	0	0	390	391	390
7675	ZNF121	NP_001008727.1	ENSPTRG00000022881	ENSPTRT00000073575	ZNF121	Uncharacterized protein; Zinc finger protein 121 [Source:UniProtKB/TrEMBL;Acc:H2R1F3]	99.70	99.70	0	0	335	344	390
441150	C6orf226	NP_001008739.1	ENSPTRG00000039895	ENSPTRT00000075509	C6orf226	chromosome 6 open reading frame 226 [Source:HGNC Symbol;Acc:34431]	96.08	96.08	1	2	102	104	101
127391	TMCO2	NP_001008740.1	ENSPTRG00000000586	ENSPTRT00000001124	TMCO2	transmembrane and coiled-coil domains 2 [Source:HGNC Symbol;Acc:23312]	98.90	99.45	0	0	181	183	182
442038	SULT1C3	NP_001008743.1	ENSPTRG00000023956	ENSPTRT00000022874	SULT1C3	sulfotransferase family, cytosolic, 1C, member 3 [Source:HGNC Symbol;Acc:33543]	86.51	91.78	0	0	304	305	304
401409	RAB19	NP_001008749.2	ENSPTRG00000019765	ENSPTRT00000036620	RAB19	RAB19, member RAS oncogene family [Source:HGNC Symbol;Acc:19982]	100.00	100.00	0	0	217	218	217
494188	FBXO47	NP_001008777.2	ENSPTRG00000030923	ENSPTRT00000059793	FBXO47	Pan troglodytes F-box protein 47 (FBXO47), mRNA. [Source:RefSeq mRNA;Acc:NM_001248010]	99.34	100.00	0	0	452	453	452
387778	SPDYC	NP_001008778.1	ENSPTRG00000028537	ENSPTRT00000055422	SPDYC	speedy/RINGO cell cycle regulator family member C [Source:HGNC Symbol;Acc:32681]	98.63	99.32	0	0	293	294	293
120114	FAT3	NP_001008781.2	ENSPTRG00000004168	ENSPTRT00000042356	FAT3	FAT atypical cadherin 3 [Source:HGNC Symbol;Acc:23112]	98.89	99.06	1	32	4589	4590	4557
340146	SLC35D3	NP_001008783.1	ENSPTRG00000018639	ENSPTRT00000034428	SLC35D3	solute carrier family 35, member D3 [Source:HGNC Symbol;Acc:15621]	99.52	99.76	0	0	416	417	416
344807	CD200R1L	NP_001008784.2	ENSPTRG00000030162	ENSPTRT00000058196	CD200R1L	CD200 receptor 1-like [Source:HGNC Symbol;Acc:24665]	97.05	97.42	0	0	271	272	271
90333	ZNF468	NP_001008801.1	ENSPTRG00000011413	ENSPTRT00000021237	ZNF468	zinc finger protein 468 [Source:HGNC Symbol;Acc:33105]	97.51	97.89	0	0	522	523	522
90333	ZNF468	NP_001008801.1	ENSPTRG00000023313	ENSPTRT00000029493	null	Uncharacterized protein [Source:UniProtKB/TrEMBL;Acc:H2QP25]	100.00	100.00	0	0	47	47	522
90333	ZNF468	NP_001008801.1	ENSPTRG00000034181	ENSPTRT00000073982	null	Uncharacterized protein [Source:UniProtKB/TrEMBL;Acc:H2QP25]	100.00	100.00	0	0	47	47	522
90333	ZNF468	NP_001008801.1	ENSPTRG00000040107	ENSPTRT00000049711	null	Uncharacterized protein [Source:UniProtKB/TrEMBL;Acc:H2R1T7]	85.00	90.00	1	1	60	60	522
81614	NIPA2	NP_001008860.1	ENSPTRG00000039465	ENSPTRT00000074279	NIPA2	non imprinted in Prader-Willi/Angelman syndrome 2 [Source:HGNC Symbol;Acc:17044]	91.94	92.22	2	28	360	333	360
8451	CUL4A	NP_001008895.1	ENSPTRG00000006054	ENSPTRT00000011124	CUL4A	Cullin 4A; Uncharacterized protein [Source:UniProtKB/TrEMBL;Acc:H2Q7U2]	100.00	100.00	0	0	759	760	759
149699	GTSF1L	NP_001008901.1	ENSPTRG00000013511	ENSPTRT00000025141	GTSF1L	gametocyte specific factor 1-like [Source:HGNC Symbol;Acc:16198]	97.56	97.56	1	1	123	123	123
8576	STK16	NP_001008910.1	ENSPTRG00000012948	ENSPTRT00000043670	STK16	Serine/threonine kinase 16; Uncharacterized protein [Source:UniProtKB/TrEMBL;Acc:H2R3E2]	99.67	99.67	0	0	305	306	305
9793	CKAP5	NP_001008938.1	ENSPTRG00000003553	ENSPTRT00000055591	CKAP5	Cytoskeleton associated protein 5; Uncharacterized protein [Source:UniProtKB/TrEMBL;Acc:H2R5G4]	99.80	99.95	0	0	2032	2033	2032
6209	RPS15	NP_001009.1	ENSPTRG00000010200	ENSPTRT00000018727	null	Uncharacterized protein [Source:UniProtKB/TrEMBL;Acc:H2QEU6]	100.00	100.00	0	0	145	146	145
6209	RPS15	NP_001009.1	ENSPTRG00000040744	ENSPTRT00000072271	null	Uncharacterized protein [Source:UniProtKB/TrEMBL;Acc:H2RFT0]	97.93	100.00	0	0	145	145	145
6779	STATH	NP_001009181.1	ENSPTRG00000016121	ENSPTRT00000060183	STATH	Statherin; Uncharacterized protein [Source:UniProtKB/TrEMBL;Acc:H2QPL0]	98.08	98.08	0	0	52	53	52
23305	ACSL6	NP_001009185.1	ENSPTRG00000017210	ENSPTRT00000045193	ACSL6	acyl-CoA synthetase long-chain family member 6 [Source:HGNC Symbol;Acc:16496]	99.66	99.83	0	0	595	596	722
152503	SH3D19	NP_001009555.3	ENSPTRG00000016509	ENSPTRT00000045624	SH3D19	SH3 domain containing 19; Uncharacterized protein [Source:UniProtKB/TrEMBL;Acc:H2R9X5]	98.86	99.37	0	0	790	791	790
338821	SLCO1B7	NP_001009562.3	ENSPTRG00000004750	ENSPTRT00000008777	null	Uncharacterized protein [Source:UniProtKB/TrEMBL;Acc:H2Q5K5]	97.97	98.44	0	0	640	688	640
344387	CDKL4	NP_001009565.1	ENSPTRG00000030509	ENSPTRT00000066332	CDKL4	cyclin-dependent kinase-like 4 [Source:HGNC Symbol;Acc:19287]	97.12	97.76	1	1	312	379	315
22883	CLSTN1	NP_001009566.1	ENSPTRG00000000121	ENSPTRT00000000270	CLSTN1	Calsyntenin 1; Uncharacterized protein [Source:UniProtKB/TrEMBL;Acc:H2PXY9]	99.59	100.00	0	0	981	982	981
93664	CADPS2	NP_001009571.2	ENSPTRG00000019632	ENSPTRT00000065685	CADPS2	Ca++-dependent secretion activator 2 [Source:HGNC Symbol;Acc:16018]	99.68	100.00	0	0	1255	1256	1255
54470	ARMCX6	NP_001009584.1	ENSPTRG00000028238	ENSPTRT00000054943	ARMCX6	armadillo repeat containing, X-linked 6 [Source:HGNC Symbol;Acc:26094]	95.41	96.43	1	1	196	198	300
64711	HS3ST6	NP_001009606.3	ENSPTRG00000007616	ENSPTRT00000014048	HS3ST6	heparan sulfate (glucosamine) 3-O-sulfotransferase 6 [Source:HGNC Symbol;Acc:14178]	65.62	66.56	8	102	317	280	342
128710	SLX4IP	NP_001009608.1	ENSPTRG00000013248	ENSPTRT00000024632	SLX4IP	SLX4 interacting protein [Source:HGNC Symbol;Acc:16225]	98.77	99.26	0	0	408	408	408
139067	SPANXN3	NP_001009609.2	ENSPTRG00000029598	ENSPTRT00000057140	SPANXN3	Pan troglodytes SPANX family, member N3 (SPANXN3), mRNA. [Source:RefSeq mRNA;Acc:NM_001042628]	92.24	96.55	0	0	116	117	141
400831	C20orf202	NP_001009612.1	ENSPTRG00000034138	ENSPTRT00000063757	C20orf202	chromosome 20 open reading frame 202 [Source:HGNC Symbol;Acc:37254]	99.18	99.18	0	0	122	123	122
441525	SPANXN4	NP_001009613.1	ENSPTRG00000022342	ENSPTRT00000041679	SPANXN4	SPANX family, member N4 [Source:HGNC Symbol;Acc:33177]	95.83	96.88	1	1	96	147	99
494118	SPANXN1	NP_001009614.1	ENSPTRG00000039056	ENSPTRT00000073934	SPANXN1	SPANX family, member N1 [Source:HGNC Symbol;Acc:33174]	98.61	98.61	0	0	72	73	72
494119	SPANXN2	NP_001009615.1	ENSPTRG00000028276	ENSPTRT00000055006	SPANXN1	Sperm protein associated with the nucleus on the X chromosome N1 [Source:UniProtKB/Swiss-Prot;Acc:Q6SJ91]	67.22	73.89	3	21	180	160	180
494119	SPANXN2	NP_001009615.1	ENSPTRG00000028276	ENSPTRT00000072832	SPANXN1	Sperm protein associated with the nucleus on the X chromosome N1 [Source:UniProtKB/Swiss-Prot;Acc:Q6SJ91]	74.50	81.21	4	10	149	145	180
494119	SPANXN2	NP_001009615.1	ENSPTRG00000032493	ENSPTRT00000066362	SPANXN2	Pan troglodytes SPANX-N2 (SPANXN2), mRNA. [Source:RefSeq mRNA;Acc:NM_001042629]	95.56	97.78	0	0	90	97	180
23318	ZCCHC11	NP_001009881.1	ENSPTRG00000000740	ENSPTRT00000001403	ZCCHC11	Uncharacterized protein; Zinc finger, CCHC domain containing 11 [Source:UniProtKB/TrEMBL;Acc:H2PZ13]	99.51	99.88	0	0	1645	1646	1645
91298	C12orf29	NP_001009894.2	ENSPTRG00000005277	ENSPTRT00000049545	C12orf29	chromosome 12 open reading frame 29 [Source:HGNC Symbol;Acc:25322]	99.38	100.00	0	0	325	326	325
205717	KIAA2018	NP_001009899.3	ENSPTRG00000030159	ENSPTRT00000058190	KIAA2018	KIAA2018 [Source:HGNC Symbol;Acc:30494]	99.02	99.35	1	5	1841	2103	2245
146712	B3GNTL1	NP_001009905.1	ENSPTRG00000009813	ENSPTRT00000018027	B3GNTL1	UDP-GlcNAc:betaGal beta-1,3-N-acetylglucosaminyltransferase-like 1 [Source:HGNC Symbol;Acc:21727]	86.70	86.70	2	47	361	315	361
338645	LUZP2	NP_001009909.2	ENSPTRG00000003448	ENSPTRT00000006504	LUZP2	leucine zipper protein 2 [Source:HGNC Symbol;Acc:23206]	99.13	99.42	0	0	346	347	346
23355	VPS8	NP_001009921.1	ENSPTRG00000015698	ENSPTRT00000029266	VPS8	vacuolar protein sorting 8 homolog (S. cerevisiae) [Source:HGNC Symbol;Acc:29122]	98.53	98.95	0	0	1428	1428	1428
29058	TMEM230	NP_001009923.1	ENSPTRG00000013221	ENSPTRT00000024577	TMEM230	transmembrane protein 230 [Source:HGNC Symbol;Acc:15876]	96.17	96.72	0	0	183	184	183
388697	HRNR	NP_001009931.1	ENSPTRG00000022618	ENSPTRT00000058726	HRNR	hornerin [Source:HGNC Symbol;Acc:20846]	90.85	92.79	2	4	1804	2852	2850
388697	HRNR	NP_001009931.1	ENSPTRG00000022618	ENSPTRT00000073959	HRNR	hornerin [Source:HGNC Symbol;Acc:20846]	81.02	84.95	7	46	1528	2372	2850
54522	ANKRD16	NP_001009941.1	ENSPTRG00000002260	ENSPTRT00000004143	ANKRD16	Ankyrin repeat domain 16; Uncharacterized protein [Source:UniProtKB/TrEMBL;Acc:H2Q1K6]	99.45	99.45	0	0	361	362	361
5310	PKD1	NP_001009944.2	ENSPTRG00000031093	ENSPTRT00000014072	PKD1	polycystic kidney disease 1 (autosomal dominant) [Source:HGNC Symbol;Acc:9008]	97.42	97.79	1	3	271	462	4303
57471	ERMN	NP_001009959.1	ENSPTRG00000012551	ENSPTRT00000023261	ERMN	Pan troglodytes ermin, ERM-like protein (ERMN), mRNA. [Source:RefSeq mRNA;Acc:NM_001243904]	98.65	99.32	0	0	296	297	297
25943	C20orf194	NP_001009984.1	ENSPTRG00000013196	ENSPTRT00000024505	C20orf194	chromosome 20 open reading frame 194 [Source:HGNC Symbol;Acc:17721]	98.56	98.73	3	12	1177	1166	1177
127665	ZNF648	NP_001009992.1	ENSPTRG00000030261	ENSPTRT00000058446	ZNF648	zinc finger protein 648 [Source:HGNC Symbol;Acc:18190]	98.42	98.77	0	0	568	569	568
130074	FAM168B	NP_001009993.2	ENSPTRG00000012460	ENSPTRT00000023128	FAM168B	family with sequence similarity 168, member B [Source:HGNC Symbol;Acc:27016]	100.00	100.00	0	0	195	196	195
134701	RIPPLY2	NP_001009994.1	ENSPTRG00000029533	ENSPTRT00000057049	RIPPLY2	ripply transcriptional repressor 2 [Source:HGNC Symbol;Acc:21390]	97.66	98.44	0	0	128	129	128
23028	KDM1A	NP_001009999.1	ENSPTRG00000000321	ENSPTRT00000047379	KDM1A	lysine (K)-specific demethylase 1A [Source:HGNC Symbol;Acc:29079]	99.47	99.74	0	0	759	760	876
23028	KDM1A	NP_001009999.1	ENSPTRG00000000321	ENSPTRT00000065879	KDM1A	lysine (K)-specific demethylase 1A [Source:HGNC Symbol;Acc:29079]	100.00	100.00	0	0	759	760	876
79822	ARHGAP28	NP_001010000.1	ENSPTRG00000009847	ENSPTRT00000045995	ARHGAP28	Rho GTPase activating protein 28 [Source:HGNC Symbol;Acc:25509]	99.23	99.61	0	0	517	723	570
6210	RPS15A	NP_001010.2	ENSPTRG00000007823	ENSPTRT00000014415	RPS15A	Pan troglodytes ribosomal protein S15a (RPS15A), mRNA. [Source:RefSeq mRNA;Acc:NM_001251992]	100.00	100.00	0	0	130	131	130
6210	RPS15A	NP_001010.2	ENSPTRG00000038867	ENSPTRT00000072791	RPS15A	ribosomal protein S15a [Source:HGNC Symbol;Acc:10389]	99.23	100.00	0	0	130	130	130
134728	IRAK1BP1	NP_001010844.1	ENSPTRG00000018363	ENSPTRT00000033964	IRAK1BP1	Interleukin-1 receptor-associated kinase 1 binding protein 1; Uncharacterized protein [Source:UniProtKB/TrEMBL;Acc:H2QTA8]	99.23	99.23	0	0	260	261	260
123876	ACSM2A	NP_001010845.1	ENSPTRG00000007845	ENSPTRT00000049012	ACSM2A	acyl-CoA synthetase medium-chain family member 2A [Source:HGNC Symbol;Acc:32017]	98.79	99.31	0	0	577	578	577
126669	SHE	NP_001010846.1	ENSPTRG00000001385	ENSPTRT00000002540	SHE	Src homology 2 domain containing E [Source:HGNC Symbol;Acc:27004]	81.21	82.42	5	74	495	422	495
126755	LRRC38	NP_001010847.1	ENSPTRG00000000182	ENSPTRT00000000393	LRRC38	leucine rich repeat containing 38 [Source:HGNC Symbol;Acc:27005]	98.98	99.32	0	0	294	295	294
90321	ZNF766	NP_001010851.1	ENSPTRG00000039448	ENSPTRT00000074275	ZNF766	zinc finger protein 766 [Source:HGNC Symbol;Acc:28063]	98.19	98.87	0	0	442	472	468
134829	CLVS2	NP_001010852.2	ENSPTRG00000018566	ENSPTRT00000034290	CLVS2	clavesin 2 [Source:HGNC Symbol;Acc:23046]	100.00	100.00	0	0	327	328	327
135293	PM20D2	NP_001010853.1	ENSPTRG00000018416	ENSPTRT00000034040	PM20D2	Uncharacterized protein [Source:UniProtKB/TrEMBL;Acc:H2QTE2]	99.54	99.77	1	1	436	436	436
145567	TTC7B	NP_001010854.1	ENSPTRG00000006627	ENSPTRT00000047865	TTC7B	tetratricopeptide repeat domain 7B [Source:HGNC Symbol;Acc:19858]	97.56	97.67	1	17	860	861	843
149018	LELP1	NP_001010857.1	ENSPTRG00000030379	ENSPTRT00000058716	LELP1	late cornified envelope-like proline-rich 1 [Source:HGNC Symbol;Acc:32046]	95.29	95.29	0	0	85	99	98
149603	RNF187	NP_001010858.2	ENSPTRG00000002079	ENSPTRT00000003815	RNF187	ring finger protein 187 [Source:HGNC Symbol;Acc:27146]	100.00	100.00	0	0	105	106	235
150297	C22orf42	NP_001010859.1	ENSPTRG00000029444	ENSPTRT00000056904	C22orf42	chromosome 22 open reading frame 42 [Source:HGNC Symbol;Acc:27160]	83.27	84.06	2	32	251	220	251
161394	SAMD15	NP_001010860.1	ENSPTRG00000006579	ENSPTRT00000012067	SAMD15	sterile alpha motif domain containing 15 [Source:HGNC Symbol;Acc:18631]	97.19	98.22	1	1	675	676	674
169981	SPIN3	NP_001010862.2	ENSPTRG00000028267	ENSPTRT00000054992	null	Uncharacterized protein [Source:UniProtKB/TrEMBL;Acc:H2R4Q1]	98.68	100.00	0	0	76	78	258
200205	IBA57	NP_001010867.1	ENSPTRG00000002072	ENSPTRT00000003794	IBA57	IBA57, iron-sulfur cluster assembly homolog (S. cerevisiae) [Source:HGNC Symbol;Acc:27302]	98.60	98.60	0	0	356	357	356
206412	C6orf163	NP_001010868.2	ENSPTRG00000029521	ENSPTRT00000057031	C6orf163	chromosome 6 open reading frame 163 [Source:HGNC Symbol;Acc:21403]	98.78	99.39	0	0	329	330	329
221400	TDRD6	NP_001010870.1	ENSPTRG00000018237	ENSPTRT00000033721	TDRD6	tudor domain containing 6 [Source:HGNC Symbol;Acc:21339]	99.24	99.48	3	3	2098	2098	2096
221400	TDRD6	NP_001010870.1	ENSPTRG00000024174	ENSPTRT00000048259	TDRD15	tudor domain containing 15 [Source:HGNC Symbol;Acc:45037]	29.82	48.25	48	168	1546	1927	2096
222584	FAM83B	NP_001010872.1	ENSPTRG00000018296	ENSPTRT00000033819	FAM83B	family with sequence similarity 83, member B [Source:HGNC Symbol;Acc:21357]	99.21	99.51	0	0	1011	1012	1011
253017	TECRL	NP_001010874.2	ENSPTRG00000031172	ENSPTRT00000060166	TECRL	trans-2,3-enoyl-CoA reductase-like [Source:HGNC Symbol;Acc:27365]	99.45	99.72	0	0	363	363	363
253512	SLC25A30	NP_001010875.1	ENSPTRG00000005845	ENSPTRT00000010744	SLC25A30	solute carrier family 25, member 30 [Source:HGNC Symbol;Acc:27371]	98.28	98.63	0	0	291	291	291
253582	TMEM244	NP_001010876.1	ENSPTRG00000029415	ENSPTRT00000056832	TMEM244	transmembrane protein 244 [Source:HGNC Symbol;Acc:21571]	99.22	99.22	0	0	128	129	128
282890	ZNF311	NP_001010877.2	ENSPTRG00000017885	ENSPTRT00000033012	ZNF311	zinc finger protein 311 [Source:HGNC Symbol;Acc:13847]	99.10	99.55	0	0	666	667	666
284307	ZIK1	NP_001010879.2	ENSPTRG00000011562	ENSPTRT00000021555	ZIK1	zinc finger protein interacting with K protein 1 [Source:HGNC Symbol;Acc:33104]	99.18	99.38	0	0	487	488	487
284323	ZNF780A	NP_001010880.2	ENSPTRG00000022702	ENSPTRT00000056078	null	null	85.60	90.80	5	8		500	494
284498	C1orf167	NP_001010881.1	ENSPTRG00000000152	ENSPTRT00000000341	C1orf167	chromosome 1 open reading frame 167 [Source:HGNC Symbol;Acc:25262]	90.52	91.36	3	44	1065	1092	1449
284611	FAM102B	NP_001010883.2	ENSPTRG00000001030	ENSPTRT00000001942	FAM102B	family with sequence similarity 102, member B [Source:HGNC Symbol;Acc:27637]	100.00	100.00	0	0	360	361	360
284611	FAM102B	NP_001010883.2	ENSPTRG00000001030	ENSPTRT00000064851	FAM102B	family with sequence similarity 102, member B [Source:HGNC Symbol;Acc:27637]	100.00	100.00	0	0	346	355	360
340204	CLPSL1	NP_001010886.1	ENSPTRG00000029713	ENSPTRT00000057367	CLPSL1	colipase-like 1 [Source:HGNC Symbol;Acc:21251]	95.04	96.69	1	1	121	121	121
340485	ACER2	NP_001010887.2	ENSPTRG00000020804	ENSPTRT00000038503	ACER2	alkaline ceramidase 2 [Source:HGNC Symbol;Acc:23675]	100.00	100.00	0	0	275	276	275
340554	ZC3H12B	NP_001010888.3	ENSPTRG00000021969	ENSPTRT00000040859	ZC3H12B	zinc finger CCCH-type containing 12B [Source:HGNC Symbol;Acc:17407]	99.64	99.76	0	0	836	837	836
343070	PRAMEF9	NP_001010890.2	ENSPTRG00000039004	ENSPTRT00000073814	null	Uncharacterized protein [Source:UniProtKB/TrEMBL;Acc:H2RH92]	95.39	96.71	0	0	304	305	478
345895	RSPH4A	NP_001010892.1	ENSPTRG00000018535	ENSPTRT00000056883	RSPH4A	radial spoke head 4 homolog A (Chlamydomonas) [Source:HGNC Symbol;Acc:21558]	99.29	99.71	1	1	700	716	716
347051	SLC10A5	NP_001010893.1	ENSPTRG00000030978	ENSPTRT00000059873	SLC10A5	solute carrier family 10, member 5 [Source:HGNC Symbol;Acc:22981]	99.09	99.09	1	1	439	440	438
387638	C10orf113	NP_001010896.2	ENSPTRG00000029923	ENSPTRT00000057808	C10orf113	chromosome 10 open reading frame 113 [Source:HGNC Symbol;Acc:31447]	97.42	98.06	0	0	155	156	155
387923	SERP2	NP_001010897.1	ENSPTRG00000005836	ENSPTRT00000010730	SERP2	stress-associated endoplasmic reticulum protein family member 2 [Source:HGNC Symbol;Acc:20607]	95.38	98.46	0	0	65	66	65
387923	SERP2	NP_001010897.1	ENSPTRG00000005836	ENSPTRT00000055222	SERP2	stress-associated endoplasmic reticulum protein family member 2 [Source:HGNC Symbol;Acc:20607]	92.45	96.23	0	0	53	85	65
387923	SERP2	NP_001010897.1	ENSPTRG00000005836	ENSPTRT00000055223	SERP2	stress-associated endoplasmic reticulum protein family member 2 [Source:HGNC Symbol;Acc:20607]	84.75	94.92	1	1	59	80	65
388662	SLC6A17	NP_001010898.1	ENSPTRG00000023683	ENSPTRT00000002018	SLC6A17	Transporter [Source:UniProtKB/TrEMBL;Acc:H2PZM1]	99.86	99.86	0	0	727	728	727
389384	C6orf222	NP_001010903.3	ENSPTRG00000018101	ENSPTRT00000033465	C6orf222	chromosome 6 open reading frame 222 [Source:HGNC Symbol;Acc:33769]	97.85	98.93	0	0	652	653	652
389396	GLYATL3	NP_001010904.1	ENSPTRG00000029617	ENSPTRT00000057161	GLYATL3	glycine-N-acyltransferase-like 3 [Source:HGNC Symbol;Acc:21349]	98.61	100.00	0	0	288	289	288
352999	C6orf58	NP_001010905.1	ENSPTRG00000018584	ENSPTRT00000034320	C6orf58	chromosome 6 open reading frame 58 [Source:HGNC Symbol;Acc:20960]	100.00	100.00	0	0	330	331	330
389643	NUGGC	NP_001010906.1	ENSPTRG00000020114	ENSPTRT00000037257	NUGGC	nuclear GTPase, germinal center associated [Source:HGNC Symbol;Acc:33550]	98.62	98.87	1	1	796	796	796
389941	C1QL3	NP_001010908.1	ENSPTRG00000002324	ENSPTRT00000004262	C1QL3	complement component 1, q subcomponent-like 3 [Source:HGNC Symbol;Acc:19359]	100.00	100.00	0	0	255	256	255
389941	C1QL3	NP_001010908.1	ENSPTRG00000002324	ENSPTRT00000076318	C1QL3	complement component 1, q subcomponent-like 3 [Source:HGNC Symbol;Acc:19359]	89.26	89.26	2	23	242	233	255
394263	MUC21	NP_001010909.2	ENSPTRG00000029765	ENSPTRT00000057514	MUC21	mucin 21, cell surface associated [Source:HGNC Symbol;Acc:21661]	83.29	84.96	3	27	359	413	566
394263	MUC21	NP_001010909.2	ENSPTRG00000029765	ENSPTRT00000072347	MUC21	mucin 21, cell surface associated [Source:HGNC Symbol;Acc:21661]	82.45	84.57	4	19	188	278	566
399726	CASC10	NP_001010911.1	ENSPTRG00000029922	ENSPTRT00000057807	CASC10	cancer susceptibility candidate 10 [Source:HGNC Symbol;Acc:31448]	99.26	99.26	0	0	136	137	136
399814	C10orf120	NP_001010912.1	ENSPTRG00000003012	ENSPTRT00000005751	C10orf120	chromosome 10 open reading frame 120 [Source:HGNC Symbol;Acc:25707]	98.21	98.81	0	0	335	336	335
401494	HACD4	NP_001010915.2	ENSPTRG00000020810	ENSPTRT00000038511	PTPLAD2	Protein tyrosine phosphatase-like A domain containing 2; Uncharacterized protein [Source:UniProtKB/TrEMBL;Acc:H2QX21]	99.57	100.00	0	0	232	233	232
401647	GOLGA7B	NP_001010917.1	ENSPTRG00000002820	ENSPTRT00000005345	GOLGA7B	golgin A7 family, member B [Source:HGNC Symbol;Acc:31668]	100.00	100.00	0	0	167	168	167
441168	FAM26F	NP_001010919.1	ENSPTRG00000018530	ENSPTRT00000034235	FAM26F	family with sequence similarity 26, member F [Source:HGNC Symbol;Acc:33391]	98.41	99.05	0	0	315	316	315
441168	FAM26F	NP_001010919.1	ENSPTRG00000018530	ENSPTRT00000056887	FAM26F	family with sequence similarity 26, member F [Source:HGNC Symbol;Acc:33391]	97.86	98.57	0	0	140	159	315
440603	BCL2L15	NP_001010922.1	ENSPTRG00000001126	ENSPTRT00000002110	BCL2L15	BCL2-like 15 [Source:HGNC Symbol;Acc:33624]	98.77	99.39	0	0	163	164	163
440603	BCL2L15	NP_001010922.1	ENSPTRG00000001126	ENSPTRT00000058836	BCL2L15	BCL2-like 15 [Source:HGNC Symbol;Acc:33624]	97.73	100.00	0	0	44	57	163
440603	BCL2L15	NP_001010922.1	ENSPTRG00000001126	ENSPTRT00000067036	BCL2L15	BCL2-like 15 [Source:HGNC Symbol;Acc:33624]	100.00	100.00	0	0	83	89	163
387357	THEMIS	NP_001010923.1	ENSPTRG00000018586	ENSPTRT00000056843	THEMIS	thymocyte selection associated [Source:HGNC Symbol;Acc:21569]	99.22	99.53	0	0	641	642	641
221061	FAM171A1	NP_001010924.1	ENSPTRG00000002320	ENSPTRT00000004256	FAM171A1	Uncharacterized protein [Source:UniProtKB/TrEMBL;Acc:H2R7T1]	99.77	99.88	0	0	858	859	890
388585	HES5	NP_001010926.1	ENSPTRG00000024233	ENSPTRT00000043104	HES5	hes family bHLH transcription factor 5 [Source:HGNC Symbol;Acc:19764]	86.14	87.35	1	1	166	166	166
5906	RAP1A	NP_001010935.1	ENSPTRG00000001102	ENSPTRT00000002072	RAP1A	RAP1A, member of RAS oncogene family; Uncharacterized protein [Source:UniProtKB/TrEMBL;Acc:H2QZR9]	100.00	100.00	0	0	184	185	184
142910	LIPJ	NP_001010939.2	ENSPTRG00000029844	ENSPTRT00000057646	LIPJ	lipase, family member J [Source:HGNC Symbol;Acc:21773]	98.63	100.00	0	0	366	367	366
138255	C9orf135	NP_001010940.1	ENSPTRG00000029247	ENSPTRT00000056533	C9orf135	chromosome 9 open reading frame 135 [Source:HGNC Symbol;Acc:31422]	96.51	97.38	0	0	229	230	229
284541	CYP4A22	NP_001010969.2	ENSPTRG00000000708	ENSPTRT00000001348	CYP4A22	cytochrome P450, family 4, subfamily A, polypeptide 22 [Source:HGNC Symbol;Acc:20575]	98.07	98.46	0	0	519	520	519
148418	SAMD13	NP_001010971.1	ENSPTRG00000030549	ENSPTRT00000059050	SAMD13	sterile alpha motif domain containing 13 [Source:HGNC Symbol;Acc:24582]	97.44	98.29	1	1	117	123	116
196541	METTL21C	NP_001010977.1	ENSPTRG00000006010	ENSPTRT00000011039	METTL21C	methyltransferase like 21C [Source:HGNC Symbol;Acc:33717]	99.24	99.24	0	0	264	265	264
388633	LDLRAD1	NP_001010978.2	ENSPTRG00000030591	ENSPTRT00000059171	LDLRAD1	low density lipoprotein receptor class A domain containing 1 [Source:HGNC Symbol;Acc:32069]	98.54	99.02	0	0	205	206	205
388701	C1orf189	NP_001010979.1	ENSPTRG00000001377	ENSPTRT00000002524	C1orf189	chromosome 1 open reading frame 189 [Source:HGNC Symbol;Acc:32305]	99.01	100.00	0	0	101	102	101
400746	NCMAP	NP_001010980.1	ENSPTRG00000000348	ENSPTRT00000000689	NCMAP	noncompact myelin associated protein [Source:HGNC Symbol;Acc:29332]	99.02	99.02	0	0	102	103	102
343263	MYBPHL	NP_001010985.2	ENSPTRG00000041255	ENSPTRT00000042596	MYBPHL	myosin binding protein H-like [Source:HGNC Symbol;Acc:30434]	99.15	99.72	0	0	354	355	354
439996	IFIT1B	NP_001010987.1	ENSPTRG00000029833	ENSPTRT00000057633	IFIT1B	interferon-induced protein with tetratricopeptide repeats 1B [Source:HGNC Symbol;Acc:23442]	98.31	98.73	2	2	474	473	474
9709	HERPUD1	NP_001010989.1	ENSPTRG00000008144	ENSPTRT00000015012	HERPUD1	Uncharacterized protein [Source:UniProtKB/TrEMBL;Acc:H2QB61]	100.00	100.00	0	0	390	391	390
6217	RPS16	NP_001011.1	ENSPTRG00000010970	ENSPTRT00000020330	RPS16	ribosomal protein S16 [Source:HGNC Symbol;Acc:10396]	94.32	95.45	0	0	88	153	146
6217	RPS16	NP_001011.1	ENSPTRG00000010970	ENSPTRT00000056085	RPS16	ribosomal protein S16 [Source:HGNC Symbol;Acc:10396]	100.00	100.00	0	0	146	147	146
4109	MAGEA10	NP_001011543.2	ENSPTRG00000022382	ENSPTRT00000041757	MAGEA10	melanoma antigen family A, 10 [Source:HGNC Symbol;Acc:6797]	97.02	97.29	1	4	369	365	369
4110	MAGEA11	NP_001011544.1	ENSPTRG00000022358	ENSPTRT00000041710	MAGEA11	melanoma antigen family A, 11 [Source:HGNC Symbol;Acc:6798]	99.00	99.50	0	0	400	403	400
4110	MAGEA11	NP_001011544.1	ENSPTRG00000028254	ENSPTRT00000054973	null	null	45.74	67.02	0	0		94	100
200010	SLC5A9	NP_001011547.2	ENSPTRG00000038664	ENSPTRT00000073536	null	Uncharacterized protein [Source:UniProtKB/TrEMBL;Acc:H2RGN2]	45.45	56.82	1	1	44	148	681
4103	MAGEA4	NP_001011548.1	ENSPTRG00000022379	ENSPTRT00000041764	MAGEA4	melanoma antigen family A, 4 [Source:HGNC Symbol;Acc:6802]	94.64	95.90	1	8	317	310	317
389015	SLC9A4	NP_001011552.2	ENSPTRG00000012304	ENSPTRT00000022841	SLC9A4	solute carrier family 9, subfamily A (NHE4, cation proton antiporter 4), member 4 [Source:HGNC Symbol;Acc:11077]	99.50	99.62	0	0	798	799	798
989	SEPT7	NP_001011553.2	ENSPTRG00000019080	ENSPTRT00000035261	SEPT7	Pan troglodytes septin 7 (SEPT7), transcript variant 2, mRNA. [Source:RefSeq mRNA;Acc:NM_001197121]	99.77	99.77	0	0	436	437	436
367	AR	NP_001011645.1	ENSPTRG00000032525	ENSPTRT00000062110	AR	Uncharacterized protein [Source:UniProtKB/TrEMBL;Acc:H2RAX2]	97.96	97.96	1	2	98	195	388
84460	ZMAT1	NP_001011657.2	ENSPTRG00000022112	ENSPTRT00000041185	null	Uncharacterized protein [Source:UniProtKB/TrEMBL;Acc:H2QYX3]	99.22	99.22	0	0	638	639	638
84460	ZMAT1	NP_001011657.2	ENSPTRG00000041840	ENSPTRT00000046330	null	Uncharacterized protein [Source:UniProtKB/TrEMBL;Acc:H2QYX3]	99.22	99.22	0	0	638	639	638
84108	PCGF6	NP_001011663.1	ENSPTRG00000002908	ENSPTRT00000005537	PCGF6	Polycomb group ring finger 6; Uncharacterized protein [Source:UniProtKB/TrEMBL;Acc:H2Q2I5]	99.71	99.71	0	0	350	351	350
79145	CHCHD7	NP_001011668.1	ENSPTRG00000020267	ENSPTRT00000049678	CHCHD7	coiled-coil-helix-coiled-coil-helix domain containing 7 [Source:HGNC Symbol;Acc:28314]	100.00	100.00	0	0	110	111	110
401250	MCCD1	NP_001011700.2	ENSPTRG00000017959	ENSPTRT00000033166	MCCD1	mitochondrial coiled-coil domain 1 [Source:HGNC Symbol;Acc:20668]	99.16	100.00	0	0	119	120	119
119548	PNLIPRP3	NP_001011709.2	ENSPTRG00000029701	ENSPTRT00000057342	PNLIPRP3	pancreatic lipase-related protein 3 [Source:HGNC Symbol;Acc:23492]	98.93	99.14	0	0	467	468	467
119548	PNLIPRP3	NP_001011709.2	ENSPTRG00000031441	ENSPTRT00000060592	C21orf49	chromosome 21 open reading frame 49 [Source:HGNC Symbol;Acc:1290]	36.67	60.00	0	0	30	80	467
122830	NAA30	NP_001011713.2	ENSPTRG00000006385	ENSPTRT00000011696	NAA30	N(Alpha)-acetyltransferase 30, NatC catalytic subunit; Uncharacterized protein [Source:UniProtKB/TrEMBL;Acc:H2Q8D2]	99.72	100.00	0	0	362	363	362
122830	NAA30	NP_001011713.2	ENSPTRG00000006385	ENSPTRT00000065609	NAA30	N(Alpha)-acetyltransferase 30, NatC catalytic subunit; Uncharacterized protein [Source:UniProtKB/TrEMBL;Acc:H2Q8D2]	87.94	88.53	1	37	340	326	362
129521	NMS	NP_001011717.1	ENSPTRG00000030401	ENSPTRT00000058760	NMS	neuromedin S [Source:HGNC Symbol;Acc:32203]	100.00	100.00	0	0	153	154	153
343702	XKR7	NP_001011718.1	ENSPTRG00000013369	ENSPTRT00000062141	XKR7	XK, Kell blood group complex subunit-related family, member 7 [Source:HGNC Symbol;Acc:23062]	88.49	90.79	1	1	304	556	579
347527	ARSH	NP_001011719.1	ENSPTRG00000021630	ENSPTRT00000040102	ARSH	arylsulfatase family, member H [Source:HGNC Symbol;Acc:32488]	98.22	98.40	0	0	562	563	562
389668	XKR9	NP_001011720.1	ENSPTRG00000030985	ENSPTRT00000059886	XKR9	Pan troglodytes XK, Kell blood group complex subunit-related family, member 9 (XKR9), mRNA. [Source:RefSeq mRNA;Acc:NM_001033038]	99.73	99.73	0	0	373	374	373
55160	ARHGEF10L	NP_001011722.2	ENSPTRG00000000248	ENSPTRT00000050830	ARHGEF10L	Rho guanine nucleotide exchange factor (GEF) 10-like [Source:HGNC Symbol;Acc:25540]	99.03	99.27	1	2	1240	1239	1240
144983	HNRNPA1L2	NP_001011725.1	ENSPTRG00000031176	ENSPTRT00000010843	HNRNPA1L2	heterogeneous nuclear ribonucleoprotein A1-like 2 [Source:HGNC Symbol;Acc:27067]	95.62	96.25	2	2	320	319	320
245934	DEFB121	NP_001011878.1	ENSPTRG00000030595	ENSPTRT00000059187	DEFB121	Pan troglodytes defensin, beta 121 (DEFB121), mRNA. [Source:RefSeq mRNA;Acc:NM_001129767]	98.68	98.68	0	0	76	77	76
497190	CLEC18B	NP_001011880.2	ENSPTRG00000008293	ENSPTRT00000076059	null	Uncharacterized protein [Source:UniProtKB/TrEMBL;Acc:H2QBF7]	98.68	99.01	0	0	303	304	455
497190	CLEC18B	NP_001011880.2	ENSPTRG00000031148	ENSPTRT00000015297	null	null	96.75	97.56	0	0		246	330
497190	CLEC18B	NP_001011880.2	ENSPTRG00000040336	ENSPTRT00000073229	CLEC18A	C-type lectin domain family 18, member A [Source:HGNC Symbol;Acc:30388]	99.34	99.34	0	0	152	152	455
6218	RPS17	NP_001012.1	ENSPTRG00000007377	ENSPTRT00000013599	null	Uncharacterized protein [Source:UniProtKB/TrEMBL;Acc:H2Q9Y9]	88.06	91.79	0	0	134	135	135
6218	RPS17	NP_001012.1	ENSPTRG00000007379	ENSPTRT00000013602	null	Uncharacterized protein [Source:UniProtKB/TrEMBL;Acc:H2Q9Z1]	73.33	73.33	1	36	135	100	135
6218	RPS17	NP_001012.1	ENSPTRG00000023171	ENSPTRT00000047662	null	Uncharacterized protein [Source:UniProtKB/TrEMBL;Acc:H2QZQ5]	96.30	97.78	0	0	135	135	135
339287	MSL1	NP_001012241.1	ENSPTRG00000009114	ENSPTRT00000016789	MSL1	Uncharacterized protein [Source:UniProtKB/TrEMBL;Acc:H2QCV9]	100.00	100.00	0	0	351	615	351
339287	MSL1	NP_001012241.1	ENSPTRG00000009114	ENSPTRT00000060172	MSL1	Uncharacterized protein [Source:UniProtKB/TrEMBL;Acc:H2QCV9]	100.00	100.00	0	0	351	352	351
440163	RNASE13	NP_001012264.1	ENSPTRG00000030804	ENSPTRT00000059607	RNASE13	ribonuclease, RNase A family, 13 (non-active) [Source:HGNC Symbol;Acc:25285]	100.00	100.00	0	0	156	157	156
401541	CENPP	NP_001012267.1	ENSPTRG00000021110	ENSPTRT00000056477	CENPP	centromere protein P [Source:HGNC Symbol;Acc:32933]	98.96	99.65	0	0	288	289	288
332	BIRC5	NP_001012271.1	ENSPTRG00000009707	ENSPTRT00000017816	BIRC5	baculoviral IAP repeat-containing protein 5 [Source:RefSeq peptide;Acc:NP_001233436]	97.58	98.79	0	0	165	166	165
391002	PRAMEF8	NP_001012276.2	ENSPTRG00000030821	ENSPTRT00000059636	null	Uncharacterized protein [Source:UniProtKB/TrEMBL;Acc:H2R9H4]	97.47	97.68	0	0	474	475	474
391002	PRAMEF8	NP_001012276.2	ENSPTRG00000030822	ENSPTRT00000000374	null	Uncharacterized protein [Source:UniProtKB/TrEMBL;Acc:H2PY26]	97.05	97.47	0	0	474	475	474
387104	SOGA3	NP_001012279.1	ENSPTRG00000018582	ENSPTRT00000034319	null	Uncharacterized protein [Source:UniProtKB/TrEMBL;Acc:H2QTQ1]	99.47	99.58	0	0	947	948	947
10445	MCRS1	NP_001012300.1	ENSPTRG00000004910	ENSPTRT00000049462	MCRS1	microspherule protein 1 [Source:HGNC Symbol;Acc:6960]	100.00	100.00	0	0	475	476	475
340075	ARSI	NP_001012301.1	ENSPTRG00000017415	ENSPTRT00000032214	ARSI	arylsulfatase family, member I [Source:HGNC Symbol;Acc:32521]	98.07	98.24	0	0	569	570	569
338440	ANO9	NP_001012302.2	ENSPTRG00000041973	ENSPTRT00000073225	ANO9	anoctamin 9 [Source:HGNC Symbol;Acc:20679]	93.77	94.75	2	14	305	393	782
5276	SERPINI2	NP_001012303.1	ENSPTRG00000015596	ENSPTRT00000029084	SERPINI2	serpin peptidase inhibitor, clade I (pancpin), member 2 [Source:HGNC Symbol;Acc:8945]	99.26	99.51	0	0	405	406	415
4914	NTRK1	NP_001012331.1	ENSPTRG00000001478	ENSPTRT00000043472	NTRK1	neurotrophic tyrosine kinase, receptor, type 1 [Source:HGNC Symbol;Acc:8031]	99.75	99.87	0	0	790	791	790
152015	ROPN1B	NP_001012337.1	ENSPTRG00000015309	ENSPTRT00000028621	ROPN1B	rhophilin associated tail protein 1B [Source:HGNC Symbol;Acc:31927]	98.11	98.11	0	0	212	213	212
134218	DNAJC21	NP_001012339.2	ENSPTRG00000016785	ENSPTRT00000031162	DNAJC21	DnaJ (Hsp40) homolog, subfamily C, member 21 [Source:HGNC Symbol;Acc:27030]	96.69	96.88	2	14	544	544	531
114987	WDR31	NP_001012361.1	ENSPTRG00000021276	ENSPTRT00000039330	WDR31	Uncharacterized protein [Source:UniProtKB/TrEMBL;Acc:H2QXQ6]	99.73	100.00	0	0	367	368	367
151648	SGOL1	NP_001012409.1	ENSPTRG00000014686	ENSPTRT00000027475	SGOL1	Shugoshin-like 1; Uncharacterized protein [Source:UniProtKB/TrEMBL;Acc:H2QM65]	97.72	99.24	0	0	527	528	527
391712	TRIM61	NP_001012414.1	ENSPTRG00000016567	ENSPTRT00000030792	null	Uncharacterized protein [Source:UniProtKB/TrEMBL;Acc:H2RFT9]	98.86	98.86	0	0	175	175	209
391712	TRIM61	NP_001012414.1	ENSPTRG00000040364	ENSPTRT00000073867	null	Uncharacterized protein [Source:UniProtKB/TrEMBL;Acc:H2RFT9]	98.86	98.86	0	0	175	175	209
503497	MS4A13	NP_001012417.2	ENSPTRG00000028623	ENSPTRT00000055544	MS4A13	membrane-spanning 4-domains, subfamily A, member 13 [Source:HGNC Symbol;Acc:16674]	96.71	98.03	0	0	152	153	152
340156	MYLK4	NP_001012418.2	ENSPTRG00000017665	ENSPTRT00000032655	MYLK4	myosin light chain kinase family, member 4 [Source:HGNC Symbol;Acc:27972]	99.23	100.00	0	0	388	389	388
441430	ANKRD20A2	NP_001012421.1	ENSPTRG00000012453	ENSPTRT00000022658	null	Uncharacterized protein [Source:UniProtKB/TrEMBL;Acc:H2QIB5]	99.13	99.78	0	0	462	463	823
441430	ANKRD20A2	NP_001012421.1	ENSPTRG00000023301	ENSPTRT00000043470	null	Uncharacterized protein [Source:UniProtKB/TrEMBL;Acc:H2R388]	97.09	98.18	1	1	824	825	823
388649	C1orf146	NP_001012425.1	ENSPTRG00000030530	ENSPTRT00000059001	C1orf146	chromosome 1 open reading frame 146 [Source:HGNC Symbol;Acc:24032]	100.00	100.00	0	0	158	160	180
388649	C1orf146	NP_001012425.1	ENSPTRG00000030530	ENSPTRT00000059002	C1orf146	chromosome 1 open reading frame 146 [Source:HGNC Symbol;Acc:24032]	100.00	100.00	0	0	180	181	180
116113	FOXP4	NP_001012426.1	ENSPTRG00000018155	ENSPTRT00000042554	FOXP4	forkhead box P4 [Source:HGNC Symbol;Acc:20842]	97.32	97.47	1	3	672	683	680
222696	ZSCAN23	NP_001012458.1	ENSPTRG00000017876	ENSPTRT00000032999	ZSCAN23	Uncharacterized protein; Zinc finger and SCAN domain containing 23 [Source:UniProtKB/TrEMBL;Acc:H2QSK3]	99.74	100.00	0	0	389	390	389
286207	C9orf117	NP_001012520.2	ENSPTRG00000021393	ENSPTRT00000039579	C9orf117	chromosome 9 open reading frame 117 [Source:HGNC Symbol;Acc:27843]	98.46	99.04	0	0	520	521	520
440050	KRTAP5-7	NP_001012521.1	ENSPTRG00000042477	ENSPTRT00000067798	KRTAP5-7	keratin associated protein 5-7 [Source:HGNC Symbol;Acc:23602]	100.00	100.00	0	0	165	166	165
503542	SPRN	NP_001012526.2	ENSPTRG00000032553	ENSPTRT00000062280	SPRN	Uncharacterized protein [Source:UniProtKB/TrEMBL;Acc:H2RB08]	98.67	98.67	0	0	150	151	151
2922	GRP	NP_001012531.1	ENSPTRG00000029006	ENSPTRT00000056058	null	Uncharacterized protein [Source:UniProtKB/TrEMBL;Acc:H2RFD6]	43.24	59.46	1	1	37	51	138
1487	CTBP1	NP_001012632.1	ENSPTRG00000015827	ENSPTRT00000029539	CTBP1	C-terminal binding protein 1 [Source:HGNC Symbol;Acc:2494]	99.53	99.77	1	1	427	427	429
9235	IL32	NP_001012649.1	ENSPTRG00000007683	ENSPTRT00000014167	IL32	interleukin 32 [Source:HGNC Symbol;Acc:16830]	95.21	96.81	0	0	188	189	188
9235	IL32	NP_001012649.1	ENSPTRG00000007683	ENSPTRT00000014168	IL32	interleukin 32 [Source:HGNC Symbol;Acc:16830]	95.16	96.77	1	1	186	185	188
196996	GRAMD2	NP_001012660.1	ENSPTRG00000007245	ENSPTRT00000013365	GRAMD2	GRAM domain containing 2 [Source:HGNC Symbol;Acc:27287]	96.89	97.46	1	3	354	352	354
339344	MYPOP	NP_001012661.1	ENSPTRG00000028972	ENSPTRT00000055988	MYPOP	Myb-related transcription factor, partner of profilin [Source:HGNC Symbol;Acc:20178]	92.01	92.78	2	14	388	386	399
503582	ARGFX	NP_001012677.1	ENSPTRG00000015277	ENSPTRT00000028532	ARGFX	arginine-fifty homeobox [Source:HGNC Symbol;Acc:30146]	97.77	97.77	0	0	314	316	315
503582	ARGFX	NP_001012677.1	ENSPTRG00000029291	ENSPTRT00000034310	null	Uncharacterized protein [Source:UniProtKB/TrEMBL;Acc:H2QTP7]	53.19	61.70	0	0	47	148	315
6520	SLC3A2	NP_001012680.1	ENSPTRG00000003794	ENSPTRT00000055504	SLC3A2	solute carrier family 3 (amino acid transporter heavy chain), member 2 [Source:HGNC Symbol;Acc:11026]	99.44	99.44	0	0	535	536	631
387273	KRTAP5-10	NP_001012728.1	ENSPTRG00000023334	ENSPTRT00000055755	null	Uncharacterized protein [Source:UniProtKB/TrEMBL;Acc:H2R5N7]	96.15	96.15	0	0	26	164	202
387273	KRTAP5-10	NP_001012728.1	ENSPTRG00000028492	ENSPTRT00000055754	null	Uncharacterized protein [Source:UniProtKB/TrEMBL;Acc:H2R558]	100.00	100.00	0	0	29	200	202
494514	TYMSOS	NP_001012734.2	ENSPTRG00000029346	ENSPTRT00000056700	C18orf56	chromosome 18 open reading frame 56 [Source:HGNC Symbol;Acc:29553]	94.31	94.31	1	1	123	123	123
503834	DPRX	NP_001012746.1	ENSPTRG00000028891	ENSPTRT00000055900	DPRX	divergent-paired related homeobox [Source:HGNC Symbol;Acc:32166]	97.38	98.95	0	0	191	192	191
503835	DUXA	NP_001012747.1	ENSPTRG00000028871	ENSPTRT00000055883	DUXA	double homeobox A [Source:HGNC Symbol;Acc:32179]	99.02	99.02	0	0	204	205	204
1635	DCTD	NP_001012750.1	ENSPTRG00000016624	ENSPTRT00000030876	DCTD	Uncharacterized protein [Source:UniProtKB/TrEMBL;Acc:H2QQH1]	100.00	100.00	0	0	180	181	189
284390	ZNF763	NP_001012771.1	ENSPTRG00000004632	ENSPTRT00000008557	null	Uncharacterized protein [Source:UniProtKB/TrEMBL;Acc:H2Q5D3]	95.97	97.23	4	8	397	390	397
284390	ZNF763	NP_001012771.1	ENSPTRG00000010516	ENSPTRT00000019383	ZNF69	zinc finger protein 69 [Source:HGNC Symbol;Acc:13138]	92.44	94.96	0	0	119	119	397
387921	NHLRC3	NP_001012772.1	ENSPTRG00000005803	ENSPTRT00000010677	NHLRC3	NHL repeat containing 3; Uncharacterized protein [Source:UniProtKB/TrEMBL;Acc:H2Q7G1]	100.00	100.00	0	0	347	348	347
401612	SLC25A53	NP_001012773.2	ENSPTRG00000028226	ENSPTRT00000054929	SLC25A53	solute carrier family 25, member 53 [Source:HGNC Symbol;Acc:31894]	99.09	99.55	0	0	220	221	307
200035	NUDT17	NP_001012776.1	ENSPTRG00000001207	ENSPTRT00000002248	NUDT17	nudix (nucleoside diphosphate linked moiety X)-type motif 17 [Source:HGNC Symbol;Acc:26618]	96.65	97.87	1	1	328	328	328
348180	CTU2	NP_001012777.1	ENSPTRG00000008462	ENSPTRT00000015590	CTU2	cytosolic thiouridylase subunit 2 homolog (S. pombe) [Source:HGNC Symbol;Acc:28005]	98.83	98.83	0	0	515	516	515
285704	RGMB	NP_001012779.2	ENSPTRG00000017102	ENSPTRT00000031692	RGMB	RGM domain family, member B; Uncharacterized protein [Source:UniProtKB/TrEMBL;Acc:H2QR98]	99.37	99.58	0	0	478	479	478
27185	DISC1	NP_001012975.1	ENSPTRG00000002112	ENSPTRT00000058096	DISC1	disrupted in schizophrenia 1 [Source:HGNC Symbol;Acc:2888]	97.36	97.82	0	0	643	660	832
91351	DDX60L	NP_001012985.2	ENSPTRG00000016582	ENSPTRT00000030817	DDX60L	Uncharacterized protein [Source:UniProtKB/TrEMBL;Acc:H2QQE6]	98.36	99.00	0	0	1706	1707	1706
139886	SPIN4	NP_001012986.2	ENSPTRG00000021963	ENSPTRT00000040847	SPIN4	Spindlin family, member 4; Uncharacterized protein [Source:UniProtKB/TrEMBL;Acc:H2QYP8]	100.00	100.00	0	0	249	250	249
200159	C1orf100	NP_001012988.1	ENSPTRG00000002177	ENSPTRT00000003990	C1orf100	chromosome 1 open reading frame 100 [Source:HGNC Symbol;Acc:30435]	99.32	99.32	0	0	147	148	147
200232	FAM209A	NP_001012989.2	ENSPTRG00000013652	ENSPTRT00000025441	FAM209A	family with sequence similarity 209, member A [Source:HGNC Symbol;Acc:16100]	95.32	97.08	0	0	171	172	171
219348	PLAC9	NP_001012991.1	ENSPTRG00000029864	ENSPTRT00000057692	null	Uncharacterized protein [Source:UniProtKB/TrEMBL;Acc:H2R7N1]	65.52	72.41	1	3	58	85	97
221424	LRRC73	NP_001012992.1	ENSPTRG00000034451	ENSPTRT00000057239	LRRC73	leucine rich repeat containing 73 [Source:HGNC Symbol;Acc:21375]	99.05	99.68	0	0	316	317	316
338879	RNASE10	NP_001012993.1	ENSPTRG00000006097	ENSPTRT00000011185	RNASE10	ribonuclease, RNase A family, 10 (non-active) [Source:HGNC Symbol;Acc:19275]	97.22	98.61	0	0	216	218	216
340542	BEX5	NP_001012996.1	ENSPTRG00000022114	ENSPTRT00000041187	BEX5	brain expressed, X-linked 5 [Source:HGNC Symbol;Acc:27990]	99.10	99.10	0	0	111	112	111
340543	TCEAL5	NP_001012997.1	ENSPTRG00000028229	ENSPTRT00000054933	TCEAL5	transcription elongation factor A (SII)-like 5 [Source:HGNC Symbol;Acc:22282]	99.03	99.51	0	0	206	207	206
340562	SATL1	NP_001012998.2	ENSPTRG00000022068	ENSPTRT00000041094	SATL1	spermidine/spermine N1-acetyl transferase-like 1 [Source:HGNC Symbol;Acc:27992]	96.15	96.15	1	5	208	274	632
340562	SATL1	NP_001012998.2	ENSPTRG00000022068	ENSPTRT00000073697	SATL1	spermidine/spermine N1-acetyl transferase-like 1 [Source:HGNC Symbol;Acc:27992]	83.54	84.30	4	47	395	354	632
342357	ZKSCAN2	NP_001012999.3	ENSPTRG00000007906	ENSPTRT00000014580	ZKSCAN2	Uncharacterized protein; Zinc finger with KRAB and SCAN domains 2 [Source:UniProtKB/TrEMBL;Acc:H2QAT3]	99.59	99.79	0	0	967	968	967
342357	ZKSCAN2	NP_001012999.3	ENSPTRG00000007906	ENSPTRT00000074903	ZKSCAN2	Uncharacterized protein; Zinc finger with KRAB and SCAN domains 2 [Source:UniProtKB/TrEMBL;Acc:H2QAT3]	99.52	99.76	0	0	830	837	967
388284	C16orf86	NP_001013002.2	ENSPTRG00000031170	ENSPTRT00000068093	C16orf86	chromosome 16 open reading frame 86 [Source:HGNC Symbol;Acc:33755]	98.11	98.11	1	1	317	317	317
389898	UBE2NL	NP_001013007.1	ENSPTRG00000028180	ENSPTRT00000054862	UBE2NL	ubiquitin-conjugating enzyme E2N-like [Source:HGNC Symbol;Acc:31710]	97.39	98.04	0	0	153	154	153
400506	KNOP1	NP_001013009.2	ENSPTRG00000007836	ENSPTRT00000014443	KNOP1	lysine-rich nucleolar protein 1 [Source:HGNC Symbol;Acc:34404]	94.98	96.51	4	5	458	454	458
401546	C9orf152	NP_001013011.2	ENSPTRG00000040638	ENSPTRT00000074767	C9orf152	chromosome 9 open reading frame 152 [Source:HGNC Symbol;Acc:31455]	98.33	98.33	0	0	239	240	239
401548	SNX30	NP_001013012.1	ENSPTRG00000021267	ENSPTRT00000039315	SNX30	sorting nexin family member 30 [Source:HGNC Symbol;Acc:23685]	99.77	100.00	0	0	437	438	437
114815	SORCS1	NP_001013049.1	ENSPTRG00000002931	ENSPTRT00000005585	SORCS1	sortilin-related VPS10 domain containing receptor 1 [Source:HGNC Symbol;Acc:16697]	99.80	99.90	0	0	1012	1014	1198
6223	RPS19	NP_001013.1	ENSPTRG00000011037	ENSPTRT00000020505	RPS19	ribosomal protein S19 [Source:HGNC Symbol;Acc:10402]	100.00	100.00	0	0	145	146	145
4059	BCAM	NP_001013275.1	ENSPTRG00000011124	ENSPTRT00000020673	BCAM	basal cell adhesion molecule (Lutheran blood group) [Source:HGNC Symbol;Acc:6722]	97.41	97.41	2	5	501	531	588
3486	IGFBP3	NP_001013416.1	ENSPTRG00000019166	ENSPTRT00000035422	IGFBP3	insulin-like growth factor binding protein 3 [Source:HGNC Symbol;Acc:5472]	100.00	100.00	0	0	297	298	297
347487	CXorf66	NP_001013421.1	ENSPTRG00000028189	ENSPTRT00000054870	CXorf66	chromosome X open reading frame 66 [Source:HGNC Symbol;Acc:33743]	97.78	98.61	0	0	361	362	361
158833	AWAT1	NP_001013597.1	ENSPTRG00000028259	ENSPTRT00000054981	AWAT1	acyl-CoA wax alcohol acyltransferase 1 [Source:HGNC Symbol;Acc:23252]	80.18	80.49	2	60	328	269	328
541468	LURAP1	NP_001013633.1	ENSPTRG00000000688	ENSPTRT00000001314	LURAP1	leucine rich adaptor protein 1 [Source:HGNC Symbol;Acc:32327]	99.58	99.58	0	0	239	240	239
123688	HYKK	NP_001013641.2	ENSPTRG00000007343	ENSPTRT00000013539	HYKK	hydroxylysine kinase [Source:HGNC Symbol;Acc:34403]	99.20	99.73	0	0	373	374	373
144245	ALG10B	NP_001013642.1	ENSPTRG00000029678	ENSPTRT00000057297	ALG10B	ALG10B, alpha-1,2-glucosyltransferase [Source:HGNC Symbol;Acc:31088]	98.10	98.52	0	0	473	474	473
152877	FAM53A	NP_001013644.1	ENSPTRG00000015831	ENSPTRT00000029547	FAM53A	family with sequence similarity 53, member A [Source:HGNC Symbol;Acc:31860]	95.98	96.73	0	0	398	398	398
153918	ZC2HC1B	NP_001013645.1	ENSPTRG00000018674	ENSPTRT00000056770	ZC2HC1B	zinc finger, C2HC-type containing 1B [Source:HGNC Symbol;Acc:21174]	98.65	98.65	0	0	222	223	222
257177	CFAP126	NP_001013647.2	ENSPTRG00000001586	ENSPTRT00000002890	C1orf192	chromosome 1 open reading frame 192 [Source:HGNC Symbol;Acc:32325]	98.87	98.87	0	0	177	178	177
286187	PPP1R42	NP_001013648.1	ENSPTRG00000020316	ENSPTRT00000037624	PPP1R42	protein phosphatase 1, regulatory subunit 42 [Source:HGNC Symbol;Acc:33732]	98.21	98.65	0	0	223	356	228
340527	NHSL2	NP_001013649.2	ENSPTRG00000028255	ENSPTRT00000054975	NHSL2	NHS-like 2 [Source:HGNC Symbol;Acc:33737]	99.59	99.90	0	0	972	1066	1225
340578	DCAF12L2	NP_001013650.1	ENSPTRG00000022252	ENSPTRT00000041482	DCAF12L2	DDB1 and CUL4 associated factor 12-like 2 [Source:HGNC Symbol;Acc:32950]	99.57	99.57	0	0	463	464	463
343066	AADACL4	NP_001013652.1	ENSPTRG00000030826	ENSPTRT00000000370	AADACL4	arylacetamide deacetylase-like 4 [Source:HGNC Symbol;Acc:32038]	94.10	94.84	2	17	407	391	407
343069	HNRNPCL1	NP_001013653.1	ENSPTRG00000039710	ENSPTRT00000057180	null	Uncharacterized protein [Source:UniProtKB/TrEMBL;Acc:H2R781]	95.56	97.27	0	0	293	294	293
343069	HNRNPCL1	NP_001013653.1	ENSPTRG00000040425	ENSPTRT00000067872	null	Uncharacterized protein [Source:UniProtKB/TrEMBL;Acc:H2RDW9]	95.22	97.27	0	0	293	294	293
343521	TCTEX1D4	NP_001013654.1	ENSPTRG00000000663	ENSPTRT00000001264	TCTEX1D4	Tctex1 domain containing 4 [Source:HGNC Symbol;Acc:32315]	97.76	97.76	1	2	223	224	221
387856	CCDC184	NP_001013657.3	ENSPTRG00000029702	ENSPTRT00000057343	C12orf68	chromosome 12 open reading frame 68 [Source:HGNC Symbol;Acc:33749]	99.48	100.00	0	0	194	195	194
388199	PRR25	NP_001013660.1	ENSPTRG00000007568	ENSPTRT00000013962	PRR25	proline rich 25 [Source:HGNC Symbol;Acc:37230]	91.32	92.06	3	9	403	396	402
388595	TMEM82	NP_001013663.1	ENSPTRG00000000207	ENSPTRT00000000439	TMEM82	transmembrane protein 82 [Source:HGNC Symbol;Acc:32350]	97.70	97.70	3	4	305	302	343
388667	C1orf137	NP_001013665.1	ENSPTRG00000030454	ENSPTRT00000058852	C1orf137	chromosome 1 open reading frame 137 [Source:HGNC Symbol;Acc:32040]	100.00	100.00	0	0	98	99	98
388799	FAM209B	NP_001013668.2	ENSPTRG00000034022	ENSPTRT00000025442	FAM209B	family with sequence similarity 209, member B [Source:HGNC Symbol;Acc:16101]	97.08	98.25	0	0	171	172	171
646851	FAM227A	NP_001013669.1	ENSPTRG00000014372	ENSPTRT00000026860	FAM227A	family with sequence similarity 227, member A [Source:RefSeq peptide;Acc:NP_001233543]	97.78	98.34	1	1	541	647	570
388969	C2orf68	NP_001013671.2	ENSPTRG00000041433	ENSPTRT00000076338	C2orf68	chromosome 2 open reading frame 68 [Source:HGNC Symbol;Acc:34353]	98.19	99.40	0	0	166	167	166
389151	PRR23B	NP_001013672.1	ENSPTRG00000015455	ENSPTRT00000028849	PRR23B	Pan troglodytes proline rich 23B (PRR23B), mRNA. [Source:RefSeq mRNA;Acc:NM_001246621]	99.25	99.25	0	0	265	266	265
389816	LRRC26	NP_001013675.1	ENSPTRG00000021595	ENSPTRT00000040026	LRRC26	leucine rich repeat containing 26 [Source:HGNC Symbol;Acc:31409]	95.86	95.86	2	4	338	339	334
390637	GDPGP1	NP_001013679.2	ENSPTRG00000023568	ENSPTRT00000047084	GDPGP1	GDP-D-glucose phosphorylase 1 [Source:HGNC Symbol;Acc:34360]	98.96	99.22	0	0	385	386	385
390667	PTX4	NP_001013680.1	ENSPTRG00000007595	ENSPTRT00000014012	PTX4	pentraxin 4, long [Source:HGNC Symbol;Acc:14171]	97.46	98.31	0	0	473	474	473
390667	PTX4	NP_001013680.1	ENSPTRG00000007595	ENSPTRT00000075278	PTX4	pentraxin 4, long [Source:HGNC Symbol;Acc:14171]	97.68	98.61	0	0	431	479	473
390927	ZNF793	NP_001013681.2	ENSPTRG00000010910	ENSPTRT00000020216	ZNF793	Pan troglodytes zinc finger protein 793 (ZNF793), mRNA. [Source:RefSeq mRNA;Acc:NM_001251860]	98.52	98.77	0	0	406	407	406
391059	FRRS1	NP_001013682.2	ENSPTRG00000000996	ENSPTRT00000001868	FRRS1	ferric-chelate reductase 1 [Source:HGNC Symbol;Acc:27622]	99.36	99.68	0	0	626	627	626
391123	VSIG8	NP_001013683.1	ENSPTRG00000001531	ENSPTRT00000002808	VSIG8	V-set and immunoglobulin domain containing 8 [Source:HGNC Symbol;Acc:32063]	99.24	99.50	0	0	397	398	414
391356	PTRHD1	NP_001013685.1	ENSPTRG00000011716	ENSPTRT00000021821	PTRHD1	Pan troglodytes peptidyl-tRNA hydrolase domain containing 1 (PTRHD1), mRNA. [Source:RefSeq mRNA;Acc:NM_001242625]	100.00	100.00	0	0	140	141	140
400566	C17orf97	NP_001013694.4	ENSPTRG00000031019	ENSPTRT00000059936	C17orf97	chromosome 17 open reading frame 97 [Source:HGNC Symbol;Acc:33800]	92.52	94.39	1	10	321	312	423
401944	LDLRAD2	NP_001013715.2	ENSPTRG00000000306	ENSPTRT00000000603	LDLRAD2	low density lipoprotein receptor class A domain containing 2 [Source:HGNC Symbol;Acc:32071]	97.43	97.43	0	0	272	273	272
402055	SRRD	NP_001013716.2	ENSPTRG00000014195	ENSPTRT00000026523	SRRD	SRR1 domain containing [Source:HGNC Symbol;Acc:33910]	98.36	98.36	1	2	305	326	339
440087	SMCO3	NP_001013720.2	ENSPTRG00000033871	ENSPTRT00000066840	SMCO3	single-pass membrane protein with coiled-coil domains 3 [Source:HGNC Symbol;Acc:34401]	100.00	100.00	0	0	225	226	225
440275	EIF2AK4	NP_001013725.2	ENSPTRG00000006910	ENSPTRT00000012740	EIF2AK4	Eukaryotic translation initiation factor 2 alpha kinase 4; Uncharacterized protein [Source:UniProtKB/TrEMBL;Acc:H2Q956]	99.88	99.94	0	0	1649	1650	1649
440503	PLIN5	NP_001013728.2	ENSPTRG00000034480	ENSPTRT00000066024	PLIN5	perilipin 5 [Source:HGNC Symbol;Acc:33196]	96.98	97.84	1	2	463	462	463
442213	PTCHD4	NP_001013754.3	ENSPTRG00000018252	ENSPTRT00000033743	PTCHD4	patched domain containing 4 [Source:HGNC Symbol;Acc:21345]	99.53	99.88	0	0	846	847	846
442247	RFPL4B	NP_001013756.2	ENSPTRG00000018515	ENSPTRT00000034218	RFPL4B	ret finger protein-like 4B [Source:HGNC Symbol;Acc:33264]	93.16	95.44	0	0	263	264	263
442425	FOXB2	NP_001013757.1	ENSPTRG00000029242	ENSPTRT00000056518	FOXB2	forkhead box B2 [Source:HGNC Symbol;Acc:23315]	99.07	99.31	0	0	432	433	432
442444	FAM47C	NP_001013758.1	ENSPTRG00000028300	ENSPTRT00000055044	FAM47C	family with sequence similarity 47, member C [Source:HGNC Symbol;Acc:25301]	79.60	82.34	1	24	402	520	1035
338661	TMEM225	NP_001013765.2	ENSPTRG00000028373	ENSPTRT00000055160	TMEM225	transmembrane protein 225 [Source:HGNC Symbol;Acc:32390]	94.67	96.00	0	0	225	226	225
146206	RLTPR	NP_001013860.1	ENSPTRG00000008237	ENSPTRT00000015187	RLTPR	RGD motif, leucine rich repeats, tropomodulin domain and proline-rich containing [Source:HGNC Symbol;Acc:27089]	99.56	99.78	0	0	918	1307	1435
54536	EXOC6	NP_001013870.1	ENSPTRG00000002761	ENSPTRT00000050933	EXOC6	exocyst complex component 6 [Source:HGNC Symbol;Acc:23196]	99.62	99.87	0	0	799	821	799
389289	ANXA2R	NP_001014301.1	ENSPTRG00000016838	ENSPTRT00000031248	ANXA2R	annexin A2 receptor [Source:HGNC Symbol;Acc:33463]	98.96	98.96	0	0	193	194	193
55208	DCUN1D2	NP_001014305.1	ENSPTRG00000006059	ENSPTRT00000011133	DCUN1D2	DCN1-like protein [Source:UniProtKB/TrEMBL;Acc:H2Q7U3]	98.84	100.00	0	0	258	259	259
55578	SUPT20H	NP_001014308.2	ENSPTRG00000005791	ENSPTRT00000010652	FAM48A	Family with sequence similarity 48, member A; Uncharacterized protein [Source:UniProtKB/TrEMBL;Acc:H2Q7F7]	100.00	100.00	0	0	779	780	779
6706	SPRR2G	NP_001014313.1	ENSPTRG00000001341	ENSPTRT00000061550	SPRR2G	small proline-rich protein 2G [Source:HGNC Symbol;Acc:11267]	98.63	98.63	0	0	73	74	73
386653	IL31	NP_001014358.1	ENSPTRG00000029511	ENSPTRT00000057016	IL31	interleukin 31 [Source:HGNC Symbol;Acc:19372]	98.78	100.00	0	0	164	165	164
388698	FLG2	NP_001014364.1	ENSPTRG00000001313	ENSPTRT00000002433	FLG2	filaggrin family member 2 [Source:HGNC Symbol;Acc:33276]	79.82	82.01	6	154	1234	1783	2391
84056	KATNAL1	NP_001014402.1	ENSPTRG00000005753	ENSPTRT00000010584	KATNAL1	Katanin p60 subunit A-like 1; Uncharacterized protein [Source:UniProtKB/TrEMBL;Acc:H2Q7D4]	99.80	100.00	0	0	490	491	490
207	AKT1	NP_001014432.1	ENSPTRG00000006775	ENSPTRT00000012497	AKT1	v-akt murine thymoma viral oncogene homolog 1 [Source:HGNC Symbol;Acc:391]	99.06	99.38	0	0	320	380	480
51596	CUTA	NP_001014433.1	ENSPTRG00000018050	ENSPTRT00000033362	CUTA	CutA divalent cation tolerance homolog; Uncharacterized protein [Source:UniProtKB/TrEMBL;Acc:H2QST8]	98.34	100.00	0	0	181	199	198
833	CARS	NP_001014437.1	ENSPTRG00000003188	ENSPTRT00000055735	CARS	Cysteinyl-tRNA synthetase; Uncharacterized protein [Source:UniProtKB/TrEMBL;Acc:H2R5M8]	99.76	100.00	0	0	831	832	831
440836	ODF3B	NP_001014440.2	ENSPTRG00000034356	ENSPTRT00000067526	ODF3B	outer dense fiber of sperm tails 3B [Source:HGNC Symbol;Acc:34388]	97.20	98.13	0	0	107	282	253
132299	OCIAD2	NP_001014446.1	ENSPTRG00000016048	ENSPTRT00000060138	OCIAD2	OCIA domain containing 2; Uncharacterized protein [Source:UniProtKB/TrEMBL;Acc:H2RA22]	98.05	98.70	0	0	154	155	154
8532	CPZ	NP_001014448.1	ENSPTRG00000015909	ENSPTRT00000029703	CPZ	carboxypeptidase Z [Source:HGNC Symbol;Acc:2333]	87.86	91.07	2	11	280	475	515
83460	EMC6	NP_001014764.1	ENSPTRG00000008574	ENSPTRT00000015819	TMEM93	Transmembrane protein 93; Uncharacterized protein [Source:UniProtKB/TrEMBL;Acc:H2QBW9]	100.00	100.00	0	0	110	111	110
93611	FBXO44	NP_001014765.1	ENSPTRG00000000147	ENSPTRT00000000334	FBXO44	F-box protein 44 [Source:HGNC Symbol;Acc:24847]	99.61	99.61	0	0	255	256	255
196913	C14orf183	NP_001014830.1	ENSPTRG00000006326	ENSPTRT00000011581	C14orf183	chromosome 14 open reading frame 183 [Source:HGNC Symbol;Acc:27285]	98.77	98.77	0	0	324	325	324
90835	C16orf93	NP_001014979.2	ENSPTRG00000024238	ENSPTRT00000047382	C16H16orf93	Pan troglodytes coiled-coil domain-containing protein C16orf93-like (C16H16orf93), mRNA. [Source:RefSeq mRNA;Acc:NM_001246401]	98.44	99.61	1	1	257	296	331
388323	GLTPD2	NP_001014985.2	ENSPTRG00000008608	ENSPTRT00000015880	GLTPD2	glycolipid transfer protein domain containing 2 [Source:HGNC Symbol;Acc:33756]	97.59	98.63	0	0	291	292	291
27040	LAT	NP_001014987.1	ENSPTRG00000034140	ENSPTRT00000065357	LAT	linker for activation of T cells [Source:HGNC Symbol;Acc:18874]	99.14	99.57	0	0	233	269	233
27040	LAT	NP_001014987.1	ENSPTRG00000042608	ENSPTRT00000074143	null	Uncharacterized protein [Source:UniProtKB/TrEMBL;Acc:H2REP4]	51.35	54.05	1	5	37	93	233
548593	SLX1A	NP_001014999.1	ENSPTRG00000033898	ENSPTRT00000067257	null	Uncharacterized protein [Source:UniProtKB/TrEMBL;Acc:H2RBY4]	97.17	97.64	3	3	212	210	275
548593	SLX1A	NP_001014999.1	ENSPTRG00000033898	ENSPTRT00000072937	null	Uncharacterized protein [Source:UniProtKB/TrEMBL;Acc:H2RBY4]	96.67	96.67	3	3	180	189	275
548593	SLX1A	NP_001014999.1	ENSPTRG00000039539	ENSPTRT00000075558	null	Uncharacterized protein [Source:UniProtKB/TrEMBL;Acc:H2RIF2]	56.41	62.64	8	51	273	227	275
548596	CKMT1A	NP_001015001.1	ENSPTRG00000007000	ENSPTRT00000012922	null	Uncharacterized protein [Source:UniProtKB/TrEMBL;Acc:H2Q9B0]	100.00	100.00	0	0	417	418	417
389860	PAGE2B	NP_001015038.1	ENSPTRG00000021948	ENSPTRT00000040825	null	Uncharacterized protein [Source:UniProtKB/TrEMBL;Acc:H2QYP1]	93.69	96.40	0	0	111	112	111
389860	PAGE2B	NP_001015038.1	ENSPTRG00000042006	ENSPTRT00000072352	null	Uncharacterized protein [Source:UniProtKB/TrEMBL;Acc:H2QYP1]	93.69	96.40	0	0	111	112	111
9529	BAG5	NP_001015048.1	ENSPTRG00000006758	ENSPTRT00000012460	BAG5	Pan troglodytes BCL2-associated athanogene 5 (BAG5), mRNA. [Source:RefSeq mRNA;Acc:NM_001246454]	99.55	100.00	0	0	447	448	447
9529	BAG5	NP_001015049.1	ENSPTRG00000006758	ENSPTRT00000012459	BAG5	Pan troglodytes BCL2-associated athanogene 5 (BAG5), mRNA. [Source:RefSeq mRNA;Acc:NM_001246454]	99.39	99.80	0	0	488	489	488
10014	HDAC5	NP_001015053.1	ENSPTRG00000009263	ENSPTRT00000017021	HDAC5	histone deacetylase 5 [Source:HGNC Symbol;Acc:14068]	99.91	100.00	0	0	1123	1124	1123
6242	RTKN	NP_001015055.1	ENSPTRG00000012086	ENSPTRT00000022479	RTKN	Rhotekin; Uncharacterized protein [Source:UniProtKB/TrEMBL;Acc:H2QI61]	99.47	99.64	0	0	563	564	563
402682	UFSP1	NP_001015072.2	ENSPTRG00000042577	ENSPTRT00000073039	UFSP1	UFM1-specific peptidase 1 (non-functional) [Source:HGNC Symbol;Acc:33821]	98.59	98.59	0	0	142	143	142
6227	RPS21	NP_001015.1	ENSPTRG00000013708	ENSPTRT00000025567	null	40S ribosomal protein S21 [Source:UniProtKB/TrEMBL;Acc:H2QKQ6]	100.00	100.00	0	0	83	84	83
6227	RPS21	NP_001015.1	ENSPTRG00000040730	ENSPTRT00000025566	RPS21	ribosomal protein S21 [Source:HGNC Symbol;Acc:10409]	100.00	100.00	0	0	83	84	83
6795	AURKC	NP_001015878.1	ENSPTRG00000011547	ENSPTRT00000021532	AURKC	aurora kinase C [Source:HGNC Symbol;Acc:11391]	99.68	100.00	0	0	309	310	309
9060	PAPSS2	NP_001015880.1	ENSPTRG00000023677	ENSPTRT00000050834	PAPSS2	Uncharacterized protein [Source:UniProtKB/TrEMBL;Acc:H2R2G5]	100.00	100.00	0	0	619	620	619
548645	DNAJC25	NP_001015882.2	ENSPTRG00000021258	ENSPTRT00000039301	DNAJC25	Pan troglodytes DnaJ (Hsp40) homolog, subfamily C , member 25 (DNAJC25), mRNA. [Source:RefSeq mRNA;Acc:NM_001204969]	99.72	99.72	0	0	360	361	360
8480	RAE1	NP_001015885.1	ENSPTRG00000013658	ENSPTRT00000025449	RAE1	ribonucleic acid export 1 [Source:HGNC Symbol;Acc:9828]	98.64	99.18	0	0	368	369	368
152404	IGSF11	NP_001015887.1	ENSPTRG00000015248	ENSPTRT00000065105	IGSF11	immunoglobulin superfamily, member 11 [Source:HGNC Symbol;Acc:16669]	99.30	99.54	0	0	431	432	431
102157402	AK6	NP_001015891.1	ENSPTRG00000016949	ENSPTRT00000031430	null	Uncharacterized protein [Source:UniProtKB/TrEMBL;Acc:H2QR10]	100.00	100.00	0	0	169	170	169
6228	RPS23	NP_001016.1	ENSPTRG00000017052	ENSPTRT00000031600	RPS23	ribosomal protein S23 [Source:HGNC Symbol;Acc:10410]	100.00	100.00	0	0	121	134	143
154288	KHDC3L	NP_001017361.1	ENSPTRG00000029546	ENSPTRT00000057078	C6H6ORF221	Pan troglodytes KH domain containing 3-like, subcortical maternal complex member (KHDC3L), mRNA. [Source:RefSeq mRNA;Acc:NM_001243863]	98.62	99.08	0	0	217	218	217
138715	ARID3C	NP_001017363.1	ENSPTRG00000029286	ENSPTRT00000056594	ARID3C	AT rich interactive domain 3C (BRIGHT-like) [Source:HGNC Symbol;Acc:21209]	99.02	99.02	0	0	306	307	412
117584	RFFL	NP_001017368.1	ENSPTRG00000009009	ENSPTRT00000016601	RFFL	Ring finger and FYVE-like domain containing 1; Uncharacterized protein [Source:UniProtKB/TrEMBL;Acc:H2QCP1]	99.72	100.00	0	0	363	364	363
445329	SULT1A4	NP_001017390.1	ENSPTRG00000023667	ENSPTRT00000014745	null	Uncharacterized protein [Source:UniProtKB/TrEMBL;Acc:H2QAX0]	98.64	100.00	0	0	295	296	295
23023	TMCC1	NP_001017395.2	ENSPTRG00000015382	ENSPTRT00000028715	TMCC1	Transmembrane and coiled-coil domain family 1; Uncharacterized protein [Source:UniProtKB/TrEMBL;Acc:H2QNC8]	100.00	100.00	0	0	653	654	653
3914	LAMB3	NP_001017402.1	ENSPTRG00000023820	ENSPTRT00000047179	LAMB3	laminin, beta 3 [Source:HGNC Symbol;Acc:6490]	98.29	98.81	2	2	1172	1171	1172
59352	LGR6	NP_001017403.1	ENSPTRG00000001849	ENSPTRT00000003359	LGR6	leucine-rich repeat containing G protein-coupled receptor 6 [Source:HGNC Symbol;Acc:19719]	97.21	97.93	2	2	967	966	967
10296	MAEA	NP_001017405.1	ENSPTRG00000015829	ENSPTRT00000029544	MAEA	macrophage erythroblast attacher [Source:HGNC Symbol;Acc:13731]	99.75	99.75	0	0	396	397	396
6701	SPRR2B	NP_001017418.1	ENSPTRG00000040536	ENSPTRT00000046417	SPRR2B	small proline-rich protein 2B [Source:HGNC Symbol;Acc:11262]	100.00	100.00	0	0	72	73	72
6701	SPRR2B	NP_001017418.1	ENSPTRG00000041535	ENSPTRT00000075957	null	Uncharacterized protein [Source:UniProtKB/TrEMBL;Acc:H2RF89]	89.47	89.47	0	0	19	73	72
157570	ESCO2	NP_001017420.1	ENSPTRG00000020110	ENSPTRT00000037252	ESCO2	Establishment of cohesion 1 homolog 2; Uncharacterized protein [Source:UniProtKB/TrEMBL;Acc:H2QVY3]	99.33	99.50	0	0	601	602	601
3776	KCNK2	NP_001017425.2	ENSPTRG00000001978	ENSPTRT00000065461	KCNK2	Potassium channel, subfamily K, member 2; Uncharacterized protein [Source:UniProtKB/TrEMBL;Acc:H2RCA8]	100.00	100.00	0	0	426	427	426
550631	CCDC157	NP_001017437.2	ENSPTRG00000014241	ENSPTRT00000026611	CCDC157	coiled-coil domain containing 157 [Source:HGNC Symbol;Acc:33854]	96.94	97.61	1	8	752	744	752
114769	CARD16	NP_001017534.1	ENSPTRG00000041493	ENSPTRT00000055215	CARD16	caspase recruitment domain family, member 16 [Source:HGNC Symbol;Acc:33701]	97.80	97.80	0	0	91	91	197
3635	INPP5D	NP_001017915.1	ENSPTRG00000013050	ENSPTRT00000024189	INPP5D	inositol polyphosphate-5-phosphatase, 145kDa [Source:HGNC Symbol;Acc:6079]	97.02	97.48	2	13	1073	1061	1189
92196	DAPL1	NP_001017920.2	ENSPTRG00000012560	ENSPTRT00000023281	DAPL1	death associated protein-like 1 [Source:HGNC Symbol;Acc:21490]	98.13	99.07	0	0	107	108	107
400673	VMAC	NP_001017921.1	ENSPTRG00000010349	ENSPTRT00000019023	VMAC	Uncharacterized protein; Vimentin-type intermediate filament associated coiled-coil protein [Source:UniProtKB/TrEMBL;Acc:H2QF37]	99.41	100.00	0	0	169	170	169
122525	C14orf28	NP_001017923.1	ENSPTRG00000006301	ENSPTRT00000011547	C14orf28	chromosome 14 open reading frame 28 [Source:HGNC Symbol;Acc:19834]	99.35	99.68	0	0	310	311	310
11244	ZHX1	NP_001017926.1	ENSPTRG00000020550	ENSPTRT00000038021	ZHX1	Pan troglodytes zinc fingers and homeoboxes 1 (ZHX1), mRNA. [Source:RefSeq mRNA;Acc:NM_001081484]	99.77	99.89	0	0	873	874	873
130355	C2orf76	NP_001017927.2	ENSPTRG00000012400	ENSPTRT00000023022	C2orf76	chromosome 2 open reading frame 76 [Source:HGNC Symbol;Acc:27017]	97.62	99.21	0	0	126	127	126
139425	DCAF8L1	NP_001017930.1	ENSPTRG00000041198	ENSPTRT00000074107	DCAF8L1	DDB1 and CUL4 associated factor 8-like 1 [Source:HGNC Symbol;Acc:31810]	95.09	96.38	1	2	387	387	600
139793	PAGE3	NP_001017931.2	ENSPTRG00000028272	ENSPTRT00000054998	PAGE3	P antigen family, member 3 (prostate associated) [Source:HGNC Symbol;Acc:4110]	98.23	99.12	1	1	113	113	113
149297	FAM78B	NP_001017961.1	ENSPTRG00000001621	ENSPTRT00000002951	FAM78B	family with sequence similarity 78, member B [Source:HGNC Symbol;Acc:13495]	100.00	100.00	0	0	261	262	261
5033	P4HA1	NP_001017962.1	ENSPTRG00000002619	ENSPTRT00000004930	P4HA1	Prolyl 4-hydroxylase, alpha polypeptide I; Uncharacterized protein [Source:UniProtKB/TrEMBL;Acc:H2Q230]	100.00	100.00	0	0	534	535	534
150223	YDJC	NP_001017964.1	ENSPTRG00000014115	ENSPTRT00000026371	YDJC	YdjC homolog (bacterial) [Source:HGNC Symbol;Acc:27158]	99.42	99.42	0	0	173	175	323
91862	MARVELD3	NP_001017967.2	ENSPTRG00000008325	ENSPTRT00000015360	MARVELD3	MARVEL domain containing 3 [Source:HGNC Symbol;Acc:30525]	98.44	98.70	1	1	385	385	410
158358	KIAA2026	NP_001017969.2	ENSPTRG00000029350	ENSPTRT00000067125	KIAA2026	Uncharacterized protein [Source:UniProtKB/TrEMBL;Acc:H2RDE3]	99.00	99.36	0	0	1401	1401	2103
161291	TMEM30B	NP_001017970.1	ENSPTRG00000034131	ENSPTRT00000064521	TMEM30C	transmembrane protein 30C [Source:HGNC Symbol;Acc:30443]	33.33	49.61	2	6	129	158	351
92270	ATP6AP1L	NP_001017971.1	ENSPTRG00000028763	ENSPTRT00000055758	ATP6AP1L	ATPase, H+ transporting, lysosomal accessory protein 1-like [Source:HGNC Symbol;Acc:28091]	99.11	99.55	0	0	224	225	224
164045	HFM1	NP_001017975.4	ENSPTRG00000000948	ENSPTRT00000065671	HFM1	HFM1, ATP-dependent DNA helicase homolog (S. cerevisiae) [Source:HGNC Symbol;Acc:20193]	99.44	99.72	0	0	1435	1436	1435
203413	CT83	NP_001017978.1	ENSPTRG00000028214	ENSPTRT00000054911	CT83	cancer/testis antigen 83 [Source:HGNC Symbol;Acc:33494]	100.00	100.00	0	0	113	114	113
9364	RAB28	NP_001017979.1	ENSPTRG00000015920	ENSPTRT00000029723	RAB28	Uncharacterized protein [Source:UniProtKB/TrEMBL;Acc:H2QP84]	100.00	100.00	0	0	196	197	221
203547	VMA21	NP_001017980.1	ENSPTRG00000022372	ENSPTRT00000041737	VMA21	Uncharacterized protein; VMA21 vacuolar H+-ATPase homolog [Source:UniProtKB/TrEMBL;Acc:H2QZ82]	100.00	100.00	0	0	101	102	101
203547	VMA21	NP_001017980.1	ENSPTRG00000022372	ENSPTRT00000045743	VMA21	Uncharacterized protein; VMA21 vacuolar H+-ATPase homolog [Source:UniProtKB/TrEMBL;Acc:H2QZ82]	100.00	100.00	0	0	84	113	101
200312	RNF215	NP_001017981.1	ENSPTRG00000014242	ENSPTRT00000026612	RNF215	ring finger protein 215 [Source:HGNC Symbol;Acc:33434]	94.40	94.69	0	0	339	378	377
2210	FCGR1B	NP_001017986.1	ENSPTRG00000001233	ENSPTRT00000058781	null	Uncharacterized protein [Source:UniProtKB/TrEMBL;Acc:H2PZV3]	96.07	97.86	2	2	280	279	280
345651	ACTBL2	NP_001017992.1	ENSPTRG00000009762	ENSPTRT00000017936	ACTBL2	actin, beta-like 2 [Source:HGNC Symbol;Acc:17780]	99.73	99.73	0	0	376	377	376
285590	SH3PXD2B	NP_001017995.1	ENSPTRG00000017531	ENSPTRT00000032408	SH3PXD2B	SH3 and PX domains 2B [Source:HGNC Symbol;Acc:29242]	97.48	98.14	1	1	912	912	911
2790	GNG10	NP_001017998.1	ENSPTRG00000007118	ENSPTRT00000039299	GNG10	guanine nucleotide binding protein (G protein), gamma 10 [Source:HGNC Symbol;Acc:4402]	100.00	100.00	0	0	66	68	68
7168	TPM1	NP_001018004.1	ENSPTRG00000007141	ENSPTRT00000046896	TPM1	tropomyosin 1 (alpha) [Source:HGNC Symbol;Acc:12010]	87.12	87.12	1	42	326	327	284
7704	ZBTB16	NP_001018011.1	ENSPTRG00000004302	ENSPTRT00000008007	ZBTB16	zinc finger and BTB domain containing 16 [Source:HGNC Symbol;Acc:12930]	98.67	99.33	0	0	600	600	673
100272147	CMC4	NP_001018024.1	ENSPTRG00000039562	ENSPTRT00000041926	CMC4	C-x(9)-C motif containing 4 [Source:HGNC Symbol;Acc:35428]	97.06	97.06	0	0	68	69	68
4515	MTCP1	NP_001018025.1	ENSPTRG00000022457	ENSPTRT00000067151	MTCP1	mature T-cell proliferation 1 [Source:HGNC Symbol;Acc:7423]	100.00	100.00	0	0	107	108	107
5047	PAEP	NP_001018059.1	ENSPTRG00000021539	ENSPTRT00000039905	PAEP	progestagen-associated endometrial protein [Source:HGNC Symbol;Acc:8573]	97.22	97.78	0	0	180	181	180
26135	SERBP1	NP_001018077.1	ENSPTRG00000023560	ENSPTRT00000044001	SERBP1	SERPINE1 mRNA binding protein 1 [Source:HGNC Symbol;Acc:17860]	100.00	100.00	0	0	408	409	408
57175	CORO1B	NP_001018080.1	ENSPTRG00000003959	ENSPTRT00000007386	CORO1B	Coronin [Source:UniProtKB/TrEMBL;Acc:H2Q487]	99.59	99.80	0	0	489	490	489
143162	FRMPD2	NP_001018081.3	ENSPTRG00000002477	ENSPTRT00000060456	FRMPD2	FERM and PDZ domain containing 2 [Source:HGNC Symbol;Acc:28572]	98.93	99.31	0	0	1309	1310	1309
121551	BTBD11	NP_001018082.1	ENSPTRG00000005398	ENSPTRT00000009908	BTBD11	BTB (POZ) domain containing 11 [Source:HGNC Symbol;Acc:23844]	99.73	99.86	0	0	728	729	1104
2488	FSHB	NP_001018090.1	ENSPTRG00000003463	ENSPTRT00000006527	FSHB	Pan troglodytes follicle stimulating hormone, beta polypeptide (FSHB), mRNA. [Source:RefSeq mRNA;Acc:NM_001071814]	98.45	99.22	0	0	129	130	129
149685	ADIG	NP_001018092.1	ENSPTRG00000013489	ENSPTRT00000025095	ADIG	adipogenin [Source:HGNC Symbol;Acc:28606]	98.65	98.65	0	0	74	193	80
145781	GCOM1	NP_001018100.1	ENSPTRG00000007112	ENSPTRT00000058467	GCOM1	GRINL1A complex locus 1 [Source:HGNC Symbol;Acc:26424]	99.64	99.64	0	0	550	551	550
81889	FAHD1	NP_001018114.1	ENSPTRG00000019282	ENSPTRT00000074693	WBSCR28	Williams-Beuren syndrome chromosome region 28 [Source:HGNC Symbol;Acc:23018]	75.68	83.78	1	1	37	61	248
5420	PODXL	NP_001018121.1	ENSPTRG00000019705	ENSPTRT00000043639	PODXL	podocalyxin-like [Source:HGNC Symbol;Acc:9171]	98.10	98.86	0	0	527	557	558
347273	MURC	NP_001018126.1	ENSPTRG00000021195	ENSPTRT00000039196	MURC	Muscle-related coiled-coil protein; Uncharacterized protein [Source:UniProtKB/TrEMBL;Acc:H2QXL4]	98.63	99.45	0	0	364	365	364
654364	NME1-NME2	NP_001018146.1	ENSPTRG00000039502	ENSPTRT00000017278	null	Nucleoside diphosphate kinase [Source:UniProtKB/TrEMBL;Acc:H2QDG1]	76.97	77.63	1	34	152	119	267
654364	NME1-NME2	NP_001018146.1	ENSPTRG00000041248	ENSPTRT00000073587	null	Uncharacterized protein [Source:UniProtKB/TrEMBL;Acc:H2RHB4]	69.28	77.12	6	15	153	139	267
4831	NME2	NP_001018148.1	ENSPTRG00000005528	ENSPTRT00000010147	null	Nucleoside diphosphate kinase [Source:UniProtKB/TrEMBL;Acc:H2Q705]	92.72	95.36	0	0	151	151	152
9698	PUM1	NP_001018494.1	ENSPTRG00000000453	ENSPTRT00000000885	PUM1	Pumilio homolog 1; Uncharacterized protein [Source:UniProtKB/TrEMBL;Acc:H2PYI5]	100.00	100.00	0	0	1188	1189	1188
91663	MYADM	NP_001018654.1	ENSPTRG00000011433	ENSPTRT00000021288	MYADM	Myeloid-associated differentiation marker; Uncharacterized protein [Source:UniProtKB/TrEMBL;Acc:H2QH29]	99.07	99.07	0	0	322	323	322
388567	ZNF749	NP_001018855.2	ENSPTRG00000040630	ENSPTRT00000073504	null	Uncharacterized protein [Source:UniProtKB/TrEMBL;Acc:H2RHV9]	98.46	100.00	0	0	65	66	778
390980	ZNF805	NP_001018857.2	ENSPTRG00000028870	ENSPTRT00000055882	ZNF805	zinc finger protein 805 [Source:HGNC Symbol;Acc:23272]	99.04	99.52	0	0	627	628	627
9657	IQCB1	NP_001018864.2	ENSPTRG00000015281	ENSPTRT00000028546	IQCB1	IQ motif containing B1; Uncharacterized protein [Source:UniProtKB/TrEMBL;Acc:H2QN72]	98.83	99.50	0	0	598	599	598
6230	RPS25	NP_001019.1	ENSPTRG00000004361	ENSPTRT00000008095	RPS25	Pan troglodytes ribosomal protein S25 (RPS25), mRNA. [Source:RefSeq mRNA;Acc:NM_001251993]	100.00	100.00	0	0	125	126	125
2908	NR3C1	NP_001019265.1	ENSPTRG00000017363	ENSPTRT00000032126	NR3C1	Uncharacterized protein [Source:UniProtKB/TrEMBL;Acc:H2QRP6]	99.49	99.87	0	0	778	779	778
6704	SPRR2E	NP_001019380.2	ENSPTRG00000032435	ENSPTRT00000002462	SPRR2E	small proline-rich protein 2E [Source:HGNC Symbol;Acc:11265]	100.00	100.00	0	0	72	73	72
6284	S100A13	NP_001019382.1	ENSPTRG00000022794	ENSPTRT00000058708	S100A13	S100 calcium binding protein A13; Uncharacterized protein [Source:UniProtKB/TrEMBL;Acc:H2R8L4]	100.00	100.00	0	0	98	99	98
54751	FBLIM1	NP_001019386.1	ENSPTRG00000000208	ENSPTRT00000000441	FBLIM1	filamin binding LIM protein 1 [Source:HGNC Symbol;Acc:24686]	98.13	98.93	0	0	374	374	374
388228	SBK1	NP_001019572.1	ENSPTRG00000007921	ENSPTRT00000014606	SBK1	SH3 domain binding kinase 1 [Source:HGNC Symbol;Acc:17699]	87.26	87.50	1	51	424	374	424
441509	GLRA4	NP_001019623.2	ENSPTRG00000022132	ENSPTRT00000041215	GLRA4	glycine receptor, alpha 4 [Source:HGNC Symbol;Acc:31715]	98.56	99.52	0	0	417	418	417
340526	RGAG4	NP_001019626.1	ENSPTRG00000039375	ENSPTRT00000075607	RGAG4	retrotransposon gag domain containing 4 [Source:HGNC Symbol;Acc:29430]	99.04	99.42	0	0	520	524	569
400966	RGPD1	NP_001019628.3	ENSPTRG00000012330	ENSPTRT00000022892	null	Uncharacterized protein [Source:UniProtKB/TrEMBL;Acc:H2QII5]	94.74	96.68	4	5	1749	1746	1748
118490	MSS51	NP_001019764.1	ENSPTRG00000002630	ENSPTRT00000004946	MSS51	MSS51 mitochondrial translational activator [Source:HGNC Symbol;Acc:21000]	98.91	99.57	0	0	460	461	460
388722	C1orf53	NP_001019765.1	ENSPTRG00000030241	ENSPTRT00000058380	C1orf53	chromosome 1 open reading frame 53 [Source:HGNC Symbol;Acc:30003]	100.00	100.00	0	0	145	146	145
400720	ZNF772	NP_001019767.1	ENSPTRG00000023014	ENSPTRT00000045268	ZNF772	Uncharacterized protein; Zinc finger protein 772 [Source:UniProtKB/TrEMBL;Acc:H2R3V2]	98.98	99.18	0	0	489	490	489
390992	HES3	NP_001019769.1	ENSPTRG00000000081	ENSPTRT00000000178	HES3	hes family bHLH transcription factor 3 [Source:HGNC Symbol;Acc:26226]	82.80	82.80	2	30	186	157	186
440689	HIST2H2BF	NP_001019770.1	ENSPTRG00000030417	ENSPTRT00000058779	HIST2H2BF	histone cluster 2, H2bf [Source:HGNC Symbol;Acc:24700]	100.00	100.00	0	0	125	167	126
149643	SPATA45	NP_001019772.1	ENSPTRG00000001967	ENSPTRT00000003593	null	Chromosome 1 open reading frame 227; Uncharacterized protein [Source:UniProtKB/TrEMBL;Acc:H2Q143]	97.96	97.96	0	0	98	99	98
149643	SPATA45	NP_001019772.1	ENSPTRG00000041487	ENSPTRT00000067709	null	Chromosome 1 open reading frame 227; Uncharacterized protein [Source:UniProtKB/TrEMBL;Acc:H2Q143]	97.96	97.96	0	0	98	99	98
154907	C7orf66	NP_001019778.1	ENSPTRG00000028418	ENSPTRT00000055227	C7orf66	chromosome 7 open reading frame 66 [Source:HGNC Symbol;Acc:33712]	96.20	97.47	0	0	79	79	115
339977	LRRC66	NP_001019782.1	ENSPTRG00000016052	ENSPTRT00000029924	LRRC66	leucine rich repeat containing 66 [Source:HGNC Symbol;Acc:34299]	98.86	99.20	0	0	880	881	880
389549	FEZF1	NP_001019784.2	ENSPTRG00000019631	ENSPTRT00000036362	FEZF1	FEZ family zinc finger 1 [Source:HGNC Symbol;Acc:22788]	98.95	98.95	1	4	475	472	475
860	RUNX2	NP_001019801.3	ENSPTRG00000018228	ENSPTRT00000000693	RUNX2	runt-related transcription factor 2 [Source:HGNC Symbol;Acc:10472]	99.62	99.62	1	2	523	592	521
91750	LIN52	NP_001019845.1	ENSPTRG00000030700	ENSPTRT00000059408	LIN52	lin-52 homolog (C. elegans) [Source:HGNC Symbol;Acc:19856]	100.00	100.00	0	0	116	117	116
170487	ACTL10	NP_001019846.1	ENSPTRG00000030585	ENSPTRT00000059150	ACTL10	Chromosome 20 open reading frame 134; Uncharacterized protein [Source:UniProtKB/TrEMBL;Acc:H2R917]	100.00	100.00	0	0	245	246	245
441381	LRRC24	NP_001019849.2	ENSPTRG00000042607	ENSPTRT00000038320	LRRC24	leucine rich repeat containing 24 [Source:HGNC Symbol;Acc:28947]	98.83	99.42	0	0	513	514	513
100129271	C1orf68	NP_001019850.1	ENSPTRG00000023085	ENSPTRT00000049428	C1orf68	chromosome 1 open reading frame 68 [Source:HGNC Symbol;Acc:29468]	98.00	98.40	0	0	250	251	250
554251	FBXO48	NP_001019851.1	ENSPTRG00000030457	ENSPTRT00000058862	FBXO48	F-box protein 48; Uncharacterized protein [Source:UniProtKB/TrEMBL;Acc:H2R8S4]	98.71	98.71	0	0	155	156	155
80381	CD276	NP_001019907.1	ENSPTRG00000007261	ENSPTRT00000013400	CD276	CD276 molecule [Source:HGNC Symbol;Acc:19137]	98.88	99.06	0	0	534	535	534
333	APLP1	NP_001019978.1	ENSPTRG00000010873	ENSPTRT00000076223	APLP1	Uncharacterized protein [Source:UniProtKB/TrEMBL;Acc:H2R661]	99.23	99.39	0	0	651	652	651
5914	RARA	NP_001019980.1	ENSPTRG00000009120	ENSPTRT00000016797	RARA	retinoic acid receptor, alpha [Source:HGNC Symbol;Acc:9864]	100.00	100.00	0	0	457	458	457
493901	RNASE12	NP_001019993.1	ENSPTRG00000030807	ENSPTRT00000059613	null	Uncharacterized protein [Source:UniProtKB/TrEMBL;Acc:H2R9G5]	99.32	100.00	0	0	147	148	147
7048	TGFBR2	NP_001020018.1	ENSPTRG00000014711	ENSPTRT00000049637	TGFBR2	transforming growth factor, beta receptor II (70/80kDa) [Source:HGNC Symbol;Acc:11773]	100.00	100.00	0	0	592	593	592
6710	SPTB	NP_001020029.1	ENSPTRG00000006443	ENSPTRT00000011797	SPTB	spectrin, beta, erythrocytic [Source:HGNC Symbol;Acc:11274]	73.92	81.41	14	47	1764	2133	2328
220869	CBWD5	NP_001020087.2	ENSPTRG00000020994	ENSPTRT00000074474	null	Uncharacterized protein [Source:UniProtKB/TrEMBL;Acc:H2R761]	81.82	87.88	0	0	33	44	347
6133	RPL9	NP_001020092.1	ENSPTRG00000022982	ENSPTRT00000047455	RPL9	ribosomal protein L9 [Source:HGNC Symbol;Acc:10369]	99.48	99.48	0	0	192	193	192
435	ASL	NP_001020114.1	ENSPTRG00000019245	ENSPTRT00000064887	ASL	Argininosuccinate lyase; Uncharacterized protein [Source:UniProtKB/TrEMBL;Acc:H2RBX6]	99.57	99.57	0	0	464	465	464
81555	YIPF5	NP_001020118.1	ENSPTRG00000017365	ENSPTRT00000032129	YIPF5	Uncharacterized protein; Yip1 domain family, member 5 [Source:UniProtKB/TrEMBL;Acc:H2QRP8]	100.00	100.00	0	0	257	258	257
25855	BRMS1	NP_001020128.1	ENSPTRG00000003920	ENSPTRT00000007321	BRMS1	breast cancer metastasis suppressor 1 [Source:HGNC Symbol;Acc:17262]	99.66	99.66	0	0	290	290	290
6231	RPS26	NP_001020.2	ENSPTRG00000005075	ENSPTRT00000009339	RPS26	Pan troglodytes ribosomal protein S26 (RPS26), mRNA. [Source:RefSeq mRNA;Acc:NM_001252589]	100.00	100.00	0	0	115	116	115
6231	RPS26	NP_001020.2	ENSPTRG00000024159	ENSPTRT00000044939	RPS26	Uncharacterized protein [Source:UniProtKB/TrEMBL;Acc:H2Q674]	100.00	100.00	0	0	115	115	115
143471	PSMA8	NP_001020267.1	ENSPTRG00000009933	ENSPTRT00000018240	PSMA8	proteasome (prosome, macropain) subunit, alpha type, 8 [Source:HGNC Symbol;Acc:22985]	99.60	99.60	0	0	250	251	250
4155	MBP	NP_001020272.1	ENSPTRG00000010124	ENSPTRT00000064639	MBP	Pan troglodytes myelin basic protein (MBP), mRNA. [Source:RefSeq mRNA;Acc:NM_001243070]	100.00	100.00	0	0	171	172	304
1452	CSNK1A1	NP_001020276.1	ENSPTRG00000017401	ENSPTRT00000055413	CSNK1A1	Casein kinase 1, alpha 1; Uncharacterized protein [Source:UniProtKB/TrEMBL;Acc:H2R587]	100.00	100.00	0	0	365	366	365
3899	AFF3	NP_001020279.1	ENSPTRG00000012281	ENSPTRT00000022805	AFF3	AF4/FMR2 family, member 3 [Source:HGNC Symbol;Acc:6473]	99.36	99.68	0	0	1251	1252	1251
947	CD34	NP_001020280.1	ENSPTRG00000001932	ENSPTRT00000003543	CD34	CD34 molecule [Source:HGNC Symbol;Acc:1662]	97.92	99.22	0	0	385	386	385
1066	CES1	NP_001020365.1	ENSPTRG00000022723	ENSPTRT00000047603	CES1	carboxylesterase 1 [Source:HGNC Symbol;Acc:1863]	88.71	93.30	0	0	567	568	567
1066	CES1	NP_001020366.1	ENSPTRG00000024184	ENSPTRT00000049938	null	Uncharacterized protein [Source:UniProtKB/TrEMBL;Acc:H2R4G5]	97.21	98.01	0	0	251	251	568
7307	U2AF1	NP_001020374.1	ENSPTRG00000010860	ENSPTRT00000020110	null	Uncharacterized protein [Source:UniProtKB/TrEMBL;Acc:H2QG40]	86.56	95.16	0	0	186	221	240
7307	U2AF1	NP_001020374.1	ENSPTRG00000013952	ENSPTRT00000007520	U2AF1	U2 small nuclear RNA auxiliary factor 1; Uncharacterized protein [Source:UniProtKB/TrEMBL;Acc:H2Q4C7]	100.00	100.00	0	0	240	241	240
448834	KPRP	NP_001020402.1	ENSPTRG00000030383	ENSPTRT00000058722	KPRP	keratinocyte proline-rich protein [Source:HGNC Symbol;Acc:31823]	98.79	98.96	0	0	579	580	579
574016	CLLU1OS	NP_001020403.1	ENSPTRG00000029605	ENSPTRT00000057146	CLLU1OS	chronic lymphocytic leukemia up-regulated 1 opposite strand [Source:HGNC Symbol;Acc:24070]	97.03	99.01	1	1	101	101	101
7106	TSPAN4	NP_001020405.1	ENSPTRG00000003142	ENSPTRT00000006001	TSPAN4	Tetraspanin 4; Uncharacterized protein [Source:UniProtKB/TrEMBL;Acc:H2Q2W3]	99.58	100.00	0	0	238	239	238
1854	DUT	NP_001020419.1	ENSPTRG00000007044	ENSPTRT00000013003	DUT	Deoxyuridine triphosphatase; Uncharacterized protein [Source:UniProtKB/TrEMBL;Acc:H2R8E7]	97.62	98.02	0	0	252	253	252
7163	TPD52	NP_001020423.1	ENSPTRG00000020367	ENSPTRT00000037703	TPD52	tumor protein D52 [Source:HGNC Symbol;Acc:12005]	99.55	100.00	0	0	224	225	224
158830	CXorf65	NP_001020436.1	ENSPTRG00000028258	ENSPTRT00000054980	CXorf65	chromosome X open reading frame 65 [Source:HGNC Symbol;Acc:33713]	98.91	98.91	0	0	183	184	183
285382	C3orf70	NP_001020437.1	ENSPTRG00000030030	ENSPTRT00000057970	C3orf70	chromosome 3 open reading frame 70 [Source:HGNC Symbol;Acc:33731]	100.00	100.00	0	0	250	251	250
340168	DPPA5	NP_001020461.1	ENSPTRG00000006554	ENSPTRT00000012023	null	Uncharacterized protein [Source:UniProtKB/TrEMBL;Acc:H2Q8M9]	82.19	90.41	0	0	73	134	116
340168	DPPA5	NP_001020461.1	ENSPTRG00000029547	ENSPTRT00000057079	DPPA5	developmental pluripotency associated 5 [Source:HGNC Symbol;Acc:19201]	100.00	100.00	0	0	116	117	116
387733	IFITM5	NP_001020466.1	ENSPTRG00000028772	ENSPTRT00000055772	IFITM5	Pan troglodytes interferon induced transmembrane protein 5 (IFITM5), mRNA. [Source:RefSeq mRNA;Acc:NM_001198769]	99.24	99.24	0	0	132	133	132
201475	RAB12	NP_001020471.2	ENSPTRG00000009853	ENSPTRT00000018103	RAB12	RAB12, member RAS oncogene family; Uncharacterized protein [Source:UniProtKB/TrEMBL;Acc:H2QE86]	100.00	100.00	0	0	244	245	244
441376	AARD	NP_001020528.1	ENSPTRG00000030949	ENSPTRT00000059830	AARD	alanine and arginine rich domain containing protein [Source:HGNC Symbol;Acc:33842]	96.13	96.77	1	1	155	155	155
284402	SCGB2B2	NP_001020762.1	ENSPTRG00000039955	ENSPTRT00000074929	null	Uncharacterized protein [Source:UniProtKB/TrEMBL;Acc:H2RE70]	62.50	72.92	3	4	96	93	96
284402	SCGB2B2	NP_001020762.1	ENSPTRG00000041559	ENSPTRT00000076021	SCGB2B2	secretoglobin, family 2B, member 2 [Source:HGNC Symbol;Acc:27616]	96.34	96.34	0	0	82	82	96
27236	ARFIP1	NP_001020766.1	ENSPTRG00000016519	ENSPTRT00000030708	ARFIP1	ADP-ribosylation factor interacting protein 1; Uncharacterized protein [Source:UniProtKB/TrEMBL;Acc:H2QQA4]	100.00	100.00	0	0	373	374	373
257106	ARHGAP30	NP_001020769.1	ENSPTRG00000001566	ENSPTRT00000020122	ARHGAP30	Rho GTPase activating protein 30 [Source:HGNC Symbol;Acc:27414]	97.82	97.91	1	21	1100	1081	1101
5993	RFX5	NP_001020774.1	ENSPTRG00000001286	ENSPTRT00000002390	RFX5	Regulatory factor X, 5 (Influences HLA class II expression); Uncharacterized protein [Source:UniProtKB/TrEMBL;Acc:H2PZY8]	99.51	99.84	0	0	616	617	616
27106	ARRDC2	NP_001020775.1	ENSPTRG00000010690	ENSPTRT00000056216	ARRDC2	Arrestin domain containing 2; Uncharacterized protein [Source:UniProtKB/TrEMBL;Acc:H2QFS4]	99.50	99.50	0	0	402	403	402
83478	ARHGAP24	NP_001020787.2	ENSPTRG00000016243	ENSPTRT00000030230	ARHGAP24	Rho GTPase activating protein 24; Uncharacterized protein [Source:UniProtKB/TrEMBL;Acc:H2QPU1]	99.20	99.73	0	0	748	749	748
6232	RPS27	NP_001021.1	ENSPTRG00000001371	ENSPTRT00000002509	RPS27	Pan troglodytes ribosomal protein S27 (RPS27), mRNA. [Source:RefSeq mRNA;Acc:NM_001251997]	100.00	100.00	0	0	84	85	84
6232	RPS27	NP_001021.1	ENSPTRG00000040120	ENSPTRT00000063810	RPS27	40S ribosomal protein S27 [Source:UniProtKB/TrEMBL;Acc:H2Q048]	100.00	100.00	0	0	84	84	84
26140	TTLL3	NP_001021100.3	ENSPTRG00000034246	ENSPTRT00000064204	null	Uncharacterized protein [Source:UniProtKB/TrEMBL;Acc:H2RBI7]	98.70	99.22	0	0	772	773	915
1584	CYP11B1	NP_001021384.1	ENSPTRG00000020644	ENSPTRT00000038181	CYP11B2	cytochrome P450, family 11, subfamily B, polypeptide 2 [Source:HGNC Symbol;Acc:2592]	68.03	73.70	10	54	441	393	437
79741	CCDC7	NP_001021554.1	ENSPTRG00000034345	ENSPTRT00000065592	CCDC7	coiled-coil domain containing 7 [Source:HGNC Symbol;Acc:26533]	98.15	98.97	1	1	487	488	486
6234	RPS28	NP_001022.1	ENSPTRG00000040141	ENSPTRT00000075062	RPS28	ribosomal protein S28 [Source:HGNC Symbol;Acc:10418]	100.00	100.00	0	0	69	70	69
6235	RPS29	NP_001023.1	ENSPTRG00000006312	ENSPTRT00000011560	RPS29	ribosomal protein S29 [Source:HGNC Symbol;Acc:10419]	100.00	100.00	0	0	56	57	56
6240	RRM1	NP_001024.1	ENSPTRG00000003207	ENSPTRT00000006141	RRM1	Ribonucleoside-diphosphate reductase [Source:UniProtKB/TrEMBL;Acc:H2Q2Y0]	99.87	100.00	0	0	792	793	792
83605	CCM2	NP_001025006.1	ENSPTRG00000019156	ENSPTRT00000035405	CCM2	cerebral cavernous malformation 2 [Source:HGNC Symbol;Acc:21708]	99.78	99.78	0	0	465	466	465
222553	SLC35F1	NP_001025029.2	ENSPTRG00000018548	ENSPTRT00000034263	SLC35F1	solute carrier family 35, member F1 [Source:HGNC Symbol;Acc:21483]	100.00	100.00	0	0	408	409	408
283219	KCTD21	NP_001025030.1	ENSPTRG00000004113	ENSPTRT00000007672	KCTD21	Potassium channel tetramerisation domain containing 21; Uncharacterized protein [Source:UniProtKB/TrEMBL;Acc:H2Q4H2]	100.00	100.00	0	0	260	261	260
286151	FBXO43	NP_001025031.2	ENSPTRG00000020469	ENSPTRT00000059848	FBXO43	F-box protein 43 [Source:HGNC Symbol;Acc:28521]	99.58	99.72	0	0	708	709	708
339345	NANOS2	NP_001025032.1	ENSPTRG00000011172	ENSPTRT00000020766	NANOS2	nanos homolog 2 (Drosophila) [Source:HGNC Symbol;Acc:23292]	100.00	100.00	0	0	138	139	138
387263	C6orf120	NP_001025034.1	ENSPTRG00000029334	ENSPTRT00000056668	C6orf120	chromosome 6 open reading frame 120 [Source:HGNC Symbol;Acc:21247]	96.86	97.91	1	1	191	209	191
85449	KIAA1755	NP_001025035.1	ENSPTRG00000013484	ENSPTRT00000059080	KIAA1755	KIAA1755 [Source:HGNC Symbol;Acc:29372]	98.33	98.75	1	1	1200	1200	1200
120237	DBX1	NP_001025036.2	ENSPTRG00000003437	ENSPTRT00000006485	DBX1	developing brain homeobox 1 [Source:HGNC Symbol;Acc:33185]	83.59	83.59	7	49	384	377	343
153770	PLAC8L1	NP_001025040.1	ENSPTRG00000017370	ENSPTRT00000032138	PLAC8L1	PLAC8-like 1 [Source:HGNC Symbol;Acc:31746]	97.74	98.31	0	0	177	178	177
343637	RSPO4	NP_001025042.2	ENSPTRG00000013154	ENSPTRT00000024410	RSPO4	R-spondin 4 [Source:HGNC Symbol;Acc:16175]	94.95	95.96	1	1	198	197	234
387849	REP15	NP_001025045.1	ENSPTRG00000004791	ENSPTRT00000008851	REP15	RAB15 effector protein; Uncharacterized protein [Source:UniProtKB/TrEMBL;Acc:H2Q5N4]	99.15	99.58	0	0	236	237	236
401190	RGS7BP	NP_001025046.1	ENSPTRG00000016921	ENSPTRT00000031368	RGS7BP	Regulator of G-protein signaling 7 binding protein; Uncharacterized protein [Source:UniProtKB/TrEMBL;Acc:H2QQZ1]	99.61	100.00	0	0	257	258	257
57713	SFMBT2	NP_001025051.1	ENSPTRG00000002271	ENSPTRT00000004162	SFMBT2	Scm-like with four mbt domains 2 [Source:HGNC Symbol;Acc:20256]	85.15	87.71	4	39	781	810	894
130106	CIB4	NP_001025052.1	ENSPTRG00000011738	ENSPTRT00000021866	CIB4	calcium and integrin binding family member 4 [Source:HGNC Symbol;Acc:33703]	99.46	100.00	0	0	185	186	185
27245	AHDC1	NP_001025053.1	ENSPTRG00000000410	ENSPTRT00000000804	AHDC1	AT hook, DNA binding motif, containing 1; Uncharacterized protein [Source:UniProtKB/TrEMBL;Acc:H2PYF8]	99.63	99.75	0	0	1603	1604	1603
388939	C2orf71	NP_001025054.1	ENSPTRG00000011794	ENSPTRT00000021951	C2orf71	chromosome 2 open reading frame 71 [Source:HGNC Symbol;Acc:34383]	98.37	98.76	0	0	1288	1289	1288
57480	PLEKHG1	NP_001025055.1	ENSPTRG00000018709	ENSPTRT00000056751	PLEKHG1	pleckstrin homology domain containing, family G (with RhoGef domain) member 1 [Source:HGNC Symbol;Acc:20884]	99.06	99.21	1	1	1385	1385	1385
80772	CPTP	NP_001025056.1	ENSPTRG00000000023	ENSPTRT00000000049	GLTPD1	Glycolipid transfer protein domain containing 1; Uncharacterized protein [Source:UniProtKB/TrEMBL;Acc:H2PXT6]	100.00	100.00	0	0	214	215	214
118670	FAM24A	NP_001025059.1	ENSPTRG00000029673	ENSPTRT00000005754	FAM24A	family with sequence similarity 24, member A [Source:HGNC Symbol;Acc:23470]	98.10	98.10	0	0	105	106	105
441549	CDNF	NP_001025125.2	ENSPTRG00000002310	ENSPTRT00000004236	CDNF	cerebral dopamine neurotrophic factor [Source:HGNC Symbol;Acc:24913]	98.93	99.47	0	0	187	188	187
285429	DCAF4L1	NP_001025126.2	ENSPTRG00000031217	ENSPTRT00000060263	DCAF4L1	DDB1 and CUL4 associated factor 4-like 1 [Source:HGNC Symbol;Acc:27723]	99.24	100.00	0	0	396	397	396
339318	ZNF181	NP_001025168.2	ENSPTRG00000024231	ENSPTRT00000020021	ZNF181	zinc finger protein 181 [Source:HGNC Symbol;Acc:12971]	98.77	99.65	0	0	568	616	571
6235	RPS29	NP_001025172.1	ENSPTRG00000006312	ENSPTRT00000044073	RPS29	ribosomal protein S29 [Source:HGNC Symbol;Acc:10419]	100.00	100.00	0	0	66	68	67
594855	CPLX3	NP_001025176.1	ENSPTRG00000033833	ENSPTRT00000068035	CPLX3	complexin 3 [Source:HGNC Symbol;Acc:27652]	99.37	100.00	0	0	158	159	158
163	AP2B1	NP_001025177.1	ENSPTRG00000009021	ENSPTRT00000046815	AP2B1	Adaptor-related protein complex 2, beta 1 subunit; Uncharacterized protein [Source:UniProtKB/TrEMBL;Acc:H2R1D0]	100.00	100.00	0	0	951	952	951
594857	NPS	NP_001025184.1	ENSPTRG00000033882	ENSPTRT00000063700	NPS	neuropeptide S [Source:HGNC Symbol;Acc:33940]	95.51	98.88	0	0	89	90	89
94233	OPN4	NP_001025186.1	ENSPTRG00000002704	ENSPTRT00000005105	OPN4	opsin 4 [Source:HGNC Symbol;Acc:14449]	97.75	98.57	0	0	489	490	489
394	ARHGAP5	NP_001025226.1	ENSPTRG00000006246	ENSPTRT00000059541	ARHGAP5	Rho GTPase activating protein 5 [Source:HGNC Symbol;Acc:675]	100.00	100.00	0	0	1502	1503	1502
196051	PPAPDC1A	NP_001025230.1	ENSPTRG00000029684	ENSPTRT00000064495	PPAPDC1A	Phosphatidic acid phosphatase type 2 domain containing 1A; Uncharacterized protein [Source:UniProtKB/TrEMBL;Acc:H2RBP3]	100.00	100.00	0	0	271	272	271
389432	SAMD5	NP_001025231.1	ENSPTRG00000029379	ENSPTRT00000056760	SAMD5	sterile alpha motif domain containing 5 [Source:HGNC Symbol;Acc:21180]	98.84	99.42	0	0	173	174	173
467	ATF3	NP_001025458.1	ENSPTRG00000001962	ENSPTRT00000058219	ATF3	activating transcription factor 3 [Source:HGNC Symbol;Acc:785]	99.45	99.45	0	0	181	182	181
375298	CERKL	NP_001025482.1	ENSPTRG00000012701	ENSPTRT00000023550	CERKL	ceramide kinase-like [Source:HGNC Symbol;Acc:21699]	99.64	99.64	1	1	558	558	558
6262	RYR2	NP_001026.2	ENSPTRG00000002149	ENSPTRT00000049430	RYR2	ryanodine receptor 2 (cardiac) [Source:HGNC Symbol;Acc:10484]	99.92	99.94	0	0	4967	4968	4967
6262	RYR2	NP_001026.2	ENSPTRG00000024309	ENSPTRT00000049165	null	Uncharacterized protein [Source:UniProtKB/TrEMBL;Acc:H2RIF1]	42.11	63.16	1	1	38	105	4967
90639	COX19	NP_001026788.1	ENSPTRG00000041621	ENSPTRT00000075603	COX19	cytochrome c oxidase assembly homolog 19 (S. cerevisiae) [Source:HGNC Symbol;Acc:28074]	98.46	98.46	0	0	65	123	90
441273	SPDYE2	NP_001026789.2	ENSPTRG00000028437	ENSPTRT00000055264	null	Uncharacterized protein [Source:UniProtKB/TrEMBL;Acc:H2R520]	93.53	93.78	1	1	402	402	402
441273	SPDYE2	NP_001026789.2	ENSPTRG00000028440	ENSPTRT00000074046	null	Uncharacterized protein [Source:UniProtKB/TrEMBL;Acc:H2RFG9]	88.31	89.05	2	26	402	377	402
441273	SPDYE2	NP_001026789.2	ENSPTRG00000040439	ENSPTRT00000055280	null	Uncharacterized protein [Source:UniProtKB/TrEMBL;Acc:H2R529]	82.09	82.84	3	51	402	352	402
441273	SPDYE2	NP_001026789.2	ENSPTRG00000040439	ENSPTRT00000055321	null	Uncharacterized protein [Source:UniProtKB/TrEMBL;Acc:H2R529]	82.09	82.84	3	51	402	352	402
26036	ZNF451	NP_001026794.1	ENSPTRG00000018306	ENSPTRT00000033847	ZNF451	Uncharacterized protein; Zinc finger protein 451 [Source:UniProtKB/TrEMBL;Acc:H2QT88]	99.43	99.53	0	0	1061	1062	1061
57228	SMAGP	NP_001026798.1	ENSPTRG00000004953	ENSPTRT00000009146	SMAGP	Small cell adhesion glycoprotein; Uncharacterized protein [Source:UniProtKB/TrEMBL;Acc:H2Q5X9]	98.97	100.00	0	0	97	98	97
606495	CYB5RL	NP_001026842.2	ENSPTRG00000000766	ENSPTRT00000001452	CYB5RL	cytochrome b5 reductase-like [Source:HGNC Symbol;Acc:32220]	99.37	99.68	0	0	315	316	315
53917	RAB24	NP_001026847.1	ENSPTRG00000017577	ENSPTRT00000032491	RAB24	RAB24, member RAS oncogene family; Uncharacterized protein [Source:UniProtKB/TrEMBL;Acc:H2QS35]	100.00	100.00	0	0	203	204	203
864	RUNX3	NP_001026850.1	ENSPTRG00000000351	ENSPTRT00000000695	RUNX3	runt-related transcription factor 3 [Source:HGNC Symbol;Acc:10473]	99.77	99.77	1	1	429	429	429
1497	CTNS	NP_001026851.2	ENSPTRG00000008572	ENSPTRT00000015814	CTNS	cystinosin, lysosomal cystine transporter [Source:HGNC Symbol;Acc:2518]	92.00	93.50	1	25	400	376	400
3437	IFIT3	NP_001026853.1	ENSPTRG00000029834	ENSPTRT00000057635	IFIT3	interferon-induced protein with tetratricopeptide repeats 3 [Source:HGNC Symbol;Acc:5411]	86.67	93.65	1	1	315	315	490
3437	IFIT3	NP_001026853.1	ENSPTRG00000029834	ENSPTRT00000066716	IFIT3	interferon-induced protein with tetratricopeptide repeats 3 [Source:HGNC Symbol;Acc:5411]	87.58	89.38	6	37	499	473	490
6432	SRSF7	NP_001026854.1	ENSPTRG00000011851	ENSPTRT00000022057	SRSF7	Serine/arginine-rich splicing factor 7; Uncharacterized protein [Source:UniProtKB/TrEMBL;Acc:H2QHS3]	100.00	100.00	0	0	238	239	238
7159	TP53BP2	NP_001026855.2	ENSPTRG00000002017	ENSPTRT00000003670	TP53BP2	tumor protein p53 binding protein, 2 [Source:HGNC Symbol;Acc:12000]	98.94	99.65	0	0	1132	1153	1134
9373	PLAA	NP_001026859.1	ENSPTRG00000020832	ENSPTRT00000038541	PLAA	Phospholipase A2-activating protein; Uncharacterized protein [Source:UniProtKB/TrEMBL;Acc:H2QX34]	99.87	99.87	0	0	795	796	795
9715	FAM131B	NP_001026860.2	ENSPTRG00000019808	ENSPTRT00000036690	FAM131B	family with sequence similarity 131, member B [Source:HGNC Symbol;Acc:22202]	99.44	100.00	0	0	360	361	360
10234	LRRC17	NP_001026862.1	ENSPTRG00000019545	ENSPTRT00000036200	LRRC17	Leucine rich repeat containing 17; Uncharacterized protein [Source:UniProtKB/TrEMBL;Acc:H2QV62]	99.32	99.77	0	0	441	442	441
11147	HHLA3	NP_001026863.1	ENSPTRG00000024173	ENSPTRT00000047663	HHLA3	HERV-H LTR-associating 3 [Source:HGNC Symbol;Acc:4906]	96.67	98.33	1	1	120	121	121
22955	SCMH1	NP_001026864.1	ENSPTRG00000000601	ENSPTRT00000065274	SCMH1	Sex comb on midleg homolog 1; Uncharacterized protein [Source:UniProtKB/TrEMBL;Acc:H2RC67]	100.00	100.00	0	0	660	661	660
23646	PLD3	NP_001026866.1	ENSPTRG00000010994	ENSPTRT00000048957	PLD3	Uncharacterized protein [Source:UniProtKB/TrEMBL;Acc:H2R0A0]	99.72	100.00	0	0	352	352	490
25766	PRPF40B	NP_001026868.2	ENSPTRG00000004912	ENSPTRT00000057368	PRPF40B	PRP40 pre-mRNA processing factor 40 homolog B (S. cerevisiae) [Source:HGNC Symbol;Acc:25031]	99.65	99.88	1	1	848	866	892
51313	FAM198B	NP_001026870.2	ENSPTRG00000016549	ENSPTRT00000030762	FAM198B	family with sequence similarity 198, member B [Source:HGNC Symbol;Acc:25312]	99.62	99.81	0	0	527	528	527
51559	NT5DC3	NP_001026871.1	ENSPTRG00000005370	ENSPTRT00000009871	NT5DC3	5'-nucleotidase domain containing 3; Uncharacterized protein [Source:UniProtKB/TrEMBL;Acc:H2Q6R2]	100.00	100.00	0	0	548	549	548
54859	ELP6	NP_001026873.2	ENSPTRG00000014873	ENSPTRT00000027814	TMEM103	Chromosome 3 open reading frame 75; Uncharacterized protein [Source:UniProtKB/TrEMBL;Acc:H2QMI3]	99.25	99.62	0	0	266	267	266
54967	CT55	NP_001026875.1	ENSPTRG00000022296	ENSPTRT00000041591	CT55	cancer/testis antigen 55 [Source:HGNC Symbol;Acc:26047]	97.64	98.43	0	0	254	265	264
55975	KLHL7	NP_001026880.2	ENSPTRG00000018982	ENSPTRT00000035098	KLHL7	Kelch-like 7; Uncharacterized protein [Source:UniProtKB/TrEMBL;Acc:H2QU92]	100.00	100.00	0	0	586	587	586
57222	ERGIC1	NP_001026881.1	ENSPTRG00000017535	ENSPTRT00000032415	ERGIC1	endoplasmic reticulum-golgi intermediate compartment (ERGIC) 1 [Source:HGNC Symbol;Acc:29205]	98.62	98.97	0	0	290	291	290
60487	TRMT11	NP_001026882.2	ENSPTRG00000018577	ENSPTRT00000042447	TRMT11	Uncharacterized protein; tRNA methyltransferase 11 homolog [Source:UniProtKB/TrEMBL;Acc:H2R4E3]	99.78	99.78	0	0	463	464	463
63933	MCUR1	NP_001026883.1	ENSPTRG00000017740	ENSPTRT00000032785	MCUR1	mitochondrial calcium uniporter regulator 1 [Source:HGNC Symbol;Acc:21097]	98.89	99.16	0	0	359	360	359
64799	IQCH	NP_001026885.1	ENSPTRG00000007205	ENSPTRT00000048126	IQCH	IQ motif containing H [Source:HGNC Symbol;Acc:25721]	99.03	99.42	0	0	1027	1028	1027
64859	NABP1	NP_001026886.1	ENSPTRG00000012754	ENSPTRT00000023638	OBFC2A	Oligonucleotide/oligosaccharide-binding fold containing 2A; Uncharacterized protein [Source:UniProtKB/TrEMBL;Acc:H2QJ61]	99.51	99.51	0	0	204	205	204
78987	CRELD1	NP_001026887.1	ENSPTRG00000014604	ENSPTRT00000027326	CRELD1	cysteine-rich with EGF-like domains 1 [Source:HGNC Symbol;Acc:14630]	99.03	99.03	1	2	414	412	422
79807	GSTCD	NP_001026890.2	ENSPTRG00000016341	ENSPTRT00000045425	GSTCD	Glutathione S-transferase, C-terminal domain containing; Uncharacterized protein [Source:UniProtKB/TrEMBL;Acc:H2R3L6]	99.53	100.00	0	0	633	634	633
79898	ZNF613	NP_001026891.2	ENSPTRG00000022586	ENSPTRT00000021200	ZNF613	zinc finger protein 613 [Source:HGNC Symbol;Acc:25827]	99.51	99.68	0	0	617	618	617
79969	ATAT1	NP_001026892.1	ENSPTRG00000017933	ENSPTRT00000033114	ATAT1	alpha tubulin acetyltransferase 1 [Source:HGNC Symbol;Acc:21186]	96.47	96.47	1	2	397	424	409
79982	DNAJB14	NP_001026893.1	ENSPTRG00000016311	ENSPTRT00000030352	DNAJB14	DnaJ (Hsp40) homolog, subfamily B, member 14; Uncharacterized protein [Source:UniProtKB/TrEMBL;Acc:H2QPY2]	100.00	100.00	0	0	379	380	379
83479	DDX59	NP_001026895.2	ENSPTRG00000001821	ENSPTRT00000058370	DDX59	DEAD (Asp-Glu-Ala-Asp) box polypeptide 59; Uncharacterized protein [Source:UniProtKB/TrEMBL;Acc:H2R895]	99.03	99.84	0	0	619	620	619
83636	C19orf12	NP_001026896.2	ENSPTRG00000010781	ENSPTRT00000065586	C19orf12	chromosome 19 open reading frame 12 [Source:HGNC Symbol;Acc:25443]	99.34	100.00	0	0	152	153	152
84245	MRI1	NP_001026897.1	ENSPTRG00000010563	ENSPTRT00000019480	MRI1	methylthioribose-1-phosphate isomerase 1 [Source:HGNC Symbol;Acc:28469]	97.56	98.92	0	0	369	370	369
91746	YTHDC1	NP_001026902.1	ENSPTRG00000016105	ENSPTRT00000030007	YTHDC1	YTH domain containing 1 [Source:HGNC Symbol;Acc:30626]	99.72	99.72	0	0	727	728	727
112812	FDX1L	NP_001026904.2	ENSPTRG00000010465	ENSPTRT00000019264	FDX1L	ferredoxin 1-like [Source:HGNC Symbol;Acc:30546]	98.91	98.91	0	0	183	184	186
113177	IZUMO4	NP_001026905.2	ENSPTRG00000010222	ENSPTRT00000065909	IZUMO4	IZUMO family member 4 [Source:HGNC Symbol;Acc:26950]	98.60	99.07	0	0	214	262	214
129303	TMEM150A	NP_001026908.1	ENSPTRG00000012139	ENSPTRT00000022560	TMEM150A	Transmembrane protein 150A; Uncharacterized protein [Source:UniProtKB/TrEMBL;Acc:H2QI98]	100.00	100.00	0	0	271	272	271
140462	ASB9	NP_001026909.1	ENSPTRG00000021682	ENSPTRT00000040205	null	Uncharacterized protein [Source:UniProtKB/TrEMBL;Acc:H2R3R9]	99.66	99.66	0	0	294	295	294
140462	ASB9	NP_001026909.1	ENSPTRG00000040663	ENSPTRT00000075583	null	Uncharacterized protein [Source:UniProtKB/TrEMBL;Acc:H2R3R9]	99.66	99.66	0	0	294	294	294
154313	C6orf165	NP_001026913.1	ENSPTRG00000034305	ENSPTRT00000066044	null	Uncharacterized protein [Source:UniProtKB/TrEMBL;Acc:H2RCP1]	99.52	99.84	0	0	622	623	622
158787	RIBC1	NP_001026915.1	ENSPTRG00000021928	ENSPTRT00000040753	RIBC1	RIB43A domain with coiled-coils 1 [Source:HGNC Symbol;Acc:26537]	99.74	99.74	0	0	379	380	379
196740	VSTM4	NP_001026916.2	ENSPTRG00000002484	ENSPTRT00000004637	VSTM4	V-set and transmembrane domain containing 4 [Source:HGNC Symbol;Acc:26470]	98.75	99.06	0	0	320	321	320
283461	C12orf40	NP_001026918.2	ENSPTRG00000004826	ENSPTRT00000008931	C12orf40	chromosome 12 open reading frame 40 [Source:HGNC Symbol;Acc:26846]	98.31	99.08	0	0	652	653	652
283461	C12orf40	NP_001026918.2	ENSPTRG00000004826	ENSPTRT00000008932	C12orf40	chromosome 12 open reading frame 40 [Source:HGNC Symbol;Acc:26846]	98.01	99.15	0	0	352	395	652
284348	LYPD5	NP_001026919.2	ENSPTRG00000038828	ENSPTRT00000072861	LYPD5	LY6/PLAUR domain containing 5 [Source:HGNC Symbol;Acc:26397]	63.09	65.24	5	59	233	193	251
3985	LIMK2	NP_001026971.1	ENSPTRG00000014266	ENSPTRT00000026659	LIMK2	LIM domain kinase 2 [Source:HGNC Symbol;Acc:6614]	99.13	99.13	2	2	686	684	686
552900	BOLA2	NP_001026997.1	ENSPTRG00000007990	ENSPTRT00000014743	null	Uncharacterized protein [Source:UniProtKB/TrEMBL;Acc:H2QAW9]	96.71	98.03	0	0	152	153	152
282808	RAB40AL	NP_001027004.1	ENSPTRG00000022119	ENSPTRT00000041193	RAB40AL	RAB40A, member RAS oncogene family-like [Source:HGNC Symbol;Acc:25410]	99.28	99.28	0	0	278	279	278
157855	KCNU1	NP_001027006.2	ENSPTRG00000033774	ENSPTRT00000064663	KCNU1	potassium channel, subfamily U, member 1 [Source:HGNC Symbol;Acc:18867]	98.69	99.13	0	0	1149	1150	1149
5675	PSG6	NP_001027020.1	ENSPTRG00000011067	ENSPTRT00000020568	null	null	87.29	90.59	1	1		425	426
387755	INSC	NP_001027024.3	ENSPTRG00000003391	ENSPTRT00000055677	INSC	inscuteable homolog (Drosophila) [Source:HGNC Symbol;Acc:33116]	98.96	99.48	0	0	579	580	579
390110	ACCSL	NP_001027025.2	ENSPTRG00000028662	ENSPTRT00000055610	ACCSL	1-aminocyclopropane-1-carboxylate synthase homolog (Arabidopsis)(non-functional)-like [Source:HGNC Symbol;Acc:34391]	98.06	98.77	0	0	568	569	568
79836	LONRF3	NP_001027026.1	ENSPTRG00000022217	ENSPTRT00000041407	LONRF3	LON peptidase N-terminal domain and ring finger 3 [Source:HGNC Symbol;Acc:21152]	99.34	99.60	0	0	757	759	759
6263	RYR3	NP_001027.3	ENSPTRG00000006872	ENSPTRT00000065488	RYR3	ryanodine receptor 3 [Source:HGNC Symbol;Acc:10485]	99.46	99.63	2	12	4859	4859	4870
6263	RYR3	NP_001027.3	ENSPTRG00000029246	ENSPTRT00000056532	null	Uncharacterized protein [Source:UniProtKB/TrEMBL;Acc:H2R6N2]	24.51	48.04	3	12	102	122	4870
7071	KLF10	NP_001027453.1	ENSPTRG00000020484	ENSPTRT00000037900	KLF10	Kruppel-like factor 10; Uncharacterized protein [Source:UniProtKB/TrEMBL;Acc:H2QWJ2]	99.57	100.00	0	0	469	470	469
7112	TMPO	NP_001027454.1	ENSPTRG00000005331	ENSPTRT00000009792	TMPO	Thymopoietin; Uncharacterized protein [Source:UniProtKB/TrEMBL;Acc:H2Q6N8]	99.56	99.78	0	0	454	455	454
7335	UBE2V1	NP_001027459.1	ENSPTRG00000013615	ENSPTRT00000025373	UBE2V1	Pan troglodytes ubiquitin-conjugating enzyme E2 variant 1 (UBE2V1), mRNA. [Source:RefSeq mRNA;Acc:NM_001205077]	100.00	100.00	0	0	147	148	147
7335	UBE2V1	NP_001027459.1	ENSPTRG00000034248	ENSPTRT00000068059	null	Uncharacterized protein [Source:UniProtKB/TrEMBL;Acc:H2RE03]	98.64	99.32	0	0	147	147	147
84722	PSRC1	NP_001027462.1	ENSPTRG00000001045	ENSPTRT00000001966	PSRC1	proline/serine-rich coiled-coil 1 [Source:HGNC Symbol;Acc:24472]	99.10	99.40	0	0	333	334	333
7727	ZNF174	NP_001027463.1	ENSPTRG00000007698	ENSPTRT00000014188	ZNF174	Uncharacterized protein; Zinc finger protein 174 [Source:UniProtKB/TrEMBL;Acc:H2QAG4]	99.15	99.15	0	0	234	235	234
710	SERPING1	NP_001027466.1	ENSPTRG00000032514	ENSPTRT00000062034	SERPING1	Uncharacterized protein [Source:UniProtKB/TrEMBL;Acc:H2RAV8]	97.60	98.40	1	4	500	496	500
440574	MINOS1	NP_001027535.1	ENSPTRG00000000269	ENSPTRT00000000542	MINOS1	mitochondrial inner membrane organizing system 1 [Source:HGNC Symbol;Acc:32068]	100.00	100.00	0	0	78	79	78
7769	ZNF226	NP_001027544.1	ENSPTRG00000011108	ENSPTRT00000020646	ZNF226	zinc finger protein 226 [Source:HGNC Symbol;Acc:13019]	98.88	99.25	0	0	803	804	803
391365	SULT6B1	NP_001027549.1	ENSPTRG00000011835	ENSPTRT00000022031	SULT6B1	Pan troglodytes sulfotransferase family, cytosolic, 6B, member 1 (SULT6B1), mRNA. [Source:RefSeq mRNA;Acc:NM_001009157]	97.36	98.11	0	0	265	266	265
10084	PQBP1	NP_001027553.1	ENSPTRG00000021873	ENSPTRT00000040643	PQBP1	Polyglutamine binding protein 1; Uncharacterized protein [Source:UniProtKB/TrEMBL;Acc:H2QYK3]	100.00	100.00	0	0	265	266	265
4938	OAS1	NP_001027581.1	ENSPTRG00000005477	ENSPTRT00000010055	OAS1	2'-5'-oligoadenylate synthetase 1, 40/46kDa [Source:HGNC Symbol;Acc:8086]	96.39	97.59	2	2	415	414	414
10600	USP16	NP_001027582.1	ENSPTRG00000013821	ENSPTRT00000025795	USP16	Ubiquitin carboxyl-terminal hydrolase [Source:UniProtKB/TrEMBL;Acc:H2QKW5]	98.79	99.39	1	3	826	827	823
347517	RAB41	NP_001027898.2	ENSPTRG00000021994	ENSPTRT00000040910	RAB41	RAB41, member RAS oncogene family [Source:HGNC Symbol;Acc:18293]	98.20	98.20	2	2	222	222	221
6324	SCN1B	NP_001028.1	ENSPTRG00000010825	ENSPTRT00000020041	SCN1B	Pan troglodytes sodium channel, voltage-gated, type I, beta subunit (SCN1B), mRNA. [Source:RefSeq mRNA;Acc:NM_001110821]	100.00	100.00	0	0	218	219	218
9139	CBFA2T2	NP_001028171.1	ENSPTRG00000013401	ENSPTRT00000024891	CBFA2T2	Core-binding factor, runt domain, alpha subunit 2 translocated to, 2; Uncharacterized protein [Source:UniProtKB/TrEMBL;Acc:H2QK70]	99.83	99.83	0	0	595	596	595
84268	RPAIN	NP_001028174.2	ENSPTRG00000008630	ENSPTRT00000059907	RPAIN	RPA interacting protein [Source:HGNC Symbol;Acc:28641]	100.00	100.00	0	0	219	220	219
613209	DEFB135	NP_001028189.2	ENSPTRG00000031030	ENSPTRT00000059956	DEFB135	Pan troglodytes defensin, beta 135 (DEFB135), mRNA. [Source:RefSeq mRNA;Acc:NM_001129791]	98.70	98.70	0	0	77	78	77
613209	DEFB135	NP_001028189.2	ENSPTRG00000040557	ENSPTRT00000073286	null	Uncharacterized protein [Source:UniProtKB/TrEMBL;Acc:H2RHY9]	98.18	98.18	0	0	55	56	77
613210	DEFB136	NP_001028190.2	ENSPTRG00000031029	ENSPTRT00000059955	DEFB136	Pan troglodytes defensin, beta 136 (DEFB136), mRNA. [Source:RefSeq mRNA;Acc:NM_001129794]	97.44	98.72	0	0	78	79	78
25793	FBXO7	NP_001028196.1	ENSPTRG00000039843	ENSPTRT00000072426	null	Uncharacterized protein [Source:UniProtKB/TrEMBL;Acc:H2RE29]	40.48	50.00	1	1	42	57	443
25793	FBXO7	NP_001028196.1	ENSPTRG00000039843	ENSPTRT00000074667	null	Uncharacterized protein [Source:UniProtKB/TrEMBL;Acc:H2RE29]	40.48	50.00	1	1	42	62	443
25793	FBXO7	NP_001028196.1	ENSPTRG00000039843	ENSPTRT00000076270	null	Uncharacterized protein [Source:UniProtKB/TrEMBL;Acc:H2RE29]	40.48	50.00	1	1	42	50	443
2135	EXTL2	NP_001028197.1	ENSPTRG00000001010	ENSPTRT00000001893	EXTL2	Exostoses (Multiple)-like 2; Uncharacterized protein [Source:UniProtKB/TrEMBL;Acc:H2PZH8]	99.39	99.70	0	0	330	331	330
55179	FAIM	NP_001028202.1	ENSPTRG00000015449	ENSPTRT00000028843	FAIM	Fas apoptotic inhibitory molecule [Source:HGNC Symbol;Acc:18703]	99.06	99.53	0	0	213	214	213
151556	GPR155	NP_001028217.1	ENSPTRG00000012655	ENSPTRT00000023448	GPR155	G protein-coupled receptor 155 [Source:HGNC Symbol;Acc:22951]	95.52	95.98	1	35	870	836	870
255743	NPNT	NP_001028219.1	ENSPTRG00000016343	ENSPTRT00000030412	NPNT	nephronectin [Source:HGNC Symbol;Acc:27405]	97.16	97.42	1	2	388	388	565
2752	GLUL	NP_001028228.1	ENSPTRG00000001751	ENSPTRT00000003179	GLUL	Glutamine synthetase [Source:UniProtKB/TrEMBL;Acc:H2Q0Q5]	100.00	100.00	0	0	373	374	373
9223	MAGI1	NP_001028229.1	ENSPTRG00000015083	ENSPTRT00000028229	MAGI1	membrane associated guanylate kinase, WW and PDZ domain containing 1 [Source:HGNC Symbol;Acc:946]	98.90	99.12	0	0	1364	1364	1462
9287	TAAR2	NP_001028252.1	ENSPTRG00000029408	ENSPTRT00000056821	TAAR2	trace amine associated receptor 2 [Source:HGNC Symbol;Acc:4514]	97.15	98.01	1	1	351	351	351
4610	MYCL	NP_001028253.1	ENSPTRG00000000580	ENSPTRT00000001117	MYCL	v-myc avian myelocytomatosis viral oncogene lung carcinoma derived homolog [Source:HGNC Symbol;Acc:7555]	98.59	98.94	0	0	283	284	364
51335	NGRN	NP_001028260.2	ENSPTRG00000034472	ENSPTRT00000064078	NGRN	Neugrin, neurite outgrowth associated; Uncharacterized protein [Source:UniProtKB/TrEMBL;Acc:H2RBF9]	98.28	98.28	0	0	291	292	291
377841	ENTPD8	NP_001028285.1	ENSPTRG00000023906	ENSPTRT00000049650	ENTPD8	ectonucleoside triphosphate diphosphohydrolase 8 [Source:HGNC Symbol;Acc:24860]	98.59	98.79	0	0	495	496	495
51128	SAR1B	NP_001028675.1	ENSPTRG00000017244	ENSPTRT00000031927	SAR1B	SAR1 homolog B; Uncharacterized protein [Source:UniProtKB/TrEMBL;Acc:H2QRI1]	99.49	100.00	0	0	198	199	198
26100	WIPI2	NP_001028690.1	ENSPTRG00000018882	ENSPTRT00000034889	WIPI2	Uncharacterized protein [Source:UniProtKB/TrEMBL;Acc:H2QU47]	99.77	99.77	0	0	443	444	443
1477	CSTF1	NP_001028693.1	ENSPTRG00000013647	ENSPTRT00000025434	CSTF1	Pan troglodytes cleavage stimulation factor, 3' pre-RNA, subunit 1, 50kDa (CSTF1), mRNA. [Source:RefSeq mRNA;Acc:NM_001246362]	100.00	100.00	0	0	431	432	431
29086	BABAM1	NP_001028721.1	ENSPTRG00000010664	ENSPTRT00000019668	BABAM1	BRISC and BRCA1 A complex member 1 [Source:HGNC Symbol;Acc:25008]	97.26	97.57	0	0	329	330	329
92521	SPECC1	NP_001028725.1	ENSPTRG00000008878	ENSPTRT00000016370	SPECC1	sperm antigen with calponin homology and coiled-coil domains 1 [Source:HGNC Symbol;Acc:30615]	99.29	99.69	0	0	980	980	1068
57649	PHF12	NP_001028733.1	ENSPTRG00000008941	ENSPTRT00000016490	PHF12	PHD finger protein 12 [Source:HGNC Symbol;Acc:20816]	99.89	99.89	0	0	903	903	1004
619208	FAM229B	NP_001028736.1	ENSPTRG00000029439	ENSPTRT00000056895	FAM229B	family with sequence similarity 229, member B [Source:HGNC Symbol;Acc:33858]	96.25	100.00	0	0	80	81	80
55288	RHOT1	NP_001028740.1	ENSPTRG00000008986	ENSPTRT00000016567	RHOT1	Mitochondrial Rho GTPase [Source:UniProtKB/TrEMBL;Acc:H2R9L5]	99.86	100.00	0	0	691	692	691
285193	DUSP28	NP_001028747.1	ENSPTRG00000013106	ENSPTRT00000024314	DUSP28	dual specificity phosphatase 28 [Source:HGNC Symbol;Acc:33237]	98.86	98.86	0	0	176	177	176
23281	MTUS2	NP_001028774.2	ENSPTRG00000005747	ENSPTRT00000010574	MTUS2	microtubule associated tumor suppressor candidate 2 [Source:HGNC Symbol;Acc:20595]	99.20	99.27	0	0	1379	1380	1379
83707	TRPT1	NP_001028850.2	ENSPTRG00000003822	ENSPTRT00000007120	TRPT1	Uncharacterized protein; tRNA phosphotransferase 1 [Source:UniProtKB/TrEMBL;Acc:H2Q3Y9]	99.60	99.60	0	0	253	254	253
342908	ZNF404	NP_001028891.2	ENSPTRG00000011097	ENSPTRT00000020631	ZNF404	zinc finger protein 404 [Source:HGNC Symbol;Acc:19417]	97.27	98.36	1	1	550	550	552
619279	ZNF704	NP_001028895.1	ENSPTRG00000020370	ENSPTRT00000037707	ZNF704	Uncharacterized protein; Zinc finger protein 704 [Source:UniProtKB/TrEMBL;Acc:H2QWC1]	99.76	99.76	0	0	412	413	412
64421	DCLRE1C	NP_001029027.1	ENSPTRG00000002314	ENSPTRT00000004242	DCLRE1C	DNA cross-link repair 1C [Source:HGNC Symbol;Acc:17642]	98.84	98.99	0	0	692	692	692
7073	TIAL1	NP_001029097.1	ENSPTRG00000002996	ENSPTRT00000044111	TIAL1	TIA1 cytotoxic granule-associated RNA binding protein-like 1; Uncharacterized protein [Source:UniProtKB/TrEMBL;Acc:H2QZV4]	100.00	100.00	0	0	392	393	392
6337	SCNN1A	NP_001029.1	ENSPTRG00000004571	ENSPTRT00000008460	SCNN1A	sodium channel, non-voltage-gated 1 alpha subunit [Source:HGNC Symbol;Acc:10599]	99.34	100.00	0	0	454	454	669
796	CALCA	NP_001029124.1	ENSPTRG00000003389	ENSPTRT00000048796	CALCA	calcitonin-related polypeptide alpha [Source:HGNC Symbol;Acc:1437]	94.29	96.43	0	0	140	142	141
147407	SLC25A52	NP_001029344.3	ENSPTRG00000029333	ENSPTRT00000056666	SLC25A52	solute carrier family 25, member 52 [Source:HGNC Symbol;Acc:23324]	97.72	98.70	0	0	307	308	307
160428	ALDH1L2	NP_001029345.2	ENSPTRG00000005382	ENSPTRT00000009886	ALDH1L2	Aldehyde dehydrogenase 1 family, member L2; Uncharacterized protein [Source:UniProtKB/TrEMBL;Acc:H2Q6R9]	99.67	99.78	0	0	923	924	923
30820	KCNIP1	NP_001030009.1	ENSPTRG00000017519	ENSPTRT00000032385	KCNIP1	Kv channel interacting protein 1 [Source:HGNC Symbol;Acc:15521]	100.00	100.00	0	0	227	228	227
30820	KCNIP1	NP_001030010.1	ENSPTRG00000039257	ENSPTRT00000076288	null	Uncharacterized protein [Source:UniProtKB/TrEMBL;Acc:H2RH81]	90.91	96.97	0	0	33	43	225
162073	ITPRIPL2	NP_001030013.1	ENSPTRG00000031279	ENSPTRT00000060369	ITPRIPL2	Inositol 1,4,5-trisphosphate receptor interacting protein-like 2; Uncharacterized protein [Source:UniProtKB/TrEMBL;Acc:H2RAC3]	100.00	100.00	0	0	535	536	535
374308	PTCHD3	NP_001030014.2	ENSPTRG00000002383	ENSPTRT00000004376	PTCHD3	patched domain containing 3 [Source:HGNC Symbol;Acc:24776]	97.92	98.44	1	1	768	769	767
442117	GALNTL6	NP_001030017.2	ENSPTRG00000016595	ENSPTRT00000030839	GALNTL6	UDP-N-acetyl-alpha-D-galactosamine:polypeptide N-acetylgalactosaminyltransferase-like 6 [Source:HGNC Symbol;Acc:33844]	99.83	100.00	0	0	601	602	601
54463	FAM134B	NP_001030022.1	ENSPTRG00000016744	ENSPTRT00000031100	FAM134B	family with sequence similarity 134, member B [Source:HGNC Symbol;Acc:25964]	99.80	100.00	0	0	497	498	497
64093	SMOC1	NP_001030024.1	ENSPTRG00000006490	ENSPTRT00000011881	SMOC1	SPARC related modular calcium binding 1; Uncharacterized protein [Source:UniProtKB/TrEMBL;Acc:H2Q8J1]	99.77	100.00	0	0	435	436	435
10580	SORBS1	NP_001030126.1	ENSPTRG00000002784	ENSPTRT00000005259	SORBS1	sorbin and SH3 domain containing 1 [Source:HGNC Symbol;Acc:14565]	99.30	99.77	0	0	1292	1293	1292
497661	C18orf32	NP_001030177.1	ENSPTRG00000033700	ENSPTRT00000064862	C18orf32	chromosome 18 open reading frame 32 [Source:HGNC Symbol;Acc:31690]	96.05	98.68	0	0	76	77	76
6340	SCNN1G	NP_001030.2	ENSPTRG00000007883	ENSPTRT00000014525	SCNN1G	sodium channel, non-voltage-gated 1, gamma subunit [Source:HGNC Symbol;Acc:10602]	80.18	82.77	9	78	656	586	649
57139	RGL3	NP_001030300.3	ENSPTRG00000010502	ENSPTRT00000019351	RGL3	ral guanine nucleotide dissociation stimulator-like 3 [Source:HGNC Symbol;Acc:30282]	98.45	99.15	0	0	710	711	710
10011	SRA1	NP_001030312.2	ENSPTRG00000017314	ENSPTRT00000032043	SRA1	steroid receptor RNA activator 1 [Source:HGNC Symbol;Acc:11281]	100.00	100.00	0	0	235	237	236
399665	FAM102A	NP_001030331.1	ENSPTRG00000029085	ENSPTRT00000056212	FAM102A	family with sequence similarity 102, member A [Source:HGNC Symbol;Acc:31419]	94.81	96.10	2	3	385	384	384
6391	SDHC	NP_001030588.1	ENSPTRG00000001585	ENSPTRT00000002888	SDHC	succinate dehydrogenase complex, subunit C, integral membrane protein, 15kDa [Source:HGNC Symbol;Acc:10682]	100.00	100.00	0	0	150	151	150
64855	FAM129B	NP_001030611.1	ENSPTRG00000021391	ENSPTRT00000056232	FAM129B	family with sequence similarity 129, member B [Source:HGNC Symbol;Acc:25282]	98.95	99.40	0	0	669	688	733
6462	SHBG	NP_001031.2	ENSPTRG00000008700	ENSPTRT00000016029	SHBG	sex hormone-binding globulin [Source:HGNC Symbol;Acc:10839]	99.25	99.50	0	0	402	403	402
6476	SI	NP_001032.2	ENSPTRG00000015590	ENSPTRT00000029076	SI	sucrase-isomaltase (alpha-glucosidase) [Source:HGNC Symbol;Acc:10856]	99.40	99.73	1	1	1827	1827	1827
116987	AGAP1	NP_001032208.1	ENSPTRG00000013067	ENSPTRT00000043138	AGAP1	ArfGAP with GTPase domain, ankyrin repeat and PH domain 1 [Source:HGNC Symbol;Acc:16922]	99.11	99.24	0	0	788	789	857
116840	CNTROB	NP_001032221.1	ENSPTRG00000008719	ENSPTRT00000016062	CNTROB	Uncharacterized protein [Source:UniProtKB/TrEMBL;Acc:H2QC64]	99.46	99.46	1	1	925	925	925
[truncated: 17,708 more rows]
