# Supplementary material for: De novo assembly of the chimpanzee transcriptome from NextGen mRNA sequences
Source: Gigascience. 2015 Apr 18;4:18. doi: 10.1186/s13742-015-0061-x (PMC4403674; doi:10.1186/s13742-015-0061-x)
Supplement: Additional file 3: — Annotations from assembled transcripts dataset for Ensembl genes with no Associated Gene Name. [file 13742_2015_61_MOESM3_ESM.txt]

HumanProteinAccession	HumanGeneID	HumanGeneSymbol	EnsemblGeneAccession	EnsemblTranscriptAccession	EnsemblGeneSymbol	EnsemblDescription	PID	PSim	GapOpen	Gaps	Length	QLength	SLength		HumanGeneID	HumanGeneSymbol	ATProteinAccession	ATGeneSymbol	ATGeneDescription	ATTissueType	PID	PSim	Length	QLength	SLength	GapOpen	Gaps
NP_000042.3	472	ATM	ENSPTRG00000033745	ENSPTRT00000066857	null	Uncharacterized protein [Source:UniProtKB/TrEMBL;Acc:H2RD81]	34.69	53.06	2	4	49	184	3056	472	ATM	JAA07625.1	ATM	ataxia telangiectasia mutated	adipose stromal	99.44	99.74	3056	3056	3056	0	0
NP_000055.2	718	C3	ENSPTRG00000034075	ENSPTRT00000066485	null	Uncharacterized protein [Source:UniProtKB/TrEMBL;Acc:H2RCZ3]	37.14	57.14	0	0	35	59	1663	718	C3	JAA18990.1	C3	complement component 3	smooth vascular	98.68	99.22	1663	1663	1663	0	0
NP_000254.2	4669	NAGLU	ENSPTRG00000010291	ENSPTRT00000018901	null	Uncharacterized protein [Source:UniProtKB/TrEMBL;Acc:H2QF04]	45.45	57.58	1	3	33	138	743	4669	NAGLU	JAA05511.1	NAGLU	N-acetylglucosaminidase, alpha	adipose stromal	99.87	99.87	743	743	743	0	0
NP_000384.2	1290	COL5A2	ENSPTRG00000041764	ENSPTRT00000074010	null	Uncharacterized protein [Source:UniProtKB/TrEMBL;Acc:H2REY6]	45.45	48.76	4	16	121	146	1499	1290	COL5A2	JAA44274.1	COL5A2	collagen, type V, alpha 2	skeletal muscle	99.87	99.93	1499	1499	1499	0	0
NP_000384.2	1290	COL5A2	ENSPTRG00000042328	ENSPTRT00000074085	null	Uncharacterized protein [Source:UniProtKB/TrEMBL;Acc:H2RHJ7]	34.92	41.27	2	4	63	200	1499	1290	COL5A2	JAA44274.1	COL5A2	collagen, type V, alpha 2	skeletal muscle	99.87	99.93	1499	1499	1499	0	0
NP_000433.4	5175	PECAM1	ENSPTRG00000009538	ENSPTRT00000059603	null	Uncharacterized protein [Source:UniProtKB/TrEMBL;Acc:H2R9G1]	99.32	99.59	0	0	738	739	738	5175	PECAM1	JAA19483.1	PECAM1	platelet/endothelial cell adhesion molecule	smooth vascular	99.19	99.59	738	738	738	0	0
NP_000526.1	5395	PMS2	ENSPTRG00000018902	ENSPTRT00000034932	null	Uncharacterized protein [Source:UniProtKB/TrEMBL;Acc:H2QU53]	98.61	99.07	0	0	862	863	862	5395	PMS2	JAA14691.1	PMS2	PMS2 postmeiotic segregation increased 2	smooth vascular	98.38	98.84	862	862	862	0	0
NP_000526.1	5395	PMS2	ENSPTRG00000018920	ENSPTRT00000034977	null	Uncharacterized protein [Source:UniProtKB/TrEMBL;Acc:H2QU63]	87.40	89.31	2	53	627	575	862	5395	PMS2	JAA14691.1	PMS2	PMS2 postmeiotic segregation increased 2	smooth vascular	98.38	98.84	862	862	862	0	0
NP_000526.1	5395	PMS2	ENSPTRG00000019325	ENSPTRT00000035765	null	Uncharacterized protein [Source:UniProtKB/TrEMBL;Acc:H2QUT6]	92.57	95.43	1	4	175	210	862	5395	PMS2	JAA14691.1	PMS2	PMS2 postmeiotic segregation increased 2	smooth vascular	98.38	98.84	862	862	862	0	0
NP_000535.3	6891	TAP2	ENSPTRG00000018021	ENSPTRT00000033307	null	Uncharacterized protein [Source:UniProtKB/TrEMBL;Acc:H2R7F3]	96.07	96.22	1	18	687	669	703	6891	TAP2	JAA10743.1	TAP2	transporter 2, ATP-binding cassette, sub-family B (MDR/TAP)	adipose stromal	99.57	99.72	703	703	703	0	0
NP_000576.1	3600	IL15	ENSPTRG00000034005	ENSPTRT00000064488	null	Uncharacterized protein [Source:UniProtKB/TrEMBL;Acc:H2RBP0]	26.53	39.80	4	19	98	154	162	3600	IL15	JAA02255.1	IL15	interleukin 15	adipose stromal	100.00	100.00	162	162	162	0	0
NP_000619.3	3588	IL10RB	ENSPTRG00000013866	ENSPTRT00000025858	null	Uncharacterized protein [Source:UniProtKB/TrEMBL;Acc:H2R1R1]	98.43	98.74	0	0	318	323	325	3588	IL10RB	JAA07611.1	IL10RB	interleukin 10 receptor, beta	adipose stromal	99.69	99.69	325	325	325	0	0
NP_000738.2	1140	CHRNB1	ENSPTRG00000009914	ENSPTRT00000018203	null	Uncharacterized protein [Source:UniProtKB/TrEMBL;Acc:H2QEC1]	50.00	68.18	0	0	22	75	501	1140	CHRNB1	JAA38790.1	CHRNB1	cholinergic receptor, nicotinic, beta 1 (muscle)	skeletal muscle	99.40	99.60	501	501	501	0	0
NP_000779.1	1633	DCK	ENSPTRG00000040851	ENSPTRT00000073483	null	Uncharacterized protein [Source:UniProtKB/TrEMBL;Acc:H2RGN4]	27.54	40.58	0	0	69	155	260	1633	DCK	JAA04009.1	DCK	deoxycytidine kinase	adipose stromal	98.46	99.23	260	260	260	0	0
NP_000936.1	5534	PPP3R1	ENSPTRG00000041941	ENSPTRT00000022333	null	Uncharacterized protein [Source:UniProtKB/TrEMBL;Acc:H2QI05]	100.00	100.00	0	0	169	190	170	5534	PPP3R1	JAA04047.1	PPP3R1	protein phosphatase 3, regulatory subunit B, alpha	adipose stromal	100.00	100.00	170	170	170	0	0
NP_000971.1	6142	RPL18A	ENSPTRG00000023480	ENSPTRT00000048077	null	60S ribosomal protein L18a [Source:UniProtKB/TrEMBL;Acc:H2R1T5]	97.73	98.30	0	0	176	176	176	6142	RPL18A	JAA39724.1	RPL18A	ribosomal protein L18a	skeletal muscle	100.00	100.00	176	176	176	0	0
NP_000991.1	6170	RPL39	ENSPTRG00000034098	ENSPTRT00000066482	null	Uncharacterized protein [Source:UniProtKB/TrEMBL;Acc:H2RCZ2]	98.04	98.04	0	0	51	51	51	6170	RPL39	JAA29124.1	RPL39L	ribosomal protein L39-like	skin	90.48	90.48	21	62	51	0	0
NP_001001661.1	155054	ZNF425	ENSPTRG00000041481	ENSPTRT00000076305	null	Uncharacterized protein [Source:UniProtKB/TrEMBL;Acc:H2RES6]	27.61	39.55	1	4	134	213	752	155054	ZNF425	JAA03688.1	ZNF425	zinc finger protein 425	adipose stromal	99.60	99.87	752	752	752	0	0
NP_001001788.2	353091	RAET1G	ENSPTRG00000029377	ENSPTRT00000056754	null	Uncharacterized protein [Source:UniProtKB/TrEMBL;Acc:H2R6W2]	94.91	97.01	0	0	334	335	334	353091	RAET1G	JAA31597.1	RAET1G	retinoic acid early transcript 1G	skin	95.21	97.01	334	335	334	0	0
NP_001004318.2	390928	PAPL	ENSPTRG00000010951	ENSPTRT00000020299	null	Uncharacterized protein [Source:UniProtKB/TrEMBL;Acc:H2QG98]	89.27	89.50	1	46	438	393	438	390928	PAPL	JAA35135.1	PAPL	iron/zinc purple acid phosphatase-like protein	skeletal muscle	99.77	100.00	438	438	438	0	0
NP_001004439.1	22801	ITGA11	ENSPTRG00000030348	ENSPTRT00000058634	null	Uncharacterized protein [Source:UniProtKB/TrEMBL;Acc:H2R8I1]	27.88	40.38	3	8	104	131	1188	22801	ITGA11	JAA10189.1	ITGA11	integrin, alpha 11	adipose stromal	98.99	99.83	1188	1188	1188	0	0
NP_001005336.1	1759	DNM1	ENSPTRG00000040178	ENSPTRT00000058256	null	Uncharacterized protein [Source:UniProtKB/TrEMBL;Acc:H2R858]	54.17	72.92	1	2	48	113	851	1759	DNM1	JAA37884.1	DNM1	dynamin 1	skeletal muscle	100.00	100.00	851	851	851	0	0
NP_001005336.1	1759	DNM1	ENSPTRG00000040946	ENSPTRT00000058254	null	Uncharacterized protein [Source:UniProtKB/TrEMBL;Acc:H2R857]	58.33	75.00	1	2	48	127	851	1759	DNM1	JAA37884.1	DNM1	dynamin 1	skeletal muscle	100.00	100.00	851	851	851	0	0
NP_001005336.1	1759	DNM1	ENSPTRG00000042170	ENSPTRT00000072821	null	Uncharacterized protein [Source:UniProtKB/TrEMBL;Acc:H2RED2]	53.33	73.33	2	4	45	130	851	1759	DNM1	JAA37884.1	DNM1	dynamin 1	skeletal muscle	100.00	100.00	851	851	851	0	0
NP_001007157.1	4916	NTRK3	ENSPTRG00000039333	ENSPTRT00000075044	null	Uncharacterized protein [Source:UniProtKB/TrEMBL;Acc:H2RFQ9]	97.92	97.92	0	0	48	48	612	4916	NTRK3	JAA08429.1	NTRK3	neurotrophic tyrosine kinase, receptor, type 3	adipose stromal	99.67	99.84	612	612	612	0	0
NP_001007157.1	4916	NTRK3	ENSPTRG00000039513	ENSPTRT00000074825	null	Uncharacterized protein [Source:UniProtKB/TrEMBL;Acc:H2RHV0]	100.00	100.00	0	0	37	46	612	4916	NTRK3	JAA08429.1	NTRK3	neurotrophic tyrosine kinase, receptor, type 3	adipose stromal	99.67	99.84	612	612	612	0	0
NP_001007254.2	2086	ERV3-1	ENSPTRG00000041777	ENSPTRT00000072823	null	Uncharacterized protein [Source:UniProtKB/TrEMBL;Acc:H2RFY1]	55.56	66.67	0	0	36	36	604	2086	ERV3-1	JAA05073.1	ERV3-1	endogenous retrovirus group 3, member 1	adipose stromal	98.34	99.01	604	604	604	0	0
NP_001009.1	6209	RPS15	ENSPTRG00000010200	ENSPTRT00000018727	null	Uncharacterized protein [Source:UniProtKB/TrEMBL;Acc:H2QEU6]	100.00	100.00	0	0	145	146	145	6209	RPS15	JAA15371.1	RPS15	ribosomal protein S15	smooth vascular	97.89	97.89	142	145	145	0	0
NP_001009.1	6209	RPS15	ENSPTRG00000040744	ENSPTRT00000072271	null	Uncharacterized protein [Source:UniProtKB/TrEMBL;Acc:H2RFT0]	97.93	100.00	0	0	145	145	145	6209	RPS15	JAA15371.1	RPS15	ribosomal protein S15	smooth vascular	97.89	97.89	142	145	145	0	0
NP_001010862.2	169981	SPIN3	ENSPTRG00000028267	ENSPTRT00000054992	null	Uncharacterized protein [Source:UniProtKB/TrEMBL;Acc:H2R4Q1]	98.68	100.00	0	0	76	78	258	169981	SPIN3	JAA08300.1	SPIN3	spindlin family, member 3	adipose stromal	100.00	100.00	258	258	258	0	0
NP_001012.1	6218	RPS17	ENSPTRG00000007377	ENSPTRT00000013599	null	Uncharacterized protein [Source:UniProtKB/TrEMBL;Acc:H2Q9Y9]	88.06	91.79	0	0	134	135	135	6218	RPS17	JAA34375.1	RPS17L	ribosomal protein S17-like	skeletal muscle	100.00	100.00	135	135	135	0	0
NP_001012.1	6218	RPS17	ENSPTRG00000007379	ENSPTRT00000013602	null	Uncharacterized protein [Source:UniProtKB/TrEMBL;Acc:H2Q9Z1]	73.33	73.33	1	36	135	100	135	6218	RPS17	JAA34375.1	RPS17L	ribosomal protein S17-like	skeletal muscle	100.00	100.00	135	135	135	0	0
NP_001012.1	6218	RPS17	ENSPTRG00000023171	ENSPTRT00000047662	null	Uncharacterized protein [Source:UniProtKB/TrEMBL;Acc:H2QZQ5]	96.30	97.78	0	0	135	135	135	6218	RPS17	JAA34375.1	RPS17L	ribosomal protein S17-like	skeletal muscle	100.00	100.00	135	135	135	0	0
NP_001012991.1	219348	PLAC9	ENSPTRG00000029864	ENSPTRT00000057692	null	Uncharacterized protein [Source:UniProtKB/TrEMBL;Acc:H2R7N1]	65.52	72.41	1	3	58	85	97	219348	PLAC9	JAA02214.1	PLAC9	placenta-specific 9	adipose stromal	96.94	96.94	98	98	97	1	1
NP_001014999.1	548593	SLX1A	ENSPTRG00000033898	ENSPTRT00000067257	null	Uncharacterized protein [Source:UniProtKB/TrEMBL;Acc:H2RBY4]	97.17	97.64	3	3	212	210	275	548593	SLX1A	JAA01974.1	GIYD2	GIY-YIG domain containing 2	adipose stromal	99.64	99.64	275	354	275	0	0
NP_001014999.1	548593	SLX1A	ENSPTRG00000033898	ENSPTRT00000072937	null	Uncharacterized protein [Source:UniProtKB/TrEMBL;Acc:H2RBY4]	96.67	96.67	3	3	180	189	275	548593	SLX1A	JAA01974.1	GIYD2	GIY-YIG domain containing 2	adipose stromal	99.64	99.64	275	354	275	0	0
NP_001014999.1	548593	SLX1A	ENSPTRG00000039539	ENSPTRT00000075558	null	Uncharacterized protein [Source:UniProtKB/TrEMBL;Acc:H2RIF2]	56.41	62.64	8	51	273	227	275	548593	SLX1A	JAA01974.1	GIYD2	GIY-YIG domain containing 2	adipose stromal	99.64	99.64	275	354	275	0	0
NP_001017390.1	445329	SULT1A4	ENSPTRG00000023667	ENSPTRT00000014745	null	Uncharacterized protein [Source:UniProtKB/TrEMBL;Acc:H2QAX0]	98.64	100.00	0	0	295	296	295	445329	SULT1A4	JAA05998.1	SULT1A4	sulfotransferase family, cytosolic, 1A, phenol-preferring, member 4	adipose stromal	96.27	98.31	295	295	295	0	0
NP_001019772.1	149643	SPATA45	ENSPTRG00000001967	ENSPTRT00000003593	null	Chromosome 1 open reading frame 227; Uncharacterized protein [Source:UniProtKB/TrEMBL;Acc:H2Q143]	97.96	97.96	0	0	98	99	98	149643	SPATA45	JAA00572.1	C1orf227	chromosome 1 open reading frame 227	adipose stromal	97.96	97.96	98	98	98	0	0
NP_001019772.1	149643	SPATA45	ENSPTRG00000041487	ENSPTRT00000067709	null	Chromosome 1 open reading frame 227; Uncharacterized protein [Source:UniProtKB/TrEMBL;Acc:H2Q143]	97.96	97.96	0	0	98	99	98	149643	SPATA45	JAA00572.1	C1orf227	chromosome 1 open reading frame 227	adipose stromal	97.96	97.96	98	98	98	0	0
NP_001020374.1	7307	U2AF1	ENSPTRG00000010860	ENSPTRT00000020110	null	Uncharacterized protein [Source:UniProtKB/TrEMBL;Acc:H2QG40]	86.56	95.16	0	0	186	221	240	7307	U2AF1	JAA00600.1	U2AF1	U2 small nuclear RNA auxiliary factor 1	adipose stromal	100.00	100.00	240	240	240	0	0
NP_001027459.1	7335	UBE2V1	ENSPTRG00000034248	ENSPTRT00000068059	null	Uncharacterized protein [Source:UniProtKB/TrEMBL;Acc:H2RE03]	98.64	99.32	0	0	147	147	147	7335	UBE2V1	JAA39199.1	UBE2V1	ubiquitin-conjugating enzyme E2 variant 1	skeletal muscle	100.00	100.00	147	147	147	0	0
NP_001028196.1	25793	FBXO7	ENSPTRG00000039843	ENSPTRT00000072426	null	Uncharacterized protein [Source:UniProtKB/TrEMBL;Acc:H2RE29]	40.48	50.00	1	1	42	57	443	25793	FBXO7	JAA03357.1	FBXO7	F-box protein 7	adipose stromal	99.10	99.32	443	443	443	0	0
NP_001028196.1	25793	FBXO7	ENSPTRG00000039843	ENSPTRT00000074667	null	Uncharacterized protein [Source:UniProtKB/TrEMBL;Acc:H2RE29]	40.48	50.00	1	1	42	62	443	25793	FBXO7	JAA03357.1	FBXO7	F-box protein 7	adipose stromal	99.10	99.32	443	443	443	0	0
NP_001028196.1	25793	FBXO7	ENSPTRG00000039843	ENSPTRT00000076270	null	Uncharacterized protein [Source:UniProtKB/TrEMBL;Acc:H2RE29]	40.48	50.00	1	1	42	50	443	25793	FBXO7	JAA03357.1	FBXO7	F-box protein 7	adipose stromal	99.10	99.32	443	443	443	0	0
NP_001032240.1	84792	FAM220A	ENSPTRG00000029267	ENSPTRT00000056558	null	Uncharacterized protein [Source:UniProtKB/TrEMBL;Acc:H2R6N9]	86.49	89.19	2	7	259	271	259	84792	FAM220A	JAA04977.1	FAM220A	chromosome 7 open reading frame 70	adipose stromal	97.30	98.84	259	259	259	0	0
NP_001032583.1	8655	DYNLL1	ENSPTRG00000005536	ENSPTRT00000010158	null	Dynein, light chain, LC8-type 1; Uncharacterized protein [Source:UniProtKB/TrEMBL;Acc:H2Q713]	100.00	100.00	0	0	89	90	89	8655	DYNLL1	JAA11181.1	DYNLL1	dynein, light chain, LC8-type 1	adipose stromal	100.00	100.00	89	89	89	0	0
NP_001032897.1	8663	EIF3C	ENSPTRG00000007935	ENSPTRT00000014638	null	Uncharacterized protein [Source:UniProtKB/TrEMBL;Acc:H2QAU7]	99.29	99.47	0	0	566	567	913	8663	EIF3C	JAA10666.1	EIF3C	eukaryotic translation initiation factor 3, subunit C	adipose stromal	100.00	100.00	913	913	913	0	0
NP_001034172.3	100506084	ARL17B	ENSPTRG00000009237	ENSPTRT00000016989	null	Uncharacterized protein [Source:UniProtKB/TrEMBL;Acc:H2RFD2]	95.83	98.61	0	0	72	91	177	100506084	ARL17B	JAA02761.1	ARL17P1	ADP-ribosylation factor-like 17 pseudogene 1	adipose stromal	98.87	99.44	177	177	177	0	0
NP_001034172.3	100506084	ARL17B	ENSPTRG00000009307	ENSPTRT00000045417	null	Uncharacterized protein [Source:UniProtKB/TrEMBL;Acc:H2R7W3]	97.80	98.90	0	0	91	111	177	100506084	ARL17B	JAA02761.1	ARL17P1	ADP-ribosylation factor-like 17 pseudogene 1	adipose stromal	98.87	99.44	177	177	177	0	0
NP_001034172.3	100506084	ARL17B	ENSPTRG00000009319	ENSPTRT00000043901	null	Uncharacterized protein [Source:UniProtKB/TrEMBL;Acc:H2R040]	98.87	99.44	0	0	177	178	177	100506084	ARL17B	JAA02761.1	ARL17P1	ADP-ribosylation factor-like 17 pseudogene 1	adipose stromal	98.87	99.44	177	177	177	0	0
NP_001034172.3	100506084	ARL17B	ENSPTRG00000041520	ENSPTRT00000076078	null	Uncharacterized protein [Source:UniProtKB/TrEMBL;Acc:H2RHI7]	75.64	79.49	0	0	78	100	177	100506084	ARL17B	JAA02761.1	ARL17P1	ADP-ribosylation factor-like 17 pseudogene 1	adipose stromal	98.87	99.44	177	177	177	0	0
NP_001034558.2	2011	MARK2	ENSPTRG00000041906	ENSPTRT00000075491	null	Uncharacterized protein [Source:UniProtKB/TrEMBL;Acc:H2RIJ6]	51.72	72.41	0	0	29	82	788	2011	MARK2	JAA06099.1	MARK2	MAP/microtubule affinity-regulating kinase 2	adipose stromal	98.73	98.73	788	778	788	2	10
NP_001034558.2	2011	MARK2	ENSPTRG00000042297	ENSPTRT00000073516	null	Uncharacterized protein [Source:UniProtKB/TrEMBL;Acc:H2RIJ6]	51.72	72.41	0	0	29	82	788	2011	MARK2	JAA06099.1	MARK2	MAP/microtubule affinity-regulating kinase 2	adipose stromal	98.73	98.73	788	778	788	2	10
NP_001034794.1	7216	TRO	ENSPTRG00000031446	ENSPTRT00000060597	null	Uncharacterized protein [Source:UniProtKB/TrEMBL;Acc:H2RAJ8]	36.51	50.79	1	1	63	84	1431	7216	TRO	JAA06865.1	TRO	trophinin	adipose stromal	99.16	99.65	1431	1431	1431	0	0
NP_001035111.1	140885	SIRPA	ENSPTRG00000013170	ENSPTRT00000044840	null	Uncharacterized protein [Source:UniProtKB/TrEMBL;Acc:H2RB45]	89.48	93.06	2	10	504	495	504	140885	SIRPA	JAA10535.1	SIRPA	signal-regulatory protein alpha	adipose stromal	99.01	99.40	504	504	504	0	0
NP_001035528.1	50854	C6orf48	ENSPTRG00000017989	ENSPTRT00000043107	null	Uncharacterized protein [Source:UniProtKB/TrEMBL;Acc:H2QSP5]	97.33	97.33	0	0	75	76	75	50854	C6orf48	JAA01368.1	C6orf48	chromosome 6 open reading frame 48	adipose stromal	97.33	97.33	75	75	75	0	0
NP_001035897.1	1201	CLN3	ENSPTRG00000007930	ENSPTRT00000049918	null	Uncharacterized protein [Source:UniProtKB/TrEMBL;Acc:H2QZN2]	98.01	98.58	0	0	352	352	438	1201	CLN3	JAA03534.1	CLN3	ceroid-lipofuscinosis, neuronal 3	adipose stromal	99.32	99.54	438	438	438	0	0
NP_001036111.1	22906	TRAK1	ENSPTRG00000034509	ENSPTRT00000066934	null	Uncharacterized protein [Source:UniProtKB/TrEMBL;Acc:H2RDA0]	35.29	50.00	0	0	34	71	953	22906	TRAK1	JAA16320.1	TRAK1	trafficking protein, kinesin binding 1	smooth vascular	99.90	99.90	953	953	953	0	0
NP_001073315.1	1387	CREBBP	ENSPTRG00000038753	ENSPTRT00000074995	null	Uncharacterized protein [Source:UniProtKB/TrEMBL;Acc:H2REL5]	36.96	47.83	0	0	46	197	2404	1387	CREBBP	JAA20301.1	CREBBP	CREB binding protein	smooth vascular	99.96	99.96	2404	2404	2404	0	0
NP_001074305.1	644890	MEIG1	ENSPTRG00000022785	ENSPTRT00000042312	null	Meiosis expressed gene 1 homolog; Uncharacterized protein [Source:UniProtKB/TrEMBL;Acc:H2R3L0]	97.73	98.86	0	0	88	89	88	644890	MEIG1	JAA01792.1	MEIG1	meiosis expressed gene 1 homolog	adipose stromal	97.73	98.86	88	88	88	0	0
NP_001074305.1	644890	MEIG1	ENSPTRG00000039330	ENSPTRT00000076094	null	Uncharacterized protein [Source:UniProtKB/TrEMBL;Acc:H2RID7]	95.45	97.73	0	0	88	89	88	644890	MEIG1	JAA01792.1	MEIG1	meiosis expressed gene 1 homolog	adipose stromal	97.73	98.86	88	88	88	0	0
NP_001077069.1	79903	NAA60	ENSPTRG00000007700	ENSPTRT00000014190	null	Uncharacterized protein [Source:UniProtKB/TrEMBL;Acc:H2QAG7]	84.71	85.12	2	35	242	208	242	79903	NAA60	JAA03223.1	NAT15	N-acetyltransferase 15 (GCN5-related, putative)	adipose stromal	99.59	100.00	242	242	242	0	0
NP_001092107.1	170394	PWWP2B	ENSPTRG00000039921	ENSPTRT00000075952	null	Uncharacterized protein [Source:UniProtKB/TrEMBL;Acc:H2REM7]	28.33	48.33	1	7	60	330	499	170394	PWWP2B	JAA33487.1	PWWP2B	PWWP domain containing 2B	skeletal muscle	96.39	96.59	499	498	499	1	1
NP_001092260.1	58526	MID1IP1	ENSPTRG00000039111	ENSPTRT00000075363	null	Uncharacterized protein [Source:UniProtKB/TrEMBL;Acc:H2RIC3]	41.94	54.84	0	0	31	66	183	58526	MID1IP1	JAA05762.1	MID1IP1	MID1 interacting protein 1 (gastrulation specific G12 homolog (zebrafish))	adipose stromal	100.00	100.00	183	183	183	0	0
NP_001092885.2	100101267	POM121C	ENSPTRG00000019306	ENSPTRT00000035614	null	Uncharacterized protein [Source:UniProtKB/TrEMBL;Acc:H2QUP1]	97.97	98.58	0	0	987	988	987	100101267	POM121C	JAA11255.1	POM121C	POM121 membrane glycoprotein C	adipose stromal	98.28	98.68	987	987	987	0	0
NP_001092885.2	100101267	POM121C	ENSPTRG00000019306	ENSPTRT00000035720	null	Uncharacterized protein [Source:UniProtKB/TrEMBL;Acc:H2QUP1]	97.97	98.58	0	0	987	1230	987	100101267	POM121C	JAA11255.1	POM121C	POM121 membrane glycoprotein C	adipose stromal	98.28	98.68	987	987	987	0	0
NP_001092885.2	100101267	POM121C	ENSPTRG00000031492	ENSPTRT00000060642	null	Uncharacterized protein [Source:UniProtKB/TrEMBL;Acc:H2RAL3]	32.71	47.87	10	55	376	458	987	100101267	POM121C	JAA11255.1	POM121C	POM121 membrane glycoprotein C	adipose stromal	98.28	98.68	987	987	987	0	0
NP_001093138.1	25994	HIGD1A	ENSPTRG00000014802	ENSPTRT00000027670	null	Uncharacterized protein [Source:UniProtKB/TrEMBL;Acc:H2QMD7]	100.00	100.00	0	0	93	94	107	25994	HIGD1A	JAA11310.1	HIGD1A	HIG1 hypoxia inducible domain family, member 1A	adipose stromal	99.07	99.07	107	107	107	0	0
NP_001093138.1	25994	HIGD1A	ENSPTRG00000014802	ENSPTRT00000074799	null	Uncharacterized protein [Source:UniProtKB/TrEMBL;Acc:H2QMD7]	99.07	99.07	0	0	107	108	107	25994	HIGD1A	JAA11310.1	HIGD1A	HIG1 hypoxia inducible domain family, member 1A	adipose stromal	99.07	99.07	107	107	107	0	0
NP_001093138.1	25994	HIGD1A	ENSPTRG00000041780	ENSPTRT00000075292	null	Uncharacterized protein [Source:UniProtKB/TrEMBL;Acc:H2RHF9]	99.01	99.01	0	0	101	102	107	25994	HIGD1A	JAA11310.1	HIGD1A	HIG1 hypoxia inducible domain family, member 1A	adipose stromal	99.07	99.07	107	107	107	0	0
NP_001094288.1	55022	PID1	ENSPTRG00000040391	ENSPTRT00000072875	null	Uncharacterized protein [Source:UniProtKB/TrEMBL;Acc:H2RGE4]	100.00	100.00	0	0	10	42	217	55022	PID1	JAA02964.1	PID1	phosphotyrosine interaction domain containing 1	adipose stromal	100.00	100.00	217	217	217	0	0
NP_001096045.1	112574	SNX18	ENSPTRG00000028691	ENSPTRT00000008580	null	Uncharacterized protein [Source:UniProtKB/TrEMBL;Acc:H2Q5D7]	52.00	56.00	0	0	25	51	624	112574	SNX18	JAA10506.1	SNX18	sorting nexin 18	adipose stromal	99.68	99.68	624	624	624	0	0
NP_001107595.1	2002	ELK1	ENSPTRG00000042140	ENSPTRT00000072525	null	Uncharacterized protein [Source:UniProtKB/TrEMBL;Acc:H2RGW3]	69.47	74.05	4	22	131	110	428	2002	ELK1	JAA07300.1	ELK1	ELK1, member of ETS oncogene family	adipose stromal	99.53	99.77	428	428	428	0	0
NP_001107875.1	100134938	UPK3BL	ENSPTRG00000039836	ENSPTRT00000076205	null	Uncharacterized protein [Source:UniProtKB/TrEMBL;Acc:H2REZ4]	99.24	99.24	0	0	263	264	263	100134938	UPK3BL	JAA03636.1	UPK3BL	uroplakin 3B-like	adipose stromal	97.34	97.72	263	263	263	0	0
NP_001108104.1	100137047	JMJD7	ENSPTRG00000006961	ENSPTRT00000012821	null	Uncharacterized protein [Source:UniProtKB/TrEMBL;Acc:H2Q986]	97.78	98.10	0	0	316	317	316	100137047	JMJD7	JAA10061.1	JMJD7	jumonji domain containing 7	adipose stromal	98.10	98.42	316	316	316	0	0
NP_001108104.1	100137047	JMJD7	ENSPTRG00000038657	ENSPTRT00000067437	null	Uncharacterized protein [Source:UniProtKB/TrEMBL;Acc:H2RDK5]	97.47	98.10	1	1	316	315	316	100137047	JMJD7	JAA10061.1	JMJD7	jumonji domain containing 7	adipose stromal	98.10	98.42	316	316	316	0	0
NP_001116640.1	729533	FAM72A	ENSPTRG00000023098	ENSPTRT00000045211	null	Family with sequence similarity 72, member A; Family with sequence similarity 72, member D; Uncharacterized protein [Source:UniProtKB/TrEMBL;Acc:H2R0P4]	100.00	100.00	0	0	149	150	149	729533	FAM72A	JAA02227.1	FAM72A	family with sequence similarity 72, member A	adipose stromal	100.00	100.00	149	149	149	0	0
NP_001120936.2	84627	ZNF469	ENSPTRG00000031307	ENSPTRT00000060416	null	Uncharacterized protein [Source:UniProtKB/TrEMBL;Acc:H2RAE2]	37.18	46.15	4	15	78	153	3925	84627	ZNF469	JAA04658.1	LYRM4	LYR motif containing 4	adipose stromal	29.58	39.44	71	138	3925	2	14
NP_001121698.1	22894	DIS3	ENSPTRG00000041209	ENSPTRT00000073862	null	Uncharacterized protein [Source:UniProtKB/TrEMBL;Acc:H2RGR1]	25.51	38.78	3	10	98	159	928	22894	DIS3	JAA07029.1	DIS3	DIS3 mitotic control homolog	adipose stromal	99.46	99.78	928	928	928	0	0
NP_001122082.1	9101	USP8	ENSPTRG00000041916	ENSPTRT00000076022	null	Uncharacterized protein [Source:UniProtKB/TrEMBL;Acc:H2REJ9]	35.71	50.00	1	1	42	86	1118	9101	USP8	JAA44480.1	USP8	ubiquitin specific peptidase 8	skeletal muscle	99.55	99.73	1118	1118	1118	0	0
NP_001124384.1	10910	SUGT1	ENSPTRG00000005810	ENSPTRT00000010685	null	Uncharacterized protein [Source:UniProtKB/TrEMBL;Acc:H2Q7G7]	92.59	95.06	0	0	81	92	365	10910	SUGT1	JAA01725.1	SUGT1	SGT1, suppressor of G2 allele of SKP1	adipose stromal	100.00	100.00	365	365	365	0	0
NP_001129599.1	26052	DNM3	ENSPTRG00000040171	ENSPTRT00000073142	null	Uncharacterized protein [Source:UniProtKB/TrEMBL;Acc:H2RFN3]	31.58	43.86	1	4	57	132	859	26052	DNM3	JAA03403.1	ADM2	adrenomedullin 2	adipose stromal	35.82	43.28	67	232	859	2	4
NP_001135996.1	80823	BHLHB9	ENSPTRG00000039304	ENSPTRT00000075213	null	Uncharacterized protein [Source:UniProtKB/TrEMBL;Acc:H2RGG3]	84.64	88.30	9	9	547	539	547	80823	BHLHB9	JAA02812.1	BHLHB9	basic helix-loop-helix domain containing, class B, 9	adipose stromal	99.45	99.63	547	547	547	0	0
NP_001138467.1	317762	CCDC85C	ENSPTRG00000041762	ENSPTRT00000074224	null	Uncharacterized protein [Source:UniProtKB/TrEMBL;Acc:H2RGP4]	22.67	46.67	1	2	75	80	419	317762	CCDC85C	JAA04808.1	CCDC85C	coiled-coil domain containing 85C	adipose stromal	100.00	100.00	419	419	419	0	0
NP_001138770.1	23265	EXOC7	ENSPTRG00000040167	ENSPTRT00000045808	null	Uncharacterized protein [Source:UniProtKB/TrEMBL;Acc:H2R2N1]	70.12	78.55	20	44	676	633	676	23265	EXOC7	JAA15023.1	EXOC7	exocyst complex component 7	smooth vascular	99.70	99.70	676	676	676	0	0
NP_001139629.1	643161	FAM25A	ENSPTRG00000029846	ENSPTRT00000057649	null	Family with sequence similarity 25, member A; Uncharacterized protein [Source:UniProtKB/TrEMBL;Acc:H2R7M2]	100.00	100.00	0	0	89	90	89	643161	FAM25A	JAA11387.1	FAM25A	family with sequence similarity 25, member A	smooth vascular	100.00	100.00	89	89	89	0	0
NP_001155018.1	389333	PROB1	ENSPTRG00000039157	ENSPTRT00000075182	null	Uncharacterized protein [Source:UniProtKB/TrEMBL;Acc:H2RH86]	36.76	50.74	6	30	136	1794	1015	389333	PROB1	JAA04000.1	C5orf65	hypothetical protein LOC389333	adipose stromal	98.82	99.11	1015	1015	1015	0	0
NP_001164006.1	55210	ATAD3A	ENSPTRG00000039081	ENSPTRT00000000064	null	Uncharacterized protein [Source:UniProtKB/TrEMBL;Acc:H2PXT9]	100.00	100.00	0	0	83	119	586	55210	ATAD3A	JAA09597.1	ATAD3A	ATPase family, AAA domain containing 3A	adipose stromal	98.63	99.31	582	651	586	0	0
NP_001164252.1	159091	FAM122C	ENSPTRG00000030512	ENSPTRT00000040933	null	Uncharacterized protein [Source:UniProtKB/TrEMBL;Acc:H2R8V1]	76.47	84.31	0	0	51	56	98	159091	FAM122C	JAA41200.1	DTX3L	deltex 3-like	skeletal muscle	60.32	69.84	63	106	98	0	0
NP_001164252.1	159091	FAM122C	ENSPTRG00000032585	ENSPTRT00000067333	null	Uncharacterized protein [Source:UniProtKB/TrEMBL;Acc:H2RDI5]	71.67	81.67	0	0	60	86	98	159091	FAM122C	JAA41200.1	DTX3L	deltex 3-like	skeletal muscle	60.32	69.84	63	106	98	0	0
NP_001164626.1	100131801	PET100	ENSPTRG00000038958	ENSPTRT00000072293	null	Uncharacterized protein [Source:UniProtKB/TrEMBL;Acc:H2RHT4]	96.00	97.33	1	2	75	75	73	100131801	PET100	JAA00853.1	C19orf79	hypothetical protein LOC100131801	adipose stromal	100.00	100.00	73	73	73	0	0
NP_001164626.1	100131801	PET100	ENSPTRG00000039245	ENSPTRT00000073690	null	Uncharacterized protein [Source:UniProtKB/TrEMBL;Acc:H2RG05]	100.00	100.00	0	0	73	74	73	100131801	PET100	JAA00853.1	C19orf79	hypothetical protein LOC100131801	adipose stromal	100.00	100.00	73	73	73	0	0
NP_001165283.1	2629	GBA	ENSPTRG00000001415	ENSPTRT00000058699	null	Uncharacterized protein [Source:UniProtKB/TrEMBL;Acc:H2R8L1]	95.02	95.73	1	1	281	302	487	2629	GBA	JAA07165.1	GBA	glucosidase, beta, acid	adipose stromal	99.38	99.38	487	487	487	0	0
NP_001171631.1	8908	GYG2	ENSPTRG00000028794	ENSPTRT00000040083	null	Uncharacterized protein [Source:UniProtKB/TrEMBL;Acc:H2QY90]	98.00	100.00	0	0	50	120	469	8908	GYG2	JAA23625.1	GYG2	glycogenin 2	skin	99.15	99.36	469	469	469	0	0
NP_001171988.1	79670	ZCCHC6	ENSPTRG00000028670	ENSPTRT00000055622	null	Uncharacterized protein [Source:UniProtKB/TrEMBL;Acc:H2R5H5]	34.04	48.94	1	1	47	122	1495	79670	ZCCHC6	JAA18627.1	ZCCHC6	zinc finger, CCHC domain containing 6	smooth vascular	99.67	99.67	1495	1494	1495	1	1
NP_001180380.1	83857	TMTC1	ENSPTRG00000038917	ENSPTRT00000072806	null	Uncharacterized protein [Source:UniProtKB/TrEMBL;Acc:H2RIM3]	78.95	80.70	4	6	57	70	882	83857	TMTC1	JAA08598.1	TMTC1	transmembrane and tetratricopeptide repeat containing 1	adipose stromal	99.66	99.66	882	882	882	0	0
NP_001180461.1	115273	RAB42	ENSPTRG00000039742	ENSPTRT00000076295	null	Uncharacterized protein [Source:UniProtKB/TrEMBL;Acc:H2RFX8]	94.95	95.41	0	0	218	221	218	115273	RAB42	JAA17485.1	RAB42	RAB42, member RAS oncogene family	smooth vascular	99.54	99.54	218	218	218	0	0
NP_001186211.2	987	LRBA	ENSPTRG00000038969	ENSPTRT00000075908	null	Uncharacterized protein [Source:UniProtKB/TrEMBL;Acc:H2RH47]	28.57	54.29	3	5	70	195	2851	987	LRBA	JAA43489.1	LRBA	LPS-responsive vesicle trafficking, beach and anchor containing	skeletal muscle	99.58	99.79	2852	2852	2851	1	1
NP_001186211.2	987	LRBA	ENSPTRG00000042089	ENSPTRT00000074712	null	Uncharacterized protein [Source:UniProtKB/TrEMBL;Acc:H2RHJ5]	33.33	57.58	0	0	33	106	2851	987	LRBA	JAA43489.1	LRBA	LPS-responsive vesicle trafficking, beach and anchor containing	skeletal muscle	99.58	99.79	2852	2852	2851	1	1
NP_001186803.1	8703	B4GALT3	ENSPTRG00000011391	ENSPTRT00000021189	null	Uncharacterized protein [Source:UniProtKB/TrEMBL;Acc:H2QH07]	51.52	75.76	0	0	33	253	393	8703	B4GALT3	JAA04065.1	B4GALT3	UDP-Gal:betaGlcNAc beta 1,4- galactosyltransferase, polypeptide 3	adipose stromal	99.75	99.75	393	393	393	0	0
NP_001188408.1	100529144	CORO7-PAM16	ENSPTRG00000007716	ENSPTRT00000014223	null	Coronin [Source:UniProtKB/TrEMBL;Acc:H2QAH7]	94.70	95.35	4	39	924	887	1048	100529144	CORO7-PAM16	JAA42661.1	CORO7	coronin 7	skeletal muscle	99.24	99.68	924	925	1048	0	0
NP_001192201.1	100506243	KRBOX1	ENSPTRG00000030267	ENSPTRT00000020019	null	KRAB box domain containing 1; Uncharacterized protein [Source:UniProtKB/TrEMBL;Acc:H2R118]	100.00	100.00	0	0	128	129	128	100506243	KRBOX1	JAA09956.1	KRBOX1	KRAB box domain containing 1	adipose stromal	100.00	100.00	128	128	128	0	0
NP_001193937.1	4301	MLLT4	ENSPTRG00000034355	ENSPTRT00000067077	null	Uncharacterized protein [Source:UniProtKB/TrEMBL;Acc:H2RDD6]	45.16	54.84	0	0	31	98	1743	4301	MLLT4	JAA07574.1	MLLT4	myeloid/lymphoid or mixed-lineage leukemia ; translocated to, 4	adipose stromal	99.14	99.32	1753	1753	1743	4	10
NP_001229341.1	57491	AHRR	ENSPTRG00000039651	ENSPTRT00000076063	null	Uncharacterized protein [Source:UniProtKB/TrEMBL;Acc:H2RGE5]	35.94	51.56	2	3	64	176	701	57491	AHRR	JAA08079.1	AHRR	aryl-hydrocarbon receptor repressor	adipose stromal	97.57	98.43	701	701	701	0	0
NP_001229418.1	29057	FAM156A	ENSPTRG00000023289	ENSPTRT00000047185	null	Family with sequence similarity 156, member A; Uncharacterized protein [Source:UniProtKB/TrEMBL;Acc:H2R4Q7]	99.53	99.53	0	0	213	214	213	29057	FAM156A	JAA01846.1	FAM156A	family with sequence similarity 156, member A	adipose stromal	99.53	99.53	213	213	213	0	0
NP_001229766.1	161	AP2A2	ENSPTRG00000040520	ENSPTRT00000072646	null	Uncharacterized protein [Source:UniProtKB/TrEMBL;Acc:H2RHG3]	38.10	54.76	1	1	42	82	940	161	AP2A2	JAA10651.1	AP2A2	adaptor-related protein complex 2, alpha 2 subunit	adipose stromal	96.70	98.62	940	940	940	0	0
NP_001239314.1	10318	TNIP1	ENSPTRG00000034097	ENSPTRT00000068064	null	Uncharacterized protein [Source:UniProtKB/TrEMBL;Acc:H2RE04]	29.63	50.00	1	3	54	74	619	10318	TNIP1	JAA02057.1	TNIP1	TNFAIP3 interacting protein 1	adipose stromal	99.52	99.52	619	619	619	0	0
NP_001243000.2	57674	RNF213	ENSPTRG00000041727	ENSPTRT00000072541	null	Uncharacterized protein [Source:UniProtKB/TrEMBL;Acc:H2RIN0]	31.58	47.37	2	8	57	140	5207	57674	RNF213	JAA14865.1	RNF213	ring finger protein 213	smooth vascular	97.89	98.56	5207	5207	5207	0	0
NP_001243415.1	2804	GOLGB1	ENSPTRG00000031210	ENSPTRT00000060238	null	Uncharacterized protein [Source:UniProtKB/TrEMBL;Acc:H2RA68]	34.21	55.26	0	0	38	141	3269	2804	GOLGB1	JAA05819.1	GOLGB1	golgin B1	adipose stromal	98.90	99.39	3269	3264	3269	1	5
NP_001243806.1	23189	KANK1	ENSPTRG00000041819	ENSPTRT00000073072	null	Uncharacterized protein [Source:UniProtKB/TrEMBL;Acc:H2RF67]	97.61	98.66	1	1	1339	1339	1352	23189	KANK1	JAA09116.1	KANK1	KN motif and ankyrin repeat domains 1	adipose stromal	98.74	99.26	1352	1352	1352	0	0
NP_001252506.1	146909	KIF18B	ENSPTRG00000040981	ENSPTRT00000074464	null	Uncharacterized protein [Source:UniProtKB/TrEMBL;Acc:H2RE76]	56.88	66.20	24	98	858	767	852	146909	KIF18B	JAA37855.1	KIF18B	kinesin family member 18B	skeletal muscle	96.30	96.64	864	855	852	2	21
NP_001252506.1	146909	KIF18B	ENSPTRG00000040981	ENSPTRT00000074849	null	Uncharacterized protein [Source:UniProtKB/TrEMBL;Acc:H2RE76]	57.53	66.34	22	88	817	756	852	146909	KIF18B	JAA37855.1	KIF18B	kinesin family member 18B	skeletal muscle	96.30	96.64	864	855	852	2	21
NP_001254711.1	55626	AMBRA1	ENSPTRG00000029463	ENSPTRT00000056954	null	Uncharacterized protein [Source:UniProtKB/TrEMBL;Acc:H2R713]	81.43	82.86	0	0	70	133	1301	55626	AMBRA1	JAA29653.1	MAP7D3	MAP7 domain containing 3	skin	59.09	65.15	66	69	1301	2	7
NP_001254711.1	55626	AMBRA1	ENSPTRG00000029500	ENSPTRT00000046359	null	Uncharacterized protein [Source:UniProtKB/TrEMBL;Acc:H2R103]	68.09	73.40	0	0	94	104	1301	55626	AMBRA1	JAA29653.1	MAP7D3	MAP7 domain containing 3	skin	59.09	65.15	66	69	1301	2	7
NP_001254711.1	55626	AMBRA1	ENSPTRG00000030751	ENSPTRT00000059510	null	Uncharacterized protein [Source:UniProtKB/TrEMBL;Acc:H2R9C8]	73.91	79.35	0	0	92	116	1301	55626	AMBRA1	JAA29653.1	MAP7D3	MAP7 domain containing 3	skin	59.09	65.15	66	69	1301	2	7
NP_001254711.1	55626	AMBRA1	ENSPTRG00000032370	ENSPTRT00000061450	null	Uncharacterized protein [Source:UniProtKB/TrEMBL;Acc:H2RC66]	45.98	58.62	1	5	87	110	1301	55626	AMBRA1	JAA29653.1	MAP7D3	MAP7 domain containing 3	skin	59.09	65.15	66	69	1301	2	7
NP_001254711.1	55626	AMBRA1	ENSPTRG00000033950	ENSPTRT00000046235	null	Uncharacterized protein [Source:UniProtKB/TrEMBL;Acc:H2R3X1]	84.31	88.24	0	0	51	148	1301	55626	AMBRA1	JAA29653.1	MAP7D3	MAP7 domain containing 3	skin	59.09	65.15	66	69	1301	2	7
NP_001254711.1	55626	AMBRA1	ENSPTRG00000033980	ENSPTRT00000064885	null	Uncharacterized protein [Source:UniProtKB/TrEMBL;Acc:H2RBX4]	65.48	70.24	1	8	84	99	1301	55626	AMBRA1	JAA29653.1	MAP7D3	MAP7 domain containing 3	skin	59.09	65.15	66	69	1301	2	7
NP_001254711.1	55626	AMBRA1	ENSPTRG00000034401	ENSPTRT00000020554	null	Uncharacterized protein [Source:UniProtKB/TrEMBL;Acc:H2QGG9]	61.76	66.18	0	0	68	106	1301	55626	AMBRA1	JAA29653.1	MAP7D3	MAP7 domain containing 3	skin	59.09	65.15	66	69	1301	2	7
NP_001254711.1	55626	AMBRA1	ENSPTRG00000034418	ENSPTRT00000057817	null	Uncharacterized protein [Source:UniProtKB/TrEMBL;Acc:H2R7S4]	61.54	64.84	0	0	91	107	1301	55626	AMBRA1	JAA29653.1	MAP7D3	MAP7 domain containing 3	skin	59.09	65.15	66	69	1301	2	7
NP_001269462.1	9762	LZTS3	ENSPTRG00000013192	ENSPTRT00000024500	null	Uncharacterized protein [Source:UniProtKB/TrEMBL;Acc:H2QJV4]	93.02	93.02	1	46	673	674	627	9762	LZTS3	JAA04401.1	ProSAPiP1	ProSAPiP1 protein	adipose stromal	93.02	93.02	673	673	627	1	46
NP_001269462.1	9762	LZTS3	ENSPTRG00000013192	ENSPTRT00000024501	null	Uncharacterized protein [Source:UniProtKB/TrEMBL;Acc:H2QJV4]	99.84	99.84	0	0	627	628	627	9762	LZTS3	JAA04401.1	ProSAPiP1	ProSAPiP1 protein	adipose stromal	93.02	93.02	673	673	627	1	46
NP_001271209.1	55671	SMEK1	ENSPTRG00000039915	ENSPTRT00000073435	null	Uncharacterized protein [Source:UniProtKB/TrEMBL;Acc:H2REQ5]	99.39	99.88	0	0	820	821	820	55671	SMEK1	JAA02733.1	SMEK1	SMEK homolog 1, suppressor of mek1 (Dictyostelium)	adipose stromal	100.00	100.00	820	820	820	0	0
NP_001274692.1	27065	NSG1	ENSPTRG00000015869	ENSPTRT00000029630	null	DNA segment on chromosome 4 (Unique) 234 expressed sequence; Uncharacterized protein [Source:UniProtKB/TrEMBL;Acc:H2QP58]	100.00	100.00	0	0	185	186	185	27065	NSG1	JAA14564.1	D4S234E	DNA segment on chromosome 4 (unique) 234 expressed sequence	smooth vascular	100.00	100.00	185	185	185	0	0
NP_001278253.1	57597	BAHCC1	ENSPTRG00000034171	ENSPTRT00000066289	null	Uncharacterized protein [Source:UniProtKB/TrEMBL;Acc:H2RCV7]	97.38	97.51	2	11	802	1753	2639	57597	BAHCC1	JAA32015.1	BAHCC1	BAH domain and coiled-coil containing 1	skin	97.99	98.18	2639	2608	2639	1	31
NP_001278892.1	1611	DAP	ENSPTRG00000040212	ENSPTRT00000073016	null	Uncharacterized protein [Source:UniProtKB/TrEMBL;Acc:H2RG38]	96.57	98.04	0	0	204	205	204	1611	DAP	JAA14189.1	DAP	death-associated protein	smooth vascular	95.54	96.82	157	176	204	0	0
NP_001284707.1	64802	NMNAT1	ENSPTRG00000041202	ENSPTRT00000075014	null	Uncharacterized protein [Source:UniProtKB/TrEMBL;Acc:H2RG40]	83.81	90.29	2	2	278	278	279	64802	NMNAT1	JAA00797.1	NMNAT1	nicotinamide nucleotide adenylyltransferase 1	adipose stromal	99.64	99.64	279	279	279	0	0
NP_001290543.1	55095	SAMD4B	ENSPTRG00000040761	ENSPTRT00000074911	null	Uncharacterized protein [Source:UniProtKB/TrEMBL;Acc:H2REG8]	34.55	47.27	1	4	55	195	692	55095	SAMD4B	JAA44732.1	SAMD4B	sterile alpha motif domain containing 4B	skeletal muscle	100.00	100.00	686	692	692	0	0
NP_001302.1	1396	CRIP1	ENSPTRG00000033768	ENSPTRT00000064021	null	Uncharacterized protein [Source:UniProtKB/TrEMBL;Acc:H2RBE5]	100.00	100.00	0	0	63	64	77	1396	CRIP1	JAA37589.1	CRIP1	cysteine-rich protein 1 (intestinal)	skeletal muscle	100.00	100.00	77	77	77	0	0
NP_001302.1	1396	CRIP1	ENSPTRG00000039103	ENSPTRT00000072460	null	Uncharacterized protein [Source:UniProtKB/TrEMBL;Acc:H2REC7]	89.74	91.03	2	2	78	78	77	1396	CRIP1	JAA37589.1	CRIP1	cysteine-rich protein 1 (intestinal)	skeletal muscle	100.00	100.00	77	77	77	0	0
NP_001310.3	1455	CSNK1G2	ENSPTRG00000039061	ENSPTRT00000074383	null	Uncharacterized protein [Source:UniProtKB/TrEMBL;Acc:H2RFC6]	79.58	84.51	4	4	142	205	415	1455	CSNK1G2	JAA05822.1	CSNK1G2	casein kinase 1, gamma 2	adipose stromal	99.76	99.76	415	415	415	0	0
NP_001344.2	1645	AKR1C1	ENSPTRG00000002248	ENSPTRT00000004114	null	null	97.41	99.03	0	0		309	309	1645	AKR1C1	JAA44323.1	AKR1C1	aldo-keto reductase family 1, member C1 (dihydrodiol dehydrogenase 1; 20-alpha (3-alpha)-hydroxysteroid dehydrogenase)	skeletal muscle	95.67	97.83	323	323	323	0	0
NP_001344.2	1645	AKR1C1	ENSPTRG00000034123	ENSPTRT00000064721	null	Uncharacterized protein [Source:UniProtKB/TrEMBL;Acc:H2RBT8]	69.44	82.64	0	0	144	152	323	1645	AKR1C1	JAA44323.1	AKR1C1	aldo-keto reductase family 1, member C1 (dihydrodiol dehydrogenase 1; 20-alpha (3-alpha)-hydroxysteroid dehydrogenase)	skeletal muscle	95.67	97.83	323	323	323	0	0
NP_001375.2	1802	DPH2	ENSPTRG00000042077	ENSPTRT00000076218	null	Uncharacterized protein [Source:UniProtKB/TrEMBL;Acc:H2RIA3]	54.55	68.18	1	1	22	121	489	1802	DPH2	JAA02615.1	DPH2	DPH2 homolog	adipose stromal	98.98	99.18	489	489	489	0	0
NP_001384.1	1842	ECM2	ENSPTRG00000041462	ENSPTRT00000076187	null	Uncharacterized protein [Source:UniProtKB/TrEMBL;Acc:H2RG92]	50.38	64.89	0	0	131	138	699	1842	ECM2	JAA26652.1	ECM2	extracellular matrix protein 2, female organ and adipocyte specific	skin	98.43	99.15	702	701	699	2	4
NP_001403.1	1964	EIF1AX	ENSPTRG00000021728	ENSPTRT00000040317	null	null	77.10	77.86	2	29		131	116	1964	EIF1AX	JAA05490.1	EIF1AX	eukaryotic translation initiation factor 1A, X-linked	adipose stromal	100.00	100.00	144	144	144	0	0
NP_001403.1	1964	EIF1AX	ENSPTRG00000021728	ENSPTRT00000063941	null	null	70.71	71.72	1	28		99	88	1964	EIF1AX	JAA05490.1	EIF1AX	eukaryotic translation initiation factor 1A, X-linked	adipose stromal	100.00	100.00	144	144	144	0	0
NP_001460.1	2547	XRCC6	ENSPTRG00000040111	ENSPTRT00000065391	null	Uncharacterized protein [Source:UniProtKB/TrEMBL;Acc:H2RC89]	94.91	96.72	1	1	609	609	609	2547	XRCC6	JAA05790.1	XRCC6	X-ray repair complementing defective repair in Chinese hamster cells 6	adipose stromal	100.00	100.00	609	609	609	0	0
NP_001478.2	2647	BLOC1S1	ENSPTRG00000005060	ENSPTRT00000009310	null	Uncharacterized protein [Source:UniProtKB/TrEMBL;Acc:H2Q660]	100.00	100.00	0	0	48	55	153	2647	BLOC1S1	JAA00563.1	BLOC1S1	biogenesis of lysosomal organelles complex-1, subunit 1	adipose stromal	100.00	100.00	153	153	153	0	0
NP_001478.2	2647	BLOC1S1	ENSPTRG00000005060	ENSPTRT00000009311	null	Uncharacterized protein [Source:UniProtKB/TrEMBL;Acc:H2Q660]	100.00	100.00	0	0	117	123	153	2647	BLOC1S1	JAA00563.1	BLOC1S1	biogenesis of lysosomal organelles complex-1, subunit 1	adipose stromal	100.00	100.00	153	153	153	0	0
NP_001479.4	6871	TADA2A	ENSPTRG00000039206	ENSPTRT00000072991	null	Uncharacterized protein [Source:UniProtKB/TrEMBL;Acc:H2RGB3]	30.77	50.00	2	5	52	66	443	6871	TADA2A	JAA06746.1	TADA2A	transcriptional adaptor 2A	adipose stromal	100.00	100.00	443	443	443	0	0
NP_001531.1	3315	HSPB1	ENSPTRG00000039475	ENSPTRT00000075298	null	Uncharacterized protein [Source:UniProtKB/TrEMBL;Acc:H2RHE0]	100.00	100.00	0	0	37	38	205	3315	HSPB1	JAA13733.1	HSPB1	heat shock 27kDa protein 1	smooth vascular	100.00	100.00	205	205	205	0	0
NP_001532.1	3316	HSPB2	ENSPTRG00000034105	ENSPTRT00000007959	null	null	98.18	99.39	1	1		165	182	3316	HSPB2	JAA01425.1	HSPB2	heat shock 27kDa protein 2	adipose stromal	100.00	100.00	182	182	182	0	0
NP_001619.1	231	AKR1B1	ENSPTRG00000042051	ENSPTRT00000075845	null	Uncharacterized protein [Source:UniProtKB/TrEMBL;Acc:H2RGQ9]	66.41	79.69	1	6	128	122	316	231	AKR1B1	JAA03471.1	AKR1B1	aldo-keto reductase family 1, member B1 (aldose reductase)	adipose stromal	99.05	99.05	316	316	316	0	0
NP_001632.2	328	APEX1	ENSPTRG00000023294	ENSPTRT00000049664	null	Uncharacterized protein [Source:UniProtKB/TrEMBL;Acc:H2RGU3]	22.96	40.74	12	39	270	264	318	328	APEX1	JAA07659.1	APEX1	APEX nuclease (multifunctional DNA repair enzyme) 1	adipose stromal	99.69	100.00	318	318	318	0	0
NP_001658.2	402	ARL2	ENSPTRG00000034478	ENSPTRT00000066749	null	null	95.65	96.20	0	0		184	185	402	ARL2	JAA00760.1	ARL2	ADP-ribosylation factor-like 2	adipose stromal	99.46	99.46	184	184	184	0	0
NP_001721.2	688	KLF5	ENSPTRG00000039565	ENSPTRT00000073449	null	Uncharacterized protein [Source:UniProtKB/TrEMBL;Acc:H2RIF6]	95.19	95.40	1	20	457	438	457	688	KLF5	JAA06668.1	KLF5	Kruppel-like factor 5 (intestinal)	adipose stromal	99.34	99.56	457	457	457	0	0
NP_001724.3	715	C1R	ENSPTRG00000041124	ENSPTRT00000075565	null	Uncharacterized protein [Source:UniProtKB/TrEMBL;Acc:H2REB7]	29.03	53.23	3	7	62	81	705	715	C1R	JAA40237.1	C1R	complement component 1, r subcomponent	skeletal muscle	99.43	99.72	705	705	705	0	0
NP_001779.3	989	SEPT7	ENSPTRG00000019162	ENSPTRT00000057764	null	Uncharacterized protein [Source:UniProtKB/TrEMBL;Acc:H2R7Q9]	82.61	89.13	0	0	92	93	437	989	SEPT7	JAA09455.1	SEPT7	septin 7	adipose stromal	100.00	100.00	437	437	437	0	0
NP_001888.2	1464	CSPG4	ENSPTRG00000007409	ENSPTRT00000013652	null	Uncharacterized protein [Source:UniProtKB/TrEMBL;Acc:H2QA10]	85.17	87.87	1	5	445	440	2322	1464	CSPG4	JAA11266.1	CSPG4	chondroitin sulfate proteoglycan 4	adipose stromal	98.92	99.35	2322	2322	2322	0	0
NP_001888.2	1464	CSPG4	ENSPTRG00000039368	ENSPTRT00000072503	null	Uncharacterized protein [Source:UniProtKB/TrEMBL;Acc:H2RIC1]	89.19	89.19	0	0	37	199	2322	1464	CSPG4	JAA11266.1	CSPG4	chondroitin sulfate proteoglycan 4	adipose stromal	98.92	99.35	2322	2322	2322	0	0
NP_001924.2	1743	DLST	ENSPTRG00000038762	ENSPTRT00000076281	null	Uncharacterized protein [Source:UniProtKB/TrEMBL;Acc:H2RF24]	53.12	59.38	1	2	32	79	453	1743	DLST	JAA10505.1	DLST	dihydrolipoamide S-succinyltransferase (E2 component of 2-oxo-glutarate complex)	adipose stromal	100.00	100.00	453	453	453	0	0
NP_001955.1	1958	EGR1	ENSPTRG00000040562	ENSPTRT00000074820	null	Uncharacterized protein [Source:UniProtKB/TrEMBL;Acc:H2RER3]	93.51	95.14	1	1	185	199	543	1958	EGR1	JAA07977.1	EGR1	early growth response 1	adipose stromal	99.08	99.63	544	544	543	1	1
NP_001988.1	2197	FAU	ENSPTRG00000038889	ENSPTRT00000007246	null	Uncharacterized protein [Source:UniProtKB/TrEMBL;Acc:H2Q431]	77.78	88.89	0	0	72	113	133	2197	FAU	JAA35079.1	FAU	Finkel-Biskis-Reilly murine sarcoma virus (FBR-MuSV) ubiquitously expressed	skeletal muscle	100.00	100.00	133	133	133	0	0
NP_002149.2	3344	FOXN2	ENSPTRG00000040215	ENSPTRT00000074496	null	Uncharacterized protein [Source:UniProtKB/TrEMBL;Acc:H2RI16]	26.23	44.26	4	6	122	178	431	3344	FOXN2	JAA09898.1	FOXN2	forkhead box N2	adipose stromal	100.00	100.00	431	431	431	0	0
NP_002257.1	3838	KPNA2	ENSPTRG00000039382	ENSPTRT00000076303	null	Uncharacterized protein [Source:UniProtKB/TrEMBL;Acc:H2RGW4]	52.33	63.95	3	24	172	164	529	3838	KPNA2	JAA20429.1	KPNA2	karyopherin alpha 2 (RAG cohort 1, importin alpha 1)	smooth vascular	99.24	99.62	529	529	529	0	0
NP_002267.2	3880	KRT19	ENSPTRG00000040599	ENSPTRT00000072924	null	null	80.95	95.24	0	0		21	22	3880	KRT19	JAA08332.1	KRT19	keratin 19	adipose stromal	99.50	99.75	400	400	400	0	0
NP_002282.2	3912	LAMB1	ENSPTRG00000042435	ENSPTRT00000076233	null	Uncharacterized protein [Source:UniProtKB/TrEMBL;Acc:H2RGP3]	29.82	43.86	1	8	57	146	1786	3912	LAMB1	JAA21957.1	LAMB1	laminin, beta 1	smooth vascular	99.66	99.83	1786	1786	1786	0	0
NP_002428.1	4358	MPV17	ENSPTRG00000041408	ENSPTRT00000075037	null	Uncharacterized protein [Source:UniProtKB/TrEMBL;Acc:H2RFS5]	32.43	59.46	0	0	37	110	176	4358	MPV17	JAA05189.1	MPV17	MpV17 mitochondrial inner membrane protein	adipose stromal	99.43	99.43	176	176	176	0	0
NP_002485.1	4717	NDUFC1	ENSPTRG00000016452	ENSPTRT00000030582	null	Uncharacterized protein [Source:UniProtKB/TrEMBL;Acc:H2QQ66]	53.95	53.95	1	35	76	42	76	4717	NDUFC1	JAA09700.1	NDUFC1	NADH dehydrogenase (ubiquinone) 1, subcomplex unknown, 1, 6kDa	adipose stromal	100.00	100.00	76	76	76	0	0
NP_002488.1	4751	NEK2	ENSPTRG00000041043	ENSPTRT00000073545	null	Uncharacterized protein [Source:UniProtKB/TrEMBL;Acc:H2RE96]	33.33	45.45	0	0	33	52	445	4751	NEK2	JAA05923.1	NEK2	NIMA (never in mitosis gene a)-related kinase 2	adipose stromal	99.78	99.78	445	445	445	0	0
NP_002538.1	4983	OPHN1	ENSPTRG00000039954	ENSPTRT00000073651	null	Uncharacterized protein [Source:UniProtKB/TrEMBL;Acc:H2RF57]	29.73	41.44	7	23	111	159	802	4983	OPHN1	JAA02242.1	OPHN1	oligophrenin 1	adipose stromal	99.88	99.88	802	802	802	0	0
NP_002617.3	5211	PFKL	ENSPTRG00000041152	ENSPTRT00000074221	null	Uncharacterized protein [Source:UniProtKB/TrEMBL;Acc:H2RGZ9]	100.00	100.00	0	0	29	43	780	5211	PFKL	JAA08009.1	PFKL	phosphofructokinase, liver	adipose stromal	100.00	100.00	780	780	780	0	0
NP_002686.2	5434	POLR2E	ENSPTRG00000040965	ENSPTRT00000072434	null	Uncharacterized protein [Source:UniProtKB/TrEMBL;Acc:H2RIF8]	87.14	93.33	3	3	210	208	210	5434	POLR2E	JAA20462.1	POLR2E	polymerase (RNA) II (DNA directed) polypeptide E, 25kDa	smooth vascular	100.00	100.00	210	210	210	0	0
NP_002780.1	5685	PSMA4	ENSPTRG00000039890	ENSPTRT00000018863	null	Uncharacterized protein [Source:UniProtKB/TrEMBL;Acc:H2QEZ2]	27.91	48.84	2	3	86	390	261	5685	PSMA4	JAA14206.1	PSMA4	proteasome (prosome, macropain) subunit, alpha type, 4	smooth vascular	100.00	100.00	261	261	261	0	0
NP_002844.1	5810	RAD1	ENSPTRG00000040193	ENSPTRT00000031157	null	Uncharacterized protein [Source:UniProtKB/TrEMBL;Acc:H2QQR1]	98.51	98.51	0	0	67	85	282	5810	RAD1	JAA05377.1	RAD1	RAD1 homolog	adipose stromal	99.65	99.65	282	282	282	0	0
NP_002905.2	5982	RFC2	ENSPTRG00000030028	ENSPTRT00000001527	null	Uncharacterized protein [Source:UniProtKB/TrEMBL;Acc:H2PZ53]	35.14	43.24	0	0	37	144	320	5982	RFC2	JAA13054.1	RFC2	replication factor C (activator 1) 2, 40kDa	smooth vascular	99.69	99.69	320	320	320	0	0
NP_002975.1	6351	CCL4	ENSPTRG00000030907	ENSPTRT00000067492	null	Uncharacterized protein [Source:UniProtKB/TrEMBL;Acc:H2RDM0]	95.52	100.00	0	0	67	69	92	6351	CCL4	JAA34474.1	CCL4L2	chemokine (C-C motif) ligand 4-like 2	skeletal muscle	96.74	98.91	92	92	92	0	0
NP_003079.1	6624	FSCN1	ENSPTRG00000041962	ENSPTRT00000075119	null	Fascin [Source:UniProtKB/TrEMBL;Acc:H2RHW4]	87.63	89.05	5	25	493	469	493	6624	FSCN1	JAA08071.1	FSCN1	fascin homolog 1, actin-bundling protein (Strongylocentrotus purpuratus)	adipose stromal	99.80	99.80	493	492	493	1	1
NP_003338.1	7332	UBE2L3	ENSPTRG00000005754	ENSPTRT00000010585	null	Uncharacterized protein [Source:UniProtKB/TrEMBL;Acc:H2Q7D5]	99.35	99.35	0	0	154	154	154	7332	UBE2L3	JAA04272.1	UBE2L3	ubiquitin-conjugating enzyme E2L 3	adipose stromal	100.00	100.00	154	154	154	0	0
NP_003343.1	7341	SUMO1	ENSPTRG00000042315	ENSPTRT00000073616	null	Uncharacterized protein [Source:UniProtKB/TrEMBL;Acc:H2RHS6]	98.02	98.02	0	0	101	101	101	7341	SUMO1	JAA08796.1	SUMO1	SMT3 suppressor of mif two 3 homolog 1	adipose stromal	100.00	100.00	101	101	101	0	0
NP_003424.3	7691	ZNF132	ENSPTRG00000017747	ENSPTRT00000032807	null	Uncharacterized protein [Source:UniProtKB/TrEMBL;Acc:H2QSC1]	27.59	43.10	1	3	58	137	706	7691	ZNF132	JAA08319.1	ZNF132	zinc finger protein 132	adipose stromal	98.58	98.73	706	706	706	0	0
NP_003507.1	8337	HIST2H2AA3	ENSPTRG00000030415	ENSPTRT00000058778	null	null	100.00	100.00	0	0		130	131	8337	HIST2H2AA3	JAA01567.1	HIST2H2AA4	histone cluster 2, H2aa4	adipose stromal	99.23	99.23	130	130	130	0	0
NP_003516.1	8346	HIST1H2BI	ENSPTRG00000017808	ENSPTRT00000032904	null	Histone H2B [Source:UniProtKB/TrEMBL;Acc:H2RDL9]	100.00	100.00	0	0	126	127	126	8346	HIST1H2BI	JAA10387.1	HIST2H2BE	histone cluster 2, H2be	adipose stromal	100.00	100.00	126	126	126	0	0
NP_003516.1	8346	HIST1H2BI	ENSPTRG00000017817	ENSPTRT00000032914	null	Histone H2B [Source:UniProtKB/TrEMBL;Acc:H2RDL9]	100.00	100.00	0	0	126	127	126	8346	HIST1H2BI	JAA10387.1	HIST2H2BE	histone cluster 2, H2be	adipose stromal	100.00	100.00	126	126	126	0	0
NP_003516.1	8346	HIST1H2BI	ENSPTRG00000017849	ENSPTRT00000057586	null	null	98.41	99.21	0	0		126	127	8346	HIST1H2BI	JAA10387.1	HIST2H2BE	histone cluster 2, H2be	adipose stromal	100.00	100.00	126	126	126	0	0
NP_003516.1	8346	HIST1H2BI	ENSPTRG00000029819	ENSPTRT00000057607	null	Histone H2B [Source:UniProtKB/TrEMBL;Acc:H2RDL9]	100.00	100.00	0	0	126	127	126	8346	HIST1H2BI	JAA10387.1	HIST2H2BE	histone cluster 2, H2be	adipose stromal	100.00	100.00	126	126	126	0	0
NP_003529.1	8359	HIST1H4A	ENSPTRG00000017798	ENSPTRT00000065028	null	Histone H4 [Source:UniProtKB/TrEMBL;Acc:H2RC04]	100.00	100.00	0	0	103	104	103	8359	HIST1H4A	JAA16247.1	HIST2H4B	histone cluster 2, H4b	smooth vascular	100.00	100.00	103	103	103	0	0
NP_003529.1	8359	HIST1H4A	ENSPTRG00000017799	ENSPTRT00000032887	null	Histone H4 [Source:UniProtKB/TrEMBL;Acc:H2RC04]	100.00	100.00	0	0	103	104	103	8359	HIST1H4A	JAA16247.1	HIST2H4B	histone cluster 2, H4b	smooth vascular	100.00	100.00	103	103	103	0	0
NP_003529.1	8359	HIST1H4A	ENSPTRG00000017806	ENSPTRT00000032886	null	Histone H4 [Source:UniProtKB/TrEMBL;Acc:H2RC04]	100.00	100.00	0	0	103	104	103	8359	HIST1H4A	JAA16247.1	HIST2H4B	histone cluster 2, H4b	smooth vascular	100.00	100.00	103	103	103	0	0
NP_003529.1	8359	HIST1H4A	ENSPTRG00000017813	ENSPTRT00000032909	null	null	100.00	100.00	0	0		103	105	8359	HIST1H4A	JAA16247.1	HIST2H4B	histone cluster 2, H4b	smooth vascular	100.00	100.00	103	103	103	0	0
NP_003529.1	8359	HIST1H4A	ENSPTRG00000017820	ENSPTRT00000032917	null	null	100.00	100.00	0	0		99	99	8359	HIST1H4A	JAA16247.1	HIST2H4B	histone cluster 2, H4b	smooth vascular	100.00	100.00	103	103	103	0	0
NP_003529.1	8359	HIST1H4A	ENSPTRG00000017827	ENSPTRT00000032924	null	Histone H4 [Source:UniProtKB/TrEMBL;Acc:H2QSH3]	100.00	100.00	0	0	103	108	103	8359	HIST1H4A	JAA16247.1	HIST2H4B	histone cluster 2, H4b	smooth vascular	100.00	100.00	103	103	103	0	0
NP_003529.1	8359	HIST1H4A	ENSPTRG00000017853	ENSPTRT00000032962	null	Histone H4 [Source:UniProtKB/TrEMBL;Acc:H2RC04]	100.00	100.00	0	0	103	104	103	8359	HIST1H4A	JAA16247.1	HIST2H4B	histone cluster 2, H4b	smooth vascular	100.00	100.00	103	103	103	0	0
NP_003529.1	8359	HIST1H4A	ENSPTRG00000017854	ENSPTRT00000032963	null	Histone H4 [Source:UniProtKB/TrEMBL;Acc:H2RC04]	100.00	100.00	0	0	103	104	103	8359	HIST1H4A	JAA16247.1	HIST2H4B	histone cluster 2, H4b	smooth vascular	100.00	100.00	103	103	103	0	0
NP_003529.1	8359	HIST1H4A	ENSPTRG00000029810	ENSPTRT00000057593	null	null	100.00	100.00	0	0		103	104	8359	HIST1H4A	JAA16247.1	HIST2H4B	histone cluster 2, H4b	smooth vascular	100.00	100.00	103	103	103	0	0
NP_003529.1	8359	HIST1H4A	ENSPTRG00000029817	ENSPTRT00000032902	null	Histone H4 [Source:UniProtKB/TrEMBL;Acc:H2RC04]	100.00	100.00	0	0	103	104	103	8359	HIST1H4A	JAA16247.1	HIST2H4B	histone cluster 2, H4b	smooth vascular	100.00	100.00	103	103	103	0	0
NP_003623.1	8506	CNTNAP1	ENSPTRG00000040721	ENSPTRT00000075097	null	Uncharacterized protein [Source:UniProtKB/TrEMBL;Acc:H2REK4]	40.00	56.00	0	0	25	90	1384	8506	CNTNAP1	JAA07281.1	CNTNAP1	contactin associated protein 1	adipose stromal	100.00	100.00	1384	1384	1384	0	0
NP_003631.2	8518	IKBKAP	ENSPTRG00000028516	ENSPTRT00000055390	null	Uncharacterized protein [Source:UniProtKB/TrEMBL;Acc:H2R577]	29.17	60.42	2	4	48	172	1332	8518	IKBKAP	JAA10697.1	IKBKAP	inhibitor of kappa light polypeptide gene enhancer in B-cells, kinase complex-associated protein	adipose stromal	99.02	99.47	1332	1332	1332	0	0
NP_003725.1	8639	AOC3	ENSPTRG00000040407	ENSPTRT00000074745	null	Amine oxidase [Source:UniProtKB/TrEMBL;Acc:H2RHZ8]	89.31	94.66	0	0	524	532	763	8639	AOC3	JAA08780.1	AOC3	amine oxidase, copper containing 3 (vascular adhesion protein 1)	adipose stromal	99.08	99.61	763	763	763	0	0
NP_003730.4	8644	AKR1C3	ENSPTRG00000022708	ENSPTRT00000004130	null	Uncharacterized protein [Source:UniProtKB/TrEMBL;Acc:H2Q1K1]	70.20	87.42	1	3	151	149	323	8644	AKR1C3	JAA09474.1	AKR1C3	aldo-keto reductase family 1, member C3 (3-alpha hydroxysteroid dehydrogenase, type II)	adipose stromal	98.45	99.38	323	323	323	0	0
NP_003748.1	8668	EIF3I	ENSPTRG00000039282	ENSPTRT00000074180	null	Uncharacterized protein [Source:UniProtKB/TrEMBL;Acc:H2REW6]	79.69	87.81	4	5	320	318	325	8668	EIF3I	JAA08058.1	EIF3I	eukaryotic translation initiation factor 3, subunit I	adipose stromal	100.00	100.00	325	325	325	0	0
NP_003765.2	8693	GALNT4	ENSPTRG00000029213	ENSPTRT00000056459	null	Uncharacterized protein [Source:UniProtKB/TrEMBL;Acc:H2R6K8]	36.59	48.78	1	6	41	69	578	8693	GALNT4	JAA00930.1	GALNT4	UDP-N-acetyl-alpha-D-galactosamine:polypeptide N-acetylgalactosaminyltransferase 4 (GalNAc-T4)	adipose stromal	99.48	99.65	578	578	578	0	0
NP_003786.1	8724	SNX3	ENSPTRG00000041715	ENSPTRT00000075389	null	Uncharacterized protein [Source:UniProtKB/TrEMBL;Acc:H2RFD5]	39.29	64.29	0	0	28	143	162	8724	SNX3	JAA02073.1	SNX3	sorting nexin 3	adipose stromal	100.00	100.00	162	162	162	0	0
NP_003831.2	8793	TNFRSF10D	ENSPTRG00000031023	ENSPTRT00000037193	null	Uncharacterized protein [Source:UniProtKB/TrEMBL;Acc:H2QVV7]	62.04	66.94	6	48	245	197	386	8793	TNFRSF10D	JAA07952.1	TNFRSF10D	tumor necrosis factor receptor superfamily, member 10d, decoy with truncated death domain	adipose stromal	94.30	94.82	386	386	386	0	0
NP_003944.1	9019	MPZL1	ENSPTRG00000029820	ENSPTRT00000036315	null	Uncharacterized protein [Source:UniProtKB/TrEMBL;Acc:H2RFQ5]	30.26	43.42	2	8	76	138	269	9019	MPZL1	JAA04871.1	MPZL1	myelin protein zero-like 1	adipose stromal	99.63	99.63	269	269	269	0	0
NP_003960.1	9040	UBE2M	ENSPTRG00000028859	ENSPTRT00000055873	null	Uncharacterized protein [Source:UniProtKB/TrEMBL;Acc:H2R5S9]	100.00	100.00	0	0	146	147	183	9040	UBE2M	JAA08251.1	UBE2M	ubiquitin-conjugating enzyme E2M	adipose stromal	100.00	100.00	183	183	183	0	0
NP_004260.2	9442	MED27	ENSPTRG00000040617	ENSPTRT00000076121	null	Uncharacterized protein [Source:UniProtKB/TrEMBL;Acc:H2RER0]	96.46	97.11	0	0	311	312	311	9442	MED27	JAA01695.1	MED27	mediator complex subunit 27	adipose stromal	100.00	100.00	311	311	311	0	0
NP_004278.2	9570	GOSR2	ENSPTRG00000009323	ENSPTRT00000017126	null	Golgi SNAP receptor complex member 2 [Source:UniProtKB/TrEMBL;Acc:H2QD98]	98.45	100.00	0	0	194	232	212	9570	GOSR2	JAA07779.1	GOSR2	golgi SNAP receptor complex member 2	adipose stromal	98.58	100.00	212	212	212	0	0
NP_004317.2	607	BCL9	ENSPTRG00000038838	ENSPTRT00000075789	null	Uncharacterized protein [Source:UniProtKB/TrEMBL;Acc:H2RHZ4]	57.76	66.09	15	23	348	788	1426	607	BCL9	JAA10259.1	BCL9	B-cell CLL/lymphoma 9	adipose stromal	99.79	100.00	1426	1426	1426	0	0
NP_004468.1	2483	FRG1	ENSPTRG00000013348	ENSPTRT00000024796	null	Uncharacterized protein [Source:UniProtKB/TrEMBL;Acc:H2QK49]	90.91	94.55	0	0	110	135	258	2483	FRG1	JAA02149.1	FRG1	FSHD region gene 1	adipose stromal	98.84	99.22	258	258	258	0	0
NP_004468.1	2483	FRG1	ENSPTRG00000038678	ENSPTRT00000030954	null	Uncharacterized protein [Source:UniProtKB/TrEMBL;Acc:H2QQJ9]	91.74	95.41	0	0	109	124	258	2483	FRG1	JAA02149.1	FRG1	FSHD region gene 1	adipose stromal	98.84	99.22	258	258	258	0	0
NP_004477.3	2801	GOLGA2	ENSPTRG00000007138	ENSPTRT00000013178	null	Uncharacterized protein [Source:UniProtKB/TrEMBL;Acc:H2Q9J7]	69.86	84.25	0	0	146	195	1002	2801	GOLGA2	JAA28923.1	GOLGA2	golgin A2	skin	98.41	98.71	1009	1007	1002	2	9
NP_004477.3	2801	GOLGA2	ENSPTRG00000007412	ENSPTRT00000013659	null	Uncharacterized protein [Source:UniProtKB/TrEMBL;Acc:H2R0V9]	70.11	78.16	2	11	87	130	1002	2801	GOLGA2	JAA28923.1	GOLGA2	golgin A2	skin	98.41	98.71	1009	1007	1002	2	9
NP_004477.3	2801	GOLGA2	ENSPTRG00000039628	ENSPTRT00000074572	null	Uncharacterized protein [Source:UniProtKB/TrEMBL;Acc:H2R246]	64.44	75.56	1	10	90	87	1002	2801	GOLGA2	JAA28923.1	GOLGA2	golgin A2	skin	98.41	98.71	1009	1007	1002	2	9
NP_004477.3	2801	GOLGA2	ENSPTRG00000039628	ENSPTRT00000075685	null	Uncharacterized protein [Source:UniProtKB/TrEMBL;Acc:H2R246]	66.67	77.01	1	10	87	132	1002	2801	GOLGA2	JAA28923.1	GOLGA2	golgin A2	skin	98.41	98.71	1009	1007	1002	2	9
NP_004477.3	2801	GOLGA2	ENSPTRG00000042298	ENSPTRT00000013629	null	Uncharacterized protein [Source:UniProtKB/TrEMBL;Acc:H2R246]	66.67	77.01	1	10	87	132	1002	2801	GOLGA2	JAA28923.1	GOLGA2	golgin A2	skin	98.41	98.71	1009	1007	1002	2	9
NP_004477.3	2801	GOLGA2	ENSPTRG00000042298	ENSPTRT00000042660	null	Uncharacterized protein [Source:UniProtKB/TrEMBL;Acc:H2R246]	64.44	75.56	1	10	90	87	1002	2801	GOLGA2	JAA28923.1	GOLGA2	golgin A2	skin	98.41	98.71	1009	1007	1002	2	9
NP_004480.1	2874	GPS2	ENSPTRG00000030239	ENSPTRT00000058374	null	Uncharacterized protein [Source:UniProtKB/TrEMBL;Acc:H2R897]	50.00	69.23	0	0	26	88	327	2874	GPS2	JAA02346.1	GPS2	G protein pathway suppressor 2	adipose stromal	100.00	100.00	327	327	327	0	0
NP_004546.1	4775	NFATC3	ENSPTRG00000042356	ENSPTRT00000076250	null	Uncharacterized protein [Source:UniProtKB/TrEMBL;Acc:H2RI89]	36.67	60.00	0	0	30	85	1068	4775	NFATC3	JAA07670.1	NFATC3	nuclear factor of activated T-cells, cytoplasmic, calcineurin-dependent 3	adipose stromal	99.44	99.72	1068	1068	1068	0	0
NP_004580.1	6341	SCO1	ENSPTRG00000042454	ENSPTRT00000075324	null	Uncharacterized protein [Source:UniProtKB/TrEMBL;Acc:H2RHR0]	55.56	64.58	12	50	288	242	301	6341	SCO1	JAA19679.1	SCO1	SCO cytochrome oxidase deficient homolog 1	smooth vascular	99.00	99.34	301	301	301	0	0
NP_004589.1	6695	SPOCK1	ENSPTRG00000039164	ENSPTRT00000076302	null	Uncharacterized protein [Source:UniProtKB/TrEMBL;Acc:H2RE65]	38.71	64.52	1	1	31	68	439	6695	SPOCK1	JAA20683.1	SPOCK1	sparc/osteonectin, cwcv and kazal-like domains proteoglycan (testican) 1	smooth vascular	98.86	99.09	439	439	439	0	0
NP_004658.3	8924	HERC2	ENSPTRG00000011725	ENSPTRT00000058638	null	Uncharacterized protein [Source:UniProtKB/TrEMBL;Acc:H2R8I2]	97.60	98.80	1	2	334	344	4834	8924	HERC2	JAA08834.1	HERC2	hect domain and RLD 2	adipose stromal	99.77	99.86	4834	4834	4834	0	0
NP_004658.3	8924	HERC2	ENSPTRG00000038910	ENSPTRT00000072510	null	Uncharacterized protein [Source:UniProtKB/TrEMBL;Acc:H2RF97]	85.19	88.89	0	0	108	138	4834	8924	HERC2	JAA08834.1	HERC2	hect domain and RLD 2	adipose stromal	99.77	99.86	4834	4834	4834	0	0
NP_004658.3	8924	HERC2	ENSPTRG00000039745	ENSPTRT00000074084	null	Uncharacterized protein [Source:UniProtKB/TrEMBL;Acc:H2REE8]	84.26	88.89	0	0	108	137	4834	8924	HERC2	JAA08834.1	HERC2	hect domain and RLD 2	adipose stromal	99.77	99.86	4834	4834	4834	0	0
NP_004685.2	9120	SLC16A6	ENSPTRG00000039707	ENSPTRT00000073904	null	Uncharacterized protein [Source:UniProtKB/TrEMBL;Acc:H2RGF6]	97.09	97.09	0	0	206	207	523	9120	SLC16A6	JAA14911.1	SLC16A6	solute carrier family 16, member 6 (monocarboxylic acid transporter 7)	smooth vascular	99.24	99.24	523	523	523	0	0
NP_004696.2	5612	PRKRIR	ENSPTRG00000041165	ENSPTRT00000073054	null	Uncharacterized protein [Source:UniProtKB/TrEMBL;Acc:H2RHM6]	86.73	89.88	9	41	731	691	761	5612	PRKRIR	JAA41865.1	PRKRIR	protein-kinase, interferon-inducible double stranded RNA dependent inhibitor, repressor of (P58 repressor)	skeletal muscle	100.00	100.00	761	761	761	0	0
NP_004765.2	5469	MED1	ENSPTRG00000040601	ENSPTRT00000075427	null	Uncharacterized protein [Source:UniProtKB/TrEMBL;Acc:H2RIA6]	48.28	72.41	0	0	29	244	1581	5469	MED1	JAA07028.1	MED1	mediator complex subunit 1	adipose stromal	99.94	100.00	1581	1581	1581	0	0
NP_004795.1	9391	CIAO1	ENSPTRG00000041918	ENSPTRT00000075167	null	Uncharacterized protein [Source:UniProtKB/TrEMBL;Acc:H2RHR6]	33.33	50.00	1	2	42	106	339	9391	CIAO1	JAA04585.1	CIAO1	cytosolic iron-sulfur protein assembly 1	adipose stromal	100.00	100.00	339	339	339	0	0
NP_004822.2	9441	MED26	ENSPTRG00000010649	ENSPTRT00000019644	null	Uncharacterized protein [Source:UniProtKB/TrEMBL;Acc:H2QFP8]	94.85	95.85	3	17	602	588	600	9441	MED26	JAA05537.1	MED26	mediator complex subunit 26	adipose stromal	99.83	99.83	600	600	600	0	0
NP_004822.2	9441	MED26	ENSPTRG00000010649	ENSPTRT00000072964	null	Uncharacterized protein [Source:UniProtKB/TrEMBL;Acc:H2QFP8]	91.01	91.01	0	0	89	94	600	9441	MED26	JAA05537.1	MED26	mediator complex subunit 26	adipose stromal	99.83	99.83	600	600	600	0	0
NP_004882.1	9553	MRPL33	ENSPTRG00000011783	ENSPTRT00000021936	null	Uncharacterized protein [Source:UniProtKB/TrEMBL;Acc:H2QHP1]	64.00	68.00	0	0	25	70	65	9553	MRPL33	JAA22633.1	MRPL33	mitochondrial ribosomal protein L33	skin	100.00	100.00	65	65	65	0	0
NP_004956.5	3150	HMGN1	ENSPTRG00000013914	ENSPTRT00000036350	null	Uncharacterized protein [Source:UniProtKB/TrEMBL;Acc:H2QVA2]	97.00	99.00	0	0	100	101	100	3150	HMGN1	JAA23966.1	HMGN1	high mobility group nucleosome binding domain 1	skin	86.21	89.66	29	124	100	0	0
NP_004987.2	4363	ABCC1	ENSPTRG00000030021	ENSPTRT00000057954	null	Uncharacterized protein [Source:UniProtKB/TrEMBL;Acc:H2R7V7]	34.15	51.22	1	1	41	125	1531	4363	ABCC1	JAA05741.1	ABCC1	ATP-binding cassette, sub-family C (CFTR/MRP), member 1	adipose stromal	99.80	99.87	1531	1530	1531	1	1
NP_005026.3	5442	POLRMT	ENSPTRG00000039638	ENSPTRT00000074965	null	DNA-directed RNA polymerase [Source:UniProtKB/TrEMBL;Acc:H2RFP7]	96.55	97.21	3	9	1219	1211	1230	5442	POLRMT	JAA01926.1	POLRMT	polymerase (RNA) mitochondrial (DNA directed)	adipose stromal	99.11	99.27	1230	1230	1230	0	0
NP_005035.1	5613	PRKX	ENSPTRG00000022476	ENSPTRT00000041971	null	Uncharacterized protein [Source:UniProtKB/TrEMBL;Acc:H2QZC3]	87.71	87.71	1	40	358	319	358	5613	PRKX	JAA03305.1	PRKX	protein kinase, X-linked	adipose stromal	96.37	97.21	358	358	358	0	0
NP_005035.1	5613	PRKX	ENSPTRG00000040538	ENSPTRT00000072565	null	Uncharacterized protein [Source:UniProtKB/TrEMBL;Acc:H2REU8]	67.86	67.86	1	8	56	67	358	5613	PRKX	JAA03305.1	PRKX	protein kinase, X-linked	adipose stromal	96.37	97.21	358	358	358	0	0
NP_005045.2	84220	RGPD5	ENSPTRG00000012331	ENSPTRT00000075687	null	Uncharacterized protein [Source:UniProtKB/TrEMBL;Acc:H2QII4]	95.88	98.97	0	0	97	99	1765	84220	RGPD5	JAA21838.1	RGPD5	RANBP2-like and GRIP domain containing 5	smooth vascular	93.94	96.43	1765	1765	1765	0	0
NP_005045.2	84220	RGPD5	ENSPTRG00000040418	ENSPTRT00000074590	null	Uncharacterized protein [Source:UniProtKB/TrEMBL;Acc:H2RIJ0]	31.37	54.90	1	3	51	154	1765	84220	RGPD5	JAA21838.1	RGPD5	RANBP2-like and GRIP domain containing 5	smooth vascular	93.94	96.43	1765	1765	1765	0	0
NP_005045.2	84220	RGPD5	ENSPTRG00000041442	ENSPTRT00000072948	null	Uncharacterized protein [Source:UniProtKB/TrEMBL;Acc:H2RGU0]	97.40	99.35	0	0	154	156	1765	84220	RGPD5	JAA21838.1	RGPD5	RANBP2-like and GRIP domain containing 5	smooth vascular	93.94	96.43	1765	1765	1765	0	0
NP_005045.2	84220	RGPD5	ENSPTRG00000041499	ENSPTRT00000073568	null	Uncharacterized protein [Source:UniProtKB/TrEMBL;Acc:H2RGN8]	92.78	95.88	0	0	97	99	1765	84220	RGPD5	JAA21838.1	RGPD5	RANBP2-like and GRIP domain containing 5	smooth vascular	93.94	96.43	1765	1765	1765	0	0
NP_005045.2	84220	RGPD5	ENSPTRG00000041499	ENSPTRT00000075027	null	Uncharacterized protein [Source:UniProtKB/TrEMBL;Acc:H2RGN8]	88.97	96.32	0	0	136	153	1765	84220	RGPD5	JAA21838.1	RGPD5	RANBP2-like and GRIP domain containing 5	smooth vascular	93.94	96.43	1765	1765	1765	0	0
NP_005057.1	6421	SFPQ	ENSPTRG00000010217	ENSPTRT00000018761	null	Uncharacterized protein [Source:UniProtKB/TrEMBL;Acc:H2QEV3]	37.50	57.50	1	5	40	148	707	6421	SFPQ	JAA11022.1	SFPQ	splicing factor proline/glutamine-rich	adipose stromal	100.00	100.00	707	707	707	0	0
NP_005086.2	9202	ZMYM4	ENSPTRG00000041026	ENSPTRT00000072268	null	Uncharacterized protein [Source:UniProtKB/TrEMBL;Acc:H2RGW1]	38.78	55.10	2	5	49	84	1548	9202	ZMYM4	JAA06167.1	ZMYM4	zinc finger, MYM-type 4	adipose stromal	99.74	99.87	1549	1549	1548	1	1
NP_005119.2	9980	DOPEY2	ENSPTRG00000039303	ENSPTRT00000072704	null	Uncharacterized protein [Source:UniProtKB/TrEMBL;Acc:H2RH45]	33.85	46.15	2	6	65	141	2298	9980	DOPEY2	JAA04001.1	DOPEY2	dopey family member 2	adipose stromal	99.74	99.74	2298	2298	2298	0	0
NP_005331.1	3094	HINT1	ENSPTRG00000039548	ENSPTRT00000076156	null	Uncharacterized protein [Source:UniProtKB/TrEMBL;Acc:H2RE75]	33.33	47.22	3	9	72	115	126	3094	HINT1	JAA02573.1	HINT1	histidine triad nucleotide binding protein 1	adipose stromal	99.20	99.20	125	126	126	0	0
NP_005508.1	3151	HMGN2	ENSPTRG00000006848	ENSPTRT00000012645	null	Uncharacterized protein [Source:UniProtKB/TrEMBL;Acc:H2RHW9]	86.67	90.00	1	6	90	88	90	3151	HMGN2	JAA07657.1	HMGN2	high mobility group nucleosomal binding domain 2	adipose stromal	100.00	100.00	90	90	90	0	0
NP_005551.3	3911	LAMA5	ENSPTRG00000042313	ENSPTRT00000072655	null	Uncharacterized protein [Source:UniProtKB/TrEMBL;Acc:H2RI25]	100.00	100.00	0	0	12	39	3695	3911	LAMA5	JAA07104.1	LAMA5	laminin, alpha 5	adipose stromal	99.16	99.46	3695	3695	3695	0	0
NP_005623.1	6650	CAPN15	ENSPTRG00000042476	ENSPTRT00000073688	null	Uncharacterized protein [Source:UniProtKB/TrEMBL;Acc:H2REP3]	22.22	38.19	5	26	144	136	1086	6650	CAPN15	JAA07551.1	SOLH	small optic lobes homolog	adipose stromal	99.17	99.36	1086	1086	1086	0	0
NP_005913.2	4216	MAP3K4	ENSPTRG00000034517	ENSPTRT00000065117	null	Uncharacterized protein [Source:UniProtKB/TrEMBL;Acc:H2RC30]	40.00	48.57	1	1	35	227	1608	4216	MAP3K4	JAA43121.1	MAP3K4	mitogen-activated protein kinase kinase kinase 4	skeletal muscle	99.56	99.56	1609	1605	1608	2	5
NP_005922.2	4277	MICB	ENSPTRG00000034414	ENSPTRT00000067768	null	Uncharacterized protein [Source:UniProtKB/TrEMBL;Acc:H2RDU4]	70.32	76.13	5	12	310	314	383	4277	MICB	JAA06059.1	MICB	MHC class I polypeptide-related sequence B	adipose stromal	89.01	92.15	382	383	383	0	0
NP_005941.1	4495	MT1G	ENSPTRG00000042268	ENSPTRT00000074532	null	Metallothionein [Source:UniProtKB/TrEMBL;Acc:H2RIE7]	96.72	96.72	0	0	61	61	61	4495	MT1G	JAA19326.1	MT2A	metallothionein 2A	smooth vascular	96.72	98.36	61	61	61	0	0
NP_005944.1	4502	MT2A	ENSPTRG00000016106	ENSPTRT00000030011	null	Metallothionein [Source:UniProtKB/TrEMBL;Acc:H2QPK0]	96.72	98.36	0	0	61	61	61	4502	MT2A	JAA26863.1	MT2A	metallothionein 2A	skin	100.00	100.00	61	61	61	0	0
NP_005994.2	7386	UQCRFS1	ENSPTRG00000010777	ENSPTRT00000019954	null	Cytochrome b-c1 complex subunit Rieske, mitochondrial [Source:UniProtKB/TrEMBL;Acc:H2QFY2]	97.08	98.54	0	0	274	275	274	7386	UQCRFS1	JAA03036.1	UQCRFS1	ubiquinol-cytochrome c reductase, Rieske iron-sulfur polypeptide 1	adipose stromal	99.27	100.00	274	274	274	0	0
NP_005994.2	7386	UQCRFS1	ENSPTRG00000014403	ENSPTRT00000026917	null	Cytochrome b-c1 complex subunit Rieske, mitochondrial [Source:UniProtKB/TrEMBL;Acc:H2QLR0]	98.53	99.63	0	0	272	273	274	7386	UQCRFS1	JAA03036.1	UQCRFS1	ubiquinol-cytochrome c reductase, Rieske iron-sulfur polypeptide 1	adipose stromal	99.27	100.00	274	274	274	0	0
NP_006005.2	8270	LAGE3	ENSPTRG00000038934	ENSPTRT00000074388	null	null	69.92	73.98	2	20		123	123	8270	LAGE3	JAA02774.1	LAGE3	L antigen family, member 3	adipose stromal	100.00	100.00	143	143	143	0	0
NP_006026.3	9578	CDC42BPB	ENSPTRG00000005670	ENSPTRT00000010455	null	Uncharacterized protein [Source:UniProtKB/TrEMBL;Acc:H2Q789]	69.51	78.05	2	5	82	79	1711	9578	CDC42BPB	JAA11112.1	CDC42BPB	CDC42 binding protein kinase beta (DMPK-like)	adipose stromal	99.88	99.88	1711	1711	1711	0	0
NP_006026.3	9578	CDC42BPB	ENSPTRG00000042316	ENSPTRT00000075942	null	Uncharacterized protein [Source:UniProtKB/TrEMBL;Acc:H2RHG9]	75.90	83.13	1	4	83	80	1711	9578	CDC42BPB	JAA11112.1	CDC42BPB	CDC42 binding protein kinase beta (DMPK-like)	adipose stromal	99.88	99.88	1711	1711	1711	0	0
NP_006074.2	3550	IK	ENSPTRG00000029565	ENSPTRT00000057106	null	Uncharacterized protein [Source:UniProtKB/TrEMBL;Acc:H2R762]	40.00	45.45	2	5	55	67	557	3550	IK	JAA04684.1	IK	IK cytokine, down-regulator of HLA II	adipose stromal	100.00	100.00	557	557	557	0	0
NP_006077.2	10381	TUBB3	ENSPTRG00000008496	ENSPTRT00000015672	null	Uncharacterized protein [Source:UniProtKB/TrEMBL;Acc:H2QBS3]	99.78	99.78	0	0	450	451	450	10381	TUBB3	JAA22137.1	TUBB3	tubulin, beta 3	smooth vascular	98.65	98.87	443	674	450	0	0
NP_006105.1	10452	TOMM40	ENSPTRG00000040085	ENSPTRT00000075755	null	Uncharacterized protein [Source:UniProtKB/TrEMBL;Acc:H2RHY5]	92.22	93.37	1	4	347	343	361	10452	TOMM40	JAA02137.1	TOMM40	translocase of outer mitochondrial membrane 40 homolog	adipose stromal	99.72	99.72	361	361	361	0	0
NP_006141.2	4007	PRICKLE3	ENSPTRG00000041500	ENSPTRT00000075136	null	Uncharacterized protein [Source:UniProtKB/TrEMBL;Acc:H2RGL4]	27.54	39.13	1	2	69	87	615	4007	PRICKLE3	JAA35610.1	PRICKLE3	prickle homolog 3	skeletal muscle	96.49	96.83	599	614	615	1	1
NP_006182.2	5036	PA2G4	ENSPTRG00000005076	ENSPTRT00000009340	null	Uncharacterized protein [Source:UniProtKB/TrEMBL;Acc:H2Q675]	93.94	93.94	0	0	165	207	394	5036	PA2G4	JAA08941.1	PA2G4	proliferation-associated 2G4, 38kDa	adipose stromal	100.00	100.00	394	394	394	0	0
NP_006233.1	5509	PPP1R3D	ENSPTRG00000015828	ENSPTRT00000029541	null	Uncharacterized protein [Source:UniProtKB/TrEMBL;Acc:H2QP34]	26.96	39.13	5	16	115	187	299	5509	PPP1R3D	JAA07445.1	PPP1R3D	protein phosphatase 1, regulatory (inhibitor) subunit 3D	adipose stromal	99.67	100.00	299	299	299	0	0
NP_006284.2	7301	TYRO3	ENSPTRG00000039189	ENSPTRT00000073141	null	Uncharacterized protein [Source:UniProtKB/TrEMBL;Acc:H2RFJ6]	90.22	93.19	9	15	808	832	890	7301	TYRO3	JAA00841.1	TYRO3	TYRO3 protein tyrosine kinase	adipose stromal	99.78	99.78	890	890	890	0	0
NP_006284.2	7301	TYRO3	ENSPTRG00000039189	ENSPTRT00000074836	null	Uncharacterized protein [Source:UniProtKB/TrEMBL;Acc:H2RFJ6]	90.08	93.12	9	15	857	877	890	7301	TYRO3	JAA00841.1	TYRO3	TYRO3 protein tyrosine kinase	adipose stromal	99.78	99.78	890	890	890	0	0
NP_006288.2	7515	XRCC1	ENSPTRG00000023860	ENSPTRT00000050791	null	Uncharacterized protein [Source:UniProtKB/TrEMBL;Acc:H2R0V5]	35.22	57.86	5	9	159	206	633	7515	XRCC1	JAA07091.1	XRCC1	X-ray repair complementing defective repair in Chinese hamster cells 1	adipose stromal	99.53	100.00	633	633	633	0	0
NP_006296.1	8125	ANP32A	ENSPTRG00000041964	ENSPTRT00000047058	null	Uncharacterized protein [Source:UniProtKB/TrEMBL;Acc:H2R232]	83.33	87.88	3	3	132	129	249	8125	ANP32A	JAA08931.1	ANP32A	acidic (leucine-rich) nuclear phosphoprotein 32 family, member A	adipose stromal	100.00	100.00	249	249	249	0	0
NP_006368.3	10497	UNC13B	ENSPTRG00000020906	ENSPTRT00000042082	null	Uncharacterized protein [Source:UniProtKB/TrEMBL;Acc:H2QZE0]	97.90	98.03	2	31	1622	1623	1591	10497	UNC13B	JAA02029.1	UNC13B	unc-13 homolog B	adipose stromal	99.87	99.94	1591	1591	1591	0	0
NP_006368.3	10497	UNC13B	ENSPTRG00000039184	ENSPTRT00000074282	null	Uncharacterized protein [Source:UniProtKB/TrEMBL;Acc:H2RFP2]	99.68	99.74	0	0	1543	1543	1591	10497	UNC13B	JAA02029.1	UNC13B	unc-13 homolog B	adipose stromal	99.87	99.94	1591	1591	1591	0	0
NP_006396.2	10548	TM9SF1	ENSPTRG00000032568	ENSPTRT00000011382	null	Uncharacterized protein [Source:UniProtKB/TrEMBL;Acc:H2Q823]	99.83	99.83	1	1	606	815	606	10548	TM9SF1	JAA09295.1	TM9SF1	transmembrane 9 superfamily member 1	adipose stromal	100.00	100.00	606	606	606	0	0
NP_006416.3	10569	SLU7	ENSPTRG00000029461	ENSPTRT00000056946	null	Uncharacterized protein [Source:UniProtKB/TrEMBL;Acc:H2R711]	37.31	49.25	4	13	67	137	586	10569	SLU7	JAA03141.1	SLU7	SLU7 splicing factor homolog	adipose stromal	99.66	99.83	586	586	586	0	0
NP_006759.3	8315	BRAP	ENSPTRG00000029262	ENSPTRT00000056552	null	Uncharacterized protein [Source:UniProtKB/TrEMBL;Acc:H2R6N7]	30.00	45.00	0	0	40	95	592	8315	BRAP	JAA01294.1	BRAP	BRCA1 associated protein	adipose stromal	99.83	99.83	592	592	592	0	0
NP_006765.4	11185	INMT	ENSPTRG00000019045	ENSPTRT00000035202	null	Uncharacterized protein [Source:UniProtKB/TrEMBL;Acc:H2QUD4]	98.86	98.86	0	0	263	264	263	11185	INMT	JAA26545.1	INMT	indolethylamine N-methyltransferase	skin	99.24	99.24	263	263	263	0	0
NP_006784.1	10935	PRDX3	ENSPTRG00000039108	ENSPTRT00000049460	null	Uncharacterized protein [Source:UniProtKB/TrEMBL;Acc:H2R376]	98.83	99.22	0	0	256	257	256	10935	PRDX3	JAA01850.1	PRDX3	peroxiredoxin 3	adipose stromal	100.00	100.00	256	256	256	0	0
NP_006843.2	11011	TLK2	ENSPTRG00000039807	ENSPTRT00000017426	null	Uncharacterized protein [Source:UniProtKB/TrEMBL;Acc:H2QDM2]	98.27	98.93	0	0	750	751	750	11011	TLK2	JAA06320.1	TLK2	tousled-like kinase 2	adipose stromal	99.87	99.87	750	750	750	0	0
NP_006845.1	11014	KDELR2	ENSPTRG00000042553	ENSPTRT00000075940	null	Uncharacterized protein [Source:UniProtKB/TrEMBL;Acc:H2RHD2]	100.00	100.00	0	0	30	30	212	11014	KDELR2	JAA09405.1	KDELR2	KDEL (Lys-Asp-Glu-Leu) endoplasmic reticulum protein retention receptor 2	adipose stromal	88.68	95.28	212	212	212	0	0
NP_008839.2	5879	RAC1	ENSPTRG00000040502	ENSPTRT00000075912	null	Uncharacterized protein [Source:UniProtKB/TrEMBL;Acc:H2RF48]	78.65	81.77	3	24	192	169	192	5879	RAC1	JAA24921.1	RAC1	ras-related C3 botulinum toxin substrate 1 (rho family, small GTP binding protein Rac1)	skin	100.00	100.00	192	192	192	0	0
NP_008920.5	10156	RASA4	ENSPTRG00000019540	ENSPTRT00000036189	null	Uncharacterized protein [Source:UniProtKB/TrEMBL;Acc:H2R524]	98.88	99.38	0	0	803	804	803	10156	RASA4	JAA05255.1	RASA4	RAS p21 protein activator 4	adipose stromal	98.51	99.13	803	803	803	0	0
NP_008921.1	10163	WASF2	ENSPTRG00000000408	ENSPTRT00000000803	null	Uncharacterized protein [Source:UniProtKB/TrEMBL;Acc:H2PYF7]	97.20	97.90	0	0	286	488	498	10163	WASF2	JAA11234.1	WASF2	WAS protein family, member 2	adipose stromal	100.00	100.00	498	498	498	0	0
NP_008950.1	11065	UBE2C	ENSPTRG00000013564	ENSPTRT00000025249	null	Ubiquitin-conjugating enzyme E2C; Uncharacterized protein [Source:UniProtKB/TrEMBL;Acc:H2QKH0]	100.00	100.00	0	0	179	180	179	11065	UBE2C	JAA04048.1	UBE2C	ubiquitin-conjugating enzyme E2C	adipose stromal	100.00	100.00	179	179	179	0	0
NP_008950.1	11065	UBE2C	ENSPTRG00000039444	ENSPTRT00000025250	null	Ubiquitin-conjugating enzyme E2C; Uncharacterized protein [Source:UniProtKB/TrEMBL;Acc:H2QKH0]	100.00	100.00	0	0	179	180	179	11065	UBE2C	JAA04048.1	UBE2C	ubiquitin-conjugating enzyme E2C	adipose stromal	100.00	100.00	179	179	179	0	0
NP_008953.1	11068	CYB561D2	ENSPTRG00000014962	ENSPTRT00000028003	null	null	99.55	99.55	0	0		222	223	11068	CYB561D2	JAA00507.1	CYB561D2	cytochrome b-561 domain containing 2	adipose stromal	99.55	99.55	222	222	222	0	0
NP_009224.2	720	C4A	ENSPTRG00000034258	ENSPTRT00000061932	null	Uncharacterized protein [Source:UniProtKB/TrEMBL;Acc:H2RAT3]	98.91	99.08	3	3	1744	1742	1744	720	C4A	JAA04936.1	C4A	complement component 4A (Rodgers blood group)	adipose stromal	99.20	99.37	1744	1744	1744	0	0
NP_036241.1	25789	TMEM59L	ENSPTRG00000031059	ENSPTRT00000059986	null	Uncharacterized protein [Source:UniProtKB/TrEMBL;Acc:H2R9X1]	36.67	53.33	0	0	30	107	342	25789	TMEM59L	JAA02622.1	TMEM59L	transmembrane protein 59-like	adipose stromal	98.73	99.36	314	343	342	0	0
NP_036272.2	1468	SLC25A10	ENSPTRG00000009770	ENSPTRT00000017951	null	Uncharacterized protein [Source:UniProtKB/TrEMBL;Acc:H2QE30]	98.81	100.00	0	0	252	443	287	1468	SLC25A10	JAA05747.1	SLC25A10	solute carrier family 25 (mitochondrial carrier; dicarboxylate transporter), member 10	adipose stromal	98.95	100.00	287	287	287	0	0
NP_036345.2	23417	MLYCD	ENSPTRG00000008403	ENSPTRT00000015489	null	Uncharacterized protein [Source:UniProtKB/TrEMBL;Acc:H2QBL6]	98.99	98.99	0	0	493	494	493	23417	MLYCD	JAA02619.1	MLYCD	malonyl-CoA decarboxylase	adipose stromal	98.99	98.99	493	493	493	0	0
NP_036388.2	7988	ZNF212	ENSPTRG00000042019	ENSPTRT00000075388	null	Uncharacterized protein [Source:UniProtKB/TrEMBL;Acc:H2RGK5]	83.78	89.19	0	0	37	249	495	7988	ZNF212	JAA08045.1	ZNF212	zinc finger protein 212	adipose stromal	90.14	92.35	497	497	495	1	2
NP_036394.1	9653	HS2ST1	ENSPTRG00000000927	ENSPTRT00000047293	null	Uncharacterized protein [Source:UniProtKB/TrEMBL;Acc:H2R0T1]	91.35	93.23	0	0	266	323	356	9653	HS2ST1	JAA04789.1	HS2ST1	heparan sulfate 2-O-sulfotransferase 1	adipose stromal	100.00	100.00	356	356	356	0	0
NP_036457.1	22919	MAPRE1	ENSPTRG00000042207	ENSPTRT00000076204	null	Uncharacterized protein [Source:UniProtKB/TrEMBL;Acc:H2RED0]	74.40	75.20	6	56	250	194	268	22919	MAPRE1	JAA07223.1	MAPRE1	microtubule-associated protein, RP/EB family, member 1	adipose stromal	100.00	100.00	268	268	268	0	0
NP_036557.1	6251	RSU1	ENSPTRG00000040912	ENSPTRT00000057831	null	Uncharacterized protein [Source:UniProtKB/TrEMBL;Acc:H2R7S8]	89.04	92.47	0	0	146	147	277	6251	RSU1	JAA19764.1	RSU1	Ras suppressor protein 1	smooth vascular	99.28	99.64	277	277	277	0	0
NP_036610.2	23558	WBP2	ENSPTRG00000042188	ENSPTRT00000072600	null	Uncharacterized protein [Source:UniProtKB/TrEMBL;Acc:H2RHA8]	76.35	82.57	3	5	241	237	261	23558	WBP2	JAA08261.1	WBP2	WW domain binding protein 2	adipose stromal	100.00	100.00	261	261	261	0	0
NP_037519.2	29796	UQCR10	ENSPTRG00000014230	ENSPTRT00000026597	null	Uncharacterized protein [Source:UniProtKB/TrEMBL;Acc:H2QLG5]	100.00	100.00	0	0	17	132	63	29796	UQCR10	JAA03310.1	UQCR10	ubiquinol-cytochrome c reductase, complex III subunit X	adipose stromal	100.00	100.00	63	63	63	0	0
NP_038347.2	2678	GGT1	ENSPTRG00000014177	ENSPTRT00000046315	null	Uncharacterized protein [Source:UniProtKB/TrEMBL;Acc:H2R716]	97.19	98.24	1	1	569	569	569	2678	GGT1	JAA01208.1	GGT1	gamma-glutamyltransferase 1	adipose stromal	98.95	99.65	569	569	569	0	0
NP_038479.1	26509	MYOF	ENSPTRG00000002285	ENSPTRT00000057909	null	Uncharacterized protein [Source:UniProtKB/TrEMBL;Acc:H2R7U7]	32.08	45.28	1	6	53	185	2061	26509	MYOF	JAA09425.1	MYOF	myoferlin	adipose stromal	99.66	99.85	2061	2061	2061	0	0
NP_054769.1	28977	MRPL42	ENSPTRG00000016396	ENSPTRT00000030494	null	Uncharacterized protein [Source:UniProtKB/TrEMBL;Acc:H2QQ32]	73.68	78.95	1	1	38	152	142	28977	MRPL42	JAA07338.1	MRPL42	mitochondrial ribosomal protein L42	adipose stromal	98.59	98.59	142	142	142	0	0
NP_055059.2	9509	ADAMTS2	ENSPTRG00000028688	ENSPTRT00000055644	null	Uncharacterized protein [Source:UniProtKB/TrEMBL;Acc:H2R5I1]	37.29	45.76	2	4	59	195	1211	9509	ADAMTS2	JAA32512.1	ADAMTS2	ADAM metallopeptidase with thrombospondin type 1 motif, 2	skin	98.02	98.60	1211	1209	1211	1	2
NP_055095.2	22826	DNAJC8	ENSPTRG00000041063	ENSPTRT00000073346	null	Uncharacterized protein [Source:UniProtKB/TrEMBL;Acc:H2RI68]	91.76	93.73	2	3	255	254	253	22826	DNAJC8	JAA01078.1	DNAJC8	DnaJ (Hsp40) homolog, subfamily C, member 8	adipose stromal	100.00	100.00	253	253	253	0	0
NP_055150.1	23741	EID1	ENSPTRG00000029564	ENSPTRT00000038816	null	Uncharacterized protein [Source:UniProtKB/TrEMBL;Acc:H2QXB4]	52.63	73.68	0	0	19	66	187	23741	EID1	JAA07344.1	EID1	EP300 interacting inhibitor of differentiation 1	adipose stromal	99.47	99.47	187	187	187	0	0
NP_055162.1	25799	ZNF324	ENSPTRG00000011594	ENSPTRT00000021606	null	null	96.38	96.38	4	12		553	542	25799	ZNF324	JAA05604.1	ZNF324B	zinc finger protein 324B	adipose stromal	95.30	96.20	553	553	553	0	0
NP_055487.2	9692	KIAA0391	ENSPTRG00000006263	ENSPTRT00000011489	null	KIAA0391; Uncharacterized protein [Source:UniProtKB/TrEMBL;Acc:H2Q865]	98.97	99.31	0	0	583	584	583	9692	KIAA0391	JAA03470.1	KIAA0391	KIAA0391	adipose stromal	98.97	99.31	583	583	583	0	0
NP_055514.3	9726	ZNF646	ENSPTRG00000029000	ENSPTRT00000056042	null	Uncharacterized protein [Source:UniProtKB/TrEMBL;Acc:H2R626]	34.55	47.27	1	1	55	152	1832	9726	ZNF646	JAA04787.1	ZNF646	zinc finger protein 646	adipose stromal	99.29	99.51	1833	1833	1832	1	1
NP_055568.3	9790	BMS1	ENSPTRG00000009243	ENSPTRT00000016995	null	Uncharacterized protein [Source:UniProtKB/TrEMBL;Acc:H2QD49]	34.15	48.78	1	3	41	149	1282	9790	BMS1	JAA39421.1	BMS1	BMS1 homolog, ribosome assembly protein	skeletal muscle	99.38	99.69	1282	1282	1282	0	0
NP_055601.2	9828	ARHGEF17	ENSPTRG00000022949	ENSPTRT00000038313	null	Uncharacterized protein [Source:UniProtKB/TrEMBL;Acc:H2QWX4]	40.00	48.00	2	9	50	176	2063	9828	ARHGEF17	JAA10557.1	ARHGEF17	Rho guanine nucleotide exchange factor (GEF) 17	adipose stromal	98.84	99.03	2064	2063	2063	2	2
NP_055649.4	9884	LRRC37A	ENSPTRG00000009256	ENSPTRT00000016726	null	Uncharacterized protein [Source:UniProtKB/TrEMBL;Acc:H2QCT7]	92.70	94.12	2	20	918	899	1700	9884	LRRC37A	JAA21282.1	LRRC37A2	leucine rich repeat containing 37, member A2	smooth vascular	94.25	95.79	1688	1700	1700	2	2
NP_055649.4	9884	LRRC37A	ENSPTRG00000009573	ENSPTRT00000016561	null	null	88.96	90.25	9	82		1621	1557	9884	LRRC37A	JAA21282.1	LRRC37A2	leucine rich repeat containing 37, member A2	smooth vascular	94.25	95.79	1688	1700	1700	2	2
NP_055649.4	9884	LRRC37A	ENSPTRG00000029160	ENSPTRT00000056350	null	Uncharacterized protein [Source:UniProtKB/TrEMBL;Acc:H2R6F5]	73.53	83.82	0	0	68	119	1700	9884	LRRC37A	JAA21282.1	LRRC37A2	leucine rich repeat containing 37, member A2	smooth vascular	94.25	95.79	1688	1700	1700	2	2
NP_055649.4	9884	LRRC37A	ENSPTRG00000033797	ENSPTRT00000067228	null	Uncharacterized protein [Source:UniProtKB/TrEMBL;Acc:H2RDG5]	82.05	87.18	1	2	39	57	1700	9884	LRRC37A	JAA21282.1	LRRC37A2	leucine rich repeat containing 37, member A2	smooth vascular	94.25	95.79	1688	1700	1700	2	2
NP_055649.4	9884	LRRC37A	ENSPTRG00000041217	ENSPTRT00000076005	null	Uncharacterized protein [Source:UniProtKB/TrEMBL;Acc:H2RHT2]	81.71	87.07	16	23	1624	1622	1700	9884	LRRC37A	JAA21282.1	LRRC37A2	leucine rich repeat containing 37, member A2	smooth vascular	94.25	95.79	1688	1700	1700	2	2
NP_055836.1	23036	ZNF292	ENSPTRG00000042169	ENSPTRT00000073319	null	Uncharacterized protein [Source:UniProtKB/TrEMBL;Acc:H2RI23]	36.24	54.03	3	5	298	359	2723	23036	ZNF292	JAA09795.1	ZNF292	zinc finger protein 292	adipose stromal	99.63	99.78	2723	2723	2723	0	0
NP_055907.3	23049	SMG1	ENSPTRG00000007960	ENSPTRT00000014421	null	Uncharacterized protein [Source:UniProtKB/TrEMBL;Acc:H2RA92]	96.26	97.20	0	0	107	110	3661	23049	SMG1	JAA09762.1	SMG1	SMG1 homolog, phosphatidylinositol 3-kinase-related kinase	adipose stromal	99.56	99.70	3661	3661	3661	0	0
NP_055907.3	23049	SMG1	ENSPTRG00000033847	ENSPTRT00000067523	null	Uncharacterized protein [Source:UniProtKB/TrEMBL;Acc:H2RDM6]	96.27	97.76	0	0	134	142	3661	23049	SMG1	JAA09762.1	SMG1	SMG1 homolog, phosphatidylinositol 3-kinase-related kinase	adipose stromal	99.56	99.70	3661	3661	3661	0	0
NP_056016.1	23246	BOP1	ENSPTRG00000020690	ENSPTRT00000038277	null	Uncharacterized protein [Source:UniProtKB/TrEMBL;Acc:H2QWW3]	89.85	91.08	2	11	325	374	746	23246	BOP1	JAA03753.1	BOP1	block of proliferation 1	adipose stromal	98.93	99.33	746	746	746	0	0
NP_056069.2	23303	KIF13B	ENSPTRG00000040711	ENSPTRT00000076286	null	Uncharacterized protein [Source:UniProtKB/TrEMBL;Acc:H2RFQ3]	37.10	58.06	3	6	62	269	1826	23303	KIF13B	JAA03918.1	KIF13B	kinesin family member 13B	adipose stromal	99.62	99.78	1826	1826	1826	0	0
NP_056103.4	23338	JADE2	ENSPTRG00000041245	ENSPTRT00000072769	null	Uncharacterized protein [Source:UniProtKB/TrEMBL;Acc:H2RGX6]	26.56	45.31	3	18	64	92	790	23338	JADE2	JAA22484.1	PHF15	PHD finger protein 15	skin	99.75	99.75	790	790	790	0	0
NP_056123.2	23360	FNBP4	ENSPTRG00000040045	ENSPTRT00000072288	null	Uncharacterized protein [Source:UniProtKB/TrEMBL;Acc:H2RE90]	48.89	57.78	4	9	45	159	1017	23360	FNBP4	JAA10964.1	FNBP4	formin binding protein 4	adipose stromal	99.71	100.00	1017	1017	1017	0	0
NP_056190.1	25778	DSTYK	ENSPTRG00000018856	ENSPTRT00000034827	null	Uncharacterized protein [Source:UniProtKB/TrEMBL;Acc:H2QU31]	39.66	53.45	2	5	58	221	929	25778	DSTYK	JAA00754.1	DSTYK	dual serine/threonine and tyrosine protein kinase	adipose stromal	99.35	99.57	930	930	929	1	1
NP_056234.2	25878	MXRA5	ENSPTRG00000029323	ENSPTRT00000040106	null	Uncharacterized protein [Source:UniProtKB/TrEMBL;Acc:H2QY93]	94.67	95.10	2	21	694	1509	2828	25878	MXRA5	JAA21525.1	MXRA5	matrix-remodelling associated 5	smooth vascular	99.15	99.50	2828	2853	2828	0	0
NP_056234.2	25878	MXRA5	ENSPTRG00000042614	ENSPTRT00000074415	null	Uncharacterized protein [Source:UniProtKB/TrEMBL;Acc:H2RFH5]	90.70	93.21	8	18	2591	2635	2828	25878	MXRA5	JAA21525.1	MXRA5	matrix-remodelling associated 5	smooth vascular	99.15	99.50	2828	2853	2828	0	0
NP_056277.2	25926	NOL11	ENSPTRG00000034512	ENSPTRT00000063991	null	Uncharacterized protein [Source:UniProtKB/TrEMBL;Acc:H2RBE0]	26.92	50.00	1	3	52	73	719	25926	NOL11	JAA08933.1	NOL11	nucleolar protein 11	adipose stromal	99.86	99.86	719	719	719	0	0
NP_056347.1	81488	POLR2M	ENSPTRG00000040784	ENSPTRT00000013129	null	Uncharacterized protein [Source:UniProtKB/TrEMBL;Acc:H2Q9I1]	94.74	94.74	0	0	38	39	368	81488	POLR2M	JAA06968.1	POLR2M	glutamate receptor, ionotropic, N-methyl D-aspartate-like 1A	adipose stromal	99.18	99.73	368	368	368	0	0
NP_056437.4	51622	CCZ1	ENSPTRG00000018897	ENSPTRT00000034921	null	Uncharacterized protein [Source:UniProtKB/TrEMBL;Acc:H2QU52]	99.59	100.00	0	0	482	483	482	51622	CCZ1	JAA10573.1	C7orf28A	chromosome 7 open reading frame 28A	adipose stromal	99.17	99.79	482	482	482	0	0
NP_056437.4	51622	CCZ1	ENSPTRG00000041444	ENSPTRT00000074300	null	Chromosome 7 open reading frame 28A; Chromosome 7 open reading frame 28B; Uncharacterized protein [Source:UniProtKB/TrEMBL;Acc:H2RGW5]	99.38	100.00	0	0	482	483	482	51622	CCZ1	JAA10573.1	C7orf28A	chromosome 7 open reading frame 28A	adipose stromal	99.17	99.79	482	482	482	0	0
NP_056505.2	27148	STK36	ENSPTRG00000028686	ENSPTRT00000055641	null	Uncharacterized protein [Source:UniProtKB/TrEMBL;Acc:H2R5I0]	29.69	51.56	1	1	64	122	1315	27148	STK36	JAA05383.1	STK36	serine/threonine kinase 36	adipose stromal	99.54	99.77	1315	1315	1315	0	0
NP_056518.2	27341	RRP7A	ENSPTRG00000033935	ENSPTRT00000027016	null	Uncharacterized protein [Source:UniProtKB/TrEMBL;Acc:H2QLU2]	92.83	95.22	1	4	251	247	280	27341	RRP7A	JAA05371.1	RRP7A	ribosomal RNA processing 7 homolog A	adipose stromal	99.29	99.64	280	280	280	0	0
NP_056518.2	27341	RRP7A	ENSPTRG00000033935	ENSPTRT00000072555	null	Uncharacterized protein [Source:UniProtKB/TrEMBL;Acc:H2QLU2]	79.17	83.33	0	0	24	53	280	27341	RRP7A	JAA05371.1	RRP7A	ribosomal RNA processing 7 homolog A	adipose stromal	99.29	99.64	280	280	280	0	0
NP_056518.2	27341	RRP7A	ENSPTRG00000040952	ENSPTRT00000075148	null	Uncharacterized protein [Source:UniProtKB/TrEMBL;Acc:H2RHB6]	96.00	96.00	0	0	25	54	280	27341	RRP7A	JAA05371.1	RRP7A	ribosomal RNA processing 7 homolog A	adipose stromal	99.29	99.64	280	280	280	0	0
NP_056518.2	27341	RRP7A	ENSPTRG00000040952	ENSPTRT00000076326	null	Uncharacterized protein [Source:UniProtKB/TrEMBL;Acc:H2RHB6]	72.14	74.64	6	51	280	230	280	27341	RRP7A	JAA05371.1	RRP7A	ribosomal RNA processing 7 homolog A	adipose stromal	99.29	99.64	280	280	280	0	0
NP_056992.4	51593	SRRT	ENSPTRG00000041650	ENSPTRT00000036081	null	Uncharacterized protein [Source:UniProtKB/TrEMBL;Acc:H2QV25]	41.18	52.94	1	2	34	166	876	51593	SRRT	JAA03563.1	SRRT	serrate RNA effector molecule homolog	adipose stromal	99.88	99.88	856	875	876	1	1
NP_057067.1	51619	UBE2D4	ENSPTRG00000039804	ENSPTRT00000076098	null	null	91.78	95.89	0	0		73	75	51619	UBE2D4	JAA03822.1	UBE2D4	ubiquitin-conjugating enzyme E2D 4 (putative)	adipose stromal	100.00	100.00	147	147	147	0	0
NP_057131.1	51639	SF3B6	ENSPTRG00000011709	ENSPTRT00000021804	null	Splicing factor 3B, 14 kDa subunit; Uncharacterized protein [Source:UniProtKB/TrEMBL;Acc:H2QHI7]	100.00	100.00	0	0	125	126	125	51639	SF3B6	JAA05171.1	SF3B14	splicing factor 3B, 14 kDa subunit	adipose stromal	100.00	100.00	125	125	125	0	0
NP_057157.1	50810	HDGFRP3	ENSPTRG00000007391	ENSPTRT00000013618	null	Hepatoma-derived growth factor, related protein 3; Uncharacterized protein [Source:UniProtKB/TrEMBL;Acc:H2Q9Z9]	100.00	100.00	0	0	203	204	203	50810	HDGFRP3	JAA00741.1	HDGFRP3	hepatoma-derived growth factor, related protein 3	adipose stromal	100.00	100.00	203	203	203	0	0
NP_057162.4	51030	TVP23B	ENSPTRG00000041179	ENSPTRT00000072752	null	Uncharacterized protein [Source:UniProtKB/TrEMBL;Acc:H2RE79]	97.56	98.54	0	0	205	206	205	51030	TVP23B	JAA06625.1	FAM18B1	family with sequence similarity 18, member B1	adipose stromal	98.05	99.02	205	205	205	0	0
NP_057181.1	51124	IER3IP1	ENSPTRG00000010002	ENSPTRT00000018360	null	Immediate early response 3 interacting protein 1; Uncharacterized protein [Source:UniProtKB/TrEMBL;Acc:H2QEH8]	100.00	100.00	0	0	82	83	82	51124	IER3IP1	JAA04694.1	IER3IP1	immediate early response 3 interacting protein 1	adipose stromal	100.00	100.00	82	82	82	0	0
NP_057235.2	9344	TAOK2	ENSPTRG00000034536	ENSPTRT00000066447	null	Uncharacterized protein [Source:UniProtKB/TrEMBL;Acc:H2RCY5]	37.80	42.68	4	21	82	195	1235	9344	TAOK2	JAA18005.1	TAOK2	TAO kinase 2	smooth vascular	99.92	99.92	1235	1235	1235	0	0
NP_057389.1	51188	SS18L2	ENSPTRG00000041395	ENSPTRT00000074678	null	Uncharacterized protein [Source:UniProtKB/TrEMBL;Acc:H2RFP1]	98.28	98.28	0	0	58	76	77	51188	SS18L2	JAA08709.1	SS18L2	synovial sarcoma translocation gene on chromosome 18-like 2	adipose stromal	100.00	100.00	77	77	77	0	0
NP_057418.1	51463	GPR89B	ENSPTRG00000039319	ENSPTRT00000074230	null	Uncharacterized protein [Source:UniProtKB/TrEMBL;Acc:H2RG67]	89.71	94.12	2	2	68	66	455	51463	GPR89B	JAA11515.1	GPR89A	G protein-coupled receptor 89A	smooth vascular	100.00	100.00	455	455	455	0	0
NP_057418.1	51463	GPR89B	ENSPTRG00000039319	ENSPTRT00000076140	null	Uncharacterized protein [Source:UniProtKB/TrEMBL;Acc:H2RG67]	92.86	100.00	0	0	14	56	455	51463	GPR89B	JAA11515.1	GPR89A	G protein-coupled receptor 89A	smooth vascular	100.00	100.00	455	455	455	0	0
NP_057517.1	51228	GLTP	ENSPTRG00000005431	ENSPTRT00000009964	null	Uncharacterized protein [Source:UniProtKB/TrEMBL;Acc:H2R754]	100.00	100.00	0	0	175	176	209	51228	GLTP	JAA01372.1	GLTP	glycolipid transfer protein	adipose stromal	100.00	100.00	209	209	209	0	0
NP_057542.2	51236	HGH1	ENSPTRG00000020683	ENSPTRT00000038266	null	Family with sequence similarity 203, member A; Uncharacterized protein [Source:UniProtKB/TrEMBL;Acc:H2QWW1]	98.42	98.68	1	5	379	396	390	51236	HGH1	JAA00944.1	FAM203A	family with sequence similarity 203, member A	adipose stromal	98.42	98.68	379	395	390	1	5
NP_057626.2	51765	STK26	ENSPTRG00000022277	ENSPTRT00000041549	null	Uncharacterized protein [Source:UniProtKB/TrEMBL;Acc:H2QZ44]	94.98	94.98	1	22	438	439	416	51765	STK26	JAA03947.1	MST4	serine/threonine protein kinase MST4	adipose stromal	100.00	100.00	416	416	416	0	0
NP_059965.2	55544	RBM38	ENSPTRG00000013661	ENSPTRT00000025456	null	Uncharacterized protein [Source:UniProtKB/TrEMBL;Acc:H2R276]	96.65	97.91	0	0	239	240	239	55544	RBM38	JAA05718.1	RBM38	RNA binding motif protein 38	adipose stromal	99.58	100.00	239	239	239	0	0
NP_059985.2	54733	SLC35F2	ENSPTRG00000039702	ENSPTRT00000074133	null	Uncharacterized protein [Source:UniProtKB/TrEMBL;Acc:H2RGG2]	94.44	97.22	0	0	36	36	374	54733	SLC35F2	JAA12881.1	SLC35F2	solute carrier family 35, member F2	smooth vascular	99.20	99.73	374	374	374	0	0
NP_060104.2	54793	KCTD9	ENSPTRG00000022143	ENSPTRT00000046785	null	Uncharacterized protein [Source:UniProtKB/TrEMBL;Acc:H2R3H3]	99.74	99.74	0	0	389	389	389	54793	KCTD9	JAA02293.1	KCTD9	potassium channel tetramerisation domain containing 9	adipose stromal	99.74	99.74	389	389	389	0	0
NP_060134.2	55608	ANKRD10	ENSPTRG00000015175	ENSPTRT00000028374	null	Uncharacterized protein [Source:UniProtKB/TrEMBL;Acc:H2REU9]	37.50	50.00	0	0	40	89	420	55608	ANKRD10	JAA04329.1	ANKRD10	ankyrin repeat domain 10	adipose stromal	99.76	99.76	420	420	420	0	0
NP_060281.2	54926	UBE2R2	ENSPTRG00000020870	ENSPTRT00000038607	null	Uncharacterized protein [Source:UniProtKB/TrEMBL;Acc:H2QX58]	100.00	100.00	0	0	179	180	238	54926	UBE2R2	JAA10661.1	UBE2R2	ubiquitin-conjugating enzyme E2R 2	adipose stromal	100.00	100.00	238	238	238	0	0
NP_060297.1	54938	SARS2	ENSPTRG00000010947	ENSPTRT00000020289	null	Uncharacterized protein [Source:UniProtKB/TrEMBL;Acc:H2QG95]	99.07	99.54	0	0	216	406	518	54938	SARS2	JAA10432.1	SARS2	seryl-tRNA synthetase 2, mitochondrial	adipose stromal	99.03	99.42	518	518	518	0	0
NP_060298.2	54939	COMMD4	ENSPTRG00000033753	ENSPTRT00000065887	null	Uncharacterized protein [Source:UniProtKB/TrEMBL;Acc:H2RCK5]	81.01	84.18	2	5	158	158	199	54939	COMMD4	JAA06615.1	COMMD4	COMM domain containing 4	adipose stromal	99.50	100.00	199	199	199	0	0
NP_060298.2	54939	COMMD4	ENSPTRG00000034095	ENSPTRT00000064741	null	Uncharacterized protein [Source:UniProtKB/TrEMBL;Acc:H2RBU1]	79.75	84.18	1	4	158	159	199	54939	COMMD4	JAA06615.1	COMMD4	COMM domain containing 4	adipose stromal	99.50	100.00	199	199	199	0	0
NP_060298.2	54939	COMMD4	ENSPTRG00000039816	ENSPTRT00000013467	null	Uncharacterized protein [Source:UniProtKB/TrEMBL;Acc:H2Q9T8]	81.41	85.90	2	8	156	153	199	54939	COMMD4	JAA06615.1	COMMD4	COMM domain containing 4	adipose stromal	99.50	100.00	199	199	199	0	0
NP_060356.2	54986	ULK4	ENSPTRG00000033775	ENSPTRT00000031296	null	Uncharacterized protein [Source:UniProtKB/TrEMBL;Acc:H2QQW8]	75.51	79.59	0	0	49	70	1275	54986	ULK4	JAA15288.1	ULK4	unc-51-like kinase 4	smooth vascular	98.90	99.53	1275	1275	1275	0	0
NP_060357.1	54987	C1orf123	ENSPTRG00000000752	ENSPTRT00000001418	null	Chromosome 1 open reading frame 123; Uncharacterized protein [Source:UniProtKB/TrEMBL;Acc:H2PZ21]	100.00	100.00	0	0	160	161	160	54987	C1orf123	JAA09562.1	C1orf123	chromosome 1 open reading frame 123	adipose stromal	100.00	100.00	160	160	160	0	0
NP_060357.1	54987	C1orf123	ENSPTRG00000042556	ENSPTRT00000059183	null	Uncharacterized protein [Source:UniProtKB/TrEMBL;Acc:H2R929]	99.38	99.38	0	0	160	161	160	54987	C1orf123	JAA09562.1	C1orf123	chromosome 1 open reading frame 123	adipose stromal	100.00	100.00	160	160	160	0	0
NP_060391.2	55666	NPLOC4	ENSPTRG00000034476	ENSPTRT00000067826	null	Uncharacterized protein [Source:UniProtKB/TrEMBL;Acc:H2RDV9]	34.21	50.00	0	0	38	161	608	55666	NPLOC4	JAA10937.1	NPLOC4	nuclear protein localization 4 homolog	adipose stromal	99.84	99.84	608	608	608	0	0
NP_060399.1	55670	PEX26	ENSPTRG00000041135	ENSPTRT00000075451	null	Uncharacterized protein [Source:UniProtKB/TrEMBL;Acc:H2RFK8]	37.93	51.72	3	5	58	138	305	55670	PEX26	JAA06992.1	PEX26	peroxisomal biogenesis factor 26	adipose stromal	99.02	99.02	305	305	305	0	0
NP_060460.4	55066	PDPR	ENSPTRG00000033854	ENSPTRT00000066844	null	Uncharacterized protein [Source:UniProtKB/TrEMBL;Acc:H2RD75]	94.76	96.37	2	2	248	291	879	55066	PDPR	JAA06962.1	PDPR	pyruvate dehydrogenase phosphatase regulatory subunit	adipose stromal	99.66	99.77	879	879	879	0	0
NP_060730.2	55762	ZNF701	ENSPTRG00000023313	ENSPTRT00000044670	null	Uncharacterized protein [Source:UniProtKB/TrEMBL;Acc:H2QP25]	95.74	100.00	0	0	47	47	465	55762	ZNF701	JAA26121.1	HMGN4	high mobility group nucleosomal binding domain 4	skin	33.33	50.00	54	93	465	1	3
NP_060730.2	55762	ZNF701	ENSPTRG00000024169	ENSPTRT00000050691	null	Uncharacterized protein [Source:UniProtKB/TrEMBL;Acc:H2R1T7]	95.74	100.00	0	0	47	47	465	55762	ZNF701	JAA26121.1	HMGN4	high mobility group nucleosomal binding domain 4	skin	33.33	50.00	54	93	465	1	3
NP_060730.2	55762	ZNF701	ENSPTRG00000040107	ENSPTRT00000075218	null	Uncharacterized protein [Source:UniProtKB/TrEMBL;Acc:H2R1T7]	95.74	100.00	0	0	47	47	465	55762	ZNF701	JAA26121.1	HMGN4	high mobility group nucleosomal binding domain 4	skin	33.33	50.00	54	93	465	1	3
NP_060734.2	55253	TYW1	ENSPTRG00000023076	ENSPTRT00000035590	null	null	95.77	97.27	1	1		732	732	55253	TYW1	JAA10239.1	TYW1	tRNA-yW synthesizing protein 1 homolog	adipose stromal	99.18	99.32	732	732	732	0	0
NP_060753.1	55270	NUDT15	ENSPTRG00000005860	ENSPTRT00000010772	null	Nudix (Nucleoside diphosphate linked moiety X)-type motif 15; Uncharacterized protein [Source:UniProtKB/TrEMBL;Acc:H2Q7J8]	100.00	100.00	0	0	164	164	164	55270	NUDT15	JAA02039.1	NUDT15	nudix (nucleoside diphosphate linked moiety X)-type motif 15	adipose stromal	100.00	100.00	164	164	164	0	0
NP_060753.1	55270	NUDT15	ENSPTRG00000042329	ENSPTRT00000075860	null	Nudix (Nucleoside diphosphate linked moiety X)-type motif 15; Uncharacterized protein [Source:UniProtKB/TrEMBL;Acc:H2Q7J8]	100.00	100.00	0	0	164	165	164	55270	NUDT15	JAA02039.1	NUDT15	nudix (nucleoside diphosphate linked moiety X)-type motif 15	adipose stromal	100.00	100.00	164	164	164	0	0
NP_060897.3	54700	RRN3	ENSPTRG00000007951	ENSPTRT00000062294	null	Uncharacterized protein [Source:UniProtKB/TrEMBL;Acc:H2RB14]	98.20	98.20	0	0	222	487	651	54700	RRN3	JAA15660.1	RRN3	RRN3 RNA polymerase I transcription factor homolog	smooth vascular	99.54	99.54	651	651	651	0	0
NP_060941.2	55854	ZC3H15	ENSPTRG00000034307	ENSPTRT00000066612	null	Uncharacterized protein [Source:UniProtKB/TrEMBL;Acc:H2RD16]	69.57	86.96	0	0	23	74	426	55854	ZC3H15	JAA22005.1	ZC3H15	zinc finger CCCH-type containing 15	smooth vascular	99.77	99.77	426	426	426	0	0
NP_060961.3	55871	CBWD1	ENSPTRG00000020994	ENSPTRT00000044354	null	Uncharacterized protein [Source:UniProtKB/TrEMBL;Acc:H2R761]	96.47	98.82	0	0	85	86	395	55871	CBWD1	JAA27201.1	CBWD2	COBW domain containing 2	skin	97.97	99.49	395	395	395	0	0
NP_061133.1	5827	PXMP2	ENSPTRG00000005655	ENSPTRT00000010414	null	Uncharacterized protein [Source:UniProtKB/TrEMBL;Acc:H2Q784]	98.75	98.75	0	0	80	192	195	5827	PXMP2	JAA00565.1	PXMP2	peroxisomal membrane protein 2, 22kDa	adipose stromal	99.49	99.49	195	195	195	0	0
NP_061832.2	26528	DAZAP1	ENSPTRG00000001721	ENSPTRT00000003116	null	Uncharacterized protein [Source:UniProtKB/TrEMBL;Acc:H2Q0N8]	40.48	57.14	1	3	42	135	407	26528	DAZAP1	JAA10004.1	DAZAP1	DAZ associated protein 1	adipose stromal	100.00	100.00	407	407	407	0	0
NP_061927.2	54537	FAM35A	ENSPTRG00000002712	ENSPTRT00000004597	null	Uncharacterized protein [Source:UniProtKB/TrEMBL;Acc:H2Q1V2]	95.65	98.26	0	0	115	244	835	54537	FAM35A	JAA05521.1	FAM35A	family with sequence similarity 35, member A	adipose stromal	98.56	99.64	835	835	835	0	0
NP_061981.2	56006	SMG9	ENSPTRG00000030488	ENSPTRT00000058907	null	Uncharacterized protein [Source:UniProtKB/TrEMBL;Acc:H2R8T5]	42.86	54.29	0	0	35	145	520	56006	SMG9	JAA02783.1	SMG9	chromosome 19 open reading frame 61	adipose stromal	100.00	100.00	520	520	520	0	0
NP_064520.2	56897	WRNIP1	ENSPTRG00000040620	ENSPTRT00000075050	null	Uncharacterized protein [Source:UniProtKB/TrEMBL;Acc:H2RE99]	40.00	72.00	0	0	25	98	665	56897	WRNIP1	JAA08757.1	WRNIP1	Werner helicase interacting protein 1	adipose stromal	100.00	100.00	665	665	665	0	0
NP_064524.3	56898	BDH2	ENSPTRG00000016329	ENSPTRT00000030390	null	null	95.65	98.91	0	0		92	113	56898	BDH2	JAA00813.1	BDH2	3-hydroxybutyrate dehydrogenase, type 2	adipose stromal	100.00	100.00	245	245	245	0	0
NP_064524.3	56898	BDH2	ENSPTRG00000042359	ENSPTRT00000073255	null	Uncharacterized protein [Source:UniProtKB/TrEMBL;Acc:H2RG54]	95.51	96.33	0	0	245	245	245	56898	BDH2	JAA00813.1	BDH2	3-hydroxybutyrate dehydrogenase, type 2	adipose stromal	100.00	100.00	245	245	245	0	0
NP_064715.1	57037	ANKMY2	ENSPTRG00000029481	ENSPTRT00000056976	null	Uncharacterized protein [Source:UniProtKB/TrEMBL;Acc:H2R717]	39.39	54.55	1	1	33	51	441	57037	ANKMY2	JAA09959.1	ANKMY2	ankyrin repeat and MYND domain containing 2	adipose stromal	99.32	99.55	441	441	441	0	0
NP_064715.1	57037	ANKMY2	ENSPTRG00000029481	ENSPTRT00000056978	null	Uncharacterized protein [Source:UniProtKB/TrEMBL;Acc:H2R717]	39.39	54.55	1	1	33	99	441	57037	ANKMY2	JAA09959.1	ANKMY2	ankyrin repeat and MYND domain containing 2	adipose stromal	99.32	99.55	441	441	441	0	0
NP_065137.1	57124	CD248	ENSPTRG00000028287	ENSPTRT00000055030	null	Uncharacterized protein [Source:UniProtKB/TrEMBL;Acc:H2R4R5]	32.73	49.09	3	4	55	130	757	57124	CD248	JAA21675.1	CD248	CD248 molecule, endosialin	smooth vascular	99.21	99.60	757	757	757	0	0
NP_065158.3	57150	SMIM8	ENSPTRG00000018402	ENSPTRT00000034017	null	Chromosome 6 open reading frame 162; Uncharacterized protein [Source:UniProtKB/TrEMBL;Acc:H2QTD4]	97.94	97.94	0	0	97	98	97	57150	SMIM8	JAA09644.1	C6orf162	chromosome 6 open reading frame 162	adipose stromal	97.94	97.94	97	97	97	0	0
NP_065199.1	57226	LYRM2	ENSPTRG00000018422	ENSPTRT00000034047	null	Uncharacterized protein [Source:UniProtKB/TrEMBL;Acc:H2QTE7]	96.77	100.00	0	0	62	99	88	57226	LYRM2	JAA22425.1	LYRM2	LYR motif containing 2	skin	97.73	100.00	88	88	88	0	0
NP_065879.1	140612	ZFP28	ENSPTRG00000040168	ENSPTRT00000072570	null	Uncharacterized protein [Source:UniProtKB/TrEMBL;Acc:H2RHM3]	35.44	39.24	3	9	79	222	868	140612	ZFP28	JAA08415.1	ZFP28	zinc finger protein 28 homolog	adipose stromal	98.62	98.96	868	867	868	1	1
NP_066001.1	57710	KIAA1614	ENSPTRG00000041268	ENSPTRT00000074805	null	Uncharacterized protein [Source:UniProtKB/TrEMBL;Acc:H2RE87]	46.15	61.54	0	0	26	49	1190	57710	KIAA1614	JAA02855.1	KIAA1614	KIAA1614	adipose stromal	98.15	98.49	1190	1190	1190	0	0
NP_066292.2	3768	KCNJ12	ENSPTRG00000040322	ENSPTRT00000073168	null	Uncharacterized protein [Source:UniProtKB/TrEMBL;Acc:H2REX3]	93.70	95.28	1	1	254	254	433	3768	KCNJ12	JAA00661.1	KCNJ12	potassium inwardly-rectifying channel, subfamily J, member 12	adipose stromal	99.77	100.00	433	433	433	0	0
NP_066363.1	57169	ZNFX1	ENSPTRG00000028279	ENSPTRT00000055009	null	Uncharacterized protein [Source:UniProtKB/TrEMBL;Acc:H2R4Q9]	29.41	57.35	4	10	68	81	1918	57169	ZNFX1	JAA07965.1	ZNFX1	zinc finger, NFX1-type containing 1	adipose stromal	99.74	99.95	1918	1918	1918	0	0
NP_066390.1	3012	HIST1H2AE	ENSPTRG00000017801	ENSPTRT00000032889	null	Histone H2A [Source:UniProtKB/TrEMBL;Acc:H2QSF5]	100.00	100.00	0	0	130	131	130	3012	HIST1H2AE	JAA08356.1	HIST1H2AC	histone cluster 1, H2ac	adipose stromal	99.23	100.00	130	130	130	0	0
NP_066390.1	3012	HIST1H2AE	ENSPTRG00000017818	ENSPTRT00000032915	null	null	100.00	100.00	0	0		130	131	3012	HIST1H2AE	JAA08356.1	HIST1H2AC	histone cluster 1, H2ac	adipose stromal	99.23	100.00	130	130	130	0	0
NP_066403.2	126961	HIST2H3C	ENSPTRG00000028778	ENSPTRT00000055780	null	Histone H3 [Source:UniProtKB/TrEMBL;Acc:H2R5Q1]	100.00	100.00	0	0	136	137	136	126961	HIST2H3C	JAA02822.1	HIST2H3C	histone cluster 2, H3c	adipose stromal	100.00	100.00	136	136	136	0	0
NP_066552.2	4729	NDUFV2	ENSPTRG00000011423	ENSPTRT00000021270	null	Uncharacterized protein [Source:UniProtKB/TrEMBL;Acc:H2RBN7]	96.37	97.98	1	1	248	248	249	4729	NDUFV2	JAA04655.1	NDUFV2	NADH dehydrogenase (ubiquinone) flavoprotein 2, 24kDa	adipose stromal	99.20	99.20	249	249	249	0	0
NP_066950.1	5366	PMAIP1	ENSPTRG00000010064	ENSPTRT00000018457	null	Uncharacterized protein [Source:UniProtKB/TrEMBL;Acc:H2QEL9]	100.00	100.00	0	0	19	155	54	5366	PMAIP1	JAA23260.1	PMAIP1	phorbol-12-myristate-13-acetate-induced protein 1	skin	100.00	100.00	54	54	54	0	0
NP_068598.1	60493	FASTKD5	ENSPTRG00000029690	ENSPTRT00000057321	null	Uncharacterized protein [Source:UniProtKB/TrEMBL;Acc:H2R7C4]	53.57	57.14	1	1	28	148	764	60493	FASTKD5	JAA05409.1	FASTKD5	FAST kinase domains 5	adipose stromal	98.95	99.35	764	764	764	0	0
NP_071324.1	8139	GAN	ENSPTRG00000028619	ENSPTRT00000055531	null	Uncharacterized protein [Source:UniProtKB/TrEMBL;Acc:H2R5D8]	26.50	37.61	5	26	117	124	597	8139	GAN	JAA27187.1	GAN	gigaxonin	skin	100.00	100.00	597	597	597	0	0
NP_071400.1	64061	TSPYL2	ENSPTRG00000041477	ENSPTRT00000075674	null	Uncharacterized protein [Source:UniProtKB/TrEMBL;Acc:H2RGU1]	28.21	61.54	0	0	39	83	693	64061	TSPYL2	JAA08621.1	TSPYL2	TSPY-like 2	adipose stromal	99.86	100.00	693	693	693	0	0
NP_073728.1	8864	PER2	ENSPTRG00000030031	ENSPTRT00000057973	null	Uncharacterized protein [Source:UniProtKB/TrEMBL;Acc:H2RCJ1]	25.44	39.47	3	11	114	235	1255	8864	PER2	JAA08323.1	PER2	period homolog 2	adipose stromal	99.76	99.84	1255	1255	1255	0	0
NP_075267.1	728492	SERF1B	ENSPTRG00000016956	ENSPTRT00000043426	null	Small EDRK-rich factor 1A (Telomeric); Uncharacterized protein [Source:UniProtKB/TrEMBL;Acc:H2R089]	99.09	100.00	0	0	110	111	110	728492	SERF1B	JAA02815.1	SERF1A	small EDRK-rich factor 1A (telomeric)	adipose stromal	99.09	100.00	110	110	110	0	0
NP_075563.3	65258	MPPE1	ENSPTRG00000041794	ENSPTRT00000074500	null	Uncharacterized protein [Source:UniProtKB/TrEMBL;Acc:H2RFI0]	45.31	57.55	8	39	245	222	396	65258	MPPE1	JAA05139.1	MPPE1	metallophosphoesterase 1	adipose stromal	99.49	99.49	396	396	396	0	0
NP_076934.1	78992	YIPF2	ENSPTRG00000041145	ENSPTRT00000074117	null	Uncharacterized protein [Source:UniProtKB/TrEMBL;Acc:H2RG82]	42.11	60.53	1	1	38	110	316	78992	YIPF2	JAA00770.1	YIPF2	Yip1 domain family, member 2	adipose stromal	99.05	100.00	316	316	316	0	0
NP_077003.1	79080	CCDC86	ENSPTRG00000041290	ENSPTRT00000073370	null	Uncharacterized protein [Source:UniProtKB/TrEMBL;Acc:H2RF65]	30.77	44.44	3	6	117	399	360	79080	CCDC86	JAA07996.1	CCDC86	coiled-coil domain containing 86	adipose stromal	98.89	99.17	360	360	360	0	0
NP_077017.1	79095	C9orf16	ENSPTRG00000041479	ENSPTRT00000073895	null	Uncharacterized protein [Source:UniProtKB/TrEMBL;Acc:H2RG94]	69.23	80.77	0	0	26	225	83	79095	C9orf16	JAA01942.1	C9orf16	chromosome 9 open reading frame 16	adipose stromal	100.00	100.00	83	83	83	0	0
NP_077719.2	4853	NOTCH2	ENSPTRG00000001194	ENSPTRT00000002224	null	Uncharacterized protein [Source:UniProtKB/TrEMBL;Acc:H2PZT3]	98.10	98.58	0	0	211	231	2471	4853	NOTCH2	JAA14677.1	NOTCH2	notch 2	smooth vascular	99.80	99.92	2471	2471	2471	0	0
NP_078792.1	79447	PAGR1	ENSPTRG00000007970	ENSPTRT00000014703	null	Chromosome 16 open reading frame 53; Uncharacterized protein [Source:UniProtKB/TrEMBL;Acc:H2QAV6]	99.61	99.61	0	0	254	255	254	79447	PAGR1	JAA01289.1	C16orf53	chromosome 16 open reading frame 53	adipose stromal	99.61	99.61	254	254	254	0	0
NP_078834.2	79609	VCPKMT	ENSPTRG00000039267	ENSPTRT00000042563	null	Uncharacterized protein [Source:UniProtKB/TrEMBL;Acc:H2R349]	100.00	100.00	0	0	125	125	229	79609	VCPKMT	JAA01769.1	METTL21D	methyltransferase like 21D	adipose stromal	99.56	100.00	229	229	229	0	0
NP_078925.3	582	BBS1	ENSPTRG00000003926	ENSPTRT00000007335	null	Uncharacterized protein [Source:UniProtKB/TrEMBL;Acc:H2Q469]	98.96	98.96	0	0	577	631	593	582	BBS1	JAA03657.1	BBS1	Bardet-Biedl syndrome 1	adipose stromal	99.33	99.33	593	593	593	0	0
NP_079023.2	79803	HPS6	ENSPTRG00000010132	ENSPTRT00000018584	null	Uncharacterized protein [Source:UniProtKB/TrEMBL;Acc:H2QEQ9]	44.19	58.14	2	4	43	181	775	79803	HPS6	JAA00787.1	HPS6	Hermansky-Pudlak syndrome 6	adipose stromal	99.48	99.74	775	775	775	0	0
NP_079042.1	79823	CAMKMT	ENSPTRG00000041622	ENSPTRT00000076235	null	Uncharacterized protein [Source:UniProtKB/TrEMBL;Acc:H2RFY3]	41.46	56.10	1	2	41	87	323	79823	CAMKMT	JAA01784.1	CAMKMT	calmodulin-lysine N-methyltransferase	adipose stromal	99.69	99.69	323	323	323	0	0
NP_079366.3	57602	USP36	ENSPTRG00000005930	ENSPTRT00000010888	null	Uncharacterized protein [Source:UniProtKB/TrEMBL;Acc:H2Q7N1]	42.50	55.00	2	5	40	145	1123	57602	USP36	JAA08608.1	USP36	ubiquitin specific peptidase 36	adipose stromal	98.66	98.93	1123	1123	1123	0	0
NP_079455.3	5362	PLXNA2	ENSPTRG00000017979	ENSPTRT00000033209	null	Uncharacterized protein [Source:UniProtKB/TrEMBL;Acc:H2QSN9]	30.77	38.46	1	3	52	89	1894	5362	PLXNA2	JAA17113.1	PLXNA2	plexin A2	smooth vascular	99.89	100.00	1894	1909	1894	0	0
NP_079483.3	80308	FLAD1	ENSPTRG00000009243	ENSPTRT00000073091	null	Uncharacterized protein [Source:UniProtKB/TrEMBL;Acc:H2QD49]	29.63	41.98	1	4	81	125	587	80308	FLAD1	JAA10138.1	FLAD1	FAD1 flavin adenine dinucleotide synthetase homolog	adipose stromal	99.32	99.49	587	587	587	0	0
NP_110394.3	80709	AKNA	ENSPTRG00000030759	ENSPTRT00000059515	null	Uncharacterized protein [Source:UniProtKB/TrEMBL;Acc:H2R9D0]	38.78	48.98	1	1	49	206	1439	80709	AKNA	JAA32012.1	AKNA	AT-hook transcription factor	skin	98.12	98.75	1440	1440	1439	1	1
NP_110410.1	81490	PTDSS2	ENSPTRG00000038928	ENSPTRT00000075329	null	Uncharacterized protein [Source:UniProtKB/TrEMBL;Acc:H2REK7]	50.00	60.71	0	0	28	39	487	81490	PTDSS2	JAA01896.1	PTDSS2	phosphatidylserine synthase 2	adipose stromal	99.38	99.59	487	487	487	0	0
NP_112192.2	81622	UNC93B1	ENSPTRG00000030186	ENSPTRT00000058243	null	Uncharacterized protein [Source:UniProtKB/TrEMBL;Acc:H2R855]	93.47	95.98	0	0	199	213	597	81622	UNC93B1	JAA03658.1	UNC93B1	unc-93 homolog B1	adipose stromal	99.83	99.83	597	597	597	0	0
NP_112203.2	81691	LOC81691	ENSPTRG00000007851	ENSPTRT00000014466	null	Pan troglodytes exonuclease NEF-sp (LOC453977), mRNA. [Source:RefSeq mRNA;Acc:NM_001246482]	99.22	99.48	0	0	774	775	774	81691	LOC81691	JAA24565.1	LOC81691	exonuclease NEF-sp	skin	99.22	99.48	774	774	774	0	0
NP_112592.1	83468	GLT8D2	ENSPTRG00000039829	ENSPTRT00000072585	null	Uncharacterized protein [Source:UniProtKB/TrEMBL;Acc:H2RF82]	35.42	41.67	0	0	48	152	349	83468	GLT8D2	JAA02560.1	GLT8D2	glycosyltransferase 8 domain containing 2	adipose stromal	99.71	100.00	349	349	349	0	0
NP_113619.2	83548	COG3	ENSPTRG00000028253	ENSPTRT00000054972	null	Uncharacterized protein [Source:UniProtKB/TrEMBL;Acc:H2R4P0]	40.00	53.33	0	0	30	80	828	83548	COG3	JAA05121.1	COG3	component of oligomeric golgi complex 3	adipose stromal	100.00	100.00	828	828	828	0	0
NP_113642.1	83642	SELO	ENSPTRG00000029395	ENSPTRT00000056799	null	Uncharacterized protein [Source:UniProtKB/TrEMBL;Acc:H2R6X4]	90.42	91.02	2	54	668	615	669	83642	SELO	JAA08909.1	SELO	selenoprotein O	adipose stromal	98.95	99.40	666	666	669	0	0
NP_114143.1	83874	TBC1D10A	ENSPTRG00000014238	ENSPTRT00000065976	null	Uncharacterized protein [Source:UniProtKB/TrEMBL;Acc:H2RCM7]	100.00	100.00	0	0	250	481	508	83874	TBC1D10A	JAA01731.1	TBC1D10A	TBC1 domain family, member 10A	adipose stromal	100.00	100.00	508	508	508	0	0
NP_114428.1	83986	ITFG3	ENSPTRG00000007535	ENSPTRT00000062456	null	Uncharacterized protein [Source:UniProtKB/TrEMBL;Acc:H2RB46]	97.46	98.37	0	0	552	553	552	83986	ITFG3	JAA09311.1	ITFG3	integrin alpha FG-GAP repeat containing 3	adipose stromal	98.91	99.46	552	552	552	0	0
NP_115543.3	92017	SNX29	ENSPTRG00000031090	ENSPTRT00000049227	null	Uncharacterized protein [Source:UniProtKB/TrEMBL;Acc:H2R9Y0]	96.69	97.52	1	1	242	241	813	92017	SNX29	JAA36189.1	SNX29	sorting nexin 29	skeletal muscle	99.39	99.63	814	814	813	1	1
NP_115565.3	23250	ATP11A	ENSPTRG00000028438	ENSPTRT00000055269	null	Uncharacterized protein [Source:UniProtKB/TrEMBL;Acc:H2R521]	46.67	60.00	1	1	30	137	1191	23250	ATP11A	JAA04266.1	ATP11A	ATPase, class VI, type 11A	adipose stromal	99.50	99.75	1191	1191	1191	0	0
NP_115565.3	23250	ATP11A	ENSPTRG00000028442	ENSPTRT00000055276	null	Uncharacterized protein [Source:UniProtKB/TrEMBL;Acc:H2R525]	46.67	60.00	1	1	30	135	1191	23250	ATP11A	JAA04266.1	ATP11A	ATPase, class VI, type 11A	adipose stromal	99.50	99.75	1191	1191	1191	0	0
NP_115727.5	84311	MRPL45	ENSPTRG00000009065	ENSPTRT00000016698	null	Uncharacterized protein [Source:UniProtKB/TrEMBL;Acc:H2QCS5]	97.39	98.04	1	3	306	304	306	84311	MRPL45	JAA06935.1	MRPL45	mitochondrial ribosomal protein L45	adipose stromal	99.35	99.67	306	306	306	0	0
NP_115727.5	84311	MRPL45	ENSPTRG00000039971	ENSPTRT00000072502	null	Uncharacterized protein [Source:UniProtKB/TrEMBL;Acc:H2RGC1]	99.02	99.67	0	0	306	307	306	84311	MRPL45	JAA06935.1	MRPL45	mitochondrial ribosomal protein L45	adipose stromal	99.35	99.67	306	306	306	0	0
NP_115785.1	65018	PINK1	ENSPTRG00000041445	ENSPTRT00000073212	null	Uncharacterized protein [Source:UniProtKB/TrEMBL;Acc:H2RH23]	32.69	44.23	1	8	52	63	581	65018	PINK1	JAA10886.1	PINK1	PTEN induced putative kinase 1	adipose stromal	99.66	100.00	581	581	581	0	0
NP_115826.2	727957	MROH1	ENSPTRG00000020686	ENSPTRT00000038272	null	Uncharacterized protein [Source:UniProtKB/TrEMBL;Acc:H2QWW2]	97.77	98.00	3	6	449	505	1641	727957	MROH1	JAA06772.1	HEATR7A	HEAT repeat containing 7A	adipose stromal	99.63	99.76	1641	1641	1641	0	0
NP_115826.2	727957	MROH1	ENSPTRG00000020686	ENSPTRT00000075144	null	Uncharacterized protein [Source:UniProtKB/TrEMBL;Acc:H2QWW2]	97.88	98.09	3	6	471	477	1641	727957	MROH1	JAA06772.1	HEATR7A	HEAT repeat containing 7A	adipose stromal	99.63	99.76	1641	1641	1641	0	0
NP_115826.2	727957	MROH1	ENSPTRG00000020688	ENSPTRT00000038268	null	Uncharacterized protein [Source:UniProtKB/TrEMBL;Acc:H2R9M2]	97.39	97.83	2	5	920	945	1641	727957	MROH1	JAA06772.1	HEATR7A	HEAT repeat containing 7A	adipose stromal	99.63	99.76	1641	1641	1641	0	0
NP_116076.1	50626	CYHR1	ENSPTRG00000040078	ENSPTRT00000073050	null	Uncharacterized protein [Source:UniProtKB/TrEMBL;Acc:H2RGL9]	33.33	45.45	2	6	66	132	192	50626	CYHR1	JAA00907.1	CYHR1	cysteine/histidine-rich 1	adipose stromal	100.00	100.00	192	192	192	0	0
NP_116165.1	221037	JMJD1C	ENSPTRG00000030316	ENSPTRT00000058575	null	Uncharacterized protein [Source:UniProtKB/TrEMBL;Acc:H2R8G4]	37.11	41.24	7	23	97	116	2540	221037	JMJD1C	JAA08876.1	JMJD1C	jumonji domain containing 1C	adipose stromal	99.84	99.96	2540	2540	2540	0	0
NP_116264.2	84961	FBXL20	ENSPTRG00000041241	ENSPTRT00000076260	null	Uncharacterized protein [Source:UniProtKB/TrEMBL;Acc:H2RFR0]	24.42	43.02	4	17	172	181	436	84961	FBXL20	JAA09937.1	FBXL20	F-box and leucine-rich repeat protein 20	adipose stromal	100.00	100.00	436	436	436	0	0
NP_116289.4	84986	ARHGAP19	ENSPTRG00000033956	ENSPTRT00000005306	null	Uncharacterized protein [Source:UniProtKB/TrEMBL;Acc:H2Q2C5]	99.59	99.80	1	1	492	517	494	84986	ARHGAP19	JAA38692.1	ARHGAP19	Rho GTPase activating protein 19	skeletal muscle	99.60	99.80	494	493	494	1	1
NP_127501.1	57060	PCBP4	ENSPTRG00000014983	ENSPTRT00000028043	null	Uncharacterized protein [Source:UniProtKB/TrEMBL;Acc:H2QMQ5]	86.41	86.89	2	54	412	424	403	57060	PCBP4	JAA10939.1	PCBP4	poly(rC) binding protein 4	adipose stromal	100.00	100.00	403	403	403	0	0
NP_203754.2	85456	TNKS1BP1	ENSPTRG00000023458	ENSPTRT00000045762	null	Uncharacterized protein [Source:UniProtKB/TrEMBL;Acc:H2R2S0]	23.76	37.02	5	33	181	179	1729	85456	TNKS1BP1	JAA08268.1	TNKS1BP1	tankyrase 1 binding protein 1, 182kDa	adipose stromal	98.90	99.25	1729	1729	1729	0	0
NP_219480.1	92014	SLC25A51	ENSPTRG00000003414	ENSPTRT00000006451	null	Uncharacterized protein [Source:UniProtKB/TrEMBL;Acc:H2Q391]	92.59	93.52	0	0	108	155	297	92014	SLC25A51	JAA06125.1	SLC25A51	mitochondrial carrier triple repeat 1	adipose stromal	100.00	100.00	297	297	297	0	0
NP_444278.1	116540	MRPL53	ENSPTRG00000040582	ENSPTRT00000074559	null	Uncharacterized protein [Source:UniProtKB/TrEMBL;Acc:H2REV5]	98.21	98.21	0	0	112	112	112	116540	MRPL53	JAA02083.1	MRPL53	mitochondrial ribosomal protein L53	adipose stromal	99.11	99.11	112	112	112	0	0
NP_444284.1	595	CCND1	ENSPTRG00000034397	ENSPTRT00000067507	null	Uncharacterized protein [Source:UniProtKB/TrEMBL;Acc:H2RDM2]	31.91	48.94	0	0	47	130	295	595	CCND1	JAA32818.1	CCND1	cyclin D1	skin	100.00	100.00	295	295	295	0	0
NP_473363.1	9570	GOSR2	ENSPTRG00000040482	ENSPTRT00000074413	null	Uncharacterized protein [Source:UniProtKB/TrEMBL;Acc:H2RF63]	83.33	91.18	1	1	102	101	213	9570	GOSR2	JAA07781.1	GOSR2	golgi SNAP receptor complex member 2	adipose stromal	98.59	100.00	213	213	213	0	0
NP_478062.1	54065	SMIM11	ENSPTRG00000031432	ENSPTRT00000060576	null	Family with sequence similarity 165, member B; Uncharacterized protein [Source:UniProtKB/TrEMBL;Acc:H2RAI8]	100.00	100.00	0	0	58	59	58	54065	SMIM11	JAA08198.1	FAM165B	family with sequence similarity 165, member B	adipose stromal	100.00	100.00	58	58	58	0	0
NP_542383.1	90407	TMEM41A	ENSPTRG00000038729	ENSPTRT00000075649	null	Uncharacterized protein [Source:UniProtKB/TrEMBL;Acc:H2RFR3]	33.90	45.76	1	9	59	95	264	90407	TMEM41A	JAA03302.1	TMEM41A	transmembrane protein 41A	adipose stromal	100.00	100.00	264	264	264	0	0
NP_542395.1	112487	DTD2	ENSPTRG00000006244	ENSPTRT00000011452	null	Chromosome 14 open reading frame 126; Uncharacterized protein [Source:UniProtKB/TrEMBL;Acc:H2Q853]	99.40	99.40	0	0	168	169	168	112487	DTD2	JAA01680.1	C14orf126	chromosome 14 open reading frame 126	adipose stromal	99.40	99.40	168	168	168	0	0
NP_569707.2	5792	PTPRF	ENSPTRG00000041118	ENSPTRT00000074386	null	Uncharacterized protein [Source:UniProtKB/TrEMBL;Acc:H2REC4]	43.90	48.78	1	1	41	155	1898	5792	PTPRF	JAA10247.1	PTPRF	protein tyrosine phosphatase, receptor type, F	adipose stromal	99.79	99.79	1898	1898	1898	0	0
NP_570133.1	9502	XAGE2	ENSPTRG00000021950	ENSPTRT00000040827	null	Uncharacterized protein [Source:UniProtKB/TrEMBL;Acc:H2QYP3]	66.37	77.88	2	3	113	135	111	9502	XAGE2	JAA11363.1	XAGE2	X antigen family, member 2	smooth vascular	98.20	99.10	111	111	111	0	0
NP_570924.2	5802	PTPRS	ENSPTRG00000042197	ENSPTRT00000072973	null	Uncharacterized protein [Source:UniProtKB/TrEMBL;Acc:H2RG20]	37.50	46.43	2	4	56	63	1910	5802	PTPRS	JAA09075.1	PTPRS	protein tyrosine phosphatase, receptor type, S	adipose stromal	99.79	99.84	1910	1910	1910	0	0
NP_597700.1	84706	GPT2	ENSPTRG00000039849	ENSPTRT00000072512	null	Uncharacterized protein [Source:UniProtKB/TrEMBL;Acc:H2RF25]	57.89	63.16	0	0	19	128	523	84706	GPT2	JAA07745.1	GPT2	glutamic pyruvate transaminase (alanine aminotransferase) 2	adipose stromal	99.81	100.00	523	523	523	0	0
NP_612213.2	171586	ABHD3	ENSPTRG00000039605	ENSPTRT00000072949	null	Uncharacterized protein [Source:UniProtKB/TrEMBL;Acc:H2RHL7]	36.36	48.48	0	0	33	157	409	171586	ABHD3	JAA07437.1	ABHD3	abhydrolase domain containing 3	adipose stromal	99.76	100.00	409	409	409	0	0
NP_612423.1	112869	CCDC101	ENSPTRG00000040190	ENSPTRT00000075477	null	Uncharacterized protein [Source:UniProtKB/TrEMBL;Acc:H2RG09]	96.88	96.88	0	0	64	426	293	112869	CCDC101	JAA02930.1	CCDC101	coiled-coil domain containing 101	adipose stromal	100.00	100.00	293	293	293	0	0
NP_612468.1	116150	NUS1	ENSPTRG00000041140	ENSPTRT00000075835	null	Uncharacterized protein [Source:UniProtKB/TrEMBL;Acc:H2RI46]	98.63	98.98	0	0	293	293	293	116150	NUS1	JAA10592.1	NUS1	nuclear undecaprenyl pyrophosphate synthase 1 homolog	adipose stromal	98.63	98.63	293	293	293	0	0
NP_612480.1	144097	C11orf84	ENSPTRG00000009218	ENSPTRT00000016953	null	Uncharacterized protein [Source:UniProtKB/TrEMBL;Acc:H2QD34]	35.71	45.71	1	4	70	222	381	144097	C11orf84	JAA06138.1	C11orf84	chromosome 11 open reading frame 84	adipose stromal	99.48	99.74	381	381	381	0	0
NP_659410.3	160518	DENND5B	ENSPTRG00000040059	ENSPTRT00000075368	null	Uncharacterized protein [Source:UniProtKB/TrEMBL;Acc:H2RHU4]	100.00	100.00	0	0	42	64	1274	160518	DENND5B	JAA06605.1	DENND5B	DENN/MADD domain containing 5B	adipose stromal	100.00	100.00	1274	1274	1274	0	0
NP_659434.2	201163	FLCN	ENSPTRG00000039848	ENSPTRT00000076146	null	Uncharacterized protein [Source:UniProtKB/TrEMBL;Acc:H2RGQ7]	29.51	44.26	2	11	61	128	579	201163	FLCN	JAA02471.1	FLCN	folliculin	adipose stromal	99.31	99.48	579	579	579	0	0
NP_659731.1	5606	MAP2K3	ENSPTRG00000042570	ENSPTRT00000044263	null	Uncharacterized protein [Source:UniProtKB/TrEMBL;Acc:H2QZU1]	95.15	95.76	1	1	330	330	347	5606	MAP2K3	JAA06727.1	MAP2K3	mitogen-activated protein kinase kinase 3	adipose stromal	100.00	100.00	347	347	347	0	0
NP_660298.2	124995	MRPL10	ENSPTRG00000041489	ENSPTRT00000072997	null	Uncharacterized protein [Source:UniProtKB/TrEMBL;Acc:H2RGW2]	94.74	100.00	0	0	19	49	261	124995	MRPL10	JAA04206.1	MRPL10	mitochondrial ribosomal protein L10	adipose stromal	99.62	99.62	261	261	261	0	0
NP_663782.2	162	AP1B1	ENSPTRG00000040633	ENSPTRT00000073256	null	Uncharacterized protein [Source:UniProtKB/TrEMBL;Acc:H2RE88]	50.00	62.50	1	1	24	31	939	162	AP1B1	JAA03457.1	AP1B1	adaptor-related protein complex 1, beta 1 subunit	adipose stromal	99.89	99.89	939	939	939	0	0
NP_663782.2	162	AP1B1	ENSPTRG00000040891	ENSPTRT00000072958	null	Uncharacterized protein [Source:UniProtKB/TrEMBL;Acc:H2RE88]	50.00	62.50	1	1	24	31	939	162	AP1B1	JAA03457.1	AP1B1	adaptor-related protein complex 1, beta 1 subunit	adipose stromal	99.89	99.89	939	939	939	0	0
NP_689597.1	129880	BBS5	ENSPTRG00000012614	ENSPTRT00000023364	null	Uncharacterized protein [Source:UniProtKB/TrEMBL;Acc:H2QIY1]	93.81	94.69	2	5	339	545	341	129880	BBS5	JAA06121.1	BBS5	Bardet-Biedl syndrome 5	adipose stromal	100.00	100.00	341	341	341	0	0
NP_689624.2	136051	ZNF786	ENSPTRG00000009657	ENSPTRT00000017712	null	Uncharacterized protein [Source:UniProtKB/TrEMBL;Acc:H2QDW3]	42.86	54.76	2	3	42	210	782	136051	ZNF786	JAA01196.1	ZNF786	zinc finger protein 786	adipose stromal	98.47	98.85	782	782	782	0	0
NP_689651.1	1663	DDX11	ENSPTRG00000039098	ENSPTRT00000072936	null	Uncharacterized protein [Source:UniProtKB/TrEMBL;Acc:H2RI64]	56.56	62.30	2	20	122	130	970	1663	DDX11	JAA40867.1	DDX11	DEAD/H (Asp-Glu-Ala-Asp/His) box polypeptide 11	skeletal muscle	97.63	98.35	972	972	970	1	2
NP_689651.1	1663	DDX11	ENSPTRG00000039453	ENSPTRT00000073929	null	Uncharacterized protein [Source:UniProtKB/TrEMBL;Acc:H2RI58]	59.32	64.41	1	18	118	128	970	1663	DDX11	JAA40867.1	DDX11	DEAD/H (Asp-Glu-Ala-Asp/His) box polypeptide 11	skeletal muscle	97.63	98.35	972	972	970	1	2
NP_689736.1	151195	CCNYL1	ENSPTRG00000002438	ENSPTRT00000046084	null	Uncharacterized protein [Source:UniProtKB/TrEMBL;Acc:H2R3E9]	62.41	76.21	3	3	290	361	289	151195	CCNYL1	JAA12855.1	CCNYL1	cyclin Y-like 1	smooth vascular	100.00	100.00	289	359	289	0	0
NP_689736.1	151195	CCNYL1	ENSPTRG00000008072	ENSPTRT00000014890	null	Uncharacterized protein [Source:UniProtKB/TrEMBL;Acc:H2RA75]	54.78	71.74	2	13	230	237	289	151195	CCNYL1	JAA12855.1	CCNYL1	cyclin Y-like 1	smooth vascular	100.00	100.00	289	359	289	0	0
NP_689777.3	157680	VPS13B	ENSPTRG00000029734	ENSPTRT00000057406	null	Uncharacterized protein [Source:UniProtKB/TrEMBL;Acc:H2R7E6]	35.59	47.46	3	7	59	107	3997	157680	VPS13B	JAA05468.1	VPS13B	vacuolar protein sorting 13 homolog B	adipose stromal	99.52	99.82	3997	3997	3997	0	0
NP_689893.1	201799	TMEM154	ENSPTRG00000041045	ENSPTRT00000074033	null	Uncharacterized protein [Source:UniProtKB/TrEMBL;Acc:H2RG97]	100.00	100.00	0	0	70	70	183	201799	TMEM154	JAA06788.1	TMEM154	transmembrane protein 154	adipose stromal	99.45	100.00	183	183	183	0	0
NP_689956.2	221927	BRAT1	ENSPTRG00000030589	ENSPTRT00000059165	null	Uncharacterized protein [Source:UniProtKB/TrEMBL;Acc:H2R924]	31.25	50.00	0	0	48	141	821	221927	BRAT1	JAA01043.1	BRAT1	BRCA1-associated ATM activator 1	adipose stromal	98.90	99.39	821	821	821	0	0
NP_689979.1	254863	TMEM256	ENSPTRG00000030987	ENSPTRT00000016003	null	Chromosome 17 open reading frame 61; Uncharacterized protein [Source:UniProtKB/TrEMBL;Acc:H2QC36]	99.12	99.12	0	0	113	114	113	254863	TMEM256	JAA00472.1	C17orf61	chromosome 17 open reading frame 61	adipose stromal	99.12	99.12	113	113	113	0	0
NP_690047.2	129787	TMEM18	ENSPTRG00000042308	ENSPTRT00000074612	null	Uncharacterized protein [Source:UniProtKB/TrEMBL;Acc:H2RER4]	100.00	100.00	0	0	19	67	140	129787	TMEM18	JAA00614.1	TMEM18	transmembrane protein 18	adipose stromal	100.00	100.00	140	140	140	0	0
NP_694950.2	144811	LACC1	ENSPTRG00000040862	ENSPTRT00000074988	null	Uncharacterized protein [Source:UniProtKB/TrEMBL;Acc:H2RET6]	40.00	64.00	0	0	25	91	430	144811	LACC1	JAA05523.1	LACC1	chromosome 13 open reading frame 31	adipose stromal	98.84	99.30	430	430	430	0	0
NP_694984.4	254065	BRWD3	ENSPTRG00000039585	ENSPTRT00000075573	null	Uncharacterized protein [Source:UniProtKB/TrEMBL;Acc:H2RGQ4]	32.43	54.05	1	2	37	65	1802	254065	BRWD3	JAA23862.1	BRWD3	bromodomain and WD repeat domain containing 3	skin	99.78	99.94	1802	1802	1802	0	0
NP_699197.3	79987	SVEP1	ENSPTRG00000040650	ENSPTRT00000076263	null	Uncharacterized protein [Source:UniProtKB/TrEMBL;Acc:H2RHP2]	32.65	55.10	1	1	49	85	3571	79987	SVEP1	JAA10352.1	SVEP1	sushi, von Willebrand factor type A, EGF and pentraxin domain containing 1	adipose stromal	99.24	99.61	3571	3571	3571	0	0
NP_733779.1	6500	SKP1	ENSPTRG00000040682	ENSPTRT00000074717	null	Uncharacterized protein [Source:UniProtKB/TrEMBL;Acc:H2REW5]	94.48	96.32	1	1	163	162	163	6500	SKP1	JAA01667.1	SKP1	S-phase kinase-associated protein 1	adipose stromal	100.00	100.00	163	163	163	0	0
NP_742067.3	130507	UBR3	ENSPTRG00000040931	ENSPTRT00000076287	null	Uncharacterized protein [Source:UniProtKB/TrEMBL;Acc:H2RGK9]	28.08	37.67	8	24	146	261	1888	130507	UBR3	JAA32187.1	UBR3	ubiquitin protein ligase E3 component n-recognin 3 (putative)	skin	99.89	100.00	1888	1888	1888	0	0
NP_776193.2	286128	ZFP41	ENSPTRG00000040000	ENSPTRT00000038192	null	Uncharacterized protein; Zinc finger protein 41 homolog [Source:UniProtKB/TrEMBL;Acc:H2QWT9]	99.49	99.49	0	0	198	199	199	286128	ZFP41	JAA04315.1	ZFP41	zinc finger protein 41 homolog	adipose stromal	99.49	99.49	198	198	199	0	0
NP_787033.1	54498	SMOX	ENSPTRG00000041722	ENSPTRT00000072280	null	Uncharacterized protein [Source:UniProtKB/TrEMBL;Acc:H2RFA0]	35.94	45.31	1	1	64	137	555	54498	SMOX	JAA07711.1	SMOX	spermine oxidase	adipose stromal	99.46	99.64	555	555	555	0	0
NP_835145.1	79008	SLX1B	ENSPTRG00000033898	ENSPTRT00000064927	null	Uncharacterized protein [Source:UniProtKB/TrEMBL;Acc:H2RBY4]	94.90	95.92	3	3	98	96	161	79008	SLX1B	JAA01973.1	SLX1A	SLX1 structure-specific endonuclease subunit homolog A	adipose stromal	100.00	100.00	161	240	161	0	0
NP_835225.2	91966	CXorf40A	ENSPTRG00000022357	ENSPTRT00000045406	null	Chromosome X open reading frame 40A; Uncharacterized protein [Source:UniProtKB/TrEMBL;Acc:H2R2A2]	97.47	99.37	0	0	158	159	158	91966	CXorf40A	JAA01652.1	CXorf40A	chromosome X open reading frame 40A	adipose stromal	97.47	99.37	158	158	158	0	0
NP_851422.1	23015	GOLGA8A	ENSPTRG00000030342	ENSPTRT00000045330	null	Uncharacterized protein [Source:UniProtKB/TrEMBL;Acc:H2R1M5]	95.52	96.85	1	1	603	603	603	23015	GOLGA8A	JAA06558.1	GOLGA8A	golgin A8 family, member A	adipose stromal	95.69	97.84	603	615	603	0	0
NP_877429.2	127262	TPRG1L	ENSPTRG00000041314	ENSPTRT00000072685	null	Uncharacterized protein [Source:UniProtKB/TrEMBL;Acc:H2RG13]	74.14	86.21	3	4	116	189	272	127262	TPRG1L	JAA26480.1	TPRG1L	tumor protein p63 regulated 1-like	skin	100.00	100.00	272	272	272	0	0
NP_877429.2	127262	TPRG1L	ENSPTRG00000041314	ENSPTRT00000072985	null	Uncharacterized protein [Source:UniProtKB/TrEMBL;Acc:H2RG13]	59.93	69.85	11	33	272	240	272	127262	TPRG1L	JAA26480.1	TPRG1L	tumor protein p63 regulated 1-like	skin	100.00	100.00	272	272	272	0	0
NP_877429.2	127262	TPRG1L	ENSPTRG00000041314	ENSPTRT00000075204	null	Uncharacterized protein [Source:UniProtKB/TrEMBL;Acc:H2RG13]	62.93	73.66	8	18	205	212	272	127262	TPRG1L	JAA26480.1	TPRG1L	tumor protein p63 regulated 1-like	skin	100.00	100.00	272	272	272	0	0
NP_919223.1	220988	HNRNPA3	ENSPTRG00000012676	ENSPTRT00000023480	null	Uncharacterized protein [Source:UniProtKB/TrEMBL;Acc:H2QJ16]	100.00	100.00	0	0	224	293	378	220988	HNRNPA3	JAA18705.1	HNRNPA3	heterogeneous nuclear ribonucleoprotein A3	smooth vascular	100.00	100.00	378	378	378	0	0
NP_919223.1	220988	HNRNPA3	ENSPTRG00000018253	ENSPTRT00000033747	null	Uncharacterized protein [Source:UniProtKB/TrEMBL;Acc:H2RBZ8]	89.59	91.86	0	0	221	317	378	220988	HNRNPA3	JAA18705.1	HNRNPA3	heterogeneous nuclear ribonucleoprotein A3	smooth vascular	100.00	100.00	378	378	378	0	0
NP_919223.1	220988	HNRNPA3	ENSPTRG00000040455	ENSPTRT00000075843	null	Uncharacterized protein [Source:UniProtKB/TrEMBL;Acc:H2RGP7]	80.90	85.93	6	7	199	348	378	220988	HNRNPA3	JAA18705.1	HNRNPA3	heterogeneous nuclear ribonucleoprotein A3	smooth vascular	100.00	100.00	378	378	378	0	0
NP_932157.1	1912	PHC2	ENSPTRG00000042507	ENSPTRT00000074331	null	Uncharacterized protein [Source:UniProtKB/TrEMBL;Acc:H2RHN5]	32.58	43.82	2	3	89	136	858	1912	PHC2	JAA03809.1	PHC2	polyhomeotic homolog 2	adipose stromal	99.65	99.77	859	859	858	1	1
NP_940980.3	120892	LRRK2	ENSPTRG00000034328	ENSPTRT00000066137	null	Uncharacterized protein [Source:UniProtKB/TrEMBL;Acc:H2RCR2]	69.23	76.92	0	0	13	22	2527	120892	LRRK2	JAA35025.1	LRRK2	leucine-rich repeat kinase 2	skeletal muscle	99.21	99.60	2527	2527	2527	0	0
NP_955366.1	7067	THRA	ENSPTRG00000039577	ENSPTRT00000074406	null	Uncharacterized protein [Source:UniProtKB/TrEMBL;Acc:H2RGT0]	47.37	73.68	0	0	19	90	410	7067	THRA	JAA04840.1	THRA	thyroid hormone receptor, alpha (erythroblastic leukemia viral (v-erb-a) oncogene homolog, avian)	adipose stromal	100.00	100.00	410	410	410	0	0
NP_958802.1	196483	EEF2KMT	ENSPTRG00000015862	ENSPTRT00000028619	null	Uncharacterized protein [Source:UniProtKB/TrEMBL;Acc:H2QN97]	90.61	92.42	1	1	330	330	330	196483	EEF2KMT	JAA08719.1	FAM86A	family with sequence similarity 86, member A	adipose stromal	97.27	99.09	330	330	330	0	0
NP_976324.2	389677	RBM12B	ENSPTRG00000039084	ENSPTRT00000074652	null	Uncharacterized protein [Source:UniProtKB/TrEMBL;Acc:H2REP5]	35.42	43.75	1	3	48	109	1001	389677	RBM12B	JAA08467.1	RBM12B	RNA binding motif protein 12B	adipose stromal	99.50	99.70	1001	1001	1001	0	0
NP_981960.1	23587	ELP5	ENSPTRG00000022977	ENSPTRT00000047181	null	Uncharacterized protein [Source:UniProtKB/TrEMBL;Acc:H2R0K4]	98.73	99.05	0	0	316	317	316	23587	ELP5	JAA01419.1	C17orf81	chromosome 17 open reading frame 81	adipose stromal	99.05	99.05	316	316	316	0	0
NP_981960.1	23587	ELP5	ENSPTRG00000039212	ENSPTRT00000074078	null	Uncharacterized protein [Source:UniProtKB/TrEMBL;Acc:H2RHH5]	98.92	98.92	0	0	278	287	316	23587	ELP5	JAA01419.1	C17orf81	chromosome 17 open reading frame 81	adipose stromal	99.05	99.05	316	316	316	0	0
NP_997193.1	91409	CCDC74B	ENSPTRG00000012471	ENSPTRT00000023101	null	Uncharacterized protein [Source:UniProtKB/TrEMBL;Acc:H2QIP9]	97.89	98.16	0	0	380	381	380	91409	CCDC74B	JAA07452.1	CCDC74B	coiled-coil domain containing 74B	adipose stromal	97.89	98.42	380	380	380	0	0
NP_997657.1	2873	GPS1	ENSPTRG00000042241	ENSPTRT00000017976	null	Uncharacterized protein [Source:UniProtKB/TrEMBL;Acc:H2QE43]	70.86	79.04	14	38	501	472	527	2873	GPS1	JAA07893.1	GPS1	G protein pathway suppressor 1	adipose stromal	100.00	100.00	527	527	527	0	0
NP_998760.1	23479	ISCU	ENSPTRG00000005405	ENSPTRT00000009918	null	Uncharacterized protein [Source:UniProtKB/TrEMBL;Acc:H2Q6T5]	98.80	98.80	0	0	167	168	167	23479	ISCU	JAA14202.1	ISCU	iron-sulfur cluster scaffold homolog	smooth vascular	99.40	99.40	167	167	167	0	0
