# Supplementary material for: De novo assembly of the chimpanzee transcriptome from NextGen mRNA sequences
Source: Gigascience. 2015 Apr 18;4:18. doi: 10.1186/s13742-015-0061-x (PMC4403674; doi:10.1186/s13742-015-0061-x)
Supplement: Additional file 4: — Genes in the assembled transcript dataset for which there is no Ensembl protein. [file 13742_2015_61_MOESM4_ESM.txt]

HumanGeneID	HumanGeneSymbol	HumanProteinAccession	ATProteinAccession	ATGeneSymbol	ATGeneDescription	ATTissueType	PID	PSim	Length	QLength	SLength	GapOpen	Gaps
215	ABCD1	NP_000024.2	JAA05451.1	ABCD1	ATP-binding cassette, sub-family D (ALD), member 1	adipose stromal	99.73	99.87	745	745	745	0	0
415	ARSE	NP_000038.2	JAA39281.1	ARSE	arylsulfatase E (chondrodysplasia punctata 1)	skeletal muscle	89.44	92.33	587	599	589	0	0
1289	COL5A1	NP_000084.3	JAA43951.1	COL5A1	collagen, type V, alpha 1	skeletal muscle	99.67	99.67	1841	1841	1838	1	3
1756	DMD	NP_000100.2	JAA03381.1	DMD	dystrophin	adipose stromal	99.84	99.84	611	617	3677	0	0
2071	ERCC3	NP_000113.1	JAA01229.1	ERCC3	excision repair cross-complementing rodent repair deficiency, complementation group 3 (xeroderma pigmentosum group B complementing)	adipose stromal	99.87	99.87	782	782	782	0	0
2073	ERCC5	NP_000114.2	JAA04998.1	ERCC5	excision repair cross-complementing rodent repair deficiency, complementation group 5	adipose stromal	99.33	99.66	1186	1186	1186	0	0
2395	FXN	NP_000135.2	JAA02734.1	FXN	frataxin	adipose stromal	98.57	98.57	210	210	210	0	0
3423	IDS	NP_000193.1	JAA03846.1	IDS	iduronate 2-sulfatase	adipose stromal	99.09	99.45	550	550	550	0	0
3690	ITGB3	NP_000203.2	JAA05763.1	ITGB3	integrin, beta 3 (platelet glycoprotein IIIa, antigen CD61)	adipose stromal	99.75	100.00	788	788	788	0	0
4436	MSH2	NP_000242.1	JAA08533.1	MSH2	mutS homolog 2, colon cancer, nonpolyposis type 1	adipose stromal	99.79	99.79	934	934	934	0	0
4534	MTM1	NP_000243.1	JAA10020.1	MTM1	myotubularin 1	adipose stromal	100.00	100.00	603	603	603	0	0
5476	CTSA	NP_000299.2	JAA03829.1	CTSA	cathepsin A	adipose stromal	98.80	98.80	498	495	498	1	3
4633	MYL2	NP_000423.2	JAA34888.1	MYL2	myosin, light chain 2, regulatory, cardiac, slow	skeletal muscle	99.40	99.40	166	166	166	0	0
221	ALDH3B1	NP_000685.1	JAA01714.1	ALDH3B1	aldehyde dehydrogenase 3 family, member B1	adipose stromal	98.08	99.15	468	468	468	0	0
644	BLVRA	NP_000703.2	JAA08884.1	BLVRA	biliverdin reductase A	adipose stromal	99.32	99.66	296	296	296	0	0
5558	PRIM2	NP_000938.2	JAA08368.1	PRIM2	primase, DNA, polypeptide 2 (58kDa)	adipose stromal	99.80	99.80	509	509	509	0	0
26088	GGA1	NP_001001560.1	JAA10141.1	GGA1	golgi-associated, gamma adaptin ear containing, ARF binding protein 1	adipose stromal	99.28	99.82	552	552	552	0	0
415116	PIM3	NP_001001852.2	JAA06150.1	PIM3	pim-3 oncogene	adipose stromal	99.69	99.69	326	326	326	0	0
9551	ATP5J2	NP_001003713.1	JAA13426.1	ATP5J2	ATP synthase, H+ transporting, mitochondrial Fo complex, subunit F2	smooth vascular	100.00	100.00	88	88	88	0	0
2870	GRK6	NP_001004106.1	JAA04833.1	GRK6	G protein-coupled receptor kinase 6	adipose stromal	99.65	99.83	576	576	576	0	0
53834	FGFRL1	NP_001004358.1	JAA02870.1	FGFRL1	fibroblast growth factor receptor-like 1	adipose stromal	99.80	99.80	504	504	504	0	0
2065	ERBB3	NP_001005915.1	JAA11073.1	ERBB3	v-erb-b2 erythroblastic leukemia viral oncogene homolog 3 (avian)	adipose stromal	100.00	100.00	183	183	183	0	0
339123	JMJD8	NP_001005920.2	JAA20383.1	JMJD8	jumonji domain containing 8	smooth vascular	99.30	100.00	285	285	285	0	0
25854	FAM149A	NP_001006656.1	JAA06189.1	FAM149A	family with sequence similarity 149, member A	adipose stromal	96.47	98.13	482	563	482	0	0
474343	SPIN2B	NP_001006682.1	JAA03038.1	SPIN2B	spindlin family, member 2B	adipose stromal	99.61	99.61	258	258	258	0	0
6382	SDC1	NP_001006947.1	JAA07802.1	SDC1	syndecan 1	adipose stromal	99.03	99.35	310	310	310	0	0
9184	BUB3	NP_001007794.1	JAA09095.1	BUB3	budding uninhibited by benzimidazoles 3 homolog	adipose stromal	100.00	100.00	326	326	326	0	0
51114	ZDHHC9	NP_001008223.1	JAA08471.1	ZDHHC9	zinc finger, DHHC-type containing 9	adipose stromal	100.00	100.00	364	364	364	0	0
493861	EID3	NP_001008395.1	JAA02107.1	EID3	EP300 interacting inhibitor of differentiation 3	adipose stromal	97.60	99.40	333	333	333	0	0
5516	PPP2CB	NP_001009552.1	JAA04624.1	PPP2CB	protein phosphatase 2, catalytic subunit, beta isozyme	adipose stromal	100.00	100.00	309	309	309	0	0
23313	KIAA0930	NP_001009880.1	JAA08370.1	KIAA0930	KIAA0930	adipose stromal	99.75	100.00	404	404	404	0	0
1774	DNASE1L1	NP_001009932.1	JAA05850.1	DNASE1L1	deoxyribonuclease I-like 1	adipose stromal	99.67	100.00	299	361	302	0	0
26147	PHF19	NP_001009936.1	JAA05047.1	PHF19	PHD finger protein 19	adipose stromal	99.52	99.52	207	207	207	0	0
199953	TMEM201	NP_001010866.1	JAA05269.1	TMEM201	transmembrane protein 201	adipose stromal	100.00	100.00	392	392	392	0	0
388610	TRNP1	NP_001013664.1	JAA03552.1	TRNP1	TMF1-regulated nuclear protein 1	adipose stromal	98.68	98.68	227	227	227	0	0
541565	C8orf58	NP_001013864.1	JAA09903.1	C8orf58	chromosome 8 open reading frame 58	adipose stromal	98.63	98.63	365	365	365	0	0
3778	KCNMA1	NP_001014797.1	JAA44576.1	KCNMA1	potassium large conductance calcium-activated channel, subfamily M, alpha member 1	skeletal muscle	99.48	99.48	1160	1175	1182	2	6
7421	VDR	NP_001017536.1	JAA08271.1	VDR	vitamin D (1,25- dihydroxyvitamin D3) receptor	adipose stromal	100.00	100.00	477	477	477	0	0
80207	OPA3	NP_001017989.2	JAA05955.1	OPA3	optic atrophy 3 (autosomal recessive, with chorea and spastic paraplegia)	adipose stromal	100.00	100.00	180	180	180	0	0
79184	BRCC3	NP_001018065.1	JAA04353.1	BRCC3	BRCA1/BRCA2-containing complex, subunit 3	adipose stromal	99.66	100.00	291	291	291	0	0
10057	ABCC5	NP_001018881.1	JAA03278.1	ABCC5	ATP-binding cassette, sub-family C (CFTR/MRP), member 5	adipose stromal	100.00	100.00	208	208	208	0	0
30011	SH3KBP1	NP_001019837.1	JAA09068.1	SH3KBP1	SH3-domain kinase binding protein 1	adipose stromal	99.84	99.84	628	628	628	0	0
10168	ZNF197	NP_001020026.1	JAA09822.1	ZNF197	zinc finger protein 197	adipose stromal	98.50	98.88	267	267	267	0	0
10658	CELF1	NP_001020767.1	JAA08663.1	CELF1	CUGBP, Elav-like family member 1	adipose stromal	100.00	100.00	486	513	486	0	0
652968	GATSL3	NP_001032755.1	JAA10619.1	GATSL3	GATS protein-like 3	adipose stromal	99.70	99.70	329	329	329	0	0
124565	SLC38A10	NP_001033073.1	JAA18100.1	SLC38A10	solute carrier family 38, member 10	smooth vascular	98.93	99.20	1120	1120	1119	1	1
9551	ATP5J2	NP_001034267.1	JAA13425.1	ATP5J2	ATP synthase, H+ transporting, mitochondrial Fo complex, subunit F2	smooth vascular	100.00	100.00	49	49	49	0	0
529	ATP6V1E1	NP_001034455.1	JAA03805.1	ATP6V1E1	ATPase, H+ transporting, lysosomal 31kDa, V1 subunit E1	adipose stromal	100.00	100.00	204	204	204	0	0
8239	USP9X	NP_001034680.2	JAA08122.1	USP9X	ubiquitin specific peptidase 9, X-linked	adipose stromal	99.96	100.00	2554	2554	2554	0	0
54838	WBP1L	NP_001077382.1	JAA02779.1	WBP1L	chromosome 10 open reading frame 26	adipose stromal	98.90	99.17	363	363	363	0	0
79415	C17orf62	NP_001093877.1	JAA02049.1	C17orf62	chromosome 17 open reading frame 62	adipose stromal	100.00	100.00	187	187	187	0	0
388327	C17orf100	NP_001098990.1	JAA30337.1	C17orf100	chromosome 17 open reading frame 100	skin	98.31	98.31	118	118	118	0	0
4666	NACA	NP_001106673.1	JAA03215.1	NACA	nascent polypeptide-associated complex alpha subunit	adipose stromal	99.53	99.53	215	215	215	0	0
339453	TMEM240	NP_001108220.1	JAA03893.1	TMEM240	chromosome 1 open reading frame 70	adipose stromal	100.00	100.00	173	173	173	0	0
8653	DDX3Y	NP_001116137.1	JAA06477.1	DDX3X	DEAD (Asp-Glu-Ala-Asp) box polypeptide 3, X-linked	adipose stromal	94.55	97.88	661	661	660	1	1
93099	DMKN	NP_001119531.1	JAA23731.1	DMKN	dermokine	skin	99.47	100.00	189	189	189	0	0
392617	ELFN1	NP_001122108.1	JAA19842.1	ELFN1	extracellular leucine-rich repeat and fibronectin type III domain containing 1	smooth vascular	99.52	99.64	828	828	828	0	0
199953	TMEM201	NP_001124396.2	JAA29420.1	TMEM201	transmembrane protein 201	skin	100.00	100.00	666	666	666	0	0
25792	CIZ1	NP_001124487.1	JAA07096.1	CIZ1	CDKN1A interacting zinc finger protein 1	adipose stromal	99.00	99.00	803	847	842	1	5
112817	HOGA1	NP_001128142.1	JAA30326.1	HOGA1	4-hydroxy-2-oxoglutarate aldolase 1	skin	99.39	100.00	164	164	164	0	0
100128731	OST4	NP_001128165.1	JAA20491.1	OST4	oligosaccharyltransferase 4 homolog	smooth vascular	91.89	94.59	37	51	37	0	0
8224	SYN3	NP_001129246.1	JAA38591.1	SYN3	synapsin III	skeletal muscle	99.48	99.83	579	579	579	0	0
58516	FAM60A	NP_001129283.1	JAA05864.1	FAM60A	family with sequence similarity 60, member A	adipose stromal	100.00	100.00	221	221	221	0	0
51072	MEMO1	NP_001131074.1	JAA01945.1	MEMO1	mediator of cell motility 1	adipose stromal	100.00	100.00	274	274	274	0	0
9994	CASP8AP2	NP_001131140.1	JAA02606.1	CASP8AP2	caspase 8 associated protein 2	adipose stromal	99.34	99.65	1982	1982	1982	0	0
6907	TBL1X	NP_001132938.1	JAA04832.1	TBL1X	transducin (beta)-like 1X-linked	adipose stromal	99.65	99.65	577	577	577	0	0
1240	CMKLR1	NP_001135815.1	JAA05460.1	CMKLR1	chemokine-like receptor 1	adipose stromal	99.73	99.73	373	373	373	0	0
8273	SLC10A3	NP_001135863.1	JAA10367.1	SLC10A3	solute carrier family 10 (sodium/bile acid cotransporter family), member 3	adipose stromal	98.66	99.78	448	448	448	0	0
11331	PHB2	NP_001138303.1	JAA03229.1	PHB2	prohibitin 2	adipose stromal	100.00	100.00	299	299	299	0	0
391322	LOC391322	NP_001138403.1	JAA01145.1	LOC391322	D-dopachrome tautomerase-like	adipose stromal	95.93	95.93	123	123	123	0	0
387763	C11orf96	NP_001138505.1	JAA09979.1	C11orf96	chromosome 11 open reading frame 96	adipose stromal	99.18	99.18	122	122	122	0	0
389856	USP27X	NP_001138545.1	JAA03996.1	USP27X	ubiquitin specific peptidase 27, X-linked	adipose stromal	100.00	100.00	438	438	438	0	0
645027	EVPLL	NP_001138599.1	JAA03023.1	C1orf122	chromosome 1 open reading frame 122	adipose stromal	27.78	39.51	162	156	301	9	37
285550	FAM200B	NP_001138663.1	JAA02125.1	FAM200B	family with sequence similarity 200, member B	adipose stromal	99.39	99.54	657	657	657	0	0
84727	SPSB2	NP_001139788.1	JAA07571.1	SPSB2	splA/ryanodine receptor domain and SOCS box containing 2	adipose stromal	99.62	99.62	263	263	263	0	0
309	ANXA6	NP_001146.2	JAA19222.1	ANXA6	annexin A6	smooth vascular	99.11	99.55	673	673	673	0	0
2273	FHL1	NP_001153171.1	JAA07321.1	FHL1	four and a half LIM domains 1	adipose stromal	100.00	100.00	296	296	296	0	0
54434	SSH1	NP_001154802.1	JAA02537.1	SSH1	slingshot homolog 1	adipose stromal	97.84	98.41	693	693	692	1	1
3778	KCNMA1	NP_001154824.1	JAA44577.1	KCNMA1	potassium large conductance calcium-activated channel, subfamily M, alpha member 1	skeletal muscle	99.84	99.84	1214	1233	1236	1	2
55959	SULF2	NP_001155313.1	JAA01181.1	SULF2	sulfatase 2	adipose stromal	99.66	99.89	870	870	870	0	0
2542	SLC37A4	NP_001157749.1	JAA00942.1	SLC37A4	solute carrier family 37 (glucose-6-phosphate transporter), member 4	adipose stromal	99.53	100.00	429	429	429	0	0
27067	STAU2	NP_001157852.1	JAA18076.1	STAU2	staufen, RNA binding protein, homolog 2	smooth vascular	99.65	100.00	570	570	570	0	0
401207	C5orf63	NP_001157950.1	JAA06649.1	C5orf63	glutaredoxin-like protein YDR286C homolog	adipose stromal	100.00	100.00	115	115	115	0	0
730094	C16orf52	NP_001158051.1	JAA22185.1	C16orf52	chromosome 16 open reading frame 52	skin	100.00	100.00	167	167	167	0	0
5575	PRKAR1B	NP_001158231.1	JAA06965.1	PRKAR1B	protein kinase, cAMP-dependent, regulatory, type I, beta	adipose stromal	99.74	100.00	381	381	381	0	0
6241	RRM2	NP_001159403.1	JAA13223.1	RRM2	ribonucleotide reductase M2	smooth vascular	98.66	99.11	449	449	449	0	0
55869	HDAC8	NP_001159890.1	JAA25156.1	HDAC8	histone deacetylase 8	skin	100.00	100.00	286	324	286	0	0
5476	CTSA	NP_001161066.1	JAA03830.1	CTSA	cathepsin A	adipose stromal	98.75	98.75	481	478	481	1	3
64860	ARMCX5	NP_001161950.1	JAA09806.1	ARMCX5	armadillo repeat containing, X-linked 5	adipose stromal	99.46	99.64	558	558	558	0	0
142678	MIB2	NP_001164158.1	JAA03958.1	MIB2	mindbomb homolog 2	adipose stromal	99.43	99.53	1056	1056	1056	0	0
9189	ZBED1	NP_001164606.1	JAA10122.1	ZBED1	zinc finger, BED-type containing 1	adipose stromal	99.71	99.86	694	694	694	0	0
26088	GGA1	NP_001166158.1	JAA10139.1	GGA1	golgi-associated, gamma adaptin ear containing, ARF binding protein 1	adipose stromal	100.00	100.00	69	89	635	0	0
84548	TMEM185A	NP_001167563.1	JAA10759.1	TMEM185A	transmembrane protein 185A	adipose stromal	100.00	100.00	291	291	291	0	0
100381270	ZBED6	NP_001167579.1	JAA34522.1	ZBED6	zinc finger, BED-type containing 6	skeletal muscle	99.80	100.00	979	979	979	0	0
54552	GNL3L	NP_001171748.1	JAA09628.1	GNL3L	guanine nucleotide binding protein-like 3 (nucleolar)-like	adipose stromal	99.66	99.66	582	582	582	0	0
30011	SH3KBP1	NP_001171889.1	JAA19453.1	SH3KBP1	SH3-domain kinase binding protein 1	smooth vascular	99.77	99.77	427	427	427	0	0
501	ALDH7A1	NP_001173.2	JAA02954.1	ALDH7A1	aldehyde dehydrogenase 7 family, member A1	adipose stromal	99.44	99.63	539	539	539	0	0
1654	DDX3X	NP_001180345.1	JAA06475.1	DDX3X	DEAD (Asp-Glu-Ala-Asp) box polypeptide 3, X-linked	adipose stromal	97.43	99.09	662	661	661	2	2
9685	CLINT1	NP_001182484.1	JAA04228.1	CLINT1	clathrin interactor 1	adipose stromal	100.00	100.00	643	643	643	0	0
9936	CD302	NP_001185693.1	JAA05138.1	CD302	CD302 molecule	adipose stromal	99.49	100.00	195	195	195	0	0
8501	SLC43A1	NP_001185739.1	JAA01916.1	SLC43A1	solute carrier family 43, member 1	adipose stromal	99.11	99.46	559	559	559	0	0
100526694	MSANTD3-TMEFF1	NP_001185741.1	JAA05308.1	MSANTD3-TMEFF1	MSANTD3-TMEFF1 readthrough	adipose stromal	99.78	100.00	454	454	454	0	0
100526737	RBM14-RBM4	NP_001185775.1	JAA08688.1	RBM14-RBM4	RBM14-RBM4 readthrough	adipose stromal	100.00	100.00	118	118	118	0	0
57636	ARHGAP23	NP_001186346.1	JAA07744.1	ARHGAP23	Rho GTPase activating protein 23	adipose stromal	99.73	99.80	1491	1491	1491	0	0
5959	RDH5	NP_001186700.1	JAA02065.1	RDH5	retinol dehydrogenase 5 (11-cis/9-cis)	adipose stromal	99.37	99.69	318	318	318	0	0
145553	MDP1	NP_001186750.1	JAA00966.1	MDP1	magnesium-dependent phosphatase 1	adipose stromal	99.15	99.15	118	129	122	0	0
100529063	BCL2L2-PABPN1	NP_001186793.1	JAA21859.1	BCL2L2-PABPN1	BCL2L2-PABPN1 readthrough	smooth vascular	100.00	100.00	333	333	333	0	0
3276	PRMT1	NP_001193971.1	JAA34080.1	PRMT1	protein arginine methyltransferase 1	skeletal muscle	100.00	100.00	285	285	285	0	0
839	CASP6	NP_001217.2	JAA01377.1	CASP6	caspase 6, apoptosis-related cysteine peptidase	adipose stromal	99.66	99.66	293	293	293	0	0
100289561	LOC100289561	NP_001229642.1	JAA11259.1	LOC100289561	similar to hCG1989144	adipose stromal	99.02	99.02	102	102	102	0	0
958	CD40	NP_001241.1	JAA13610.1	CD40	CD40 molecule, TNF receptor superfamily member 5	smooth vascular	99.64	99.64	277	277	277	0	0
100861412	FSBP	NP_001243070.1	JAA38142.1	FSBP	fibrinogen silencer binding protein	skeletal muscle	99.67	99.67	299	299	299	0	0
100885848	PTGES3L	NP_001248359.1	JAA24173.1	PTGES3L	prostaglandin E synthase 3 (cytosolic)-like	skin	100.00	100.00	199	199	199	0	0
23432	GPR161	NP_001254540.1	JAA03363.1	GPR161	G protein-coupled receptor 161	adipose stromal	99.81	99.81	529	529	546	0	0
55626	AMBRA1	NP_001254711.1	JAA29653.1	MAP7D3	MAP7 domain containing 3	skin	59.09	65.15	66	69	1301	2	7
4192	MDK	NP_001257480.1	JAA00526.1	MDK	midkine (neurite growth-promoting factor 2)	adipose stromal	100.00	100.00	143	143	143	0	0
51319	RSRC1	NP_001258767.1	JAA06447.1	RSRC1	arginine/serine-rich coiled-coil 1	adipose stromal	100.00	100.00	334	334	334	0	0
93621	MRFAP1	NP_001258982.1	JAA11283.1	MRFAP1	Morf4 family associated protein 1	adipose stromal	96.85	97.64	127	127	127	0	0
8996	NOL3	NP_001263241.1	JAA03083.1	NOL3	nucleolar protein 3 (apoptosis repressor with CARD domain)	adipose stromal	99.52	100.00	208	208	208	0	0
51105	PHF20L1	NP_001264125.1	JAA10725.1	PHF20L1	PHD finger protein 20-like 1	adipose stromal	99.65	99.65	285	285	991	0	0
1289	COL5A1	NP_001265003.1	JAA43950.1	COL5A1	collagen, type V, alpha 1	skeletal muscle	99.62	99.67	1841	1841	1838	1	3
7763	ZFAND5	NP_001265173.1	JAA11094.1	ZFAND5	zinc finger, AN1-type domain 5	adipose stromal	100.00	100.00	213	213	213	0	0
25906	ANAPC15	NP_001265414.1	JAA00715.1	ANAPC15	chromosome 11 open reading frame 51	adipose stromal	100.00	100.00	125	125	125	0	0
54892	NCAPG2	NP_001268861.1	JAA05518.1	NCAPG2	non-SMC condensin II complex, subunit G2	adipose stromal	99.56	99.74	1143	1143	1143	0	0
6594	SMARCA1	NP_001269803.1	JAA38977.1	SMARCA1	SWI/SNF related, matrix associated, actin dependent regulator of chromatin, subfamily a, member 1	skeletal muscle	100.00	100.00	1070	1070	1070	0	0
26147	PHF19	NP_001273769.1	JAA05048.1	PHF19	PHD finger protein 19	adipose stromal	100.00	100.00	580	580	599	0	0
1471	CST3	NP_001275543.1	JAA14881.1	CST3	cystatin C	smooth vascular	100.00	100.00	146	146	146	0	0
7869	SEMA3B	NP_001276989.1	JAA24191.1	SEMA3B	sema domain, immunoglobulin domain (Ig), short basic domain, secreted, (semaphorin) 3B	skin	99.07	99.20	749	749	749	0	0
147687	ZNF417	NP_001284663.1	JAA30025.1	ZNF417	zinc finger protein 417	skin	96.53	97.22	576	576	574	1	2
1975	EIF4B	NP_001287750.1	JAA06580.1	EIF4B	eukaryotic translation initiation factor 4B	adipose stromal	99.68	99.84	616	615	616	1	1
51072	MEMO1	NP_001288762.1	JAA01946.1	MEMO1	mediator of cell motility 1	adipose stromal	100.00	100.00	297	297	297	0	0
8497	PPFIA4	NP_001291261.1	JAA35633.1	PPFIA4	protein tyrosine phosphatase, receptor type, f polypeptide (PTPRF), interacting protein (liprin), alpha 4	skeletal muscle	99.57	99.71	692	692	1198	0	0
1397	CRIP2	NP_001303.1	JAA02801.1	CRIP2	cysteine-rich protein 2	adipose stromal	100.00	100.00	208	208	208	0	0
1654	DDX3X	NP_001347.3	JAA06473.1	DDX3X	DEAD (Asp-Glu-Ala-Asp) box polypeptide 3, X-linked	adipose stromal	99.85	99.85	662	662	662	0	0
1975	EIF4B	NP_001408.2	JAA06577.1	EIF4B	eukaryotic translation initiation factor 4B	adipose stromal	99.67	99.84	611	610	611	1	1
2000	ELF4	NP_001412.1	JAA05218.1	ELF4	E74-like factor 4 (ets domain transcription factor)	adipose stromal	99.25	99.25	663	663	663	0	0
2296	FOXC1	NP_001444.2	JAA14988.1	FOXC1	forkhead box C1	smooth vascular	94.05	95.14	555	547	553	5	10
3276	PRMT1	NP_001527.3	JAA09512.1	PRMT1	protein arginine methyltransferase 1	adipose stromal	100.00	100.00	371	371	371	0	0
3434	IFIT1	NP_001539.3	JAA03418.1	IFIT1	interferon-induced protein with tetratricopeptide repeats 1	adipose stromal	98.33	99.58	478	478	478	0	0
59	ACTA2	NP_001604.1	JAA13221.1	ACTA2	actin, alpha 2, smooth muscle, aorta	smooth vascular	97.55	98.37	368	418	377	0	0
529	ATP6V1E1	NP_001687.1	JAA03803.1	ATP6V1E1	ATPase, H+ transporting, lysosomal 31kDa, V1 subunit E1	adipose stromal	100.00	100.00	226	226	226	0	0
1122	CHML	NP_001812.2	JAA03875.1	CHML	choroideremia-like (Rab escort protein 2)	adipose stromal	99.24	99.39	656	656	656	0	0
1212	CLTB	NP_001825.1	JAA01655.1	CLTB	clathrin, light chain B	adipose stromal	100.00	100.00	211	211	211	0	0
2026	ENO2	NP_001966.1	JAA44624.1	ENO2	enolase 2 (gamma, neuronal)	skeletal muscle	100.00	100.00	434	434	434	0	0
2065	ERBB3	NP_001973.2	JAA11072.1	ERBB3	v-erb-b2 erythroblastic leukemia viral oncogene homolog 3 (avian)	adipose stromal	99.85	99.93	1342	1342	1342	0	0
2782	GNB1	NP_002065.1	JAA20785.1	GNB1	guanine nucleotide binding protein (G protein), beta polypeptide 1	smooth vascular	100.00	100.00	340	340	340	0	0
2817	GPC1	NP_002072.2	JAA02382.1	GPC1	glypican 1	adipose stromal	99.28	99.46	558	558	558	0	0
3329	HSPD1	NP_002147.2	JAA09613.1	HSPD1	heat shock 60kDa protein 1 (chaperonin)	adipose stromal	99.83	100.00	573	573	573	0	0
3563	IL3RA	NP_002174.1	JAA03969.1	IL3RA	interleukin 3 receptor, alpha (low affinity)	adipose stromal	97.51	98.89	361	378	378	0	0
3778	KCNMA1	NP_002238.2	JAA07387.1	KCNMA1	potassium large conductance calcium-activated channel, subfamily M, alpha member 1	adipose stromal	99.91	99.91	1156	1176	1178	1	1
3920	LAMP2	NP_002285.1	JAA10995.1	LAMP2	lysosomal-associated membrane protein 2	adipose stromal	99.27	100.00	410	410	410	0	0
4017	LOXL2	NP_002309.1	JAA42200.1	LOXL2	lysyl oxidase-like 2	skeletal muscle	98.97	99.10	780	780	774	1	6
4247	MGAT2	NP_002399.1	JAA04713.1	MGAT2	mannosyl (alpha-1,6-)-glycoprotein beta-1,2-N-acetylglucosaminyltransferase	adipose stromal	99.33	99.78	447	447	447	0	0
4478	MSN	NP_002435.1	JAA11249.1	MSN	moesin	adipose stromal	99.83	99.83	577	577	577	0	0
4931	NVL	NP_002524.2	JAA08624.1	NVL	nuclear VCP-like	adipose stromal	99.77	99.77	856	856	856	0	0
4943	TBC1D25	NP_002527.1	JAA01256.1	TBC1D25	TBC1 domain family, member 25	adipose stromal	99.42	99.56	688	688	688	0	0
5159	PDGFRB	NP_002600.1	JAA10654.1	PDGFRB	platelet-derived growth factor receptor, beta polypeptide	adipose stromal	99.55	99.73	1106	1106	1106	0	0
5600	MAPK11	NP_002742.3	JAA00736.1	MAPK11	mitogen-activated protein kinase 11	adipose stromal	100.00	100.00	364	364	364	0	0
5757	PTMA	NP_002814.3	JAA09726.1	PTMA	prothymosin, alpha	adipose stromal	99.09	99.09	110	110	110	0	0
5834	PYGB	NP_002853.2	JAA21467.1	PYGB	phosphorylase, glycogen; brain	smooth vascular	98.58	99.53	843	843	843	0	0
5880	RAC2	NP_002863.1	JAA00594.1	RAC2	ras-related C3 botulinum toxin substrate 2 (rho family, small GTP binding protein Rac2)	adipose stromal	99.48	99.48	192	192	192	0	0
6182	MRPL12	NP_002940.2	JAA01266.1	MRPL12	mitochondrial ribosomal protein L12	adipose stromal	99.49	99.49	198	198	198	0	0
6392	SDHD	NP_002993.1	JAA04629.1	SDHD	succinate dehydrogenase complex, subunit D, integral membrane protein	adipose stromal	98.74	100.00	159	159	159	0	0
6548	SLC9A1	NP_003038.2	JAA02031.1	SLC9A1	solute carrier family 9 (sodium/hydrogen exchanger), member 1	adipose stromal	99.75	99.75	815	815	815	0	0
6584	SLC22A5	NP_003051.1	JAA08545.1	SLC22A5	solute carrier family 22 (organic cation/carnitine transporter), member 5	adipose stromal	99.46	99.82	557	557	557	0	0
6594	SMARCA1	NP_003060.2	JAA08184.1	SMARCA1	SWI/SNF related, matrix associated, actin dependent regulator of chromatin, subfamily a, member 1	adipose stromal	100.00	100.00	1054	1054	1054	0	0
6775	STAT4	NP_003142.1	JAA00707.1	STAT4	signal transducer and activator of transcription 4	adipose stromal	100.00	100.00	748	748	748	0	0
6880	TAF9	NP_003178.1	JAA06181.1	TAF9	TAF9 RNA polymerase II, TATA box binding protein (TBP)-associated factor, 32kDa	adipose stromal	99.20	99.60	249	263	264	0	0
6996	TDG	NP_003202.3	JAA02161.1	TDG	thymine-DNA glycosylase	adipose stromal	99.27	99.76	410	410	410	0	0
7058	THBS2	NP_003238.2	JAA18640.1	THBS2	thrombospondin 2	smooth vascular	99.66	99.91	1172	1172	1172	0	0
7408	VASP	NP_003361.1	JAA09692.1	VASP	vasodilator-stimulated phosphoprotein	adipose stromal	99.21	99.47	380	380	380	0	0
7534	YWHAZ	NP_003397.1	JAA00464.1	YWHAZ	3-monooxygenase/tryptophan tyrosine 5-monooxygenase	adipose stromal	100.00	100.00	245	245	245	0	0
8317	CDC7	NP_003494.1	JAA08329.1	CDC7	cell division cycle 7 homolog	adipose stromal	99.30	99.65	574	574	574	0	0
8408	ULK1	NP_003556.1	JAA17671.1	ULK1	unc-51-like kinase 1	smooth vascular	99.52	99.71	1050	1050	1050	0	0
8476	CDC42BPA	NP_003598.2	JAA08865.1	CDC42BPA	CDC42 binding protein kinase alpha (DMPK-like)	adipose stromal	99.77	99.83	1719	1719	1719	0	0
8629	JRK	NP_003715.3	JAA03929.1	JRK	jerky homolog	adipose stromal	98.42	98.77	568	568	568	0	0
8690	JRKL	NP_003763.2	JAA07731.1	JRKL	jerky homolog-like	adipose stromal	99.81	99.81	524	524	524	0	0
8726	EED	NP_003788.2	JAA02438.1	EED	embryonic ectoderm development	adipose stromal	100.00	100.00	441	441	441	0	0
8744	TNFSF9	NP_003802.1	JAA32029.1	TNFSF9	tumor necrosis factor (ligand) superfamily, member 9	skin	98.43	99.21	254	254	254	0	0
8771	TNFRSF6B	NP_003814.1	JAA21124.1	TNFRSF6B	tumor necrosis factor receptor superfamily, member 6b, decoy	smooth vascular	97.33	97.33	300	300	300	0	0
8801	SUCLG2	NP_003839.2	JAA16856.1	SUCLG2	succinate-CoA ligase, GDP-forming, beta subunit	smooth vascular	99.54	99.77	432	432	432	0	0
9173	IL1RL1	NP_003847.2	JAA13147.1	IL1RL1	interleukin 1 receptor-like 1	smooth vascular	98.78	98.78	328	328	328	0	0
6767	ST13	NP_003923.2	JAA05024.1	ST13	suppression of tumorigenicity 13 (colon carcinoma) (Hsp70 interacting protein)	adipose stromal	100.00	100.00	369	369	369	0	0
1756	DMD	NP_004012.1	JAA03380.1	DMD	dystrophin	adipose stromal	99.84	99.84	629	635	1243	0	0
726	CAPN5	NP_004046.2	JAA06941.1	CAPN5	calpain 5	adipose stromal	99.69	99.84	640	640	640	0	0
1431	CS	NP_004068.2	JAA09022.1	CS	citrate synthase	adipose stromal	99.79	99.79	466	466	466	0	0
6720	SREBF1	NP_004167.3	JAA05220.1	SREBF1	sterol regulatory element binding transcription factor 1	adipose stromal	99.39	99.74	1147	1147	1147	0	0
9401	RECQL4	NP_004251.3	JAA37263.1	RECQL4	RecQ protein-like 4	skeletal muscle	98.18	99.17	1208	1208	1208	0	0
9435	CHST2	NP_004258.2	JAA00890.1	CHST2	carbohydrate (N-acetylglucosamine-6-O) sulfotransferase 2	adipose stromal	100.00	100.00	530	530	530	0	0
22	ABCB7	NP_004290.2	JAA01921.1	ABCB7	ATP-binding cassette, sub-family B (MDR/TAP), member 7	adipose stromal	99.87	100.00	753	753	753	0	0
1047	CLGN	NP_004353.1	JAA03315.1	CLGN	calmegin	adipose stromal	99.51	99.67	610	610	610	0	0
1265	CNN2	NP_004359.1	JAA13388.1	CNN2	calponin 2	smooth vascular	100.00	100.00	309	309	309	0	0
1844	DUSP2	NP_004409.1	JAA17118.1	DUSP2	dual specificity phosphatase 2	smooth vascular	99.04	99.36	314	314	314	0	0
3431	SP110	NP_004501.3	JAA03074.1	SP110	SP110 nuclear body protein	adipose stromal	98.72	99.09	549	549	549	0	0
5883	RAD9A	NP_004575.1	JAA10944.1	RAD9A	RAD9 homolog A	adipose stromal	100.00	100.00	391	391	391	0	0
6197	RPS6KA3	NP_004577.1	JAA44039.1	RPS6KA3	ribosomal protein S6 kinase, 90kDa, polypeptide 3	skeletal muscle	100.00	100.00	740	740	740	0	0
6611	SMS	NP_004586.2	JAA01813.1	SMS	spermine synthase	adipose stromal	100.00	100.00	366	366	366	0	0
6810	STX4	NP_004595.2	JAA01025.1	STX4	syntaxin 4	adipose stromal	100.00	100.00	297	297	297	0	0
6872	TAF1	NP_004597.2	JAA02469.1	TAF1	TAF1 RNA polymerase II, TATA box binding protein (TBP)-associated factor, 250kDa	adipose stromal	99.74	99.95	1893	1893	1893	0	0
9112	MTA1	NP_004680.2	JAA08098.1	MTA1	metastasis associated 1	adipose stromal	99.30	99.72	715	715	715	0	0
9184	BUB3	NP_004716.1	JAA09096.1	BUB3	budding uninhibited by benzimidazoles 3 homolog	adipose stromal	100.00	100.00	328	328	328	0	0
9522	SCAMP1	NP_004857.4	JAA11303.1	SCAMP1	secretory carrier membrane protein 1	adipose stromal	99.70	99.70	338	338	338	0	0
9554	SEC22B	NP_004883.3	JAA19010.1	SEC22B	SEC22 vesicle trafficking protein homolog B (gene/pseudogene)	smooth vascular	100.00	100.00	215	215	215	0	0
9577	BRE	NP_004890.2	JAA02747.1	BRE	brain and reproductive organ-expressed (TNFRSF1A modulator)	adipose stromal	100.00	100.00	415	415	415	0	0
9584	RBM39	NP_004893.1	JAA06593.1	RBM39	RNA binding motif protein 39	adipose stromal	100.00	100.00	524	524	524	0	0
9592	IER2	NP_004898.2	JAA06855.1	IER2	immediate early response 2	adipose stromal	99.55	99.55	223	223	223	0	0
5130	PCYT1A	NP_005008.2	JAA02371.1	PCYT1A	phosphate cytidylyltransferase 1, choline, alpha	adipose stromal	99.73	99.73	367	367	367	0	0
5393	EXOSC9	NP_005024.2	JAA20523.1	EXOSC9	exosome component 9	smooth vascular	99.54	99.77	439	439	439	0	0
5822	PWP2	NP_005040.2	JAA07639.1	PWP2	PWP2 periodic tryptophan protein homolog	adipose stromal	99.78	99.89	919	919	919	0	0
8227	AKAP17A	NP_005079.2	JAA01658.1	AKAP17A	A kinase (PRKA) anchor protein 17A	adipose stromal	98.56	98.85	695	695	695	0	0
2017	CTTN	NP_005222.2	JAA07697.1	CTTN	cortactin	adipose stromal	99.64	99.82	550	550	550	0	0
2828	GPR4	NP_005273.1	JAA34729.1	GPR4	G protein-coupled receptor 4	skeletal muscle	100.00	100.00	362	362	362	0	0
10049	DNAJB6	NP_005485.1	JAA01969.1	DNAJB6	DnaJ (Hsp40) homolog, subfamily B, member 6	adipose stromal	100.00	100.00	241	241	241	0	0
3297	HSF1	NP_005517.1	JAA06554.1	HSF1	heat shock transcription factor 1	adipose stromal	99.24	99.43	529	529	529	0	0
5928	RBBP4	NP_005601.1	JAA09972.1	RBBP4	retinoblastoma binding protein 4	adipose stromal	100.00	100.00	425	425	425	0	0
7844	RNF103	NP_005658.1	JAA06124.1	RNF103	ring finger protein 103	adipose stromal	99.27	99.42	685	685	685	0	0
7993	UBXN8	NP_005662.1	JAA02270.1	UBXN8	UBX domain protein 8	adipose stromal	100.00	100.00	270	270	270	0	0
10057	ABCC5	NP_005679.2	JAA03279.1	ABCC5	ATP-binding cassette, sub-family C (CFTR/MRP), member 5	adipose stromal	99.93	99.93	1437	1437	1437	0	0
10188	TNK2	NP_005772.3	JAA09519.1	TNK2	tyrosine kinase, non-receptor, 2	adipose stromal	99.42	99.52	1040	1040	1038	1	2
10195	ALG3	NP_005778.1	JAA05687.1	ALG3	asparagine-linked glycosylation 3, alpha-1,3- mannosyltransferase homolog	adipose stromal	99.09	99.54	438	438	438	0	0
4090	SMAD5	NP_005894.3	JAA10655.1	SMAD5	SMAD family member 5	adipose stromal	100.00	100.00	465	465	465	0	0
7466	WFS1	NP_005996.2	JAA05569.1	WFS1	Wolfram syndrome 1 (wolframin)	adipose stromal	99.33	99.55	890	890	890	0	0
10418	SPON1	NP_006099.2	JAA08410.1	SPON1	spondin 1, extracellular matrix protein	adipose stromal	99.75	100.00	807	807	807	0	0
3423	IDS	NP_006114.1	JAA03848.1	IDS	iduronate 2-sulfatase	adipose stromal	99.42	99.42	343	343	343	0	0
4738	NEDD8	NP_006147.1	JAA18592.1	NEDD8	neural precursor cell expressed, developmentally down-regulated 8	smooth vascular	100.00	100.00	81	81	81	0	0
4801	NFYB	NP_006157.1	JAA03035.1	NFYB	nuclear transcription factor Y, beta	adipose stromal	100.00	100.00	207	207	207	0	0
5426	POLE	NP_006222.2	JAA27824.1	POLE	polymerase (DNA directed), epsilon	skin	99.61	99.74	2285	2286	2286	0	0
5437	POLR2H	NP_006223.2	JAA03248.1	POLR2H	polymerase (RNA) II (DNA directed) polypeptide H	adipose stromal	100.00	100.00	150	150	150	0	0
10434	LYPLA1	NP_006321.1	JAA02995.1	LYPLA1	lysophospholipase I	adipose stromal	99.13	99.57	230	230	230	0	0
10436	EMG1	NP_006322.4	JAA10597.1	EMG1	EMG1 nucleolar protein homolog	adipose stromal	99.18	99.18	244	244	244	0	0
10549	PRDX4	NP_006397.1	JAA42130.1	PRDX4	peroxiredoxin 4	skeletal muscle	99.63	99.63	271	271	271	0	0
10573	MRPL28	NP_006419.2	JAA01862.1	MRPL28	mitochondrial ribosomal protein L28	adipose stromal	99.22	99.22	256	256	256	0	0
10658	CELF1	NP_006551.1	JAA08664.1	CELF1	CUGBP, Elav-like family member 1	adipose stromal	100.00	100.00	482	482	482	0	0
10682	EBP	NP_006570.1	JAA05128.1	EBP	emopamil binding protein (sterol isomerase)	adipose stromal	99.13	99.57	230	230	230	0	0
10694	CCT8	NP_006576.2	JAA10716.1	CCT8	chaperonin containing TCP1, subunit 8 (theta)	adipose stromal	99.45	99.64	548	548	548	0	0
10813	UTP14A	NP_006640.2	JAA32836.1	UTP14C	UTP14, U3 small nucleolar ribonucleoprotein, homolog C	skin	98.43	99.09	766	767	771	0	0
10920	COPS8	NP_006701.1	JAA02757.1	COPS8	COP9 constitutive photomorphogenic homolog subunit 8	adipose stromal	100.00	100.00	209	209	209	0	0
2354	FOSB	NP_006723.2	JAA17267.1	FOSB	FBJ murine osteosarcoma viral oncogene homolog B	smooth vascular	100.00	100.00	338	338	338	0	0
10959	TMED2	NP_006806.1	JAA09463.1	TMED2	transmembrane emp24 domain trafficking protein 2	adipose stromal	98.01	99.00	201	201	201	0	0
10978	CLP1	NP_006822.1	JAA04415.1	CLP1	CLP1, cleavage and polyadenylation factor I subunit, homolog	adipose stromal	100.00	100.00	425	425	425	0	0
11033	ADAP1	NP_006860.1	JAA04505.1	ADAP1	ArfGAP with dual PH domains 1	adipose stromal	100.00	100.00	374	374	374	0	0
6120	RPE	NP_008847.1	JAA13962.1	RPE	ribulose-5-phosphate-3-epimerase	smooth vascular	100.00	100.00	178	178	178	0	0
6731	SRP72	NP_008878.3	JAA21875.1	SRP72	signal recognition particle 72kDa	smooth vascular	100.00	100.00	671	671	671	0	0
10168	ZNF197	NP_008922.1	JAA09821.1	ZNF197	zinc finger protein 197	adipose stromal	99.42	99.61	1029	1029	1029	0	0
11118	BTN3A2	NP_008978.2	JAA41095.1	BTN3A2	butyrophilin, subfamily 3, member A2	skeletal muscle	94.61	95.81	334	325	334	1	9
11142	PKIG	NP_008997.1	JAA10679.1	PKIG	protein kinase (cAMP-dependent, catalytic) inhibitor gamma	adipose stromal	100.00	100.00	76	76	76	0	0
10762	NUP50	NP_009103.2	JAA07114.1	NUP50	nucleoporin 50kDa	adipose stromal	98.72	99.36	468	468	468	0	0
11230	PRAF2	NP_009144.1	JAA22938.1	PRAF2	PRA1 domain family, member 2	skin	100.00	100.00	178	178	178	0	0
11248	NXPH3	NP_009156.2	JAA02389.1	NXPH3	neurexophilin 3	adipose stromal	100.00	100.00	252	252	252	0	0
11267	SNF8	NP_009172.2	JAA22312.1	SNF8	SNF8, ESCRT-II complex subunit, homolog	skin	99.61	99.61	258	258	258	0	0
11319	ECD	NP_009196.1	JAA00934.1	ECD	ecdysoneless homolog	adipose stromal	99.22	99.84	644	644	644	0	0
8226	HDHD1	NP_036212.3	JAA10253.1	HDHD1	haloacid dehalogenase-like hydrolase domain containing 1	adipose stromal	99.12	100.00	228	228	228	0	0
25821	MTO1	NP_036255.2	JAA01151.1	MTO1	mitochondrial translation optimization 1 homolog	adipose stromal	99.42	99.86	692	692	692	0	0
23410	SIRT3	NP_036371.1	JAA13248.1	SIRT3	sirtuin 3	smooth vascular	98.50	99.25	399	399	399	0	0
23433	RHOQ	NP_036381.2	JAA02685.1	RHOQ	ras homolog gene family, member Q	adipose stromal	100.00	100.00	205	205	205	0	0
24140	FTSJ1	NP_036412.1	JAA08376.1	FTSJ1	FtsJ homolog 1	adipose stromal	100.00	100.00	329	329	329	0	0
3751	KCND2	NP_036413.1	JAA03942.1	KCND2	potassium voltage-gated channel, Shal-related subfamily, member 2	adipose stromal	100.00	100.00	630	630	630	0	0
23654	PLXNB2	NP_036533.2	JAA14732.1	PLXNB2	plexin B2	smooth vascular	99.62	99.67	1838	1838	1838	0	0
25828	TXN2	NP_036605.2	JAA09485.1	TXN2	thioredoxin 2	adipose stromal	100.00	100.00	166	166	166	0	0
23559	WBP1	NP_036609.1	JAA01748.1	WBP1	WW domain binding protein 1	adipose stromal	97.77	98.88	269	269	269	0	0
27166	PRELID1	NP_037369.1	JAA06083.1	PRELID1	PRELI domain containing 1	adipose stromal	99.54	100.00	219	219	219	0	0
28227	PPP2R3B	NP_037371.2	JAA20317.1	PPP2R3B	protein phosphatase 2, regulatory subunit B'', beta	smooth vascular	98.61	99.13	575	575	575	0	0
27344	PCSK1N	NP_037403.1	JAA01435.1	PCSK1N	proprotein convertase subtilisin/kexin type 1 inhibitor	adipose stromal	100.00	100.00	260	260	260	0	0
29894	CPSF1	NP_037423.2	JAA37195.1	CPSF1	cleavage and polyadenylation specific factor 1, 160kDa	skeletal muscle	99.79	99.86	1443	1442	1443	1	1
26088	GGA1	NP_037497.1	JAA10140.1	GGA1	golgi-associated, gamma adaptin ear containing, ARF binding protein 1	adipose stromal	99.37	99.84	639	639	639	0	0
3920	LAMP2	NP_054701.1	JAA10994.1	LAMP2	lysosomal-associated membrane protein 2	adipose stromal	99.27	100.00	410	410	410	0	0
29082	CHMP4A	NP_054888.2	JAA03574.1	CHMP4A	chromatin modifying protein 4A	adipose stromal	99.62	99.62	265	265	265	0	0
10944	C11orf58	NP_055082.1	JAA09429.1	C11orf58	chromosome 11 open reading frame 58	adipose stromal	100.00	100.00	183	183	183	0	0
23420	NOMO1	NP_055102.3	JAA44437.1	NOMO1	NODAL modulator 1	skeletal muscle	99.35	99.84	1222	1237	1222	0	0
23475	QPRT	NP_055113.2	JAA05453.1	QPRT	quinolinate phosphoribosyltransferase	adipose stromal	99.33	99.33	297	299	297	0	0
26286	ARFGAP3	NP_055385.3	JAA05571.1	ARFGAP3	ADP-ribosylation factor GTPase activating protein 3	adipose stromal	98.64	98.84	516	516	516	0	0
8916	HERC3	NP_055421.1	JAA03180.1	HERC3	hect domain and RLD 3	adipose stromal	100.00	100.00	1050	1050	1050	0	0
9685	CLINT1	NP_055481.1	JAA04227.1	CLINT1	clathrin interactor 1	adipose stromal	100.00	100.00	625	625	625	0	0
9798	IST1	NP_055576.2	JAA09330.1	IST1	KIAA0174	adipose stromal	97.50	97.78	360	357	360	2	3
9849	ZNF518A	NP_055618.2	JAA08420.1	ZNF518A	zinc finger protein 518A	adipose stromal	98.79	98.99	1484	1484	1483	1	1
9871	SEC24D	NP_055637.2	JAA09328.1	SEC24D	SEC24 family, member D	adipose stromal	99.81	99.90	1032	1032	1032	0	0
8476	CDC42BPA	NP_055641.3	JAA08864.1	CDC42BPA	CDC42 binding protein kinase alpha (DMPK-like)	adipose stromal	99.82	99.88	1638	1638	1638	0	0
9919	SEC16A	NP_055681.1	JAA02091.1	SEC16A	SEC16 homolog A	adipose stromal	98.26	98.85	2352	2352	2357	1	1
9924	PAN2	NP_055686.3	JAA06809.1	PAN2	PAN2 poly(A) specific ribonuclease subunit homolog	adipose stromal	100.00	100.00	1198	1198	1198	0	0
9936	CD302	NP_055695.2	JAA05136.1	CD302	CD302 molecule	adipose stromal	99.14	100.00	232	232	232	0	0
23005	MAPKBP1	NP_055809.2	JAA31803.1	MAPKBP1	mitogen-activated protein kinase binding protein 1	skin	99.54	99.67	1508	1508	1508	0	0
23061	TBC1D9B	NP_055858.2	JAA20350.1	TBC1D9B	TBC1 domain family, member 9B (with GRAM domain)	smooth vascular	99.35	99.59	1233	1233	1233	0	0
23141	ANKLE2	NP_055929.1	JAA10822.1	ANKLE2	ankyrin repeat and LEM domain containing 2	adipose stromal	98.08	98.61	938	938	938	0	0
23171	GPD1L	NP_055956.1	JAA04913.1	GPD1L	glycerol-3-phosphate dehydrogenase 1-like	adipose stromal	100.00	100.00	351	351	351	0	0
23268	DNMBP	NP_056036.1	JAA10857.1	DNMBP	dynamin binding protein	adipose stromal	99.30	99.62	1577	1577	1577	0	0
23313	KIAA0930	NP_056079.1	JAA08371.1	KIAA0930	KIAA0930	adipose stromal	99.51	99.76	409	409	409	0	0
23324	MAN2B2	NP_056089.1	JAA08034.1	MAN2B2	mannosidase, alpha, class 2B, member 2	adipose stromal	98.71	99.31	1009	1009	1009	0	0
25864	ABHD14A	NP_056222.2	JAA15503.1	ABHD14A	abhydrolase domain containing 14A	smooth vascular	98.15	98.52	271	271	271	0	0
26043	UBXN7	NP_056377.1	JAA07834.1	UBXN7	UBX domain protein 7	adipose stromal	100.00	100.00	489	489	489	0	0
26130	GAPVD1	NP_056450.2	JAA18260.1	GAPVD1	GTPase activating protein and VPS9 domains 1	smooth vascular	100.00	100.00	1487	1487	1487	0	0
27238	GPKOW	NP_056513.2	JAA08975.1	GPKOW	G patch domain and KOW motifs	adipose stromal	98.74	100.00	476	476	476	0	0
51368	TEX264	NP_057010.1	JAA09238.1	TEX264	testis expressed 264	adipose stromal	98.40	99.36	313	313	313	0	0
51096	UTP18	NP_057085.2	JAA00706.1	UTP18	UTP18, small subunit (SSU) processome component, homolog	adipose stromal	99.82	100.00	556	556	556	0	0
51105	PHF20L1	NP_057102.4	JAA10726.1	PHF20L1	PHD finger protein 20-like 1	adipose stromal	99.61	99.71	1017	1017	1017	0	0
51652	CHMP3	NP_057163.1	JAA02224.1	CHMP3	vacuolar protein sorting 24 homolog	adipose stromal	99.55	100.00	222	222	222	0	0
51121	RPL26L1	NP_057177.1	JAA08301.1	RPL26L1	ribosomal protein L26-like 1	adipose stromal	100.00	100.00	145	145	145	0	0
51673	TPPP3	NP_057224.2	JAA01081.1	TPPP3	tubulin polymerization-promoting protein family member 3	adipose stromal	99.43	100.00	176	176	176	0	0
51150	SDF4	NP_057260.2	JAA18270.1	SDF4	stromal cell derived factor 4	smooth vascular	99.45	99.72	362	362	362	0	0
10766	TOB2	NP_057356.1	JAA09256.1	TOB2	transducer of ERBB2, 2	adipose stromal	99.71	99.71	344	344	344	0	0
102157402	AK6	NP_057367.1	JAA06183.1	TAF9	TAF9 RNA polymerase II, TATA box binding protein (TBP)-associated factor, 32kDa	adipose stromal	100.00	100.00	172	172	172	0	0
51503	CWC15	NP_057487.2	JAA03000.1	CWC15	CWC15 spliceosome-associated protein homolog	adipose stromal	100.00	100.00	229	229	229	0	0
51290	ERGIC2	NP_057654.2	JAA17578.1	ERGIC2	ERGIC and golgi 2	smooth vascular	99.20	99.73	377	377	377	0	0
51560	RAB6B	NP_057661.3	JAA00551.1	RAB6B	RAB6B, member RAS oncogene family	adipose stromal	100.00	100.00	208	208	208	0	0
53407	STX18	NP_058626.1	JAA00536.1	STX18	syntaxin 18	adipose stromal	99.70	99.70	335	335	335	0	0
55609	ZNF280C	NP_060136.1	JAA04777.1	ZNF280C	zinc finger protein 280C	adipose stromal	97.42	98.10	737	737	737	0	0
55612	FERMT1	NP_060141.3	JAA19264.1	FERMT1	fermitin family member 1	smooth vascular	99.56	99.85	677	677	677	0	0
54841	BIVM	NP_060163.2	JAA09310.1	BIVM	basic, immunoglobulin-like variable motif containing	adipose stromal	99.20	99.60	503	503	503	0	0
55616	ASAP3	NP_060177.2	JAA01687.1	ASAP3	ArfGAP with SH3 domain, ankyrin repeat and PH domain 3	adipose stromal	99.78	99.78	903	903	903	0	0
55627	SMPD4	NP_060221.2	JAA07592.1	SMPD4	sphingomyelin phosphodiesterase 4, neutral membrane (neutral sphingomyelinase-3)	adipose stromal	99.40	99.40	837	837	837	0	0
54838	WBP1L	NP_060257.4	JAA02778.1	WBP1L	chromosome 10 open reading frame 26	adipose stromal	98.83	99.12	342	342	342	0	0
55650	PIGV	NP_060307.2	JAA07565.1	PIGV	phosphatidylinositol glycan anchor biosynthesis, class V	adipose stromal	99.59	99.59	493	493	493	0	0
54973	CPSF3L	NP_060341.2	JAA00613.1	CPSF3L	cleavage and polyadenylation specific factor 3-like	adipose stromal	99.83	100.00	600	600	600	0	0
54991	C1orf159	NP_060361.4	JAA15356.1	C1orf159	chromosome 1 open reading frame 159	smooth vascular	96.97	97.98	198	198	198	0	0
55627	SMPD4	NP_060421.2	JAA07590.1	SMPD4	sphingomyelin phosphodiesterase 4, neutral membrane (neutral sphingomyelinase-3)	adipose stromal	99.42	99.42	866	866	866	0	0
55112	WDR60	NP_060521.4	JAA10773.1	WDR60	WD repeat domain 60	adipose stromal	98.50	99.34	1066	1066	1066	0	0
54663	WDR74	NP_060563.2	JAA02988.1	WDR74	WD repeat domain 74	adipose stromal	98.70	98.96	385	385	385	0	0
55174	INTS10	NP_060612.2	JAA00891.1	INTS10	integrator complex subunit 10	adipose stromal	99.86	99.86	710	710	710	0	0
55344	PLCXD1	NP_060860.1	JAA04479.1	PLCXD1	phosphatidylinositol-specific phospholipase C, X domain containing 1	adipose stromal	99.69	100.00	323	323	323	0	0
55802	DCP1A	NP_060873.4	JAA02661.1	DCP1A	DCP1 decapping enzyme homolog A	adipose stromal	99.66	99.83	582	582	582	0	0
55869	HDAC8	NP_060956.1	JAA04440.1	HDAC8	histone deacetylase 8	adipose stromal	100.00	100.00	377	415	377	0	0
55437	STRADB	NP_061041.2	JAA04966.1	STRADB	STE20-related kinase adaptor beta	adipose stromal	99.76	99.76	418	418	418	0	0
55502	HES6	NP_061115.2	JAA00642.1	HES6	hairy and enhancer of split 6	adipose stromal	97.77	99.11	224	224	224	0	0
56106	PCDHGA10	NP_061736.1	JAA09301.1	PCDHGA10	protocadherin gamma subfamily A, 10	adipose stromal	91.80	94.50	927	936	936	3	12
56101	PCDHGB5	NP_061748.1	JAA21031.1	PCDHGB5	protocadherin gamma subfamily B, 5	smooth vascular	98.35	98.79	908	921	923	1	2
56100	PCDHGB6	NP_061749.1	JAA31715.1	PCDHGB6	protocadherin gamma subfamily B, 6	skin	90.60	94.32	915	927	930	1	3
56099	PCDHGB7	NP_061750.1	JAA21029.1	PCDHGB7	protocadherin gamma subfamily B, 7	smooth vascular	92.45	94.53	914	925	929	2	4
54434	SSH1	NP_061857.3	JAA02534.1	SSH1	slingshot homolog 1	adipose stromal	98.10	98.48	1050	1050	1049	1	1
54472	TOLLIP	NP_061882.2	JAA06391.1	TOLLIP	toll interacting protein	adipose stromal	99.64	99.64	274	274	274	0	0
54477	PLEKHA5	NP_061885.2	JAA10086.1	PLEKHA5	pleckstrin homology domain containing, family A member 5	adipose stromal	99.37	99.55	1118	1118	1116	1	2
54521	WDR44	NP_061918.3	JAA04890.1	WDR44	WD repeat domain 44	adipose stromal	100.00	100.00	913	913	913	0	0
56548	CHST7	NP_063939.2	JAA01722.1	CHST7	carbohydrate (N-acetylglucosamine 6-O) sulfotransferase 7	adipose stromal	99.59	99.59	486	486	486	0	0
56850	GRIPAP1	NP_064522.3	JAA03401.1	GRIPAP1	GRIP1 associated protein 1	adipose stromal	99.76	100.00	841	841	841	0	0
57132	CHMP1B	NP_065145.2	JAA02949.1	CHMP1B	chromatin modifying protein 1B	adipose stromal	100.00	100.00	199	199	199	0	0
404734	ANKHD1-EIF4EBP3	NP_065741.3	JAA44226.1	ANKHD1-EIF4EBP3	ANKHD1-EIF4EBP3 readthrough	skeletal muscle	99.50	99.58	2617	2615	2617	1	2
57461	ISY1	NP_065752.1	JAA08995.1	ISY1	ISY1 splicing factor homolog	adipose stromal	99.65	99.65	285	285	285	0	0
114879	OSBPL5	NP_065947.1	JAA09117.1	OSBPL5	oxysterol binding protein-like 5	adipose stromal	98.63	99.09	879	879	879	0	0
57665	RDH14	NP_065956.1	JAA03388.1	RDH14	retinol dehydrogenase 14 (all-trans/9-cis/11-cis)	adipose stromal	100.00	100.00	336	336	336	0	0
57827	C6orf47	NP_067007.3	JAA04310.1	C6orf47	chromosome 6 open reading frame 47	adipose stromal	98.30	98.64	294	294	294	0	0
58497	PRUNE	NP_067045.1	JAA03971.1	PRUNE	prune homolog	adipose stromal	99.56	99.56	453	453	453	0	0
9724	UTP14C	NP_067677.4	JAA04490.1	UTP14C	UTP14, U3 small nucleolar ribonucleoprotein, homolog C	adipose stromal	98.96	99.48	766	766	766	0	0
2305	FOXM1	NP_068772.2	JAA02319.1	FOXM1	forkhead box M1	adipose stromal	98.56	99.08	763	763	763	0	0
7707	ZNF148	NP_068799.2	JAA15027.1	ZNF148	zinc finger protein 148	smooth vascular	100.00	100.00	794	794	794	0	0
3306	HSPA2	NP_068814.2	JAA20820.1	HSPA2	heat shock 70kDa protein 2	smooth vascular	100.00	100.00	615	640	639	0	0
6468	FBXW4	NP_071322.1	JAA09359.1	FBXW4	F-box and WD repeat domain containing 4	adipose stromal	100.00	100.00	412	412	412	0	0
63891	RNF123	NP_071347.2	JAA07349.1	RNF123	ring finger protein 123	adipose stromal	99.32	99.54	1314	1311	1314	1	3
63922	CHTF18	NP_071375.1	JAA21256.1	CHTF18	CTF18, chromosome transmission fidelity factor 18 homolog	smooth vascular	98.26	99.18	975	975	975	0	0
64146	PDF	NP_071736.1	JAA05151.1	PDF	peptide deformylase (mitochondrial)	adipose stromal	98.77	99.18	243	243	243	0	0
10896	OCLM	NP_071770.1	JAA29367.1	OCLM	oculomedin	skin	97.73	100.00	44	44	44	0	0
64748	LPPR2	NP_073574.2	JAA01814.1	LPPR2	lipid phosphate phosphatase-related protein type 2	adipose stromal	99.71	99.71	343	343	343	0	0
64756	ATPAF1	NP_073582.3	JAA04965.1	ATPAF1	ATP synthase mitochondrial F1 complex assembly factor 1	adipose stromal	99.15	99.43	351	351	351	0	0
64787	EPS8L2	NP_073609.2	JAA15442.1	EPS8L2	EPS8-like 2	smooth vascular	99.16	99.58	716	716	715	1	1
64840	PORCN	NP_073736.2	JAA01324.1	PORCN	porcupine homolog	adipose stromal	99.78	100.00	450	450	450	0	0
65988	ZNF747	NP_076420.1	JAA08367.1	ZNF747	zinc finger protein 747	adipose stromal	97.38	98.43	191	191	191	0	0
3218	HOXB8	NP_076921.1	JAA01118.1	HOXB8	homeobox B8	adipose stromal	100.00	100.00	243	243	243	0	0
79031	PDCL3	NP_076970.1	JAA20271.1	PDCL3	phosducin-like 3	smooth vascular	99.58	100.00	239	239	239	0	0
79050	NOC4L	NP_076983.1	JAA00611.1	NOC4L	nucleolar complex associated 4 homolog	adipose stromal	99.03	99.61	516	516	516	0	0
79134	TMEM185B	NP_077026.2	JAA01444.1	TMEM185B	transmembrane protein 185B (pseudogene)	adipose stromal	100.00	100.00	350	350	350	0	0
79180	EFHD2	NP_077305.2	JAA02178.1	EFHD2	EF-hand domain family, member D2	adipose stromal	100.00	100.00	240	240	240	0	0
79184	BRCC3	NP_077308.1	JAA04354.1	BRCC3	BRCA1/BRCA2-containing complex, subunit 3	adipose stromal	99.68	100.00	316	316	316	0	0
79587	CARS2	NP_078813.1	JAA11132.1	CARS2	cysteinyl-tRNA synthetase 2, mitochondrial (putative)	adipose stromal	98.23	99.29	564	564	564	0	0
79647	AKIRIN1	NP_078871.1	JAA09522.1	AKIRIN1	akirin 1	adipose stromal	100.00	100.00	192	192	192	0	0
79649	MAP7D3	NP_078873.2	JAA08758.1	MAP7D3	MAP7 domain containing 3	adipose stromal	98.74	99.20	876	876	876	0	0
79720	VPS37B	NP_078943.1	JAA01810.1	VPS37B	vacuolar protein sorting 37 homolog B	adipose stromal	99.65	99.65	285	285	285	0	0
54882	ANKHD1	NP_078944.2	JAA44225.1	ANKHD1	ankyrin repeat and KH domain containing 1	skeletal muscle	99.20	99.36	627	625	627	1	2
79751	SLC25A22	NP_078974.1	JAA01859.1	SLC25A22	solute carrier family 25 (mitochondrial carrier: glutamate), member 22	adipose stromal	99.38	99.38	323	323	323	0	0
80162	ATHL1	NP_079368.3	JAA08413.1	ATHL1	ATH1, acid trehalase-like 1	adipose stromal	98.78	99.46	737	737	737	0	0
80207	OPA3	NP_079412.1	JAA05956.1	OPA3	optic atrophy 3 (autosomal recessive, with chorea and spastic paraplegia)	adipose stromal	99.44	99.44	179	179	179	0	0
80235	PIGZ	NP_079439.2	JAA07480.1	PIGZ	phosphatidylinositol glycan anchor biosynthesis, class Z	adipose stromal	97.58	98.10	579	579	579	0	0
80776	B9D2	NP_085055.2	JAA02391.1	B9D2	B9 protein domain 2	adipose stromal	99.43	100.00	175	175	175	0	0
53637	S1PR5	NP_110387.1	JAA01783.1	S1PR5	sphingosine-1-phosphate receptor 5	adipose stromal	100.00	100.00	398	398	398	0	0
81544	GDPD5	NP_110419.5	JAA08625.1	GDPD5	glycerophosphodiester phosphodiesterase domain containing 5	adipose stromal	99.34	99.50	605	605	605	0	0
81846	SBF2	NP_112224.1	JAA04759.1	SBF2	SET binding factor 2	adipose stromal	99.41	99.78	1849	1849	1849	0	0
3190	HNRNPK	NP_112552.1	JAA37667.1	HNRNPK	heterogeneous nuclear ribonucleoprotein K	skeletal muscle	100.00	100.00	463	463	463	0	0
727800	RNF208	NP_112587.2	JAA23000.1	RNF208	ring finger protein 208	skin	100.00	100.00	261	261	261	0	0
30011	SH3KBP1	NP_114098.1	JAA09067.1	SH3KBP1	SH3-domain kinase binding protein 1	adipose stromal	99.85	99.85	665	665	665	0	0
83786	FRMD8	NP_114110.1	JAA08822.1	FRMD8	FERM domain containing 8	adipose stromal	99.57	99.57	464	464	464	0	0
83862	TMEM120A	NP_114131.1	JAA00598.1	TMEM120A	transmembrane protein 120A	adipose stromal	99.42	99.71	343	343	343	0	0
83892	KCTD10	NP_114160.1	JAA09486.1	KCTD10	potassium channel tetramerisation domain containing 10	adipose stromal	99.05	99.05	315	315	313	1	2
83940	TATDN1	NP_114415.1	JAA23535.1	TATDN1	TatD DNase domain containing 1	skin	99.33	99.33	297	297	297	0	0
9708	PCDHGA8	NP_114477.1	JAA42634.1	PCDHGA8	protocadherin gamma subfamily A, 8	skeletal muscle	92.93	95.43	919	934	932	1	2
10929	SRSF8	NP_115285.1	JAA10404.1	SRSF8	serine/arginine-rich splicing factor 8	adipose stromal	99.65	99.65	282	282	282	0	0
84062	DTNBP1	NP_115498.2	JAA01244.1	DTNBP1	dystrobrevin binding protein 1	adipose stromal	99.15	99.43	351	351	351	0	0
84166	NLRC5	NP_115582.4	JAA10223.1	NLRC5	NLR family, CARD domain containing 5	adipose stromal	98.82	99.41	1866	1866	1866	0	0
84277	DNAJC30	NP_115693.2	JAA08168.1	DNAJC30	DnaJ (Hsp40) homolog, subfamily C, member 30	adipose stromal	99.12	99.56	226	226	226	0	0
84286	TMEM175	NP_115702.1	JAA03034.1	TMEM175	transmembrane protein 175	adipose stromal	99.01	99.40	504	504	504	0	0
84548	TMEM185A	NP_115897.1	JAA10757.1	TMEM185A	transmembrane protein 185A	adipose stromal	100.00	100.00	350	350	350	0	0
84687	PPP1R9B	NP_115984.3	JAA27671.1	PPP1R9B	protein phosphatase 1, regulatory (inhibitor) subunit 9B	skin	99.76	99.88	817	817	817	0	0
57647	DHX37	NP_116045.2	JAA19860.1	DHX37	DEAH (Asp-Glu-Ala-His) box polypeptide 37	smooth vascular	98.53	98.88	1157	1153	1157	1	4
84875	PARP10	NP_116178.2	JAA04395.1	PARP10	poly (ADP-ribose) polymerase family, member 10	adipose stromal	98.05	98.44	1025	1025	1025	0	0
84988	PPP1R16A	NP_116291.1	JAA04589.1	PPP1R16A	protein phosphatase 1, regulatory (inhibitor) subunit 16A	adipose stromal	99.81	99.81	528	528	528	0	0
89122	TRIM4	NP_149082.1	JAA11129.1	TRIM4	tripartite motif containing 4	adipose stromal	99.79	100.00	474	474	474	0	0
91289	LMF2	NP_149977.2	JAA27736.1	LMF2	lipase maturation factor 2	skin	99.01	99.15	707	707	707	0	0
94274	PPP1R14A	NP_150281.1	JAA13098.1	PPP1R14A	protein phosphatase 1, regulatory (inhibitor) subunit 14A	smooth vascular	100.00	100.00	147	147	147	0	0
90135	BTBD6	NP_150374.2	JAA01332.1	BTBD6	BTB (POZ) domain containing 6	adipose stromal	100.00	100.00	485	485	485	0	0
91978	TPGS1	NP_277048.2	JAA33929.1	TPGS1	chromosome 19 open reading frame 20	skeletal muscle	99.66	99.66	290	290	290	0	0
90933	TRIM41	NP_291027.3	JAA17098.1	TRIM41	tripartite motif containing 41	smooth vascular	99.68	100.00	630	630	630	0	0
114569	MAL2	NP_443118.1	JAA19422.1	MAL2	mal, T-cell differentiation protein 2 (gene/pseudogene)	smooth vascular	98.86	99.43	176	176	176	0	0
90121	TSR2	NP_477511.1	JAA03443.1	TSR2	TSR2, 20S rRNA accumulation, homolog	adipose stromal	100.00	100.00	191	191	191	0	0
118424	UBE2J2	NP_477515.2	JAA00984.1	UBE2J2	ubiquitin-conjugating enzyme E2, J2	adipose stromal	99.23	100.00	259	259	259	0	0
10049	DNAJB6	NP_490647.1	JAA01968.1	DNAJB6	DnaJ (Hsp40) homolog, subfamily B, member 6	adipose stromal	99.39	99.39	326	326	326	0	0
90204	ZSWIM1	NP_542170.3	JAA03601.1	ZSWIM1	zinc finger, SWIM-type containing 1	adipose stromal	99.38	99.59	485	485	485	0	0
100132911	DPH3P1	NP_542788.1	JAA01991.1	DPH3P1	DPH3, KTI11 homolog pseudogene 1	adipose stromal	100.00	100.00	78	78	78	0	0
142678	MIB2	NP_543151.2	JAA32448.1	MIB2	mindbomb homolog 2	skin	99.44	99.53	1070	1070	1070	0	0
10072	DPP3	NP_569710.2	JAA06843.1	DPP3	dipeptidyl-peptidase 3	adipose stromal	99.32	99.86	737	737	737	0	0
116224	FAM122A	NP_612206.3	JAA03660.1	FAM122A	family with sequence similarity 122A	adipose stromal	100.00	100.00	287	287	287	0	0
92840	REEP6	NP_612402.1	JAA40550.1	REEP6	receptor accessory protein 6	skeletal muscle	100.00	100.00	184	184	184	0	0
92935	MARS2	NP_612404.1	JAA04289.1	MARS2	methionyl-tRNA synthetase 2, mitochondrial	adipose stromal	99.16	99.33	593	593	593	0	0
112970	KTI12	NP_612426.1	JAA01489.1	KTI12	KTI12 homolog, chromatin associated	adipose stromal	99.15	99.72	354	354	354	0	0
116412	ZNF837	NP_612475.1	JAA08302.1	ZNF837	zinc finger protein 837	adipose stromal	98.49	99.44	531	531	531	0	0
2017	CTTN	NP_612632.1	JAA07698.1	CTTN	cortactin	adipose stromal	99.61	99.81	513	513	513	0	0
124565	SLC38A10	NP_612637.1	JAA10762.1	SLC38A10	solute carrier family 38, member 10	adipose stromal	98.97	99.10	780	780	780	0	0
56160	NDNL2	NP_619649.1	JAA02367.1	NDNL2	necdin-like 2	adipose stromal	98.68	99.01	304	304	304	0	0
221955	DAGLB	NP_631918.3	JAA03393.1	DAGLB	diacylglycerol lipase, beta	adipose stromal	99.40	99.55	672	717	672	0	0
124936	CYB5D2	NP_653212.1	JAA14644.1	CYB5D2	cytochrome b5 domain containing 2	smooth vascular	98.86	99.24	264	264	264	0	0
151011	SEPT10	NP_653311.1	JAA07490.1	SEPT10	septin 10	adipose stromal	99.78	100.00	454	454	454	0	0
199746	U2AF1L4	NP_659424.2	JAA07553.1	U2AF1L4	U2 small nuclear RNA auxiliary factor 1-like 4	adipose stromal	97.52	98.02	202	202	202	0	0
64219	PJA1	NP_660095.1	JAA08253.1	PJA1	praja ring finger 1	adipose stromal	99.53	99.84	643	643	643	0	0
115209	OMA1	NP_660286.1	JAA06651.1	OMA1	OMA1 homolog, zinc metallopeptidase	adipose stromal	98.85	99.05	524	524	524	0	0
200316	APOBEC3F	NP_660341.2	JAA42684.1	APOBEC3F	apolipoprotein B mRNA editing enzyme, catalytic polypeptide-like 3F	skeletal muscle	88.47	93.30	373	373	373	0	0
166815	TIGD2	NP_663761.1	JAA03301.1	TIGD2	tigger transposable element derived 2	adipose stromal	99.43	99.43	525	525	525	0	0
445815	PALM2-AKAP2	NP_671492.1	JAA10606.1	PALM2-AKAP2	PALM2-AKAP2 readthrough	adipose stromal	99.36	99.45	1090	1090	1090	0	0
256933	NPB	NP_683694.1	JAA03267.1	NPB	neuropeptide B	adipose stromal	98.40	99.20	125	125	125	0	0
132332	TMEM155	NP_689612.2	JAA16805.1	TMEM155	transmembrane protein 155	smooth vascular	96.92	97.69	130	130	130	0	0
161779	PGBD4	NP_689808.2	JAA04746.1	PGBD4	piggyBac transposable element derived 4	adipose stromal	99.49	99.66	585	585	585	0	0
7325	UBE2E2	NP_689866.1	JAA02512.1	UBE2E2	ubiquitin-conjugating enzyme E2E 2	adipose stromal	100.00	100.00	201	201	201	0	0
221421	RSPH9	NP_689945.2	JAA31421.1	RSPH9	radial spoke head 9 homolog	skin	99.28	99.64	276	276	276	0	0
253943	YTHDF3	NP_689971.4	JAA18209.1	YTHDF3	YTH domain family, member 3	smooth vascular	99.83	99.83	585	585	585	0	0
257415	FAM133B	NP_690002.2	JAA06191.1	FAM133B	family with sequence similarity 133, member B	adipose stromal	100.00	100.00	247	247	247	0	0
222865	TMEM130	NP_690877.1	JAA01378.1	TMEM130	transmembrane protein 130	adipose stromal	99.76	100.00	423	423	423	0	0
154881	KCTD7	NP_694578.1	JAA09833.1	KCTD7	potassium channel tetramerisation domain containing 7	adipose stromal	99.65	100.00	289	289	289	0	0
7317	UBA1	NP_695012.1	JAA20649.1	UBA1	ubiquitin-like modifier activating enzyme 1	smooth vascular	99.72	99.81	1058	1058	1058	0	0
196472	FAM71C	NP_699195.1	JAA42070.1	TMED2	transmembrane emp24 domain trafficking protein 2	skeletal muscle	30.77	48.72	39	100	241	0	0
27132	CPNE7	NP_705900.1	JAA24386.1	CPNE7	copine VII	skin	99.46	99.82	558	558	558	0	0
8514	KCNAB2	NP_742128.1	JAA39507.1	KCNAB2	potassium voltage-gated channel, shaker-related subfamily, beta member 2	skeletal muscle	100.00	100.00	353	353	353	0	0
541565	C8orf58	NP_775957.2	JAA09902.1	C8orf58	chromosome 8 open reading frame 58	adipose stromal	98.60	98.60	357	357	357	0	0
91942	NDUFAF2	NP_777549.1	JAA09235.1	NDUFAF2	NADH dehydrogenase (ubiquinone) 1 alpha subcomplex, assembly factor 2	adipose stromal	100.00	100.00	169	169	169	0	0
338382	RAB7B	NP_796377.3	JAA00987.1	RAB7B	RAB7B, member RAS oncogene family	adipose stromal	100.00	100.00	199	199	199	0	0
24140	FTSJ1	NP_803188.1	JAA08377.1	FTSJ1	FtsJ homolog 1	adipose stromal	100.00	100.00	327	327	327	0	0
347734	SLC35B2	NP_835361.1	JAA21515.1	SLC35B2	solute carrier family 35, member B2	smooth vascular	100.00	100.00	432	432	432	0	0
339487	ZBTB8OS	NP_848642.1	JAA11669.1	ZBTB8OS	zinc finger and BTB domain containing 8 opposite strand	smooth vascular	98.88	98.88	179	179	179	0	0
151011	SEPT10	NP_848699.1	JAA07491.1	SEPT10	septin 10	adipose stromal	99.77	100.00	431	431	431	0	0
2395	FXN	NP_852090.1	JAA02735.1	FXN	frataxin	adipose stromal	98.47	98.47	196	196	196	0	0
90637	ZFAND2A	NP_872297.2	JAA03081.1	ZFAND2A	zinc finger, AN1-type domain 2A	adipose stromal	99.31	99.31	145	145	145	0	0
285190	RGPD4	NP_872394.2	JAA10957.1	RGPD4	RANBP2-like and GRIP domain containing 4	adipose stromal	95.73	97.50	1758	1765	1758	1	1
347862	PDDC1	NP_872418.1	JAA00494.1	PDDC1	Parkinson disease 7 domain containing 1	adipose stromal	98.64	99.09	220	220	220	0	0
79778	MICALL2	NP_891554.1	JAA01586.1	MICALL2	MICAL-like 2	adipose stromal	97.65	98.21	894	906	904	0	0
9584	RBM39	NP_909122.1	JAA06592.1	RBM39	RNA binding motif protein 39	adipose stromal	100.00	100.00	530	530	530	0	0
11119	BTN3A1	NP_919423.1	JAA09756.1	BTN3A2	butyrophilin, subfamily 3, member A2	adipose stromal	93.47	95.74	352	352	352	0	0
3276	PRMT1	NP_938074.2	JAA09511.1	PRMT1	protein arginine methyltransferase 1	adipose stromal	100.00	100.00	353	353	353	0	0
127687	C1orf122	NP_940848.2	JAA17694.1	C1orf122	chromosome 1 open reading frame 122	smooth vascular	99.09	99.09	110	130	110	0	0
339122	RAB43	NP_940892.1	JAA06974.1	RAB43	RAB43, member RAS oncogene family	adipose stromal	100.00	100.00	212	212	212	0	0
375056	MIA3	NP_940953.2	JAA09357.1	MIA3	melanoma inhibitory activity family, member 3	adipose stromal	98.58	99.21	1907	1906	1907	1	1
23061	TBC1D9B	NP_942568.2	JAA20351.1	TBC1D9B	TBC1 domain family, member 9B (with GRAM domain)	smooth vascular	99.36	99.60	1250	1250	1250	0	0
9577	BRE	NP_954663.1	JAA02748.1	BRE	brain and reproductive organ-expressed (TNFRSF1A modulator)	adipose stromal	100.00	100.00	376	376	376	0	0
9577	BRE	NP_954664.1	JAA02746.1	BRE	brain and reproductive organ-expressed (TNFRSF1A modulator)	adipose stromal	100.00	100.00	383	383	383	0	0
90933	TRIM41	NP_963921.1	JAA17100.1	TRIM41	tripartite motif containing 41	smooth vascular	99.61	100.00	510	541	518	0	0
64840	PORCN	NP_982299.1	JAA01325.1	PORCN	porcupine homolog	adipose stromal	99.78	100.00	456	456	456	0	0
389125	MUSTN1	NP_995325.3	JAA19670.1	MUSTN1	musculoskeletal, embryonic nuclear protein 1	smooth vascular	97.56	97.56	82	82	82	0	0
6253	RTN2	NP_996783.1	JAA03076.1	RTN2	reticulon 2	adipose stromal	99.15	99.36	472	472	472	0	0
400916	CHCHD10	NP_998885.1	JAA31800.1	CHCHD10	coiled-coil-helix-coiled-coil-helix domain containing 10	skin	98.59	99.30	142	142	142	0	0
