# Supplementary material for: De novo assembly of the chimpanzee transcriptome from NextGen mRNA sequences
Source: Gigascience. 2015 Apr 18;4:18. doi: 10.1186/s13742-015-0061-x (PMC4403674; doi:10.1186/s13742-015-0061-x)
Supplement: Additional file 5: — BLASTp results for comparison of assembled transcript proteins with Ensembl proteins. [file 13742_2015_61_MOESM5_ESM.txt]

HumanProteinAccession	HumanGeneID	HumanGeneSymbol	EnsemblGeneID	EnsemblTranscriptID	EnsemblGeneSymbol	EnsemblGeneDescription	EnsemblPID	EsnemblPSim	EensemblGapOpen	EnsemblGaps	EnsemblLength	EnsemblQLength	EnsemblSLength	AT_ProteinAccession	AT_GeneSymbol	AT_GeneDescription	AT_TissueType	AT_PID	AT_PSIM	AT_Length	AT_QLength	AT_SLength	AT_GapOpen	AT_Gaps
NP_000006.2	10	NAT2	ENSPTRG00000020029	ENSPTRT00000037112	NAT2	N-acetyltransferase 2 (Arylamine N-acetyltransferase); Uncharacterized protein [Source:UniProtKB/TrEMBL;Acc:H2QVT5]	96.55	97.59	0	0	290	291	290	JAA06686.1	NAT2	N-acetyltransferase 2 (arylamine N-acetyltransferase)	adipose stromal	96.55	97.59	290	290	290	0	0
NP_000066.1	1019	CDK4	ENSPTRG00000005147	ENSPTRT00000009467	CDK4	Cyclin-dependent kinase 4; Uncharacterized protein [Source:UniProtKB/TrEMBL;Acc:H2QZZ4]	100.00	100.00	0	0	303	304	303	JAA01034.1	CDK4	cyclin-dependent kinase 4	adipose stromal	100.00	100.00	303	303	303	0	0
NP_000081.1	1281	COL3A1	ENSPTRG00000012728	ENSPTRT00000023592	COL3A1	collagen, type III, alpha 1 [Source:HGNC Symbol;Acc:2201]	100.00	100.00	0	0	1466	1467	1466	JAA42053.1	COL3A1	collagen, type III, alpha 1	skeletal muscle	99.93	99.93	1466	1466	1466	0	0
NP_000086.2	1311	COMP	ENSPTRG00000010720	ENSPTRT00000065872	COMP	cartilage oligomeric matrix protein [Source:HGNC Symbol;Acc:2227]	92.62	93.54	3	24	759	738	757	JAA19599.1	COMP	cartilage oligomeric matrix protein	smooth vascular	99.60	99.87	757	757	757	0	0
NP_000088.3	1371	CPOX	ENSPTRG00000015151	ENSPTRT00000028336	CPOX	Coproporphyrinogen oxidase; Uncharacterized protein [Source:UniProtKB/TrEMBL;Acc:H2QMZ9]	98.68	99.12	0	0	454	455	454	JAA08690.1	CPOX	coproporphyrinogen oxidase	adipose stromal	98.68	99.12	454	454	454	0	0
NP_000089.1	1376	CPT2	ENSPTRG00000000751	ENSPTRT00000001417	CPT2	Carnitine palmitoyltransferase 2; Uncharacterized protein [Source:UniProtKB/TrEMBL;Acc:H2PZ20]	98.94	99.54	0	0	658	659	658	JAA04510.1	CPT2	carnitine palmitoyltransferase 2	adipose stromal	98.94	99.54	658	658	658	0	0
NP_000091.1	1476	CSTB	ENSPTRG00000013961	ENSPTRT00000026050	CSTB	Pan troglodytes cystatin B (stefin B) (CSTB), mRNA. [Source:RefSeq mRNA;Acc:NM_001009095]	98.98	100.00	0	0	98	99	98	JAA09284.1	CSTB	cystatin B (stefin B)	adipose stromal	98.98	100.00	98	98	98	0	0
NP_000092.2	1535	CYBA	ENSPTRG00000008458	ENSPTRT00000015584	CYBA	cytochrome b-245, alpha polypeptide [Source:HGNC Symbol;Acc:2577]	98.97	98.97	0	0	195	196	195	JAA21017.1	CYBA	cytochrome b-245, alpha polypeptide	smooth vascular	98.97	98.97	195	195	195	0	0
NP_000095.2	1545	CYP1B1	ENSPTRG00000011843	ENSPTRT00000022042	CYP1B1	cytochrome P450, family 1, subfamily B, polypeptide 1 [Source:HGNC Symbol;Acc:2597]	98.34	99.08	0	0	543	544	543	JAA10971.1	CYP1B1	cytochrome P450, family 1, subfamily B, polypeptide 1	adipose stromal	98.34	99.08	543	543	543	0	0
NP_000099.2	1738	DLD	ENSPTRG00000019585	ENSPTRT00000036274	DLD	Dihydrolipoyl dehydrogenase [Source:UniProtKB/TrEMBL;Acc:H2QV83]	100.00	100.00	0	0	509	510	509	JAA05797.1	DLD	dihydrolipoamide dehydrogenase	adipose stromal	99.80	100.00	509	538	509	0	0
NP_000103.2	1836	SLC26A2	ENSPTRG00000017405	ENSPTRT00000032195	SLC26A2	Solute carrier family 26 (Sulfate transporter), member 2; Uncharacterized protein [Source:UniProtKB/TrEMBL;Acc:H2QRS4]	99.32	99.73	0	0	739	740	739	JAA10498.1	SLC26A2	solute carrier family 26 (sulfate transporter), member 2	adipose stromal	99.32	99.73	739	739	739	0	0
NP_000104.1	1861	TOR1A	ENSPTRG00000022599	ENSPTRT00000044696	TOR1A	Torsin family 1, member A (Torsin A); Uncharacterized protein [Source:UniProtKB/TrEMBL;Acc:H2QZU6]	99.70	99.70	0	0	332	333	332	JAA10821.1	TOR1A	torsin family 1, member A (torsin A)	adipose stromal	99.70	99.70	332	332	332	0	0
NP_000108.1	2010	EMD	ENSPTRG00000022431	ENSPTRT00000041867	EMD	emerin [Source:HGNC Symbol;Acc:3331]	98.44	98.44	0	0	192	194	254	JAA01350.1	EMD	emerin	adipose stromal	98.82	98.82	254	254	254	0	0
NP_000118.2	2131	EXT1	ENSPTRG00000020526	ENSPTRT00000037982	EXT1	exostosin glycosyltransferase 1 [Source:HGNC Symbol;Acc:3512]	97.05	97.45	1	1	746	745	746	JAA09627.1	EXT1	exostosin 1	adipose stromal	99.87	100.00	746	746	746	0	0
NP_000120.2	2162	F13A1	ENSPTRG00000017694	ENSPTRT00000032699	F13A1	Coagulation factor XIII, A1 polypeptide; Uncharacterized protein [Source:UniProtKB/TrEMBL;Acc:H2QS92]	99.45	100.00	0	0	732	733	732	JAA39992.1	F13A1	coagulation factor XIII, A1 polypeptide	skeletal muscle	99.45	100.00	732	732	732	0	0
NP_000128.1	2184	FAH	ENSPTRG00000007362	ENSPTRT00000013574	FAH	fumarylacetoacetate hydrolase (fumarylacetoacetase) [Source:HGNC Symbol;Acc:3579]	99.28	99.52	0	0	419	420	419	JAA04887.1	FAH	fumarylacetoacetate hydrolase (fumarylacetoacetase)	adipose stromal	99.05	99.52	419	419	419	0	0
NP_000134.2	2271	FH	ENSPTRG00000002163	ENSPTRT00000003958	FH	fumarate hydratase [Source:HGNC Symbol;Acc:3700]	99.41	99.61	0	0	510	511	510	JAA04240.1	FH	fumarate hydratase	adipose stromal	99.41	99.80	510	510	510	0	0
NP_000149.3	2632	GBE1	ENSPTRG00000015119	ENSPTRT00000028285	GBE1	Glucan (1,4-alpha-), branching enzyme 1; Uncharacterized protein [Source:UniProtKB/TrEMBL;Acc:H2QMY2]	99.72	99.86	0	0	702	703	702	JAA04643.1	GBE1	glucan (1,4-alpha-), branching enzyme 1	adipose stromal	99.72	99.86	702	702	702	0	0
NP_000156.1	2697	GJA1	ENSPTRG00000018560	ENSPTRT00000034280	GJA1	gap junction protein, alpha 1, 43kDa [Source:HGNC Symbol;Acc:4274]	99.74	99.74	0	0	382	383	382	JAA09243.1	GJA1	gap junction protein, alpha 1, 43kDa	adipose stromal	99.74	99.74	382	382	382	0	0
NP_000160.1	2717	GLA	ENSPTRG00000022106	ENSPTRT00000041174	GLA	galactosidase, alpha [Source:HGNC Symbol;Acc:4296]	98.37	98.83	1	1	429	429	429	JAA14156.1	GLA	galactosidase, alpha	smooth vascular	98.83	99.30	429	429	429	0	0
NP_000195.2	3426	CFI	ENSPTRG00000031127	ENSPTRT00000060070	CFI	Uncharacterized protein [Source:UniProtKB/TrEMBL;Acc:H2R9Z9]	96.79	97.46	1	8	591	592	583	JAA02044.1	CFI	complement factor I	adipose stromal	98.11	98.80	583	583	583	0	0
NP_000208.2	3736	KCNA1	ENSPTRG00000004561	ENSPTRT00000008437	KCNA1	Potassium voltage-gated channel, shaker-related subfamily, member 1 (Episodic ataxia with myokymia); Uncharacterized protein [Source:UniProtKB/TrEMBL;Acc:H2Q593]	99.80	99.80	0	0	495	496	495	JAA37774.1	KCNA1	potassium voltage-gated channel, shaker-related subfamily, member 1 (episodic ataxia with myokymia)	skeletal muscle	99.80	99.80	495	495	495	0	0
NP_000222.1	6445	SGCG	ENSPTRG00000005701	ENSPTRT00000010505	SGCG	Sarcoglycan, gamma (35kDa dystrophin-associated glycoprotein); Uncharacterized protein [Source:UniProtKB/TrEMBL;Acc:H2Q7A2]	98.97	98.97	0	0	291	292	291	JAA32422.1	SGCG	sarcoglycan, gamma (35kDa dystrophin-associated glycoprotein)	skin	98.97	98.97	291	291	291	0	0
NP_000228.1	4023	LPL	ENSPTRG00000020038	ENSPTRT00000037130	LPL	Lipoprotein lipase; Uncharacterized protein [Source:UniProtKB/TrEMBL;Acc:H2QVT7]	99.79	100.00	0	0	475	475	475	JAA19558.1	LPL	lipoprotein lipase	smooth vascular	99.79	100.00	475	475	475	0	0
NP_000246.2	4594	MUT	ENSPTRG00000018256	ENSPTRT00000033752	MUT	Methylmalonyl CoA mutase; Uncharacterized protein [Source:UniProtKB/TrEMBL;Acc:H2QT52]	99.60	100.00	0	0	750	751	750	JAA07892.1	MUT	methylmalonyl CoA mutase	adipose stromal	99.47	99.87	750	750	750	0	0
NP_000249.1	4634	MYL3	ENSPTRG00000014860	ENSPTRT00000027778	MYL3	myosin, light chain 3, alkali; ventricular, skeletal, slow [Source:HGNC Symbol;Acc:7584]	100.00	100.00	0	0	143	143	195	JAA25432.1	MYL3	myosin, light chain 3, alkali; ventricular, skeletal, slow	skin	100.00	100.00	195	195	195	0	0
NP_000254.2	4669	NAGLU	ENSPTRG00000009203	ENSPTRT00000016935	NAGLU	N-acetylglucosaminidase, alpha; Uncharacterized protein [Source:UniProtKB/TrEMBL;Acc:H2QD21]	99.87	99.87	0	0	743	744	743	JAA05511.1	NAGLU	N-acetylglucosaminidase, alpha	adipose stromal	99.87	99.87	743	743	743	0	0
NP_000257.1	4693	NDP	ENSPTRG00000021818	ENSPTRT00000040524	NDP	Norrie disease (Pseudoglioma); Uncharacterized protein [Source:UniProtKB/TrEMBL;Acc:H2QYH7]	99.25	100.00	0	0	133	134	133	JAA01185.1	NDP	Norrie disease (pseudoglioma)	adipose stromal	99.25	100.00	133	133	133	0	0
NP_000279.1	5191	PEX7	ENSPTRG00000018638	ENSPTRT00000034427	PEX7	Peroxisomal biogenesis factor 7; Uncharacterized protein [Source:UniProtKB/TrEMBL;Acc:H2QTT0]	99.07	99.07	0	0	323	324	323	JAA02566.1	PEX7	peroxisomal biogenesis factor 7	adipose stromal	99.07	99.07	323	323	323	0	0
NP_000282.1	5230	PGK1	ENSPTRG00000022052	ENSPTRT00000067264	PGK1	Pan troglodytes phosphoglycerate kinase 1 (PGK1), mRNA. [Source:RefSeq mRNA;Acc:NM_001135738]	99.64	99.64	1	1	278	278	417	JAA21910.1	PGK1	phosphoglycerate kinase 1	smooth vascular	100.00	100.00	417	417	417	0	0
NP_000283.1	5256	PHKA2	ENSPTRG00000021715	ENSPTRT00000040282	PHKA2	phosphorylase kinase, alpha 2 (liver) [Source:HGNC Symbol;Acc:8926]	86.21	86.68	3	58	638	977	1235	JAA02852.1	PHKA2	phosphorylase kinase, alpha 2 (liver)	adipose stromal	99.60	99.68	1235	1235	1235	0	0
NP_000293.2	5351	PLOD1	ENSPTRG00000000158	ENSPTRT00000000352	PLOD1	procollagen-lysine, 2-oxoglutarate 5-dioxygenase 1 [Source:HGNC Symbol;Acc:9081]	99.04	99.59	0	0	727	728	727	JAA19345.1	PLOD1	procollagen-lysine 1, 2-oxoglutarate 5-dioxygenase 1	smooth vascular	99.04	99.59	727	727	727	0	0
NP_000294.1	5373	PMM2	ENSPTRG00000007748	ENSPTRT00000014283	PMM2	Uncharacterized protein [Source:UniProtKB/TrEMBL;Acc:H2QAJ6]	98.78	99.59	1	1	246	245	246	JAA01744.1	PMM2	phosphomannomutase 2	adipose stromal	99.19	100.00	246	246	246	0	0
NP_000304.2	5627	PROS1	ENSPTRG00000015128	ENSPTRT00000028301	PROS1	Protein S (Alpha); Uncharacterized protein [Source:UniProtKB/TrEMBL;Acc:H2QMY8]	99.41	99.85	0	0	676	677	676	JAA10313.1	PROS1	protein S (alpha)	adipose stromal	99.41	99.85	676	676	676	0	0
NP_000318.1	6094	ROM1	ENSPTRG00000003773	ENSPTRT00000007031	ROM1	retinal outer segment membrane protein 1 [Source:HGNC Symbol;Acc:10254]	99.43	99.43	0	0	351	352	351	JAA07558.1	ROM1	retinal outer segment membrane protein 1	adipose stromal	99.72	99.72	351	351	351	0	0
NP_000352.1	7056	THBD	ENSPTRG00000013317	ENSPTRT00000024743	THBD	Thrombomodulin; Uncharacterized protein [Source:UniProtKB/TrEMBL;Acc:H2QK24]	98.43	98.78	0	0	575	576	575	JAA04379.1	THBD	thrombomodulin	adipose stromal	98.43	98.78	575	575	575	0	0
NP_000353.1	7078	TIMP3	ENSPTRG00000014292	ENSPTRT00000026702	TIMP3	TIMP metallopeptidase inhibitor 3; Uncharacterized protein [Source:UniProtKB/TrEMBL;Acc:H2QLJ7]	100.00	100.00	0	0	211	212	211	JAA11221.1	TIMP3	TIMP metallopeptidase inhibitor 3	adipose stromal	100.00	100.00	211	211	211	0	0
NP_000365.3	7389	UROD	ENSPTRG00000000668	ENSPTRT00000001274	UROD	Uroporphyrinogen decarboxylase [Source:UniProtKB/TrEMBL;Acc:H2PYW8]	99.73	99.73	0	0	367	368	367	JAA08957.1	UROD	uroporphyrinogen decarboxylase	adipose stromal	99.73	99.73	367	367	367	0	0
NP_000366.1	7390	UROS	ENSPTRG00000003042	ENSPTRT00000005791	UROS	Uncharacterized protein; Uroporphyrinogen III synthase [Source:UniProtKB/TrEMBL;Acc:H2Q2R3]	99.25	100.00	0	0	265	266	265	JAA12526.1	UROS	uroporphyrinogen III synthase	smooth vascular	99.25	100.00	265	265	265	0	0
NP_000382.3	1200	TPP1	ENSPTRG00000003299	ENSPTRT00000006261	TPP1	Pan troglodytes tripeptidyl peptidase I (TPP1), mRNA. [Source:RefSeq mRNA;Acc:NM_001013007]	99.64	99.82	0	0	563	564	563	JAA08929.1	TPP1	tripeptidyl peptidase I	adipose stromal	99.64	99.82	563	572	563	0	0
NP_000384.2	1290	COL5A2	ENSPTRG00000006601	ENSPTRT00000041307	COL5A2	Collagen, type V, alpha 2; Uncharacterized protein [Source:UniProtKB/TrEMBL;Acc:H2R6B8]	99.87	99.93	0	0	1499	1500	1499	JAA44274.1	COL5A2	collagen, type V, alpha 2	skeletal muscle	99.87	99.93	1499	1499	1499	0	0
NP_000387.1	1513	CTSK	ENSPTRG00000001265	ENSPTRT00000002342	CTSK	Cathepsin K; Uncharacterized protein [Source:UniProtKB/TrEMBL;Acc:H2PZX4]	98.78	100.00	0	0	329	330	329	JAA07898.1	CTSK	cathepsin K	adipose stromal	98.78	100.00	329	329	329	0	0
NP_000421.1	5048	PAFAH1B1	ENSPTRG00000008551	ENSPTRT00000015773	PAFAH1B1	Pan troglodytes platelet-activating factor acetylhydrolase 1b, regulatory subunit 1 (45kDa) (PAFAH1B1), mRNA. [Source:RefSeq mRNA;Acc:NM_001034091]	99.76	100.00	0	0	410	411	410	JAA05885.1	PAFAH1B1	platelet-activating factor acetylhydrolase 1b, regulatory subunit 1 (45kDa)	adipose stromal	99.76	100.00	410	410	410	0	0
NP_000426.2	4854	NOTCH3	ENSPTRG00000010617	ENSPTRT00000019579	NOTCH3	Notch 3; Uncharacterized protein [Source:UniProtKB/TrEMBL;Acc:H2QFL8]	99.87	99.96	0	0	2321	2322	2321	JAA03144.1	NOTCH3	notch 3	adipose stromal	99.87	99.96	2321	2321	2321	0	0
NP_000427.1	5019	OXCT1	ENSPTRG00000016829	ENSPTRT00000031236	OXCT1	Succinyl-CoA:3-ketoacid-coenzyme A transferase [Source:UniProtKB/TrEMBL;Acc:H2QQT8]	99.23	99.62	0	0	520	521	520	JAA02979.1	OXCT1	3-oxoacid CoA transferase 1	adipose stromal	99.23	99.62	520	520	520	0	0
NP_000446.1	6794	STK11	ENSPTRG00000010187	ENSPTRT00000018706	STK11	Serine/threonine kinase 11; Uncharacterized protein [Source:UniProtKB/TrEMBL;Acc:H2QET9]	99.31	99.31	0	0	433	434	433	JAA06251.1	STK11	serine/threonine kinase 11	adipose stromal	99.31	99.31	433	433	433	0	0
NP_000484.2	1300	COL10A1	ENSPTRG00000018524	ENSPTRT00000034229	COL10A1	Collagen, type X, alpha 1; Uncharacterized protein [Source:UniProtKB/TrEMBL;Acc:H2QTL5]	98.53	99.26	0	0	680	681	680	JAA05187.1	COL10A1	collagen, type X, alpha 1	adipose stromal	98.53	99.26	680	680	680	0	0
NP_000495.1	2159	F10	ENSPTRG00000006050	ENSPTRT00000011114	F10	Coagulation factor X; Uncharacterized protein [Source:UniProtKB/TrEMBL;Acc:H2Q7T9]	100.00	100.00	0	0	488	489	488	JAA00605.1	F10	coagulation factor X	adipose stromal	100.00	100.00	488	488	488	0	0
NP_000503.1	2588	GALNS	ENSPTRG00000008467	ENSPTRT00000015597	GALNS	galactosamine (N-acetyl)-6-sulfate sulfatase [Source:HGNC Symbol;Acc:4122]	98.07	98.71	1	1	311	452	522	JAA05014.1	GALNS	galactosamine (N-acetyl)-6-sulfate sulfatase	adipose stromal	99.04	99.62	522	522	522	0	0
NP_000511.2	3073	HEXA	ENSPTRG00000007249	ENSPTRT00000013376	HEXA	Beta-hexosaminidase [Source:UniProtKB/TrEMBL;Acc:H2Q9R2]	99.62	99.81	0	0	529	530	529	JAA06582.1	HEXA	hexosaminidase A (alpha polypeptide)	adipose stromal	99.62	99.81	529	529	529	0	0
NP_000512.1	3074	HEXB	ENSPTRG00000016988	ENSPTRT00000031497	HEXB	Beta-hexosaminidase [Source:UniProtKB/TrEMBL;Acc:H2QR30]	98.56	99.46	0	0	556	557	556	JAA05181.1	HEXB	hexosaminidase B (beta polypeptide)	adipose stromal	98.56	99.46	556	556	556	0	0
NP_000566.3	3552	IL1A	ENSPTRG00000012371	ENSPTRT00000022969	IL1A	Interleukin 1, alpha; Uncharacterized protein [Source:UniProtKB/TrEMBL;Acc:H2QIK5]	100.00	100.00	0	0	271	272	271	JAA03019.1	IL1A	interleukin 1, alpha	adipose stromal	100.00	100.00	271	271	271	0	0
NP_000584.2	6890	TAP1	ENSPTRG00000018023	ENSPTRT00000050192	TAP1	transporter 1, ATP-binding cassette, sub-family B (MDR/TAP) [Source:HGNC Symbol;Acc:43]	98.39	99.01	0	0	808	809	808	JAA03395.1	TAP1	transporter 1, ATP-binding cassette, sub-family B (MDR/TAP)	adipose stromal	98.14	98.76	808	808	808	0	0
NP_000587.1	3484	IGFBP1	ENSPTRG00000019165	ENSPTRT00000035421	IGFBP1	Uncharacterized protein [Source:UniProtKB/TrEMBL;Acc:H2QUJ5]	98.84	99.23	0	0	259	260	259	JAA12567.1	IGFBP1	insulin-like growth factor binding protein 1	smooth vascular	98.84	99.23	259	281	259	0	0
NP_000588.2	3485	IGFBP2	ENSPTRG00000012901	ENSPTRT00000023920	IGFBP2	Insulin-like growth factor binding protein 2, 36kDa; Uncharacterized protein [Source:UniProtKB/TrEMBL;Acc:H2QJD5]	96.34	96.34	1	3	328	326	328	JAA31402.1	IGFBP2	insulin-like growth factor binding protein 2, 36kDa	skin	96.34	96.34	328	325	328	1	3
NP_000620.2	3454	IFNAR1	ENSPTRG00000013867	ENSPTRT00000025859	IFNAR1	Interferon (Alpha, beta and omega) receptor 1; Uncharacterized protein [Source:UniProtKB/TrEMBL;Acc:H2QKY9]	99.10	99.28	1	1	558	559	557	JAA05682.1	IFNAR1	interferon (alpha, beta and omega) receptor 1	adipose stromal	99.10	99.28	558	558	557	1	1
NP_000775.1	1593	CYP27A1	ENSPTRG00000012928	ENSPTRT00000023961	CYP27A1	cytochrome P450, family 27, subfamily A, polypeptide 1 [Source:HGNC Symbol;Acc:2605]	99.44	99.81	0	0	531	532	531	JAA16812.1	CYP27A1	cytochrome P450, family 27, subfamily A, polypeptide 1	smooth vascular	99.62	99.81	531	531	531	0	0
NP_000779.1	1633	DCK	ENSPTRG00000016139	ENSPTRT00000030056	DCK	deoxycytidine kinase [Source:HGNC Symbol;Acc:2704]	98.41	99.21	0	0	252	318	260	JAA04009.1	DCK	deoxycytidine kinase	adipose stromal	98.46	99.23	260	260	260	0	0
NP_000782.1	1719	DHFR	ENSPTRG00000017042	ENSPTRT00000031586	DHFR	Dihydrofolate reductase; Uncharacterized protein [Source:UniProtKB/TrEMBL;Acc:H2QR61]	99.47	100.00	0	0	187	188	187	JAA09538.1	DHFR	dihydrofolate reductase	adipose stromal	99.47	100.00	187	187	187	0	0
NP_000785.1	1812	DRD1	ENSPTRG00000017549	ENSPTRT00000032437	DRD1	Dopamine receptor D1; Uncharacterized protein [Source:UniProtKB/TrEMBL;Acc:H2QS18]	100.00	100.00	0	0	446	447	446	JAA31057.1	DRD1	dopamine receptor D1	skin	100.00	100.00	446	446	446	0	0
NP_000866.1	3480	IGF1R	ENSPTRG00000007489	ENSPTRT00000013802	IGF1R	Tyrosine-protein kinase receptor [Source:UniProtKB/TrEMBL;Acc:H2QA49]	99.49	99.56	1	3	1367	1365	1367	JAA41509.1	IGF1R	insulin-like growth factor 1 receptor	skeletal muscle	99.49	99.56	1367	1364	1367	1	3
NP_000873.2	3592	IL12A	ENSPTRG00000015576	ENSPTRT00000029052	IL12A	interleukin 12A (natural killer cell stimulatory factor 1, cytotoxic lymphocyte maturation factor 1, p35) [Source:HGNC Symbol;Acc:5969]	98.81	98.81	1	1	253	253	253	JAA02401.1	IL12A	interleukin 12A (natural killer cell stimulatory factor 1, cytotoxic lymphocyte maturation factor 1, p35)	adipose stromal	99.60	99.60	253	253	253	0	0
NP_000875.2	3615	IMPDH2	ENSPTRG00000014908	ENSPTRT00000027908	IMPDH2	Inosine-5'-monophosphate dehydrogenase [Source:UniProtKB/TrEMBL;Acc:H2R178]	100.00	100.00	0	0	514	515	514	JAA05909.1	IMPDH2	IMP (inosine 5'-monophosphate) dehydrogenase 2	adipose stromal	100.00	100.00	514	514	514	0	0
NP_000880.1	3695	ITGB7	ENSPTRG00000005006	ENSPTRT00000009216	ITGB7	Integrin beta [Source:UniProtKB/TrEMBL;Acc:H2Q615]	99.75	99.75	0	0	798	799	798	JAA36516.1	ITGB7	integrin, beta 7	skeletal muscle	99.75	99.75	798	798	798	0	0
NP_000882.1	3759	KCNJ2	ENSPTRG00000009590	ENSPTRT00000017585	KCNJ2	Potassium inwardly-rectifying channel, subfamily J, member 2; Uncharacterized protein [Source:UniProtKB/TrEMBL;Acc:H2QDR5]	100.00	100.00	0	0	427	428	427	JAA30266.1	KCNJ2	potassium inwardly-rectifying channel, subfamily J, member 2	skin	100.00	100.00	427	427	427	0	0
NP_000889.3	4129	MAOB	ENSPTRG00000021817	ENSPTRT00000040521	MAOB	monoamine oxidase B [Source:HGNC Symbol;Acc:6834]	99.62	99.62	0	0	520	521	520	JAA05234.1	MAOB	monoamine oxidase B	adipose stromal	99.81	99.81	520	520	520	0	0
NP_000895.2	4835	NQO2	ENSPTRG00000017670	ENSPTRT00000032662	NQO2	NAD(P)H dehydrogenase, quinone 2; Uncharacterized protein [Source:UniProtKB/TrEMBL;Acc:H2R2Y9]	98.70	99.13	0	0	231	232	231	JAA07017.1	NQO2	NAD(P)H dehydrogenase, quinone 2	adipose stromal	98.70	99.13	231	231	231	0	0
NP_000920.1	5322	PLA2G5	ENSPTRG00000000278	ENSPTRT00000000558	PLA2G5	Phospholipase A2, group V; Uncharacterized protein [Source:UniProtKB/TrEMBL;Acc:H2PY78]	99.28	99.28	0	0	138	139	138	JAA22715.1	PLA2G5	phospholipase A2, group V	skin	99.28	99.28	138	138	138	0	0
NP_000929.1	5431	POLR2B	ENSPTRG00000016089	ENSPTRT00000029981	POLR2B	DNA-directed RNA polymerase [Source:UniProtKB/TrEMBL;Acc:H2QPI8]	100.00	100.00	0	0	1174	1175	1174	JAA09702.1	POLR2B	polymerase (RNA) II (DNA directed) polypeptide B, 140kDa	adipose stromal	100.00	100.00	1174	1174	1174	0	0
NP_000932.3	5447	POR	ENSPTRG00000019313	ENSPTRT00000035737	POR	NADPH--cytochrome P450 reductase [Source:UniProtKB/TrEMBL;Acc:H2QUS7]	99.71	100.00	0	0	680	681	680	JAA02975.1	POR	P450 (cytochrome) oxidoreductase	adipose stromal	99.71	100.00	680	680	680	0	0
NP_000934.1	5480	PPIC	ENSPTRG00000017179	ENSPTRT00000031800	PPIC	peptidylprolyl isomerase C (cyclophilin C) [Source:HGNC Symbol;Acc:9256]	98.11	99.53	0	0	212	213	212	JAA04172.1	PPIC	peptidylprolyl isomerase C (cyclophilin C)	adipose stromal	98.11	99.53	212	212	212	0	0
NP_000945.3	5730	PTGDS	ENSPTRG00000021582	ENSPTRT00000040000	PTGDS	prostaglandin D2 synthase 21kDa (brain) [Source:HGNC Symbol;Acc:9592]	98.63	99.32	0	0	146	149	190	JAA22407.1	PTGDS	prostaglandin D2 synthase 21kDa (brain)	skin	98.42	98.42	190	190	190	0	0
NP_000951.1	5739	PTGIR	ENSPTRG00000011186	ENSPTRT00000020789	PTGIR	prostaglandin I2 (prostacyclin) receptor (IP) [Source:HGNC Symbol;Acc:9602]	97.93	97.93	2	5	386	382	386	JAA02682.1	PTGIR	prostaglandin I2 (prostacyclin) receptor (IP)	adipose stromal	99.48	99.48	386	386	386	0	0
NP_000952.1	5740	PTGIS	ENSPTRG00000013608	ENSPTRT00000049016	PTGIS	prostaglandin I2 (prostacyclin) synthase [Source:HGNC Symbol;Acc:9603]	98.75	98.96	0	0	479	498	500	JAA04976.1	PTGIS	prostaglandin I2 (prostacyclin) synthase	adipose stromal	99.00	99.20	500	500	500	0	0
NP_000971.1	6142	RPL18A	ENSPTRG00000010686	ENSPTRT00000019711	RPL18A	Pan troglodytes ribosomal protein L18a (RPL18A), mRNA. [Source:RefSeq mRNA;Acc:NM_001252032]	100.00	100.00	0	0	176	177	176	JAA39724.1	RPL18A	ribosomal protein L18a	skeletal muscle	100.00	100.00	176	176	176	0	0
NP_001001330.1	221035	REEP3	ENSPTRG00000002543	ENSPTRT00000064192	REEP3	receptor accessory protein 3 [Source:HGNC Symbol;Acc:23711]	96.09	98.44	1	1	256	258	255	JAA07253.1	REEP3	receptor accessory protein 3	adipose stromal	99.61	100.00	255	255	255	0	0
NP_001001349.1	28511	NKIRAS2	ENSPTRG00000009189	ENSPTRT00000016908	NKIRAS2	NFKB inhibitor interacting Ras-like 2; Uncharacterized protein [Source:UniProtKB/TrEMBL;Acc:H2QD11]	100.00	100.00	0	0	191	192	191	JAA01357.1	NKIRAS2	NFKB inhibitor interacting Ras-like 2	adipose stromal	100.00	100.00	191	191	191	0	0
NP_001001410.1	115939	TSR3	ENSPTRG00000007589	ENSPTRT00000014004	TSR3	TSR3, 20S rRNA accumulation, homolog (S. cerevisiae) [Source:HGNC Symbol;Acc:14175]	98.54	98.54	0	0	274	275	312	JAA07728.1	TSR3	chromosome 16 open reading frame 42	adipose stromal	99.04	99.04	312	312	312	0	0
NP_001001479.1	339665	SLC35E4	ENSPTRG00000029449	ENSPTRT00000026630	SLC35E4	solute carrier family 35, member E4 [Source:HGNC Symbol;Acc:17058]	95.83	97.22	0	0	216	235	350	JAA00559.1	SLC35E4	solute carrier family 35, member E4	adipose stromal	99.71	99.71	350	350	350	0	0
NP_001001481.2	55284	UBE2W	ENSPTRG00000020348	ENSPTRT00000045761	UBE2W	ubiquitin-conjugating enzyme E2W (putative) [Source:HGNC Symbol;Acc:25616]	99.37	99.37	0	0	159	160	191	JAA30684.1	UBE2W	ubiquitin-conjugating enzyme E2W (putative)	skin	100.00	100.00	162	162	191	0	0
NP_001001503.1	4731	NDUFV3	ENSPTRG00000013949	ENSPTRT00000026023	NDUFV3	Pan troglodytes NADH dehydrogenase (ubiquinone) flavoprotein 3, 10kDa (NDUFV3), nuclear gene encoding mitochondrial protein, mRNA. [Source:RefSeq mRNA;Acc:NM_001071813]	100.00	100.00	0	0	108	109	108	JAA06841.1	NDUFV3	NADH dehydrogenase (ubiquinone) flavoprotein 3, 10kDa	adipose stromal	100.00	100.00	108	108	108	0	0
NP_001001548.1	948	CD36	ENSPTRG00000019346	ENSPTRT00000035803	CD36	CD36 molecule (Thrombospondin receptor); Uncharacterized protein [Source:UniProtKB/TrEMBL;Acc:H2QUU6]	99.36	99.79	0	0	472	473	472	JAA08226.1	CD36	CD36 molecule (thrombospondin receptor)	adipose stromal	99.36	99.79	472	472	472	0	0
NP_001001551.2	414328	IDNK	ENSPTRG00000021054	ENSPTRT00000056505	IDNK	idnK, gluconokinase homolog (E. coli) [Source:HGNC Symbol;Acc:31367]	80.23	81.36	1	29	177	202	187	JAA06557.1	IDNK	chromosome 9 open reading frame 103	adipose stromal	99.47	100.00	187	187	187	0	0
NP_001001557.1	392255	GDF6	ENSPTRG00000020439	ENSPTRT00000037817	GDF6	growth differentiation factor 6 [Source:HGNC Symbol;Acc:4221]	93.63	93.63	1	22	455	434	455	JAA01013.1	GDF6	growth differentiation factor 6	adipose stromal	99.78	99.78	455	455	455	0	0
NP_001001660.2	144363	LYRM5	ENSPTRG00000029667	ENSPTRT00000057263	LYRM5	LYR motif containing 5; Uncharacterized protein [Source:UniProtKB/TrEMBL;Acc:H2R7A0]	100.00	100.00	0	0	90	91	90	JAA07721.1	LYRM5	LYR motif containing 5	adipose stromal	100.00	100.00	90	90	90	0	0
NP_001001661.1	155054	ZNF425	ENSPTRG00000028363	ENSPTRT00000055141	ZNF425	Uncharacterized protein; Zinc finger protein 425 [Source:UniProtKB/TrEMBL;Acc:H2R4W3]	99.60	99.87	0	0	752	753	752	JAA03688.1	ZNF425	zinc finger protein 425	adipose stromal	99.60	99.87	752	752	752	0	0
NP_001001664.1	339745	SPOPL	ENSPTRG00000012504	ENSPTRT00000023198	SPOPL	Speckle-type POZ protein-like; Uncharacterized protein [Source:UniProtKB/TrEMBL;Acc:H2QIS3]	100.00	100.00	0	0	392	393	392	JAA07635.1	SPOPL	speckle-type POZ protein-like	adipose stromal	100.00	100.00	392	392	392	0	0
NP_001001683.1	400569	MED11	ENSPTRG00000008602	ENSPTRT00000015873	MED11	Mediator complex subunit 11; Uncharacterized protein [Source:UniProtKB/TrEMBL;Acc:H2QBY2]	100.00	100.00	0	0	117	118	117	JAA00660.1	MED11	mediator complex subunit 11	adipose stromal	100.00	100.00	117	117	117	0	0
NP_001001924.1	57509	MTUS1	ENSPTRG00000020023	ENSPTRT00000037097	MTUS1	microtubule associated tumor suppressor 1 [Source:HGNC Symbol;Acc:29789]	97.85	98.57	1	1	1118	1118	1270	JAA17867.1	MTUS1	microtubule associated tumor suppressor 1	smooth vascular	98.19	98.74	1270	1270	1270	0	0
NP_001001973.1	509	ATP5C1	ENSPTRG00000002277	ENSPTRT00000044574	ATP5C1	ATP synthase subunit gamma [Source:UniProtKB/TrEMBL;Acc:H2R2Y8]	100.00	100.00	0	0	298	299	298	JAA03004.1	ATP5C1	ATP synthase, H+ transporting, mitochondrial F1 complex, gamma polypeptide 1	adipose stromal	100.00	100.00	291	339	298	0	0
NP_001001974.1	59338	PLEKHA1	ENSPTRG00000003010	ENSPTRT00000005749	PLEKHA1	Pleckstrin homology domain containing, family A (Phosphoinositide binding specific) member 1; Uncharacterized protein [Source:UniProtKB/TrEMBL;Acc:H2Q2P8]	99.75	99.75	0	0	404	405	404	JAA06193.1	PLEKHA1	pleckstrin homology domain containing, family A (phosphoinositide binding specific) member 1	adipose stromal	99.75	99.75	404	404	404	0	0
NP_001001998.1	5394	EXOSC10	ENSPTRG00000000140	ENSPTRT00000043364	EXOSC10	Exosome component 10; Uncharacterized protein [Source:UniProtKB/TrEMBL;Acc:H2R4F4]	99.66	99.89	0	0	885	886	885	JAA04960.1	EXOSC10	exosome component 10	adipose stromal	99.66	99.89	885	885	885	0	0
NP_001002034.2	150368	FAM109B	ENSPTRG00000014447	ENSPTRT00000026988	FAM109B	family with sequence similarity 109, member B [Source:HGNC Symbol;Acc:27161]	98.46	98.84	0	0	259	260	259	JAA01556.1	FAM109B	family with sequence similarity 109, member B	adipose stromal	98.46	98.84	259	259	259	0	0
NP_001002258.1	518	ATP5G3	ENSPTRG00000012661	ENSPTRT00000023462	ATP5G3	ATP synthase, H+ transporting, mitochondrial F0 complex, subunit C3 (Subunit 9); ATP synthase, H+ transporting, mitochondrial Fo complex, subunit C3 (Subunit 9); Uncharacterized protein [Source:UniProtKB/TrEMBL;Acc:H2QJ08]	100.00	100.00	0	0	142	143	142	JAA29172.1	ATP5G3	ATP synthase, H+ transporting, mitochondrial F0 complex, subunit C3 (subunit 9)	skin	100.00	100.00	142	142	142	0	0
NP_001002259.1	65981	CAPRIN2	ENSPTRG00000004802	ENSPTRT00000008872	CAPRIN2	Uncharacterized protein [Source:UniProtKB/TrEMBL;Acc:H2Q5P0]	99.65	99.82	0	0	1127	1128	1127	JAA10493.1	CAPRIN2	caprin family member 2	adipose stromal	99.56	99.73	1127	1126	1127	1	1
NP_001002266.1	220972	MARCH8	ENSPTRG00000002459	ENSPTRT00000004582	MARCH8	membrane-associated ring finger (C3HC4) 8, E3 ubiquitin protein ligase [Source:HGNC Symbol;Acc:23356]	97.94	98.97	0	0	291	292	291	JAA02153.1	MARCH8	membrane-associated ring finger (C3HC4) 8	adipose stromal	98.97	99.31	291	291	291	0	0
NP_001002296.1	51125	GOLGA7	ENSPTRG00000020193	ENSPTRT00000037412	GOLGA7	Golgi autoantigen, golgin subfamily a, 7; Uncharacterized protein [Source:UniProtKB/TrEMBL;Acc:H2QW28]	100.00	100.00	0	0	137	138	137	JAA11240.1	GOLGA7	golgi autoantigen, golgin subfamily a, 7	adipose stromal	100.00	100.00	137	137	137	0	0
NP_001002755.1	27247	NFU1	ENSPTRG00000012016	ENSPTRT00000022362	NFU1	NFU1 iron-sulfur cluster scaffold homolog; Uncharacterized protein [Source:UniProtKB/TrEMBL;Acc:H2QI15]	99.61	100.00	0	0	254	255	254	JAA02081.1	NFU1	NFU1 iron-sulfur cluster scaffold homolog	adipose stromal	99.61	100.00	254	254	254	0	0
NP_001002762.2	54788	DNAJB12	ENSPTRG00000002613	ENSPTRT00000004916	DNAJB12	DnaJ (Hsp40) homolog, subfamily B, member 12; Uncharacterized protein [Source:UniProtKB/TrEMBL;Acc:H2Q226]	99.51	100.00	0	0	409	410	409	JAA03183.1	DNAJB12	DnaJ (Hsp40) homolog, subfamily B, member 12	adipose stromal	99.51	100.00	409	409	409	0	0
NP_001002796.1	79772	MCTP1	ENSPTRG00000017081	ENSPTRT00000067851	MCTP1	multiple C2 domains, transmembrane 1 [Source:HGNC Symbol;Acc:26183]	99.10	99.36	1	2	778	777	778	JAA37984.1	MCTP1	multiple C2 domains, transmembrane 1	skeletal muscle	99.36	99.61	778	776	778	1	2
NP_001002860.2	55727	BTBD7	ENSPTRG00000006663	ENSPTRT00000012267	BTBD7	BTB (POZ) domain containing 7; Uncharacterized protein [Source:UniProtKB/TrEMBL;Acc:H2Q8U1]	99.56	99.65	0	0	1132	1133	1132	JAA09233.1	BTBD7	BTB (POZ) domain containing 7	adipose stromal	99.56	99.65	1132	1132	1132	0	0
NP_001002878.1	8563	THOC5	ENSPTRG00000014225	ENSPTRT00000047002	THOC5	THO complex 5; Uncharacterized protein [Source:UniProtKB/TrEMBL;Acc:H2R061]	99.71	100.00	0	0	683	684	683	JAA03414.1	THOC5	THO complex 5	adipose stromal	99.71	100.00	683	683	683	0	0
NP_001002909.1	23131	GPATCH8	ENSPTRG00000009278	ENSPTRT00000017050	GPATCH8	G patch domain containing 8; Uncharacterized protein [Source:UniProtKB/TrEMBL;Acc:H2QD73]	99.60	99.73	0	0	1502	1503	1502	JAA09314.1	GPATCH8	G patch domain containing 8	adipose stromal	99.60	99.73	1502	1502	1502	0	0
NP_001002913.1	138428	PTRH1	ENSPTRG00000021394	ENSPTRT00000039580	PTRH1	Peptidyl-tRNA hydrolase 1 homolog; Uncharacterized protein [Source:UniProtKB/TrEMBL;Acc:H2R6A7]	100.00	100.00	0	0	214	215	214	JAA00945.1	PTRH1	peptidyl-tRNA hydrolase 1 homolog	adipose stromal	100.00	100.00	214	214	214	0	0
NP_001002914.1	147040	KCTD11	ENSPTRG00000008679	ENSPTRT00000015997	KCTD11	Potassium channel tetramerisation domain containing 11; Uncharacterized protein [Source:UniProtKB/TrEMBL;Acc:H2QC32]	99.57	99.57	0	0	232	233	232	JAA08650.1	KCTD11	potassium channel tetramerisation domain containing 11	adipose stromal	99.57	99.57	232	232	232	0	0
NP_001002919.2	285016	FAM150B	ENSPTRG00000011606	ENSPTRT00000021627	FAM150B	family with sequence similarity 150, member B [Source:HGNC Symbol;Acc:27683]	98.68	98.68	0	0	151	152	152	JAA36198.1	FAM150B	family with sequence similarity 150, member B	skeletal muscle	99.34	99.34	152	152	152	0	0
NP_001002926.1	221830	TWISTNB	ENSPTRG00000018962	ENSPTRT00000035050	TWISTNB	TWIST neighbor; Uncharacterized protein [Source:UniProtKB/TrEMBL;Acc:H2QU84]	99.70	99.70	0	0	338	339	338	JAA00723.1	TWISTNB	TWIST neighbor	adipose stromal	99.70	99.70	338	338	338	0	0
NP_001003652.1	4087	SMAD2	ENSPTRG00000010005	ENSPTRT00000018363	SMAD2	SMAD family member 2; Uncharacterized protein [Source:UniProtKB/TrEMBL;Acc:H2QEH9]	100.00	100.00	0	0	467	468	467	JAA10830.1	SMAD2	SMAD family member 2	adipose stromal	99.79	99.79	467	467	467	0	0
NP_001003681.1	10042	HMGXB4	ENSPTRG00000014296	ENSPTRT00000026708	HMGXB4	HMG box domain containing 4; Uncharacterized protein [Source:UniProtKB/TrEMBL;Acc:H2QLJ9]	99.67	99.67	0	0	601	602	601	JAA04424.1	HMGXB4	HMG box domain containing 4	adipose stromal	99.67	99.67	601	601	601	0	0
NP_001003682.1	399474	TMEM200B	ENSPTRG00000000444	ENSPTRT00000000863	TMEM200B	transmembrane protein 200B [Source:HGNC Symbol;Acc:33785]	100.00	100.00	0	0	293	295	307	JAA04207.1	TMEM200B	transmembrane protein 200B	adipose stromal	100.00	100.00	307	307	307	0	0
NP_001003694.1	7862	BRPF1	ENSPTRG00000014592	ENSPTRT00000058577	BRPF1	Uncharacterized protein [Source:UniProtKB/TrEMBL;Acc:H2R8G7]	99.75	99.92	1	1	1220	1220	1220	JAA21099.1	BRPF1	bromodomain and PHD finger containing, 1	smooth vascular	99.84	100.00	1220	1220	1220	0	0
NP_001003701.1	522	ATP5J	ENSPTRG00000013809	ENSPTRT00000025774	ATP5J	ATP synthase-coupling factor 6, mitochondrial [Source:UniProtKB/TrEMBL;Acc:H2QKV8]	98.28	98.28	0	0	116	117	116	JAA15615.1	ATP5J	ATP synthase, H+ transporting, mitochondrial Fo complex, subunit F6	smooth vascular	98.28	98.28	116	116	116	0	0
NP_001003722.1	2733	GLE1	ENSPTRG00000021431	ENSPTRT00000050756	GLE1	GLE1 RNA export mediator homolog; Uncharacterized protein [Source:UniProtKB/TrEMBL;Acc:H2R307]	99.00	99.43	1	1	698	698	698	JAA24309.1	GLE1	GLE1 RNA export mediator homolog	skin	99.00	99.43	698	697	698	1	1
NP_001003796.1	4809	NHP2L1	ENSPTRG00000014435	ENSPTRT00000047897	NHP2L1	NHP2 non-histone chromosome protein 2-like 1 (S. cerevisiae) [Source:HGNC Symbol;Acc:7819]	100.00	100.00	0	0	128	129	128	JAA07211.1	NHP2L1	NHP2 non-histone chromosome protein 2-like 1	adipose stromal	100.00	100.00	128	128	128	0	0
NP_001003801.1	6604	SMARCD3	ENSPTRG00000019882	ENSPTRT00000036837	SMARCD3	SWI/SNF related, matrix associated, actin dependent regulator of chromatin, subfamily d, member 3; Uncharacterized protein [Source:UniProtKB/TrEMBL;Acc:H2QVN0]	100.00	100.00	0	0	483	484	483	JAA06716.1	SMARCD3	SWI/SNF related, matrix associated, actin dependent regulator of chromatin, subfamily d, member 3	adipose stromal	100.00	100.00	483	483	483	0	0
NP_001003818.1	117854	TRIM6	ENSPTRG00000003257	ENSPTRT00000042614	TRIM6	tripartite motif-containing protein 6 [Source:RefSeq peptide;Acc:NP_001192105]	98.98	99.39	0	0	488	488	516	JAA07463.1	TRIM6	tripartite motif containing 6	adipose stromal	98.84	99.42	516	516	516	0	0
NP_001003897.1	63905	MANBAL	ENSPTRG00000013473	ENSPTRT00000025067	MANBAL	Mannosidase, beta A, lysosomal-like; Uncharacterized protein [Source:UniProtKB/TrEMBL;Acc:H2QKB3]	98.82	98.82	0	0	85	86	85	JAA07308.1	MANBAL	mannosidase, beta A, lysosomal-like	adipose stromal	98.82	98.82	85	85	85	0	0
NP_001003931.3	10039	PARP3	ENSPTRG00000014981	ENSPTRT00000028034	PARP3	poly (ADP-ribose) polymerase family, member 3 [Source:HGNC Symbol;Acc:273]	97.22	98.52	1	1	540	540	540	JAA07391.1	PARP3	poly (ADP-ribose) polymerase family, member 3	adipose stromal	97.59	98.70	540	539	540	1	1
NP_001003940.1	90427	BMF	ENSPTRG00000006912	ENSPTRT00000048729	BMF	Bcl2 modifying factor [Source:HGNC Symbol;Acc:24132]	99.46	100.00	0	0	184	185	184	JAA32007.1	BMF	Bcl2 modifying factor	skin	99.46	100.00	184	184	184	0	0
NP_001004125.1	286319	TUSC1	ENSPTRG00000029307	ENSPTRT00000056635	TUSC1	tumor suppressor candidate 1 [Source:HGNC Symbol;Acc:31010]	96.23	96.70	0	0	212	213	212	JAA12011.1	TUSC1	tumor suppressor candidate 1	smooth vascular	97.64	98.11	212	212	212	0	0
NP_001004304.1	283337	ZNF740	ENSPTRG00000005005	ENSPTRT00000009215	ZNF740	Uncharacterized protein; Zinc finger protein 740 [Source:UniProtKB/TrEMBL;Acc:H2Q614]	100.00	100.00	0	0	193	194	193	JAA06179.1	ZNF740	zinc finger protein 740	adipose stromal	100.00	100.00	193	193	193	0	0
NP_001004313.1	388335	TMEM220	ENSPTRG00000008776	ENSPTRT00000016154	TMEM220	Transmembrane protein 220; Uncharacterized protein [Source:UniProtKB/TrEMBL;Acc:H2QCA5]	99.38	99.38	0	0	160	161	160	JAA08529.1	TMEM220	transmembrane protein 220	adipose stromal	98.75	98.75	160	160	160	0	0
NP_001004333.2	440400	RNASEK	ENSPTRG00000030994	ENSPTRT00000059898	RNASEK	Uncharacterized protein [Source:UniProtKB/TrEMBL;Acc:H2R9T5]	100.00	100.00	0	0	98	99	137	JAA02356.1	RNASEK	ribonuclease, RNase K	adipose stromal	100.00	100.00	137	137	137	0	0
NP_001004439.1	22801	ITGA11	ENSPTRG00000007215	ENSPTRT00000013324	ITGA11	Integrin, alpha 11; Uncharacterized protein [Source:UniProtKB/TrEMBL;Acc:H2Q9P5]	98.99	99.83	0	0	1188	1189	1188	JAA10189.1	ITGA11	integrin, alpha 11	adipose stromal	98.99	99.83	1188	1188	1188	0	0
NP_001005404.1	388403	YPEL2	ENSPTRG00000009468	ENSPTRT00000017361	YPEL2	yippee-like 2 (Drosophila) [Source:HGNC Symbol;Acc:18326]	100.00	100.00	0	0	119	120	119	JAA05947.1	YPEL2	yippee-like 2	adipose stromal	100.00	100.00	119	119	119	0	0
NP_001005473.1	345557	PLCXD3	ENSPTRG00000016827	ENSPTRT00000031232	PLCXD3	Phosphatidylinositol-specific phospholipase C, X domain containing 3; Uncharacterized protein [Source:UniProtKB/TrEMBL;Acc:H2QQT7]	100.00	100.00	0	0	321	322	321	JAA13601.1	PLCXD3	phosphatidylinositol-specific phospholipase C, X domain containing 3	smooth vascular	100.00	100.00	321	321	321	0	0
NP_001007091.1	157773	C8orf48	ENSPTRG00000020010	ENSPTRT00000037069	C8orf48	chromosome 8 open reading frame 48 [Source:HGNC Symbol;Acc:26345]	99.06	99.37	0	0	319	320	319	JAA03276.1	C8orf48	chromosome 8 open reading frame 48	adipose stromal	99.06	99.37	319	319	319	0	0
NP_001007190.1	492311	IGIP	ENSPTRG00000024103	ENSPTRT00000044034	IGIP	IgA-inducing protein [Source:HGNC Symbol;Acc:33847]	98.11	98.11	0	0	53	54	53	JAA04127.1	IGIP	chromosome 5 open reading frame 53	adipose stromal	98.11	98.11	53	53	53	0	0
NP_001007539.1	387914	SHISA2	ENSPTRG00000005722	ENSPTRT00000010538	SHISA2	Shisa homolog 2; Uncharacterized protein [Source:UniProtKB/TrEMBL;Acc:H2Q7B3]	99.66	99.66	0	0	295	296	295	JAA15756.1	SHISA2	shisa homolog 2	smooth vascular	99.32	99.32	295	295	295	0	0
NP_001007562.1	126298	IRGQ	ENSPTRG00000011087	ENSPTRT00000020611	IRGQ	Immunity-related GTPase family, Q; Uncharacterized protein [Source:UniProtKB/TrEMBL;Acc:H2QGH9]	99.52	99.68	0	0	623	624	623	JAA02240.1	IRGQ	immunity-related GTPase family, Q	adipose stromal	99.52	99.68	623	623	623	0	0
NP_001008216.1	493753	COA5	ENSPTRG00000012267	ENSPTRT00000022777	COA5	cytochrome c oxidase assembly factor 5 [Source:HGNC Symbol;Acc:33848]	100.00	100.00	0	0	74	75	74	JAA02172.1	COA5	chromosome 2 open reading frame 64	adipose stromal	100.00	100.00	74	74	74	0	0
NP_001008238.1	130502	TTC32	ENSPTRG00000011685	ENSPTRT00000021769	TTC32	Tetratricopeptide repeat domain 32; Uncharacterized protein [Source:UniProtKB/TrEMBL;Acc:H2QHH4]	99.34	100.00	0	0	151	152	151	JAA02532.1	TTC32	tetratricopeptide repeat domain 32	adipose stromal	99.34	100.00	151	151	151	0	0
NP_001008275.2	493829	TRIM72	ENSPTRG00000008040	ENSPTRT00000014834	TRIM72	Tripartite motif containing 72; Uncharacterized protein [Source:UniProtKB/TrEMBL;Acc:H2QB00]	100.00	100.00	0	0	477	478	477	JAA41122.1	TRIM72	tripartite motif containing 72	skeletal muscle	100.00	100.00	477	477	477	0	0
NP_001008389.1	493856	CISD2	ENSPTRG00000016325	ENSPTRT00000030382	CISD2	CDGSH iron sulfur domain 2 [Source:HGNC Symbol;Acc:24212]	99.26	99.26	0	0	135	136	135	JAA02196.1	CISD2	CDGSH iron sulfur domain 2	adipose stromal	100.00	100.00	135	135	135	0	0
NP_001008394.1	201725	C4orf46	ENSPTRG00000031072	ENSPTRT00000059998	C4orf46	chromosome 4 open reading frame 46 [Source:HGNC Symbol;Acc:27320]	100.00	100.00	0	0	113	114	113	JAA06779.1	C4orf46	chromosome 4 open reading frame 46	adipose stromal	100.00	100.00	113	113	113	0	0
NP_001008398.2	493869	GPX8	ENSPTRG00000016873	ENSPTRT00000031295	GPX8	Pan troglodytes glutathione peroxidase 8 (putative) (GPX8), mRNA. [Source:RefSeq mRNA;Acc:NM_001243871]	99.04	100.00	0	0	209	210	209	JAA16820.1	GPX8	glutathione peroxidase 8 (putative)	smooth vascular	99.04	100.00	209	209	209	0	0
NP_001008708.1	494143	CHAC2	ENSPTRG00000011917	ENSPTRT00000022179	CHAC2	ChaC, cation transport regulator homolog 2; Uncharacterized protein [Source:UniProtKB/TrEMBL;Acc:H2QHW8]	100.00	100.00	0	0	184	185	184	JAA01776.1	CHAC2	ChaC, cation transport regulator homolog 2	adipose stromal	100.00	100.00	184	184	184	0	0
NP_001008727.1	7675	ZNF121	ENSPTRG00000022881	ENSPTRT00000050465	ZNF121	Uncharacterized protein; Zinc finger protein 121 [Source:UniProtKB/TrEMBL;Acc:H2R1F3]	99.74	99.74	0	0	390	391	390	JAA13452.1	ZNF121	zinc finger protein 121	smooth vascular	99.74	99.74	390	390	390	0	0
NP_001008910.1	8576	STK16	ENSPTRG00000012948	ENSPTRT00000043670	STK16	Serine/threonine kinase 16; Uncharacterized protein [Source:UniProtKB/TrEMBL;Acc:H2R3E2]	99.67	99.67	0	0	305	306	305	JAA05292.1	STK16	serine/threonine kinase 16	adipose stromal	99.67	99.67	305	305	305	0	0
NP_001009555.3	152503	SH3D19	ENSPTRG00000016509	ENSPTRT00000045624	SH3D19	SH3 domain containing 19; Uncharacterized protein [Source:UniProtKB/TrEMBL;Acc:H2R9X5]	98.86	99.37	0	0	790	791	790	JAA11252.1	SH3D19	SH3 domain containing 19	adipose stromal	98.86	99.37	790	790	790	0	0
NP_001009566.1	22883	CLSTN1	ENSPTRG00000000121	ENSPTRT00000000270	CLSTN1	Calsyntenin 1; Uncharacterized protein [Source:UniProtKB/TrEMBL;Acc:H2PXY9]	99.59	100.00	0	0	981	982	981	JAA08191.1	CLSTN1	calsyntenin 1	adipose stromal	99.06	99.48	958	983	981	1	2
NP_001009571.2	93664	CADPS2	ENSPTRG00000019632	ENSPTRT00000065685	CADPS2	Ca++-dependent secretion activator 2 [Source:HGNC Symbol;Acc:16018]	99.68	100.00	0	0	1255	1256	1255	JAA08449.1	CADPS2	Ca++-dependent secretion activator 2	adipose stromal	99.36	99.60	1255	1250	1255	1	5
NP_001009584.1	54470	ARMCX6	ENSPTRG00000028238	ENSPTRT00000054943	ARMCX6	armadillo repeat containing, X-linked 6 [Source:HGNC Symbol;Acc:26094]	95.41	96.43	1	1	196	198	300	JAA06972.1	ARMCX6	armadillo repeat containing, X-linked 6	adipose stromal	99.67	99.67	300	300	300	0	0
NP_001009881.1	23318	ZCCHC11	ENSPTRG00000000740	ENSPTRT00000001403	ZCCHC11	Uncharacterized protein; Zinc finger, CCHC domain containing 11 [Source:UniProtKB/TrEMBL;Acc:H2PZ13]	99.51	99.88	0	0	1645	1646	1645	JAA09392.1	ZCCHC11	zinc finger, CCHC domain containing 11	adipose stromal	99.51	99.88	1645	1645	1645	0	0
NP_001009894.2	91298	C12orf29	ENSPTRG00000005277	ENSPTRT00000049545	C12orf29	chromosome 12 open reading frame 29 [Source:HGNC Symbol;Acc:25322]	99.38	100.00	0	0	325	326	325	JAA07474.1	C12orf29	chromosome 12 open reading frame 29	adipose stromal	99.08	100.00	325	325	325	0	0
NP_001009941.1	54522	ANKRD16	ENSPTRG00000002260	ENSPTRT00000004143	ANKRD16	Ankyrin repeat domain 16; Uncharacterized protein [Source:UniProtKB/TrEMBL;Acc:H2Q1K6]	99.45	99.45	0	0	361	362	361	JAA01491.1	ANKRD16	ankyrin repeat domain 16	adipose stromal	99.45	99.45	361	361	361	0	0
NP_001009984.1	25943	C20orf194	ENSPTRG00000013196	ENSPTRT00000024505	C20orf194	chromosome 20 open reading frame 194 [Source:HGNC Symbol;Acc:17721]	98.56	98.73	3	12	1177	1166	1177	JAA02901.1	C20orf194	chromosome 20 open reading frame 194	adipose stromal	99.75	99.92	1177	1177	1177	0	0
NP_001009993.2	130074	FAM168B	ENSPTRG00000012460	ENSPTRT00000023128	FAM168B	family with sequence similarity 168, member B [Source:HGNC Symbol;Acc:27016]	100.00	100.00	0	0	195	196	195	JAA05661.1	FAM168B	family with sequence similarity 168, member B	adipose stromal	100.00	100.00	195	195	195	0	0
NP_001009999.1	23028	KDM1A	ENSPTRG00000000321	ENSPTRT00000047379	KDM1A	lysine (K)-specific demethylase 1A [Source:HGNC Symbol;Acc:29079]	99.47	99.74	0	0	759	760	876	JAA05976.1	KDM1A	lysine (K)-specific demethylase 1A	adipose stromal	99.43	99.43	876	872	876	1	4
NP_001010000.1	79822	ARHGAP28	ENSPTRG00000009847	ENSPTRT00000045995	ARHGAP28	Rho GTPase activating protein 28 [Source:HGNC Symbol;Acc:25509]	99.23	99.61	0	0	517	723	570	JAA10147.1	ARHGAP28	Rho GTPase activating protein 28	adipose stromal	98.95	99.47	570	570	570	0	0
NP_001010844.1	134728	IRAK1BP1	ENSPTRG00000018363	ENSPTRT00000033964	IRAK1BP1	Interleukin-1 receptor-associated kinase 1 binding protein 1; Uncharacterized protein [Source:UniProtKB/TrEMBL;Acc:H2QTA8]	99.23	99.23	0	0	260	261	260	JAA03921.1	IRAK1BP1	interleukin-1 receptor-associated kinase 1 binding protein 1	adipose stromal	99.23	99.23	260	260	260	0	0
NP_001010853.1	135293	PM20D2	ENSPTRG00000018416	ENSPTRT00000034040	PM20D2	Uncharacterized protein [Source:UniProtKB/TrEMBL;Acc:H2QTE2]	99.54	99.77	1	1	436	436	436	JAA28838.1	PM20D2	peptidase M20 domain containing 2	skin	99.77	100.00	436	436	436	0	0
NP_001010867.1	200205	IBA57	ENSPTRG00000002072	ENSPTRT00000003794	IBA57	IBA57, iron-sulfur cluster assembly homolog (S. cerevisiae) [Source:HGNC Symbol;Acc:27302]	98.60	98.60	0	0	356	357	356	JAA08518.1	IBA57	IBA57, iron-sulfur cluster assembly homolog	adipose stromal	98.88	98.88	356	356	356	0	0
NP_001010868.2	206412	C6orf163	ENSPTRG00000029521	ENSPTRT00000057031	C6orf163	chromosome 6 open reading frame 163 [Source:HGNC Symbol;Acc:21403]	98.78	99.39	0	0	329	330	329	JAA39446.1	C6orf163	chromosome 6 open reading frame 163	skeletal muscle	99.09	99.39	329	329	329	0	0
NP_001010883.2	284611	FAM102B	ENSPTRG00000001030	ENSPTRT00000001942	FAM102B	family with sequence similarity 102, member B [Source:HGNC Symbol;Acc:27637]	100.00	100.00	0	0	360	361	360	JAA06016.1	FAM102B	family with sequence similarity 102, member B	adipose stromal	100.00	100.00	360	360	360	0	0
NP_001010898.1	388662	SLC6A17	ENSPTRG00000023683	ENSPTRT00000002018	SLC6A17	Transporter [Source:UniProtKB/TrEMBL;Acc:H2PZM1]	99.86	99.86	0	0	727	728	727	JAA17076.1	SLC6A17	solute carrier family 6, member 17	smooth vascular	99.86	99.86	727	727	727	0	0
NP_001010915.2	401494	HACD4	ENSPTRG00000020810	ENSPTRT00000038511	PTPLAD2	Protein tyrosine phosphatase-like A domain containing 2; Uncharacterized protein [Source:UniProtKB/TrEMBL;Acc:H2QX21]	99.57	100.00	0	0	232	233	232	JAA00783.1	PTPLAD2	protein tyrosine phosphatase-like A domain containing 2	adipose stromal	99.57	100.00	232	232	232	0	0
NP_001011663.1	84108	PCGF6	ENSPTRG00000002908	ENSPTRT00000005537	PCGF6	Polycomb group ring finger 6; Uncharacterized protein [Source:UniProtKB/TrEMBL;Acc:H2Q2I5]	99.71	99.71	0	0	350	351	350	JAA03341.1	PCGF6	polycomb group ring finger 6	adipose stromal	99.71	99.71	350	350	350	0	0
NP_001011713.2	122830	NAA30	ENSPTRG00000006385	ENSPTRT00000011696	NAA30	N(Alpha)-acetyltransferase 30, NatC catalytic subunit; Uncharacterized protein [Source:UniProtKB/TrEMBL;Acc:H2Q8D2]	99.72	100.00	0	0	362	363	362	JAA07074.1	NAA30	N(alpha)-acetyltransferase 30, NatC catalytic subunit	adipose stromal	99.72	100.00	362	362	362	0	0
NP_001011722.2	55160	ARHGEF10L	ENSPTRG00000000248	ENSPTRT00000050830	ARHGEF10L	Rho guanine nucleotide exchange factor (GEF) 10-like [Source:HGNC Symbol;Acc:25540]	99.03	99.27	1	2	1240	1239	1240	JAA42767.1	ARHGEF10L	Rho guanine nucleotide exchange factor (GEF) 10-like	skeletal muscle	98.87	99.03	1240	1233	1240	2	7
NP_001012241.1	339287	MSL1	ENSPTRG00000009114	ENSPTRT00000016789	MSL1	Uncharacterized protein [Source:UniProtKB/TrEMBL;Acc:H2QCV9]	100.00	100.00	0	0	351	615	351	JAA02974.1	MSL1	male-specific lethal 1 homolog	adipose stromal	100.00	100.00	351	351	351	0	0
NP_001012267.1	401541	CENPP	ENSPTRG00000021110	ENSPTRT00000056477	CENPP	centromere protein P [Source:HGNC Symbol;Acc:32933]	98.96	99.65	0	0	288	289	288	JAA06631.1	CENPP	centromere protein P	adipose stromal	98.96	99.65	288	288	288	0	0
NP_001012301.1	340075	ARSI	ENSPTRG00000017415	ENSPTRT00000032214	ARSI	arylsulfatase family, member I [Source:HGNC Symbol;Acc:32521]	98.07	98.24	0	0	569	570	569	JAA04480.1	ARSI	arylsulfatase family, member I	adipose stromal	99.82	99.82	569	569	569	0	0
NP_001012339.2	134218	DNAJC21	ENSPTRG00000016785	ENSPTRT00000031162	DNAJC21	DnaJ (Hsp40) homolog, subfamily C, member 21 [Source:HGNC Symbol;Acc:27030]	96.69	96.88	2	14	544	544	531	JAA06153.1	DNAJC21	DnaJ (Hsp40) homolog, subfamily C, member 21	adipose stromal	99.44	99.44	531	531	531	0	0
NP_001012409.1	151648	SGOL1	ENSPTRG00000014686	ENSPTRT00000027475	SGOL1	Shugoshin-like 1; Uncharacterized protein [Source:UniProtKB/TrEMBL;Acc:H2QM65]	97.72	99.24	0	0	527	528	527	JAA14991.1	SGOL1	shugoshin-like 1	smooth vascular	97.72	99.24	527	527	527	0	0
NP_001012426.1	116113	FOXP4	ENSPTRG00000018155	ENSPTRT00000042554	FOXP4	forkhead box P4 [Source:HGNC Symbol;Acc:20842]	97.32	97.47	1	3	672	683	680	JAA02943.1	FOXP4	forkhead box P4	adipose stromal	99.85	99.85	680	680	680	0	0
NP_001012458.1	222696	ZSCAN23	ENSPTRG00000017876	ENSPTRT00000032999	ZSCAN23	Uncharacterized protein; Zinc finger and SCAN domain containing 23 [Source:UniProtKB/TrEMBL;Acc:H2QSK3]	99.74	100.00	0	0	389	390	389	JAA03277.1	ZSCAN23	zinc finger and SCAN domain containing 23	adipose stromal	99.74	100.00	389	389	389	0	0
NP_001012632.1	1487	CTBP1	ENSPTRG00000015827	ENSPTRT00000029539	CTBP1	C-terminal binding protein 1 [Source:HGNC Symbol;Acc:2494]	99.53	99.77	1	1	427	427	429	JAA15607.1	CTBP1	C-terminal binding protein 1	smooth vascular	100.00	100.00	429	429	429	0	0
NP_001012649.1	9235	IL32	ENSPTRG00000007683	ENSPTRT00000014167	IL32	interleukin 32 [Source:HGNC Symbol;Acc:16830]	95.21	96.81	0	0	188	189	188	JAA01520.1	IL32	interleukin 32	adipose stromal	95.21	96.81	188	188	188	0	0
NP_001012661.1	339344	MYPOP	ENSPTRG00000028972	ENSPTRT00000055988	MYPOP	Myb-related transcription factor, partner of profilin [Source:HGNC Symbol;Acc:20178]	92.01	92.78	2	14	388	386	399	JAA18422.1	MYPOP	Myb-related transcription factor, partner of profilin	smooth vascular	98.75	98.75	399	399	399	0	0
NP_001012750.1	1635	DCTD	ENSPTRG00000016624	ENSPTRT00000030876	DCTD	Uncharacterized protein [Source:UniProtKB/TrEMBL;Acc:H2QQH1]	100.00	100.00	0	0	180	181	189	JAA09341.1	DCTD	dCMP deaminase	adipose stromal	100.00	100.00	189	189	189	0	0
NP_001012772.1	387921	NHLRC3	ENSPTRG00000005803	ENSPTRT00000010677	NHLRC3	NHL repeat containing 3; Uncharacterized protein [Source:UniProtKB/TrEMBL;Acc:H2Q7G1]	100.00	100.00	0	0	347	348	347	JAA02871.1	NHLRC3	NHL repeat containing 3	adipose stromal	100.00	100.00	347	347	347	0	0
NP_001012777.1	348180	CTU2	ENSPTRG00000008462	ENSPTRT00000015590	CTU2	cytosolic thiouridylase subunit 2 homolog (S. pombe) [Source:HGNC Symbol;Acc:28005]	98.83	98.83	0	0	515	516	515	JAA05858.1	CTU2	cytosolic thiouridylase subunit 2 homolog	adipose stromal	98.64	98.64	515	515	515	0	0
NP_001012779.2	285704	RGMB	ENSPTRG00000017102	ENSPTRT00000031692	RGMB	RGM domain family, member B; Uncharacterized protein [Source:UniProtKB/TrEMBL;Acc:H2QR98]	99.37	99.58	0	0	478	479	478	JAA07348.1	RGMB	RGM domain family, member B	adipose stromal	99.37	99.58	478	478	478	0	0
NP_001012985.2	91351	DDX60L	ENSPTRG00000016582	ENSPTRT00000030817	DDX60L	Uncharacterized protein [Source:UniProtKB/TrEMBL;Acc:H2QQE6]	98.36	99.00	0	0	1706	1707	1706	JAA07531.1	DDX60L	DEAD (Asp-Glu-Ala-Asp) box polypeptide 60-like	adipose stromal	98.30	98.95	1707	1707	1706	1	1
NP_001012986.2	139886	SPIN4	ENSPTRG00000021963	ENSPTRT00000040847	SPIN4	Spindlin family, member 4; Uncharacterized protein [Source:UniProtKB/TrEMBL;Acc:H2QYP8]	100.00	100.00	0	0	249	250	249	JAA03813.1	SPIN4	spindlin family, member 4	adipose stromal	100.00	100.00	249	249	249	0	0
NP_001012999.3	342357	ZKSCAN2	ENSPTRG00000007906	ENSPTRT00000014580	ZKSCAN2	Uncharacterized protein; Zinc finger with KRAB and SCAN domains 2 [Source:UniProtKB/TrEMBL;Acc:H2QAT3]	99.59	99.79	0	0	967	968	967	JAA04314.1	ZKSCAN2	zinc finger with KRAB and SCAN domains 2	adipose stromal	99.59	99.79	967	967	967	0	0
NP_001013002.2	388284	C16orf86	ENSPTRG00000031170	ENSPTRT00000068093	C16orf86	chromosome 16 open reading frame 86 [Source:HGNC Symbol;Acc:33755]	98.11	98.11	1	1	317	317	317	JAA22183.1	C16orf86	chromosome 16 open reading frame 86	skin	99.05	99.05	317	317	317	0	0
NP_001013012.1	401548	SNX30	ENSPTRG00000021267	ENSPTRT00000039315	SNX30	sorting nexin family member 30 [Source:HGNC Symbol;Acc:23685]	99.77	100.00	0	0	437	438	437	JAA02243.1	SNX30	sorting nexin family member 30	adipose stromal	100.00	100.00	437	437	437	0	0
NP_001013633.1	541468	LURAP1	ENSPTRG00000000688	ENSPTRT00000001314	LURAP1	leucine rich adaptor protein 1 [Source:HGNC Symbol;Acc:32327]	99.58	99.58	0	0	239	240	239	JAA03029.1	LURAP1	chromosome 1 open reading frame 190	adipose stromal	99.58	99.58	239	239	239	0	0
NP_001013671.2	388969	C2orf68	ENSPTRG00000041433	ENSPTRT00000076338	C2orf68	chromosome 2 open reading frame 68 [Source:HGNC Symbol;Acc:34353]	98.19	99.40	0	0	166	167	166	JAA00773.1	C2orf68	chromosome 2 open reading frame 68	adipose stromal	98.19	99.40	166	166	166	0	0
NP_001013685.1	391356	PTRHD1	ENSPTRG00000011716	ENSPTRT00000021821	PTRHD1	Pan troglodytes peptidyl-tRNA hydrolase domain containing 1 (PTRHD1), mRNA. [Source:RefSeq mRNA;Acc:NM_001242625]	100.00	100.00	0	0	140	141	140	JAA19841.1	PTRHD1	chromosome 2 open reading frame 79	smooth vascular	100.00	100.00	140	140	140	0	0
NP_001013725.2	440275	EIF2AK4	ENSPTRG00000006910	ENSPTRT00000012740	EIF2AK4	Eukaryotic translation initiation factor 2 alpha kinase 4; Uncharacterized protein [Source:UniProtKB/TrEMBL;Acc:H2Q956]	99.88	99.94	0	0	1649	1650	1649	JAA04453.1	EIF2AK4	eukaryotic translation initiation factor 2 alpha kinase 4	adipose stromal	99.88	99.94	1649	1649	1649	0	0
NP_001014301.1	389289	ANXA2R	ENSPTRG00000016838	ENSPTRT00000031248	ANXA2R	annexin A2 receptor [Source:HGNC Symbol;Acc:33463]	98.96	98.96	0	0	193	194	193	JAA33162.1	ANXA2R	chromosome 5 open reading frame 39	skeletal muscle	98.96	98.96	193	193	193	0	0
NP_001014305.1	55208	DCUN1D2	ENSPTRG00000006059	ENSPTRT00000011133	DCUN1D2	DCN1-like protein [Source:UniProtKB/TrEMBL;Acc:H2Q7U3]	98.84	100.00	0	0	258	259	259	JAA08084.1	DCUN1D2	DCN1, defective in cullin neddylation 1, domain containing 2	adipose stromal	98.84	100.00	259	259	259	0	0
NP_001014440.2	440836	ODF3B	ENSPTRG00000034356	ENSPTRT00000067526	ODF3B	outer dense fiber of sperm tails 3B [Source:HGNC Symbol;Acc:34388]	97.20	98.13	0	0	107	282	253	JAA09744.1	ODF3B	outer dense fiber of sperm tails 3B	adipose stromal	99.60	99.60	253	253	253	0	0
NP_001015882.2	548645	DNAJC25	ENSPTRG00000021258	ENSPTRT00000039301	DNAJC25	Pan troglodytes DnaJ (Hsp40) homolog, subfamily C , member 25 (DNAJC25), mRNA. [Source:RefSeq mRNA;Acc:NM_001204969]	99.72	99.72	0	0	360	361	360	JAA01051.1	DNAJC25	DnaJ (Hsp40) homolog, subfamily C, member 25	adipose stromal	99.44	99.72	360	360	360	0	0
NP_001017368.1	117584	RFFL	ENSPTRG00000009009	ENSPTRT00000016601	RFFL	Ring finger and FYVE-like domain containing 1; Uncharacterized protein [Source:UniProtKB/TrEMBL;Acc:H2QCP1]	99.72	100.00	0	0	363	364	363	JAA30197.1	RFFL	ring finger and FYVE-like domain containing 1	skin	99.72	100.00	363	363	363	0	0
NP_001017420.1	157570	ESCO2	ENSPTRG00000020110	ENSPTRT00000037252	ESCO2	Establishment of cohesion 1 homolog 2; Uncharacterized protein [Source:UniProtKB/TrEMBL;Acc:H2QVY3]	99.33	99.50	0	0	601	602	601	JAA08537.1	ESCO2	establishment of cohesion 1 homolog 2	adipose stromal	99.33	99.50	601	601	601	0	0
NP_001017921.1	400673	VMAC	ENSPTRG00000010349	ENSPTRT00000019023	VMAC	Uncharacterized protein; Vimentin-type intermediate filament associated coiled-coil protein [Source:UniProtKB/TrEMBL;Acc:H2QF37]	99.41	100.00	0	0	169	170	169	JAA03959.1	VMAC	vimentin-type intermediate filament associated coiled-coil protein	adipose stromal	99.41	100.00	169	169	169	0	0
NP_001017923.1	122525	C14orf28	ENSPTRG00000006301	ENSPTRT00000011547	C14orf28	chromosome 14 open reading frame 28 [Source:HGNC Symbol;Acc:19834]	99.35	99.68	0	0	310	311	310	JAA09647.1	C14orf28	chromosome 14 open reading frame 28	adipose stromal	99.35	99.68	310	310	310	0	0
NP_001017927.2	130355	C2orf76	ENSPTRG00000012400	ENSPTRT00000023022	C2orf76	chromosome 2 open reading frame 76 [Source:HGNC Symbol;Acc:27017]	97.62	99.21	0	0	126	127	126	JAA00653.1	C2orf76	chromosome 2 open reading frame 76	adipose stromal	97.62	99.21	126	126	126	0	0
NP_001017964.1	150223	YDJC	ENSPTRG00000014115	ENSPTRT00000026371	YDJC	YdjC homolog (bacterial) [Source:HGNC Symbol;Acc:27158]	99.42	99.42	0	0	173	175	323	JAA03400.1	YDJC	YdjC homolog (bacterial)	adipose stromal	99.38	99.38	323	323	323	0	0
NP_001017969.2	158358	KIAA2026	ENSPTRG00000029350	ENSPTRT00000067125	KIAA2026	Uncharacterized protein [Source:UniProtKB/TrEMBL;Acc:H2RDE3]	99.00	99.36	0	0	1401	1401	2103	JAA03578.1	KIAA2026	KIAA2026	adipose stromal	98.91	99.38	2103	2103	2103	0	0
NP_001017980.1	203547	VMA21	ENSPTRG00000022372	ENSPTRT00000041737	VMA21	Uncharacterized protein; VMA21 vacuolar H+-ATPase homolog [Source:UniProtKB/TrEMBL;Acc:H2QZ82]	100.00	100.00	0	0	101	102	101	JAA03090.1	VMA21	VMA21 vacuolar H+-ATPase homolog	adipose stromal	100.00	100.00	101	101	101	0	0
NP_001017995.1	285590	SH3PXD2B	ENSPTRG00000017531	ENSPTRT00000032408	SH3PXD2B	SH3 and PX domains 2B [Source:HGNC Symbol;Acc:29242]	97.48	98.14	1	1	912	912	911	JAA10693.1	SH3PXD2B	SH3 and PX domains 2B	adipose stromal	99.45	99.67	911	911	911	0	0
NP_001018126.1	347273	MURC	ENSPTRG00000021195	ENSPTRT00000039196	MURC	Muscle-related coiled-coil protein; Uncharacterized protein [Source:UniProtKB/TrEMBL;Acc:H2QXL4]	98.63	99.45	0	0	364	365	364	JAA35092.1	MURC	muscle-related coiled-coil protein	skeletal muscle	98.63	99.45	364	364	364	0	0
NP_001019382.1	6284	S100A13	ENSPTRG00000022794	ENSPTRT00000058708	S100A13	S100 calcium binding protein A13; Uncharacterized protein [Source:UniProtKB/TrEMBL;Acc:H2R8L4]	100.00	100.00	0	0	98	99	98	JAA03868.1	S100A13	S100 calcium binding protein A13	adipose stromal	100.00	100.00	98	98	98	0	0
NP_001019765.1	388722	C1orf53	ENSPTRG00000030241	ENSPTRT00000058380	C1orf53	chromosome 1 open reading frame 53 [Source:HGNC Symbol;Acc:30003]	100.00	100.00	0	0	145	146	145	JAA15983.1	C1orf53	chromosome 1 open reading frame 53	smooth vascular	100.00	100.00	145	145	145	0	0
NP_001019767.1	400720	ZNF772	ENSPTRG00000023014	ENSPTRT00000045268	ZNF772	Uncharacterized protein; Zinc finger protein 772 [Source:UniProtKB/TrEMBL;Acc:H2R3V2]	98.98	99.18	0	0	489	490	489	JAA09958.1	ZNF772	zinc finger protein 772	adipose stromal	98.98	99.18	489	489	489	0	0
NP_001019846.1	170487	ACTL10	ENSPTRG00000030585	ENSPTRT00000059150	ACTL10	Chromosome 20 open reading frame 134; Uncharacterized protein [Source:UniProtKB/TrEMBL;Acc:H2R917]	100.00	100.00	0	0	245	246	245	JAA02327.1	ACTL10	chromosome 20 open reading frame 134	adipose stromal	100.00	100.00	245	245	245	0	0
NP_001019851.1	554251	FBXO48	ENSPTRG00000030457	ENSPTRT00000058862	FBXO48	F-box protein 48; Uncharacterized protein [Source:UniProtKB/TrEMBL;Acc:H2R8S4]	98.71	98.71	0	0	155	156	155	JAA11338.1	FBXO48	F-box protein 48	smooth vascular	98.71	98.71	155	155	155	0	0
NP_001020018.1	7048	TGFBR2	ENSPTRG00000014711	ENSPTRT00000049637	TGFBR2	transforming growth factor, beta receptor II (70/80kDa) [Source:HGNC Symbol;Acc:11773]	100.00	100.00	0	0	592	593	592	JAA21995.1	TGFBR2	transforming growth factor, beta receptor II (70/80kDa)	smooth vascular	99.66	99.83	592	592	592	0	0
NP_001020114.1	435	ASL	ENSPTRG00000019245	ENSPTRT00000064887	ASL	Argininosuccinate lyase; Uncharacterized protein [Source:UniProtKB/TrEMBL;Acc:H2RBX6]	99.57	99.57	0	0	464	465	464	JAA05813.1	ASL	argininosuccinate lyase	adipose stromal	99.57	99.57	464	464	464	0	0
NP_001020118.1	81555	YIPF5	ENSPTRG00000017365	ENSPTRT00000032129	YIPF5	Uncharacterized protein; Yip1 domain family, member 5 [Source:UniProtKB/TrEMBL;Acc:H2QRP8]	100.00	100.00	0	0	257	258	257	JAA10913.1	YIPF5	Yip1 domain family, member 5	adipose stromal	100.00	100.00	257	257	257	0	0
NP_001020276.1	1452	CSNK1A1	ENSPTRG00000017401	ENSPTRT00000055413	CSNK1A1	Casein kinase 1, alpha 1; Uncharacterized protein [Source:UniProtKB/TrEMBL;Acc:H2R587]	100.00	100.00	0	0	365	366	365	JAA04318.1	CSNK1A1	casein kinase 1, alpha 1	adipose stromal	100.00	100.00	365	365	365	0	0
NP_001020365.1	1066	CES1	ENSPTRG00000022723	ENSPTRT00000047603	CES1	carboxylesterase 1 [Source:HGNC Symbol;Acc:1863]	88.71	93.30	0	0	567	568	567	JAA14886.1	CES1	carboxylesterase 1	smooth vascular	97.88	98.77	567	567	567	0	0
NP_001020405.1	7106	TSPAN4	ENSPTRG00000003142	ENSPTRT00000006001	TSPAN4	Tetraspanin 4; Uncharacterized protein [Source:UniProtKB/TrEMBL;Acc:H2Q2W3]	99.58	100.00	0	0	238	239	238	JAA07561.1	TSPAN4	tetraspanin 4	adipose stromal	99.58	100.00	238	238	238	0	0
NP_001020419.1	1854	DUT	ENSPTRG00000007044	ENSPTRT00000013003	DUT	Deoxyuridine triphosphatase; Uncharacterized protein [Source:UniProtKB/TrEMBL;Acc:H2R8E7]	97.62	98.02	0	0	252	253	252	JAA05232.1	DUT	deoxyuridine triphosphatase	adipose stromal	97.62	98.02	252	252	252	0	0
NP_001020437.1	285382	C3orf70	ENSPTRG00000030030	ENSPTRT00000057970	C3orf70	chromosome 3 open reading frame 70 [Source:HGNC Symbol;Acc:33731]	100.00	100.00	0	0	250	251	250	JAA01091.1	C3orf70	chromosome 3 open reading frame 70	adipose stromal	100.00	100.00	250	250	250	0	0
NP_001020471.2	201475	RAB12	ENSPTRG00000009853	ENSPTRT00000018103	RAB12	RAB12, member RAS oncogene family; Uncharacterized protein [Source:UniProtKB/TrEMBL;Acc:H2QE86]	100.00	100.00	0	0	244	245	244	JAA03476.1	RAB12	RAB12, member RAS oncogene family	adipose stromal	100.00	100.00	244	244	244	0	0
NP_001020774.1	5993	RFX5	ENSPTRG00000001286	ENSPTRT00000002390	RFX5	Regulatory factor X, 5 (Influences HLA class II expression); Uncharacterized protein [Source:UniProtKB/TrEMBL;Acc:H2PZY8]	99.51	99.84	0	0	616	617	616	JAA01774.1	RFX5	regulatory factor X, 5 (influences HLA class II expression)	adipose stromal	99.51	99.84	616	616	616	0	0
NP_001020775.1	27106	ARRDC2	ENSPTRG00000010690	ENSPTRT00000056216	ARRDC2	Arrestin domain containing 2; Uncharacterized protein [Source:UniProtKB/TrEMBL;Acc:H2QFS4]	99.50	99.50	0	0	402	403	402	JAA09796.1	ARRDC2	arrestin domain containing 2	adipose stromal	99.50	99.50	402	402	402	0	0
NP_001020787.2	83478	ARHGAP24	ENSPTRG00000016243	ENSPTRT00000030230	ARHGAP24	Rho GTPase activating protein 24; Uncharacterized protein [Source:UniProtKB/TrEMBL;Acc:H2QPU1]	99.20	99.73	0	0	748	749	748	JAA04637.1	ARHGAP24	Rho GTPase activating protein 24	adipose stromal	99.20	99.73	748	748	748	0	0
NP_001025030.1	283219	KCTD21	ENSPTRG00000004113	ENSPTRT00000007672	KCTD21	Potassium channel tetramerisation domain containing 21; Uncharacterized protein [Source:UniProtKB/TrEMBL;Acc:H2Q4H2]	100.00	100.00	0	0	260	261	260	JAA01110.1	KCTD21	potassium channel tetramerisation domain containing 21	adipose stromal	100.00	100.00	260	260	260	0	0
NP_001025034.1	387263	C6orf120	ENSPTRG00000029334	ENSPTRT00000056668	C6orf120	chromosome 6 open reading frame 120 [Source:HGNC Symbol;Acc:21247]	96.86	97.91	1	1	191	209	191	JAA09170.1	C6orf120	chromosome 6 open reading frame 120	adipose stromal	98.43	99.48	191	191	191	0	0
NP_001025045.1	387849	REP15	ENSPTRG00000004791	ENSPTRT00000008851	REP15	RAB15 effector protein; Uncharacterized protein [Source:UniProtKB/TrEMBL;Acc:H2Q5N4]	99.15	99.58	0	0	236	237	236	JAA33723.1	REP15	RAB15 effector protein	skeletal muscle	99.15	99.58	236	236	236	0	0
NP_001025053.1	27245	AHDC1	ENSPTRG00000000410	ENSPTRT00000000804	AHDC1	AT hook, DNA binding motif, containing 1; Uncharacterized protein [Source:UniProtKB/TrEMBL;Acc:H2PYF8]	99.63	99.75	0	0	1603	1604	1603	JAA07801.1	AHDC1	AT hook, DNA binding motif, containing 1	adipose stromal	99.63	99.75	1603	1603	1603	0	0
NP_001025056.1	80772	CPTP	ENSPTRG00000000023	ENSPTRT00000000049	GLTPD1	Glycolipid transfer protein domain containing 1; Uncharacterized protein [Source:UniProtKB/TrEMBL;Acc:H2PXT6]	100.00	100.00	0	0	214	215	214	JAA10456.1	GLTPD1	glycolipid transfer protein domain containing 1	adipose stromal	100.00	100.00	214	214	214	0	0
NP_001025230.1	196051	PPAPDC1A	ENSPTRG00000029684	ENSPTRT00000064495	PPAPDC1A	Phosphatidic acid phosphatase type 2 domain containing 1A; Uncharacterized protein [Source:UniProtKB/TrEMBL;Acc:H2RBP3]	100.00	100.00	0	0	271	272	271	JAA00595.1	PPAPDC1A	phosphatidic acid phosphatase type 2 domain containing 1A	adipose stromal	100.00	100.00	271	271	271	0	0
NP_001026788.1	90639	COX19	ENSPTRG00000041621	ENSPTRT00000075603	COX19	cytochrome c oxidase assembly homolog 19 (S. cerevisiae) [Source:HGNC Symbol;Acc:28074]	98.46	98.46	0	0	65	123	90	JAA12047.1	COX19	COX19 cytochrome c oxidase assembly homolog	smooth vascular	98.89	98.89	90	90	90	0	0
NP_001026842.2	606495	CYB5RL	ENSPTRG00000000766	ENSPTRT00000001452	CYB5RL	cytochrome b5 reductase-like [Source:HGNC Symbol;Acc:32220]	99.37	99.68	0	0	315	316	315	JAA08489.1	CYB5RL	cytochrome b5 reductase-like	adipose stromal	99.37	99.68	315	315	315	0	0
NP_001026871.1	51559	NT5DC3	ENSPTRG00000005370	ENSPTRT00000009871	NT5DC3	5'-nucleotidase domain containing 3; Uncharacterized protein [Source:UniProtKB/TrEMBL;Acc:H2Q6R2]	100.00	100.00	0	0	548	549	548	JAA08528.1	NT5DC3	5'-nucleotidase domain containing 3	adipose stromal	100.00	100.00	548	548	548	0	0
NP_001026881.1	57222	ERGIC1	ENSPTRG00000017535	ENSPTRT00000032415	ERGIC1	endoplasmic reticulum-golgi intermediate compartment (ERGIC) 1 [Source:HGNC Symbol;Acc:29205]	98.62	98.97	0	0	290	291	290	JAA29171.1	ERGIC1	endoplasmic reticulum-golgi intermediate compartment (ERGIC) 1	skin	100.00	100.00	290	290	290	0	0
NP_001026882.2	60487	TRMT11	ENSPTRG00000018577	ENSPTRT00000042447	TRMT11	Uncharacterized protein; tRNA methyltransferase 11 homolog [Source:UniProtKB/TrEMBL;Acc:H2R4E3]	99.78	99.78	0	0	463	464	463	JAA02117.1	TRMT11	tRNA methyltransferase 11 homolog	adipose stromal	99.78	99.78	463	463	463	0	0
NP_001026895.2	83479	DDX59	ENSPTRG00000001821	ENSPTRT00000058370	DDX59	DEAD (Asp-Glu-Ala-Asp) box polypeptide 59; Uncharacterized protein [Source:UniProtKB/TrEMBL;Acc:H2R895]	99.03	99.84	0	0	619	620	619	JAA05412.1	DDX59	DEAD (Asp-Glu-Ala-Asp) box polypeptide 59	adipose stromal	99.03	99.84	619	619	619	0	0
NP_001026908.1	129303	TMEM150A	ENSPTRG00000012139	ENSPTRT00000022560	TMEM150A	Transmembrane protein 150A; Uncharacterized protein [Source:UniProtKB/TrEMBL;Acc:H2QI98]	100.00	100.00	0	0	271	272	271	JAA00755.1	TMEM150A	transmembrane protein 150A	adipose stromal	100.00	100.00	271	271	271	0	0
NP_001028260.2	51335	NGRN	ENSPTRG00000034472	ENSPTRT00000064078	NGRN	Neugrin, neurite outgrowth associated; Uncharacterized protein [Source:UniProtKB/TrEMBL;Acc:H2RBF9]	98.28	98.28	0	0	291	292	291	JAA10541.1	NGRN	neugrin, neurite outgrowth associated	adipose stromal	98.28	98.28	291	291	291	0	0
NP_001028747.1	285193	DUSP28	ENSPTRG00000013106	ENSPTRT00000024314	DUSP28	dual specificity phosphatase 28 [Source:HGNC Symbol;Acc:33237]	98.86	98.86	0	0	176	177	176	JAA00659.1	DUSP28	dual specificity phosphatase 28	adipose stromal	98.86	98.86	176	176	176	0	0
NP_001028895.1	619279	ZNF704	ENSPTRG00000020370	ENSPTRT00000037707	ZNF704	Uncharacterized protein; Zinc finger protein 704 [Source:UniProtKB/TrEMBL;Acc:H2QWC1]	99.76	99.76	0	0	412	413	412	JAA26639.1	ZNF704	zinc finger protein 704	skin	99.76	99.76	412	412	412	0	0
NP_001030013.1	162073	ITPRIPL2	ENSPTRG00000031279	ENSPTRT00000060369	ITPRIPL2	Inositol 1,4,5-trisphosphate receptor interacting protein-like 2; Uncharacterized protein [Source:UniProtKB/TrEMBL;Acc:H2RAC3]	100.00	100.00	0	0	535	536	535	JAA09650.1	ITPRIPL2	inositol 1,4,5-trisphosphate receptor interacting protein-like 2	adipose stromal	100.00	100.00	535	535	535	0	0
NP_001032240.1	84792	FAM220A	ENSPTRG00000028666	ENSPTRT00000055615	FAM220A	family with sequence similarity 220, member A [Source:HGNC Symbol;Acc:22422]	97.30	98.84	0	0	259	260	259	JAA04977.1	FAM220A	chromosome 7 open reading frame 70	adipose stromal	97.30	98.84	259	259	259	0	0
NP_001032895.2	57701	NCKAP5L	ENSPTRG00000023249	ENSPTRT00000045894	NCKAP5L	NCK-associated protein 5-like [Source:HGNC Symbol;Acc:29321]	98.95	99.10	1	1	1334	1334	1334	JAA04880.1	NCKAP5L	NCK-associated protein 5-like	adipose stromal	99.48	99.55	1334	1334	1334	0	0
NP_001032902.1	342909	ZNF284	ENSPTRG00000011104	ENSPTRT00000020639	ZNF284	zinc finger protein 284 [Source:HGNC Symbol;Acc:13078]	92.41	92.58	1	37	593	557	593	JAA05368.1	ZNF284	zinc finger protein 284	adipose stromal	99.16	99.49	593	593	593	0	0
NP_001034201.2	654463	FER1L6	ENSPTRG00000034198	ENSPTRT00000065749	FER1L6	fer-1-like 6 (C. elegans) [Source:HGNC Symbol;Acc:28065]	99.08	99.41	0	0	1857	1858	1857	JAA36480.1	FER1L6	fer-1-like 6	skeletal muscle	99.14	99.46	1857	1867	1857	0	0
NP_001034444.1	123096	SLC25A29	ENSPTRG00000006718	ENSPTRT00000012371	SLC25A29	Solute carrier family 25, member 29; Uncharacterized protein [Source:UniProtKB/TrEMBL;Acc:H2Q8X4]	99.34	99.67	0	0	303	304	303	JAA16789.1	SLC25A29	solute carrier family 25, member 29	smooth vascular	99.34	99.67	303	303	303	0	0
NP_001034636.1	256356	GK5	ENSPTRG00000015480	ENSPTRT00000028882	GK5	glycerol kinase 5 (putative) [Source:HGNC Symbol;Acc:28635]	97.71	98.12	1	1	480	480	529	JAA04402.1	GK5	glycerol kinase 5 (putative)	adipose stromal	99.81	100.00	529	529	529	0	0
NP_001034669.1	79884	MAP9	ENSPTRG00000016540	ENSPTRT00000030746	MAP9	Microtubule-associated protein 9; Uncharacterized protein [Source:UniProtKB/TrEMBL;Acc:H2QQB8]	98.92	99.23	0	0	647	648	647	JAA10987.1	MAP9	microtubule-associated protein 9	adipose stromal	98.92	99.23	647	647	647	0	0
NP_001034702.1	285148	IAH1	ENSPTRG00000011639	ENSPTRT00000021696	IAH1	Isoamyl acetate-hydrolyzing esterase 1 homolog; Uncharacterized protein [Source:UniProtKB/TrEMBL;Acc:H2QHF0]	100.00	100.00	0	0	248	249	248	JAA03765.1	IAH1	isoamyl acetate-hydrolyzing esterase 1 homolog	adipose stromal	100.00	100.00	248	248	248	0	0
NP_001034703.1	388135	C15orf59	ENSPTRG00000030242	ENSPTRT00000058382	C15orf59	chromosome 15 open reading frame 59 [Source:HGNC Symbol;Acc:33753]	99.66	99.66	0	0	293	294	293	JAA32105.1	C15orf59	chromosome 15 open reading frame 59	skin	99.66	99.66	293	293	293	0	0
NP_001034707.1	58487	CREBZF	ENSPTRG00000004135	ENSPTRT00000061496	CREBZF	CREB/ATF bZIP transcription factor [Source:HGNC Symbol;Acc:24905]	99.15	99.72	0	0	354	359	354	JAA10602.1	CREBZF	CREB/ATF bZIP transcription factor	adipose stromal	99.44	99.72	354	354	354	0	0
NP_001034782.1	129450	TYW5	ENSPTRG00000012783	ENSPTRT00000043865	TYW5	Chromosome 2 open reading frame 60; Uncharacterized protein [Source:UniProtKB/TrEMBL;Acc:H2QZW0]	100.00	100.00	0	0	315	316	315	JAA12078.1	TYW5	chromosome 2 open reading frame 60	smooth vascular	100.00	100.00	315	315	315	0	0
NP_001034842.2	400954	EML6	ENSPTRG00000034390	ENSPTRT00000066910	EML6	echinoderm microtubule associated protein like 6 [Source:HGNC Symbol;Acc:35412]	90.21	92.04	9	92	1972	1895	1958	JAA40063.1	EML6	echinoderm microtubule associated protein like 6	skeletal muscle	99.59	99.80	1958	1957	1958	1	1
NP_001034881.1	646962	HRCT1	ENSPTRG00000029270	ENSPTRT00000056569	HRCT1	histidine rich carboxyl terminus 1 [Source:HGNC Symbol;Acc:33872]	94.25	95.40	2	2	87	117	115	JAA08317.1	HRCT1	histidine rich carboxyl terminus 1	adipose stromal	100.00	100.00	87	118	115	0	0
NP_001034977.1	284615	ANKRD34A	ENSPTRG00000001199	ENSPTRT00000002235	ANKRD34A	ankyrin repeat domain 34A [Source:HGNC Symbol;Acc:27639]	92.15	92.96	2	29	497	470	496	JAA05548.1	ANKRD34A	ankyrin repeat domain 34A	adipose stromal	99.80	99.80	496	496	496	0	0
NP_001035088.2	644815	FAM83G	ENSPTRG00000008862	ENSPTRT00000016341	FAM83G	Pan troglodytes family with sequence similarity 83, member G (FAM83G), mRNA. [Source:RefSeq mRNA;Acc:NM_001243845]	99.03	99.76	0	0	823	824	823	JAA05405.1	FAM83G	family with sequence similarity 83, member G	adipose stromal	99.15	99.76	823	823	823	0	0
NP_001035292.1	152559	PAQR3	ENSPTRG00000016204	ENSPTRT00000048171	PAQR3	Progestin and adipoQ receptor family member III; Uncharacterized protein [Source:UniProtKB/TrEMBL;Acc:H2R3F0]	99.68	99.68	0	0	311	312	311	JAA07672.1	PAQR3	progestin and adipoQ receptor family member III	adipose stromal	99.68	99.68	311	311	311	0	0
NP_001035521.1	28958	COA3	ENSPTRG00000009222	ENSPTRT00000016960	CCDC56	Coiled-coil domain containing 56; Uncharacterized protein [Source:UniProtKB/TrEMBL;Acc:H2QD39]	100.00	100.00	0	0	106	107	106	JAA15266.1	CCDC56	coiled-coil domain containing 56	smooth vascular	100.00	100.00	106	106	106	0	0
NP_001035522.1	152098	ZCWPW2	ENSPTRG00000030289	ENSPTRT00000058499	ZCWPW2	Uncharacterized protein; Zinc finger, CW type with PWWP domain 2 [Source:UniProtKB/TrEMBL;Acc:H2R8E5]	97.47	98.31	0	0	356	357	356	JAA08626.1	ZCWPW2	zinc finger, CW type with PWWP domain 2	adipose stromal	97.47	98.31	356	356	356	0	0
NP_001035526.1	51067	YARS2	ENSPTRG00000004819	ENSPTRT00000008915	YARS2	Tyrosyl-tRNA synthetase 2, mitochondrial; Uncharacterized protein [Source:UniProtKB/TrEMBL;Acc:H2Q5P6]	99.58	99.58	0	0	477	478	477	JAA09258.1	YARS2	tyrosyl-tRNA synthetase 2, mitochondrial	adipose stromal	99.58	99.58	477	477	477	0	0
NP_001035535.1	51665	ASB1	ENSPTRG00000013094	ENSPTRT00000024287	ASB1	Ankyrin repeat and SOCS box containing 1; Uncharacterized protein [Source:UniProtKB/TrEMBL;Acc:H2QJQ2]	100.00	100.00	0	0	335	336	335	JAA10473.1	ASB1	ankyrin repeat and SOCS box containing 1	adipose stromal	100.00	100.00	335	335	335	0	0
NP_001035536.1	54545	MTMR12	ENSPTRG00000016770	ENSPTRT00000031137	MTMR12	Myotubularin related protein 12; Uncharacterized protein [Source:UniProtKB/TrEMBL;Acc:H2QQQ2]	99.87	99.87	0	0	747	748	747	JAA02124.1	MTMR12	myotubularin related protein 12	adipose stromal	99.73	99.87	747	747	747	0	0
NP_001035805.1	653319	KIAA0895L	ENSPTRG00000031185	ENSPTRT00000060185	KIAA0895L	KIAA0895-like [Source:HGNC Symbol;Acc:34408]	98.51	98.51	2	3	471	469	471	JAA05415.1	KIAA0895L	KIAA0895-like	adipose stromal	99.79	99.79	471	471	471	0	0
NP_001035830.1	283871	PGP	ENSPTRG00000038980	ENSPTRT00000072572	PGP	Phosphoglycolate phosphatase; Uncharacterized protein [Source:UniProtKB/TrEMBL;Acc:H2RI35]	99.38	99.38	0	0	321	322	321	JAA04195.1	PGP	phosphoglycolate phosphatase	adipose stromal	99.38	99.38	321	321	321	0	0
NP_001035879.1	55269	PSPC1	ENSPTRG00000005677	ENSPTRT00000010468	PSPC1	Paraspeckle component 1; Uncharacterized protein [Source:UniProtKB/TrEMBL;Acc:H2Q790]	100.00	100.00	0	0	523	524	523	JAA00916.1	PSPC1	paraspeckle component 1	adipose stromal	100.00	100.00	523	523	523	0	0
NP_001036038.1	64772	ENGASE	ENSPTRG00000009725	ENSPTRT00000017852	ENGASE	Endo-beta-N-acetylglucosaminidase; Uncharacterized protein [Source:UniProtKB/TrEMBL;Acc:H2QE02]	99.60	99.73	0	0	743	744	743	JAA04990.1	ENGASE	endo-beta-N-acetylglucosaminidase	adipose stromal	99.60	99.73	743	743	743	0	0
NP_001036096.1	644096	SDHAF1	ENSPTRG00000029035	ENSPTRT00000056126	SDHAF1	Succinate dehydrogenase complex assembly factor 1; Uncharacterized protein [Source:UniProtKB/TrEMBL;Acc:H2R660]	98.26	99.13	0	0	115	116	115	JAA00531.1	SDHAF1	succinate dehydrogenase complex assembly factor 1	adipose stromal	98.26	99.13	115	115	115	0	0
NP_001036694.1	751071	METTL12	ENSPTRG00000034411	ENSPTRT00000064400	METTL12	Pan troglodytes methyltransferase like 12 (METTL12), nuclear gene encoding mitochondrial protein, mRNA. [Source:RefSeq mRNA;Acc:NM_001243949]	98.75	100.00	0	0	240	241	240	JAA04363.1	METTL12	methyltransferase like 12	adipose stromal	98.75	100.00	240	240	240	0	0
NP_001038.1	6715	SRD5A1	ENSPTRG00000016716	ENSPTRT00000031048	SRD5A1	Steroid-5-alpha-reductase, alpha polypeptide 1 (3-oxo-5 alpha-steroid delta 4-dehydrogenase alpha 1); Uncharacterized protein [Source:UniProtKB/TrEMBL;Acc:H2QQM0]	100.00	100.00	0	0	259	260	259	JAA03649.1	SRD5A1	steroid-5-alpha-reductase, alpha polypeptide 1 (3-oxo-5 alpha-steroid delta 4-dehydrogenase alpha 1)	adipose stromal	100.00	100.00	259	259	259	0	0
NP_001038188.1	1456	CSNK1G3	ENSPTRG00000017182	ENSPTRT00000061959	CSNK1G3	Casein kinase 1, gamma 3; Uncharacterized protein [Source:UniProtKB/TrEMBL;Acc:H2RAT8]	100.00	100.00	0	0	455	456	455	JAA08915.1	CSNK1G3	casein kinase 1, gamma 3	adipose stromal	100.00	100.00	455	455	455	0	0
NP_001039.1	6750	SST	ENSPTRG00000015727	ENSPTRT00000029313	SST	Somatostatin; Uncharacterized protein [Source:UniProtKB/TrEMBL;Acc:H2QNY1]	99.14	99.14	0	0	116	117	116	JAA20675.1	SST	somatostatin	smooth vascular	99.14	99.14	116	116	116	0	0
NP_001057.1	7133	TNFRSF1B	ENSPTRG00000000164	ENSPTRT00000000361	TNFRSF1B	Uncharacterized protein [Source:UniProtKB/TrEMBL;Acc:H2PY20]	99.31	99.54	0	0	435	436	461	JAA04361.1	TNFRSF1B	tumor necrosis factor receptor superfamily, member 1B	adipose stromal	99.35	99.57	461	461	461	0	0
NP_001059.2	7155	TOP2B	ENSPTRG00000014699	ENSPTRT00000027495	TOP2B	topoisomerase (DNA) II beta 180kDa [Source:HGNC Symbol;Acc:11990]	99.88	100.00	0	0	1621	1622	1621	JAA43576.1	TOP2B	topoisomerase (DNA) II beta 180kDa	skeletal muscle	99.94	100.00	1621	1621	1621	0	0
NP_001062.1	7298	TYMS	ENSPTRG00000009822	ENSPTRT00000018043	TYMS	Pan troglodytes thymidylate synthetase (TYMS), mRNA. [Source:RefSeq mRNA;Acc:NM_001246582]	94.77	96.51	0	0	172	231	313	JAA10854.1	TYMS	thymidylate synthetase	adipose stromal	99.04	100.00	313	313	313	0	0
NP_001065243.1	440145	MZT1	ENSPTRG00000031166	ENSPTRT00000060160	MZT1	mitotic spindle organizing protein 1 [Source:HGNC Symbol;Acc:33830]	100.00	100.00	0	0	82	83	82	JAA17055.1	MZT1	mitotic spindle organizing protein 1	smooth vascular	100.00	100.00	82	82	82	0	0
NP_001068566.1	4337	MOCS1	ENSPTRG00000018140	ENSPTRT00000033540	MOCS1	molybdenum cofactor synthesis 1 [Source:HGNC Symbol;Acc:7190]	86.68	86.95	3	50	383	587	385	JAA06741.1	MOCS1	molybdenum cofactor synthesis 1	adipose stromal	99.48	100.00	385	385	385	0	0
NP_001070254.1	79832	QSER1	ENSPTRG00000003481	ENSPTRT00000063950	QSER1	Glutamine and serine rich 1; Uncharacterized protein [Source:UniProtKB/TrEMBL;Acc:H2RBD1]	99.37	99.60	0	0	1735	1736	1735	JAA09776.1	QSER1	glutamine and serine rich 1	adipose stromal	99.37	99.60	1735	1735	1735	0	0
NP_001071087.1	137886	UBXN2B	ENSPTRG00000033886	ENSPTRT00000063836	UBXN2B	UBX domain protein 2B; Uncharacterized protein [Source:UniProtKB/TrEMBL;Acc:H2RBA4]	100.00	100.00	0	0	331	332	331	JAA05948.1	UBXN2B	UBX domain protein 2B	adipose stromal	100.00	100.00	331	331	331	0	0
NP_001073027.1	221092	HNRNPUL2	ENSPTRG00000034359	ENSPTRT00000064294	HNRNPUL2	heterogeneous nuclear ribonucleoprotein U-like 2 [Source:HGNC Symbol;Acc:25451]	99.33	99.46	0	0	747	748	747	JAA19130.1	HNRNPUL2	heterogeneous nuclear ribonucleoprotein U-like 2	smooth vascular	99.46	99.60	747	747	747	0	0
NP_001073865.1	728215	FAM155A	ENSPTRG00000031125	ENSPTRT00000060071	FAM155A	family with sequence similarity 155, member A [Source:HGNC Symbol;Acc:33877]	99.13	99.56	1	1	458	458	458	JAA14295.1	FAM155A	family with sequence similarity 155, member A	smooth vascular	99.13	99.56	458	457	458	1	1
NP_001073866.2	50651	SLC45A1	ENSPTRG00000000104	ENSPTRT00000000238	SLC45A1	Uncharacterized protein [Source:UniProtKB/TrEMBL;Acc:H2PXX9]	99.74	99.74	0	0	782	783	782	JAA34004.1	SLC45A1	solute carrier family 45, member 1	skeletal muscle	99.87	99.87	748	748	782	0	0
NP_001073881.2	253461	ZBTB38	ENSPTRG00000030108	ENSPTRT00000058077	ZBTB38	zinc finger and BTB domain containing 38 [Source:HGNC Symbol;Acc:26636]	99.41	99.58	0	0	1195	1196	1195	JAA09179.1	ZBTB38	zinc finger and BTB domain containing 38	adipose stromal	99.67	99.83	1195	1195	1195	0	0
NP_001073884.1	23350	U2SURP	ENSPTRG00000015489	ENSPTRT00000028899	U2SURP	U2 snRNP-associated SURP domain containing; Uncharacterized protein [Source:UniProtKB/TrEMBL;Acc:H2QNJ0]	99.90	99.90	0	0	1029	1030	1029	JAA11137.1	U2SURP	U2 snRNP-associated SURP domain containing	adipose stromal	99.90	99.90	1029	1029	1029	0	0
NP_001073888.2	85451	UNK	ENSPTRG00000009656	ENSPTRT00000017711	UNK	unkempt family zinc finger [Source:HGNC Symbol;Acc:29369]	99.87	99.87	1	1	791	886	810	JAA09152.1	UNK	unkempt homolog	adipose stromal	100.00	100.00	810	810	810	0	0
NP_001073901.1	79068	FTO	ENSPTRG00000008118	ENSPTRT00000048611	FTO	Fat mass and obesity associated; Uncharacterized protein [Source:UniProtKB/TrEMBL;Acc:H2R083]	99.60	99.80	0	0	505	506	505	JAA03445.1	FTO	fat mass and obesity associated	adipose stromal	99.60	99.80	505	505	505	0	0
NP_001073918.2	1763	DNA2	ENSPTRG00000002556	ENSPTRT00000004793	DNA2	Uncharacterized protein [Source:UniProtKB/TrEMBL;Acc:H2Q1Z5]	99.53	99.62	1	1	1061	1147	1060	JAA08461.1	DNA2	DNA replication helicase 2 homolog	adipose stromal	99.62	99.62	1061	1061	1060	1	1
NP_001073921.1	56927	GPR108	ENSPTRG00000010375	ENSPTRT00000019067	GPR108	G protein-coupled receptor 108 [Source:HGNC Symbol;Acc:17829]	96.32	96.69	0	0	543	544	543	JAA10430.1	GPR108	G protein-coupled receptor 108	adipose stromal	99.63	100.00	543	543	543	0	0
NP_001073938.1	23403	FBXO46	ENSPTRG00000038848	ENSPTRT00000072368	FBXO46	F-box protein 46 [Source:HGNC Symbol;Acc:25069]	90.88	91.22	1	46	592	558	603	JAA03908.1	FBXO46	F-box protein 46	adipose stromal	99.83	99.83	603	603	603	0	0
NP_001073940.1	375033	PEAR1	ENSPTRG00000001480	ENSPTRT00000002727	PEAR1	platelet endothelial aggregation receptor 1 [Source:HGNC Symbol;Acc:33631]	98.81	99.11	0	0	1009	1012	1037	JAA04927.1	PEAR1	platelet endothelial aggregation receptor 1	adipose stromal	99.13	99.42	1037	1037	1037	0	0
NP_001073941.1	128486	FITM2	ENSPTRG00000013516	ENSPTRT00000025155	FITM2	Fat storage-inducing transmembrane protein 2; Uncharacterized protein [Source:UniProtKB/TrEMBL;Acc:H2QKE1]	100.00	100.00	0	0	262	263	262	JAA02331.1	FITM2	fat storage-inducing transmembrane protein 2	adipose stromal	100.00	100.00	262	262	262	0	0
NP_001073944.1	389072	PLEKHM3	ENSPTRG00000012857	ENSPTRT00000056154	PLEKHM3	Pleckstrin homology domain containing, family M, member 3; Uncharacterized protein [Source:UniProtKB/TrEMBL;Acc:H2R669]	99.61	99.74	0	0	761	761	761	JAA10159.1	PLEKHM3	pleckstrin homology domain containing, family M, member 3	adipose stromal	99.61	99.74	761	761	761	0	0
NP_001073949.1	154141	MBOAT1	ENSPTRG00000017761	ENSPTRT00000044506	MBOAT1	membrane bound O-acyltransferase domain containing 1 [Source:HGNC Symbol;Acc:21579]	98.96	99.37	1	1	479	480	495	JAA01582.1	MBOAT1	membrane bound O-acyltransferase domain containing 1	adipose stromal	99.19	99.60	495	495	495	0	0
NP_001073950.1	85015	USP45	ENSPTRG00000018443	ENSPTRT00000056999	USP45	Ubiquitin carboxyl-terminal hydrolase [Source:UniProtKB/TrEMBL;Acc:H2R727]	99.02	99.75	0	0	814	815	814	JAA08383.1	USP45	ubiquitin specific peptidase 45	adipose stromal	99.02	99.75	814	814	814	0	0
NP_001073952.1	389827	TMEM8C	ENSPTRG00000023019	ENSPTRT00000045811	TMEM8C	transmembrane protein 8C [Source:HGNC Symbol;Acc:33778]	95.02	95.48	1	8	221	214	221	JAA43098.1	TMEM8C	transmembrane protein 8C	skeletal muscle	99.55	100.00	221	221	221	0	0
NP_001073966.2	1955	MEGF9	ENSPTRG00000021303	ENSPTRT00000039405	MEGF9	Uncharacterized protein [Source:UniProtKB/TrEMBL;Acc:H2QXS7]	97.51	98.67	1	4	602	599	602	JAA01868.1	MEGF9	multiple EGF-like-domains 9	adipose stromal	98.01	99.00	602	600	602	1	2
NP_001073974.1	152573	SHISA3	ENSPTRG00000016016	ENSPTRT00000029863	SHISA3	Shisa homolog 3; Uncharacterized protein [Source:UniProtKB/TrEMBL;Acc:H2QPD9]	99.16	99.16	0	0	238	239	238	JAA13441.1	SHISA3	shisa homolog 3	smooth vascular	99.16	99.16	238	238	238	0	0
NP_001073981.1	80114	BICC1	ENSPTRG00000002520	ENSPTRT00000004710	BICC1	bicaudal C homolog 1 (Drosophila) [Source:HGNC Symbol;Acc:19351]	98.87	99.08	1	1	974	974	974	JAA37419.1	BICC1	bicaudal C homolog 1	skeletal muscle	99.79	99.90	974	974	974	0	0
NP_001073986.1	55209	SETD5	ENSPTRG00000014586	ENSPTRT00000065633	SETD5	SET domain containing 5 [Source:HGNC Symbol;Acc:25566]	97.36	97.57	1	1	1442	1441	1442	JAA08633.1	SETD5	SET domain containing 5	adipose stromal	99.51	99.58	1442	1442	1442	0	0
NP_001074002.1	84747	UNC119B	ENSPTRG00000005546	ENSPTRT00000010174	UNC119B	Unc-119 homolog B; Uncharacterized protein [Source:UniProtKB/TrEMBL;Acc:H2Q718]	100.00	100.00	0	0	251	252	251	JAA05792.1	UNC119B	unc-119 homolog B	adipose stromal	100.00	100.00	251	251	251	0	0
NP_001074011.1	85302	FBF1	ENSPTRG00000009663	ENSPTRT00000017722	FBF1	Uncharacterized protein [Source:UniProtKB/TrEMBL;Acc:H2QDW9]	98.24	98.41	1	1	1134	1168	1133	JAA10229.1	FBF1	Fas (TNFRSF6) binding factor 1	adipose stromal	98.32	98.50	1133	1166	1133	0	0
NP_001074318.1	728489	DNLZ	ENSPTRG00000034113	ENSPTRT00000065655	DNLZ	DNL-type zinc finger; Uncharacterized protein [Source:UniProtKB/TrEMBL;Acc:H2RCF6]	98.31	98.88	0	0	178	179	178	JAA01940.1	DNLZ	DNL-type zinc finger	adipose stromal	98.31	98.88	178	178	178	0	0
NP_001075019.1	57187	THOC2	ENSPTRG00000022246	ENSPTRT00000041467	THOC2	THO complex 2; Uncharacterized protein [Source:UniProtKB/TrEMBL;Acc:H2QZ30]	99.94	100.00	0	0	1593	1594	1593	JAA07673.1	THOC2	THO complex 2	adipose stromal	99.94	100.00	1593	1593	1593	0	0
NP_001077083.1	124454	EARS2	ENSPTRG00000007887	ENSPTRT00000014537	EARS2	Glutamyl-tRNA synthetase 2, mitochondrial (Putative); Uncharacterized protein [Source:UniProtKB/TrEMBL;Acc:H2QAR9]	99.04	99.62	0	0	523	524	523	JAA29785.1	EARS2	glutamyl-tRNA synthetase 2, mitochondrial (putative)	skin	99.04	99.62	523	523	523	0	0
NP_001078892.1	284021	MILR1	ENSPTRG00000009539	ENSPTRT00000017495	MILR1	Uncharacterized protein [Source:UniProtKB/TrEMBL;Acc:H2QDP2]	97.08	98.25	0	0	343	385	343	JAA10613.1	MILR1	chromosome 17 open reading frame 60	adipose stromal	97.08	98.25	343	343	343	0	0
NP_001078949.1	221303	FAM162B	ENSPTRG00000018538	ENSPTRT00000034245	FAM162B	family with sequence similarity 162, member B [Source:HGNC Symbol;Acc:21549]	100.00	100.00	0	0	162	163	162	JAA06611.1	FAM162B	family with sequence similarity 162, member B	adipose stromal	100.00	100.00	162	162	162	0	0
NP_001078956.1	114803	MYSM1	ENSPTRG00000000796	ENSPTRT00000001505	MYSM1	Myb-like, SWIRM and MPN domains 1; Uncharacterized protein [Source:UniProtKB/TrEMBL;Acc:H2R918]	99.52	99.64	0	0	828	829	828	JAA05477.1	MYSM1	Myb-like, SWIRM and MPN domains 1	adipose stromal	99.52	99.64	828	828	828	0	0
NP_001092690.1	643641	ZNF862	ENSPTRG00000019848	ENSPTRT00000036762	ZNF862	Uncharacterized protein; Zinc finger protein 862 [Source:UniProtKB/TrEMBL;Acc:H2QVL4]	99.57	99.66	0	0	1169	1170	1169	JAA06671.1	ZNF862	zinc finger protein 862	adipose stromal	99.57	99.66	1169	1169	1169	0	0
NP_001092740.1	403341	ZBTB34	ENSPTRG00000021380	ENSPTRT00000039547	ZBTB34	Uncharacterized protein; Zinc finger and BTB domain containing 34 [Source:UniProtKB/TrEMBL;Acc:H2QXW8]	100.00	100.00	0	0	500	505	500	JAA10744.1	ZBTB34	zinc finger and BTB domain containing 34	adipose stromal	100.00	100.00	500	504	500	0	0
NP_001092764.1	85352	KIAA1644	ENSPTRG00000014485	ENSPTRT00000027072	KIAA1644	KIAA1644 [Source:HGNC Symbol;Acc:29335]	99.50	99.50	0	0	199	200	199	JAA02811.1	KIAA1644	KIAA1644	adipose stromal	99.50	99.50	199	199	199	0	0
NP_001093136.1	375743	PTAR1	ENSPTRG00000042414	ENSPTRT00000074570	PTAR1	Protein prenyltransferase alpha subunit repeat containing 1; Uncharacterized protein [Source:UniProtKB/TrEMBL;Acc:H2RI15]	99.75	100.00	0	0	402	403	402	JAA04562.1	PTAR1	protein prenyltransferase alpha subunit repeat containing 1	adipose stromal	99.75	100.00	402	402	402	0	0
NP_001093148.1	116064	LRRC58	ENSPTRG00000015268	ENSPTRT00000028521	LRRC58	Leucine rich repeat containing 58; Uncharacterized protein [Source:UniProtKB/TrEMBL;Acc:H2QN62]	99.73	100.00	0	0	371	372	371	JAA11315.1	LRRC58	leucine rich repeat containing 58	adipose stromal	99.73	100.00	371	371	371	0	0
NP_001093859.1	201931	TMEM192	ENSPTRG00000016571	ENSPTRT00000030801	TMEM192	Transmembrane protein 192; Uncharacterized protein [Source:UniProtKB/TrEMBL;Acc:H2QQE2]	99.63	100.00	0	0	271	272	271	JAA27908.1	TMEM192	transmembrane protein 192	skin	99.63	100.00	271	271	271	0	0
NP_001095896.1	11138	TBC1D8	ENSPTRG00000030399	ENSPTRT00000032587	TBC1D8	Uncharacterized protein [Source:UniProtKB/TrEMBL;Acc:H2QS60]	98.18	98.35	1	15	1155	1156	1140	JAA03099.1	TBC1D8	TBC1 domain family, member 8 (with GRAM domain)	adipose stromal	99.47	99.65	1140	1140	1140	0	0
NP_001096637.1	100125288	ZGLP1	ENSPTRG00000034377	ENSPTRT00000066664	ZGLP1	Uncharacterized protein; Zinc finger, GATA-like protein 1 [Source:UniProtKB/TrEMBL;Acc:H2RD31]	99.26	99.63	0	0	271	272	271	JAA01781.1	ZGLP1	zinc finger, GATA-like protein 1	adipose stromal	99.26	99.63	271	271	271	0	0
NP_001098549.1	64319	FBRS	ENSPTRG00000008012	ENSPTRT00000045768	FBRS	Uncharacterized protein [Source:UniProtKB/TrEMBL;Acc:H2R153]	100.00	100.00	0	0	436	980	460	JAA06589.1	FBRS	fibrosin	adipose stromal	100.00	100.00	460	460	460	0	0
NP_001101.1	102	ADAM10	ENSPTRG00000007116	ENSPTRT00000013135	ADAM10	ADAM metallopeptidase domain 10; Uncharacterized protein [Source:UniProtKB/TrEMBL;Acc:H2Q9I4]	100.00	100.00	0	0	748	749	748	JAA06501.1	ADAM10	ADAM metallopeptidase domain 10	adipose stromal	100.00	100.00	748	748	748	0	0
NP_001106795.2	100134934	TEN1	ENSPTRG00000034559	ENSPTRT00000064595	TEN1	TEN1 CST complex subunit [Source:HGNC Symbol;Acc:37242]	100.00	100.00	0	0	123	124	123	JAA34742.1	TEN1	chromosome 17 open reading frame 106	skeletal muscle	100.00	100.00	123	123	123	0	0
NP_001106905.1	339263	C17orf51	ENSPTRG00000040701	ENSPTRT00000073111	C17orf51	chromosome 17 open reading frame 51 [Source:HGNC Symbol;Acc:27904]	99.55	99.55	0	0	221	222	221	JAA08550.1	C17orf51	chromosome 17 open reading frame 51	adipose stromal	99.55	99.55	221	221	221	0	0
NP_001107590.1	55421	C17orf85	ENSPTRG00000008578	ENSPTRT00000015826	C17orf85	chromosome 17 open reading frame 85 [Source:HGNC Symbol;Acc:24612]	99.67	99.84	1	1	607	622	620	JAA08473.1	C17orf85	chromosome 17 open reading frame 85	adipose stromal	99.67	99.84	607	621	620	1	1
NP_001107604.1	65065	NBEAL1	ENSPTRG00000012828	ENSPTRT00000023788	NBEAL1	Neurobeachin-like 1; Uncharacterized protein [Source:UniProtKB/TrEMBL;Acc:H2QJ97]	99.41	99.81	0	0	2694	2695	2694	JAA06725.1	NBEAL1	neurobeachin-like 1	adipose stromal	99.41	99.81	2694	2694	2694	0	0
NP_001108488.1	55683	KANSL3	ENSPTRG00000012235	ENSPTRT00000022717	KANSL3	KAT8 regulatory NSL complex subunit 3 [Source:HGNC Symbol;Acc:25473]	100.00	100.00	0	0	878	879	878	JAA02345.1	KANSL3	KIAA1310	adipose stromal	100.00	100.00	878	878	878	0	0
NP_001124385.1	124411	ZNF720	ENSPTRG00000010772	ENSPTRT00000019829	ZNF720	zinc finger protein 720 [Source:HGNC Symbol;Acc:26987]	99.17	99.17	0	0	121	122	126	JAA01765.1	ZNF720	zinc finger protein 720	adipose stromal	99.21	99.21	126	126	126	0	0
NP_001127965.1	100188893	TOMM6	ENSPTRG00000034313	ENSPTRT00000065552	TOMM6	translocase of outer mitochondrial membrane 6 homolog [Source:RefSeq peptide;Acc:NP_001243720]	100.00	100.00	0	0	74	75	74	JAA00788.1	TOMM6	translocase of outer mitochondrial membrane 6 homolog	adipose stromal	100.00	100.00	74	74	74	0	0
NP_001129042.1	728568	C12orf73	ENSPTRG00000029559	ENSPTRT00000057099	C12orf73	chromosome 12 open reading frame 73 [Source:HGNC Symbol;Acc:34450]	100.00	100.00	0	0	71	72	71	JAA03967.1	C12orf73	chromosome 12 open reading frame 73	adipose stromal	100.00	100.00	71	71	71	0	0
NP_001129588.1	345462	ZNF879	ENSPTRG00000041282	ENSPTRT00000075401	ZNF879	Pan troglodytes zinc finger protein 879 (ZNF879), mRNA. [Source:RefSeq mRNA;Acc:NM_001243856]	98.46	99.23	0	0	521	521	563	JAA09673.1	ZNF879	zinc finger protein 879	adipose stromal	98.22	98.40	563	561	563	1	2
NP_001129734.1	552889	ATXN7L3B	ENSPTRG00000039132	ENSPTRT00000073122	ATXN7L3B	Ataxin 7-like 3B; Uncharacterized protein [Source:UniProtKB/TrEMBL;Acc:H2RHF5]	98.97	98.97	0	0	97	98	97	JAA16028.1	ATXN7L3B	ataxin 7-like 3B	smooth vascular	98.97	98.97	97	97	97	0	0
NP_001130006.1	387890	TMEM233	ENSPTRG00000040726	ENSPTRT00000072448	TMEM233	transmembrane protein 233 [Source:HGNC Symbol;Acc:37219]	100.00	100.00	0	0	109	110	109	JAA13422.1	TMEM233	transmembrane protein 233	smooth vascular	100.00	100.00	109	109	109	0	0
NP_001130009.1	149478	BTBD19	ENSPTRG00000040664	ENSPTRT00000073942	BTBD19	BTB (POZ) domain containing 19; Uncharacterized protein [Source:UniProtKB/TrEMBL;Acc:H2RFW9]	98.97	99.66	0	0	291	292	291	JAA03907.1	BTBD19	BTB (POZ) domain containing 19	adipose stromal	98.97	99.66	291	291	291	0	0
NP_001130046.1	10314	LANCL1	ENSPTRG00000012880	ENSPTRT00000023883	LANCL1	LanC lantibiotic synthetase component C-like 1 (Bacterial); Uncharacterized protein [Source:UniProtKB/TrEMBL;Acc:H2QJC3]	99.50	99.75	0	0	399	400	399	JAA02952.1	LANCL1	LanC lantibiotic synthetase component C-like 1 (bacterial)	adipose stromal	99.75	99.75	399	399	399	0	0
NP_001131147.1	342371	ATXN1L	ENSPTRG00000039075	ENSPTRT00000076175	ATXN1L	Uncharacterized protein [Source:UniProtKB/TrEMBL;Acc:H2RHX2]	99.85	100.00	0	0	660	661	689	JAA06405.1	ATXN1L	ataxin 1-like	adipose stromal	99.85	100.00	689	689	689	0	0
NP_001136117.1	100131211	TMEM194B	ENSPTRG00000012745	ENSPTRT00000023621	TMEM194B	Transmembrane protein 194B; Uncharacterized protein [Source:UniProtKB/TrEMBL;Acc:H2QJ57]	98.80	99.28	0	0	417	418	417	JAA08374.1	TMEM194B	transmembrane protein 194B	adipose stromal	98.80	99.28	417	417	417	0	0
NP_001137408.1	145853	C15orf61	ENSPTRG00000030250	ENSPTRT00000058415	C15orf61	chromosome 15 open reading frame 61 [Source:HGNC Symbol;Acc:34453]	99.36	100.00	0	0	156	158	157	JAA03043.1	C15orf61	chromosome 15 open reading frame 61	adipose stromal	100.00	100.00	157	157	157	0	0
NP_001138467.1	317762	CCDC85C	ENSPTRG00000006711	ENSPTRT00000012355	CCDC85C	coiled-coil domain containing 85C [Source:HGNC Symbol;Acc:35459]	89.74	89.74	1	43	419	377	419	JAA04808.1	CCDC85C	coiled-coil domain containing 85C	adipose stromal	100.00	100.00	419	419	419	0	0
NP_001138536.1	729438	GATSL2	ENSPTRG00000019301	ENSPTRT00000035712	GATSL2	GATS protein-like 2; Uncharacterized protein [Source:UniProtKB/TrEMBL;Acc:H2QUS0]	100.00	100.00	0	0	329	330	329	JAA16387.1	GATSL2	GATS protein-like 2	smooth vascular	100.00	100.00	329	329	329	0	0
NP_001138890.1	23331	TTC28	ENSPTRG00000014203	ENSPTRT00000067792	TTC28	Uncharacterized protein [Source:UniProtKB/TrEMBL;Acc:H2RDV0]	99.75	99.83	0	0	2354	2355	2481	JAA05616.1	TTC28	tetratricopeptide repeat domain 28	adipose stromal	99.76	99.84	2481	2481	2481	0	0
NP_001138922.1	729967	MORN2	ENSPTRG00000011854	ENSPTRT00000022062	MORN2	MORN repeat-containing protein 2 [Source:RefSeq peptide;Acc:NP_001233490]	98.73	98.73	0	0	79	80	79	JAA00720.1	MORN2	MORN repeat containing 2	adipose stromal	98.73	98.73	79	79	79	0	0
NP_001139124.1	135398	C6orf141	ENSPTRG00000018259	ENSPTRT00000033758	C6orf141	chromosome 6 open reading frame 141 [Source:HGNC Symbol;Acc:21351]	97.54	98.77	0	0	244	245	244	JAA10028.1	C6orf141	chromosome 6 open reading frame 141	adipose stromal	97.13	98.36	244	244	244	0	0
NP_001157912.1	651746	ANKRD33B	ENSPTRG00000016729	ENSPTRT00000031071	ANKRD33B	Ankyrin repeat domain 33B; Uncharacterized protein [Source:UniProtKB/TrEMBL;Acc:H2QQN1]	99.60	99.60	0	0	494	495	494	JAA28473.1	ANKRD33B	ankyrin repeat domain 33B	skin	99.60	99.60	494	494	494	0	0
NP_001177875.1	54540	FAM193B	ENSPTRG00000017590	ENSPTRT00000065413	FAM193B	family with sequence similarity 193, member B [Source:HGNC Symbol;Acc:25524]	99.64	99.76	0	0	822	823	822	JAA22502.1	FAM193B	family with sequence similarity 193, member B	skin	99.76	99.76	822	822	822	0	0
NP_001182011.1	647310	TEX22	ENSPTRG00000039753	ENSPTRT00000076029	TEX22	testis expressed 22 [Source:HGNC Symbol;Acc:40026]	92.31	94.23	0	0	52	64	150	JAA00674.1	TEX22	testis expressed gene 22	adipose stromal	96.67	97.33	150	150	150	0	0
NP_001182085.1	100506144	ZMYM6NB	ENSPTRG00000040553	ENSPTRT00000001012	ZMYM6NB	ZMYM6 neighbor [Source:HGNC Symbol;Acc:40021]	100.00	100.00	0	0	154	155	154	JAA02206.1	ZMYM6NB	ZMYM6 neighbor	adipose stromal	100.00	100.00	154	154	154	0	0
NP_001185903.2	100526772	TMEM110-MUSTN1	ENSPTRG00000015018	ENSPTRT00000028121	TMEM110	Pan troglodytes transmembrane protein 110 (TMEM110), mRNA. [Source:RefSeq mRNA;Acc:NM_001251863]	98.66	98.92	0	0	372	373	372	JAA04230.1	TMEM110	transmembrane protein 110	adipose stromal	99.32	99.32	294	294	372	0	0
NP_001186747.1	100528062	ARMCX5-GPRASP2	ENSPTRG00000022118	ENSPTRT00000044928	GPRASP2	ARMCX5-GPRASP2 readthrough; G protein-coupled receptor associated sorting protein 2; Uncharacterized protein [Source:UniProtKB/TrEMBL;Acc:H2R292]	99.16	99.28	0	0	838	839	838	JAA08539.1	GPRASP2	G protein-coupled receptor associated sorting protein 2	adipose stromal	99.16	99.28	838	838	838	0	0
NP_001191102.1	100533105	C8orf44-SGK3	ENSPTRG00000020312	ENSPTRT00000037617	SGK3	Serum/glucocorticoid regulated kinase family, member 3; Uncharacterized protein [Source:UniProtKB/TrEMBL;Acc:H2QW93]	99.80	99.80	0	0	496	497	496	JAA03013.1	SGK3	serum/glucocorticoid regulated kinase family, member 3	adipose stromal	99.80	99.80	496	496	496	0	0
NP_001191406.1	284040	CDRT4	ENSPTRG00000008795	ENSPTRT00000016196	CDRT4	Uncharacterized protein [Source:UniProtKB/TrEMBL;Acc:H2QCB3]	98.03	98.03	1	1	152	152	152	JAA01165.1	CDRT4	CMT1A duplicated region transcript 4	adipose stromal	98.68	98.68	152	192	152	0	0
NP_001249.1	1018	CDK3	ENSPTRG00000009667	ENSPTRT00000017727	CDK3	Cyclin-dependent kinase 3; Uncharacterized protein [Source:UniProtKB/TrEMBL;Acc:H2QDX1]	99.67	99.67	0	0	305	306	305	JAA24184.1	CDK3	cyclin-dependent kinase 3	skin	99.67	99.67	305	305	305	0	0
NP_001251.1	1024	CDK8	ENSPTRG00000005724	ENSPTRT00000010543	CDK8	Cyclin-dependent kinase 8; Uncharacterized protein [Source:UniProtKB/TrEMBL;Acc:H2Q7B5]	100.00	100.00	0	0	464	465	464	JAA04019.1	CDK8	cyclin-dependent kinase 8	adipose stromal	100.00	100.00	464	464	464	0	0
NP_001251503.1	146909	KIF18B	ENSPTRG00000009290	ENSPTRT00000059855	KIF18B	kinesin family member 18B [Source:HGNC Symbol;Acc:27102]	99.04	99.28	0	0	833	834	833	JAA37854.1	KIF18B	kinesin family member 18B	skeletal muscle	97.84	98.20	833	824	833	1	9
NP_001252.1	1025	CDK9	ENSPTRG00000021398	ENSPTRT00000039589	CDK9	Cyclin-dependent kinase 9; Uncharacterized protein [Source:UniProtKB/TrEMBL;Acc:H2QXX8]	100.00	100.00	0	0	372	373	372	JAA18611.1	CDK9	cyclin-dependent kinase 9	smooth vascular	100.00	100.00	372	372	372	0	0
NP_001258074.1	10402	ST3GAL6	ENSPTRG00000015153	ENSPTRT00000028338	ST3GAL6	type 2 lactosamine alpha-2,3-sialyltransferase [Source:RefSeq peptide;Acc:NP_001032386]	93.66	96.07	0	0	331	332	384	JAA09664.1	ST3GAL6	ST3 beta-galactoside alpha-2,3-sialyltransferase 6	adipose stromal	99.70	100.00	331	331	384	0	0
NP_001258115.1	57826	RAP2C	ENSPTRG00000022279	ENSPTRT00000041557	RAP2C	RAP2C, member of RAS oncogene family [Source:HGNC Symbol;Acc:21165]	100.00	100.00	0	0	92	93	183	JAA01941.1	RAP2C	RAP2C, member of RAS oncogene family	adipose stromal	100.00	100.00	183	183	183	0	0
NP_001258142.1	58472	SQRDL	ENSPTRG00000007039	ENSPTRT00000012993	SQRDL	Sulfide quinone reductase-like; Uncharacterized protein [Source:UniProtKB/TrEMBL;Acc:H2Q9D6]	98.67	99.56	0	0	450	451	450	JAA01239.1	SQRDL	sulfide quinone reductase-like	adipose stromal	98.44	99.33	450	450	450	0	0
NP_001258395.1	80210	ARMC9	ENSPTRG00000013023	ENSPTRT00000024143	ARMC9	Armadillo repeat containing 9; Uncharacterized protein [Source:UniProtKB/TrEMBL;Acc:H2QJL1]	99.25	99.85	0	0	665	666	818	JAA08010.1	ARMC9	armadillo repeat containing 9	adipose stromal	99.25	99.85	665	665	818	0	0
NP_001258535.1	10409	BASP1	ENSPTRG00000016748	ENSPTRT00000031106	BASP1	brain abundant, membrane attached signal protein 1 [Source:HGNC Symbol;Acc:957]	99.56	99.56	0	0	227	228	227	JAA07417.1	BASP1	brain abundant, membrane attached signal protein 1	adipose stromal	99.56	99.56	227	227	227	0	0
NP_001258614.1	23443	SLC35A3	ENSPTRG00000000998	ENSPTRT00000001872	SLC35A3	Solute carrier family 35 (UDP-N-acetylglucosamine (UDP-GlcNAc) transporter), member A3; Uncharacterized protein [Source:UniProtKB/TrEMBL;Acc:H2PZG9]	99.69	99.69	0	0	325	326	367	JAA15412.1	SLC35A3	solute carrier family 35 (UDP-N-acetylglucosamine (UDP-GlcNAc) transporter), member A3	smooth vascular	99.69	99.69	325	325	367	0	0
NP_001258712.1	55711	FAR2	ENSPTRG00000004796	ENSPTRT00000008862	FAR2	Fatty acyl CoA reductase 2; Uncharacterized protein [Source:UniProtKB/TrEMBL;Acc:H2Q5N6]	99.61	100.00	0	0	515	516	515	JAA04016.1	FAR2	fatty acyl CoA reductase 2	adipose stromal	99.61	100.00	515	515	515	0	0
NP_001258752.1	5269	SERPINB6	ENSPTRG00000017669	ENSPTRT00000032661	SERPINB6	serpin peptidase inhibitor, clade B (ovalbumin), member 6 [Source:HGNC Symbol;Acc:8950]	95.74	96.81	0	0	376	376	395	JAA06978.1	SERPINB6	serpin peptidase inhibitor, clade B (ovalbumin), member 6	adipose stromal	99.73	100.00	376	376	395	0	0
NP_001258769.1	64376	IKZF5	ENSPTRG00000003019	ENSPTRT00000005760	IKZF5	IKAROS family zinc finger 5 (Pegasus); Uncharacterized protein [Source:UniProtKB/TrEMBL;Acc:H2Q2Q4]	99.76	100.00	0	0	419	420	419	JAA02266.1	IKZF5	IKAROS family zinc finger 5 (Pegasus)	adipose stromal	99.76	100.00	419	419	419	0	0
NP_001258804.1	404093	CUEDC1	ENSPTRG00000009441	ENSPTRT00000017318	CUEDC1	CUE domain containing 1; Uncharacterized protein [Source:UniProtKB/TrEMBL;Acc:H2QDI2]	98.04	98.04	0	0	357	389	386	JAA04999.1	CUEDC1	CUE domain containing 1	adipose stromal	98.04	98.04	357	388	386	0	0
NP_001258822.1	117581	TWIST2	ENSPTRG00000033910	ENSPTRT00000067777	TWIST2	Twist homolog 2; Uncharacterized protein [Source:UniProtKB/TrEMBL;Acc:H2RDU6]	100.00	100.00	0	0	160	161	160	JAA00662.1	TWIST2	twist homolog 2	adipose stromal	100.00	100.00	160	160	160	0	0
NP_001258886.1	27173	SLC39A1	ENSPTRG00000001367	ENSPTRT00000046769	SLC39A1	Solute carrier family 39 (Zinc transporter), member 1; Uncharacterized protein [Source:UniProtKB/TrEMBL;Acc:H2R1U9]	99.69	100.00	0	0	324	325	324	JAA10067.1	SLC39A1	solute carrier family 39 (zinc transporter), member 1	adipose stromal	99.69	100.00	324	324	324	0	0
NP_001258906.1	10494	STK25	ENSPTRG00000013125	ENSPTRT00000045859	STK25	serine/threonine kinase 25 [Source:HGNC Symbol;Acc:11404]	99.53	99.77	0	0	426	427	426	JAA02207.1	STK25	serine/threonine kinase 25	adipose stromal	99.53	99.53	426	426	426	0	0
NP_001258942.1	85450	ITPRIP	ENSPTRG00000002927	ENSPTRT00000042127	ITPRIP	Inositol 1,4,5-trisphosphate receptor interacting protein; Uncharacterized protein [Source:UniProtKB/TrEMBL;Acc:H2R1U1]	99.63	100.00	0	0	547	548	547	JAA02921.1	ITPRIP	inositol 1,4,5-trisphosphate receptor interacting protein	adipose stromal	99.82	100.00	547	547	547	0	0
NP_001258965.1	9684	LRRC14	ENSPTRG00000020711	ENSPTRT00000038319	LRRC14	leucine rich repeat containing 14 [Source:HGNC Symbol;Acc:20419]	99.19	99.19	1	1	493	493	493	JAA08968.1	LRRC14	leucine rich repeat containing 14	adipose stromal	100.00	100.00	493	493	493	0	0
NP_001261.2	1105	CHD1	ENSPTRG00000017103	ENSPTRT00000031693	CHD1	Chromodomain helicase DNA binding protein 1; Uncharacterized protein [Source:UniProtKB/TrEMBL;Acc:H2QR99]	99.65	99.82	0	0	1710	1711	1710	JAA09025.1	CHD1	chromodomain helicase DNA binding protein 1	adipose stromal	99.65	99.82	1710	1710	1710	0	0
NP_001264153.1	8407	TAGLN2	ENSPTRG00000001533	ENSPTRT00000002810	TAGLN2	transgelin 2 [Source:HGNC Symbol;Acc:11554]	100.00	100.00	0	0	199	200	220	JAA16818.1	TAGLN2	transgelin 2	smooth vascular	99.50	100.00	199	199	220	0	0
NP_001264.2	1108	CHD4	ENSPTRG00000004580	ENSPTRT00000042594	CHD4	Uncharacterized protein [Source:UniProtKB/TrEMBL;Acc:H2QZP6]	100.00	100.00	0	0	1414	1414	1912	JAA10934.1	CHD4	chromodomain helicase DNA binding protein 4	adipose stromal	99.95	100.00	1912	1912	1912	0	0
NP_001267.2	1116	CHI3L1	ENSPTRG00000001869	ENSPTRT00000003404	CHI3L1	Chitinase 3-like 1 (Cartilage glycoprotein-39); Uncharacterized protein [Source:UniProtKB/TrEMBL;Acc:H2Q0Y0]	99.48	100.00	0	0	383	384	383	JAA02102.1	CHI3L1	chitinase 3-like 1 (cartilage glycoprotein-39)	adipose stromal	99.48	100.00	383	383	383	0	0
NP_001269073.1	79671	NLRX1	ENSPTRG00000004374	ENSPTRT00000008118	NLRX1	NLR family member X1 [Source:HGNC Symbol;Acc:29890]	99.08	99.38	0	0	975	976	975	JAA09899.1	NLRX1	NLR family member X1	adipose stromal	98.97	99.28	975	975	975	0	0
NP_001269124.1	9016	SLC25A14	ENSPTRG00000022268	ENSPTRT00000047045	SLC25A14	Solute carrier family 25 (Mitochondrial carrier, brain), member 14; Uncharacterized protein [Source:UniProtKB/TrEMBL;Acc:H2R067]	100.00	100.00	0	0	325	326	325	JAA02465.1	SLC25A14	solute carrier family 25 (mitochondrial carrier, brain), member 14	adipose stromal	100.00	100.00	325	325	325	0	0
NP_001269.3	1147	CHUK	ENSPTRG00000033948	ENSPTRT00000063967	CHUK	Conserved helix-loop-helix ubiquitous kinase; Uncharacterized protein [Source:UniProtKB/TrEMBL;Acc:H2RBD4]	99.60	99.87	0	0	745	746	745	JAA08841.1	CHUK	conserved helix-loop-helix ubiquitous kinase	adipose stromal	99.60	99.87	745	745	745	0	0
NP_001269374.1	10938	EHD1	ENSPTRG00000003851	ENSPTRT00000007198	EHD1	EH-domain containing 1; Uncharacterized protein [Source:UniProtKB/TrEMBL;Acc:H2Q409]	100.00	100.00	0	0	534	535	548	JAA10730.1	EHD1	EH-domain containing 1	adipose stromal	91.95	95.32	534	534	548	0	0
NP_001269497.1	51538	ZCCHC17	ENSPTRG00000000456	ENSPTRT00000000889	ZCCHC17	Uncharacterized protein; Zinc finger, CCHC domain containing 17 [Source:UniProtKB/TrEMBL;Acc:H2PYI8]	100.00	100.00	0	0	241	242	241	JAA11618.1	ZCCHC17	zinc finger, CCHC domain containing 17	smooth vascular	100.00	100.00	241	241	241	0	0
NP_001269603.1	27018	NGFRAP1	ENSPTRG00000022127	ENSPTRT00000041203	NGFRAP1	Nerve growth factor receptor (TNFRSF16) associated protein 1; Uncharacterized protein [Source:UniProtKB/TrEMBL;Acc:H2QYY2]	100.00	100.00	0	0	111	112	191	JAA20432.1	NGFRAP1	nerve growth factor receptor (TNFRSF16) associated protein 1	smooth vascular	100.00	100.00	111	111	191	0	0
NP_001269658.1	9913	SUPT7L	ENSPTRG00000011777	ENSPTRT00000042173	SUPT7L	Suppressor of Ty 7-like; Uncharacterized protein [Source:UniProtKB/TrEMBL;Acc:H2R3Q1]	100.00	100.00	0	0	414	415	414	JAA03760.1	SUPT7L	suppressor of Ty 7-like	adipose stromal	100.00	100.00	414	414	414	0	0
NP_001269664.1	26010	SPATS2L	ENSPTRG00000012785	ENSPTRT00000023687	SPATS2L	Spermatogenesis associated, serine-rich 2-like; Uncharacterized protein [Source:UniProtKB/TrEMBL;Acc:H2QJ79]	100.00	100.00	0	0	558	559	558	JAA07885.1	SPATS2L	spermatogenesis associated, serine-rich 2-like	adipose stromal	100.00	100.00	558	558	558	0	0
NP_001269701.1	84172	POLR1B	ENSPTRG00000012366	ENSPTRT00000022962	POLR1B	DNA-directed RNA polymerase [Source:UniProtKB/TrEMBL;Acc:H2R8N5]	99.56	99.82	0	0	1135	1136	1173	JAA11304.1	POLR1B	polymerase (RNA) I polypeptide B, 128kDa	adipose stromal	99.56	99.82	1135	1135	1173	0	0
NP_001269787.1	54856	GON4L	ENSPTRG00000001433	ENSPTRT00000042904	GON4L	gon-4-like (C. elegans) [Source:HGNC Symbol;Acc:25973]	99.32	99.68	1	1	2192	2192	2240	JAA19985.1	GON4L	gon-4-like	smooth vascular	97.63	98.57	2241	2240	2240	2	2
NP_001272.2	1155	TBCB	ENSPTRG00000010886	ENSPTRT00000020165	TBCB	Tubulin folding cofactor B; Uncharacterized protein [Source:UniProtKB/TrEMBL;Acc:H2QG58]	100.00	100.00	0	0	244	245	244	JAA11245.1	TBCB	tubulin folding cofactor B	adipose stromal	100.00	100.00	244	244	244	0	0
NP_001272974.1	10179	RBM7	ENSPTRG00000004305	ENSPTRT00000008011	RBM7	RNA binding motif protein 7; Uncharacterized protein [Source:UniProtKB/TrEMBL;Acc:H2Q4T5]	99.63	99.63	0	0	267	268	267	JAA04089.1	RBM7	RNA binding motif protein 7	adipose stromal	99.63	99.63	267	267	267	0	0
NP_001272979.1	23201	FAM168A	ENSPTRG00000004046	ENSPTRT00000044434	FAM168A	Family with sequence similarity 168, member A; Uncharacterized protein [Source:UniProtKB/TrEMBL;Acc:H2QZR3]	100.00	100.00	0	0	244	245	244	JAA35862.1	FAM168A	family with sequence similarity 168, member A	skeletal muscle	100.00	100.00	244	244	244	0	0
NP_001284.1	1207	CLNS1A	ENSPTRG00000040192	ENSPTRT00000073220	CLNS1A	chloride channel, nucleotide-sensitive, 1A [Source:HGNC Symbol;Acc:2080]	99.58	99.58	0	0	237	237	237	JAA06369.1	CLNS1A	chloride channel, nucleotide-sensitive, 1A	adipose stromal	100.00	100.00	237	237	237	0	0
NP_001284587.1	10078	TSSC4	ENSPTRG00000003178	ENSPTRT00000006089	TSSC4	Tumor suppressing subtransferable candidate 4; Uncharacterized protein [Source:UniProtKB/TrEMBL;Acc:H2Q2X0]	99.09	99.09	0	0	329	330	329	JAA05051.1	TSSC4	tumor suppressing subtransferable candidate 4	adipose stromal	99.39	99.39	329	329	329	0	0
NP_001284642.1	25903	OLFML2B	ENSPTRG00000001597	ENSPTRT00000002909	OLFML2B	Uncharacterized protein [Source:UniProtKB/TrEMBL;Acc:H2Q0H4]	98.54	99.20	0	0	751	752	751	JAA15229.1	OLFML2B	olfactomedin-like 2B	smooth vascular	98.40	99.07	752	752	751	1	1
NP_001284661.1	285521	COX18	ENSPTRG00000016147	ENSPTRT00000030071	COX18	COX18 cytochrome c oxidase assembly homolog; Uncharacterized protein [Source:UniProtKB/TrEMBL;Acc:H2QPM7]	100.00	100.00	0	0	334	335	334	JAA32216.1	COX18	COX18 cytochrome c oxidase assembly homolog	skin	100.00	100.00	334	334	334	0	0
NP_001284707.1	64802	NMNAT1	ENSPTRG00000000124	ENSPTRT00000059671	NMNAT1	Uncharacterized protein [Source:UniProtKB/TrEMBL;Acc:H2PXZ1]	99.58	99.58	0	0	240	241	279	JAA00797.1	NMNAT1	nicotinamide nucleotide adenylyltransferase 1	adipose stromal	99.64	99.64	279	279	279	0	0
NP_001290024.1	81875	ISG20L2	ENSPTRG00000001471	ENSPTRT00000002705	ISG20L2	Interferon stimulated exonuclease gene 20kDa-like 2; Uncharacterized protein [Source:UniProtKB/TrEMBL;Acc:H2Q0A3]	98.30	98.58	1	1	353	353	353	JAA20953.1	ISG20L2	interferon stimulated exonuclease gene 20kDa-like 2	smooth vascular	98.30	98.58	353	352	353	1	1
NP_001290027.1	130612	TMEM198	ENSPTRG00000012962	ENSPTRT00000056075	TMEM198	Transmembrane protein 198; Uncharacterized protein [Source:UniProtKB/TrEMBL;Acc:H2R637]	99.72	99.72	0	0	360	361	360	JAA05913.1	TMEM198	transmembrane protein 198	adipose stromal	99.72	99.72	360	360	360	0	0
NP_001290037.1	84302	TMEM246	ENSPTRG00000021202	ENSPTRT00000039209	TMEM246	transmembrane protein 246 [Source:HGNC Symbol;Acc:28180]	99.26	99.26	1	1	403	403	403	JAA08828.1	TMEM246	chromosome 9 open reading frame 125	adipose stromal	100.00	100.00	403	403	403	0	0
NP_001290072.1	79441	HAUS3	ENSPTRG00000015843	ENSPTRT00000029578	HAUS3	HAUS augmin-like complex, subunit 3; Uncharacterized protein [Source:UniProtKB/TrEMBL;Acc:H2QP43]	99.67	100.00	0	0	603	604	603	JAA05422.1	HAUS3	HAUS augmin-like complex, subunit 3	adipose stromal	99.50	99.83	603	603	603	0	0
NP_001290163.1	3669	ISG20	ENSPTRG00000039254	ENSPTRT00000072407	ISG20	interferon stimulated exonuclease gene 20kDa [Source:HGNC Symbol;Acc:6130]	97.40	100.00	0	0	77	86	181	JAA13141.1	ISG20	interferon stimulated exonuclease gene 20kDa	smooth vascular	100.00	100.00	181	181	181	0	0
NP_001290170.1	57472	CNOT6	ENSPTRG00000017636	ENSPTRT00000032605	CNOT6	CCR4-NOT transcription complex, subunit 6; Uncharacterized protein [Source:UniProtKB/TrEMBL;Acc:H2QS65]	100.00	100.00	0	0	557	558	557	JAA03876.1	CNOT6	CCR4-NOT transcription complex, subunit 6	adipose stromal	100.00	100.00	557	557	557	0	0
NP_001290185.1	22880	MORC2	ENSPTRG00000014257	ENSPTRT00000026634	MORC2	MORC family CW-type zinc finger 2 [Source:HGNC Symbol;Acc:23573]	97.84	97.94	1	1	970	969	1032	JAA10906.1	MORC2	MORC family CW-type zinc finger 2	adipose stromal	99.79	99.79	970	970	1032	0	0
NP_001290.2	1264	CNN1	ENSPTRG00000010511	ENSPTRT00000019367	CNN1	Calponin 1, basic, smooth muscle; Uncharacterized protein [Source:UniProtKB/TrEMBL;Acc:H2QFE4]	100.00	100.00	0	0	297	298	297	JAA13661.1	CNN1	calponin 1, basic, smooth muscle	smooth vascular	100.00	100.00	297	297	297	0	0
NP_001290203.1	47	ACLY	ENSPTRG00000023148	ENSPTRT00000046197	ACLY	Uncharacterized protein [Source:UniProtKB/TrEMBL;Acc:H2R314]	99.44	99.53	1	3	1071	1068	1155	JAA09445.1	ACLY	ATP citrate lyase	adipose stromal	99.57	99.65	1155	1155	1155	0	0
NP_001290355.1	51193	ZNF639	ENSPTRG00000015644	ENSPTRT00000029167	ZNF639	zinc finger protein 639 [Source:HGNC Symbol;Acc:30950]	98.97	99.74	0	0	387	387	485	JAA04784.1	ZNF639	zinc finger protein 639	adipose stromal	99.59	99.79	485	485	485	0	0
NP_001290373.1	124790	HEXIM2	ENSPTRG00000009299	ENSPTRT00000017079	HEXIM2	Hexamthylene bis-acetamide inducible 2; Uncharacterized protein [Source:UniProtKB/TrEMBL;Acc:H2QD86]	100.00	100.00	0	0	286	287	286	JAA01302.1	HEXIM2	hexamthylene bis-acetamide inducible 2	adipose stromal	100.00	100.00	286	286	286	0	0
NP_001290386.1	9675	TTI1	ENSPTRG00000013480	ENSPTRT00000025081	TTI1	Tel2 interacting protein 1 homolog; Uncharacterized protein [Source:UniProtKB/TrEMBL;Acc:H2QKB8]	98.99	99.45	0	0	1089	1090	1089	JAA04883.1	TTI1	Tel2 interacting protein 1 homolog	adipose stromal	98.90	99.36	1089	1089	1089	0	0
NP_001290387.1	51098	IFT52	ENSPTRG00000013509	ENSPTRT00000025136	IFT52	Intraflagellar transport 52 homolog; Uncharacterized protein [Source:UniProtKB/TrEMBL;Acc:H2QKD8]	100.00	100.00	0	0	437	438	437	JAA06624.1	IFT52	intraflagellar transport 52 homolog	adipose stromal	100.00	100.00	437	437	437	0	0
NP_001290426.1	219285	SAMD9L	ENSPTRG00000019401	ENSPTRT00000035909	SAMD9L	Sterile alpha motif domain containing 9-like; Uncharacterized protein [Source:UniProtKB/TrEMBL;Acc:H2QUX5]	99.37	99.62	0	0	1584	1585	1584	JAA16325.1	SAMD9L	sterile alpha motif domain containing 9-like	smooth vascular	99.37	99.62	1584	1584	1584	0	0
NP_001290472.1	7411	VBP1	ENSPTRG00000022460	ENSPTRT00000041936	VBP1	Uncharacterized protein; von Hippel-Lindau binding protein 1 [Source:UniProtKB/TrEMBL;Acc:H2QZB8]	100.00	100.00	0	0	197	198	233	JAA08146.1	VBP1	von Hippel-Lindau binding protein 1	adipose stromal	100.00	100.00	197	197	233	0	0
NP_001290547.1	10666	CD226	ENSPTRG00000010102	ENSPTRT00000018530	CD226	CD226 molecule; Uncharacterized protein [Source:UniProtKB/TrEMBL;Acc:H2QEP1]	98.51	99.40	0	0	336	337	336	JAA05890.1	CD226	CD226 molecule	adipose stromal	98.51	99.40	336	336	336	0	0
NP_001294.2	1352	COX10	ENSPTRG00000008790	ENSPTRT00000016189	COX10	Protoheme IX farnesyltransferase, mitochondrial [Source:UniProtKB/TrEMBL;Acc:H2QCB0]	100.00	100.00	0	0	443	444	443	JAA02879.1	COX10	COX10 homolog, cytochrome c oxidase assembly protein, heme A: farnesyltransferase	adipose stromal	100.00	100.00	443	443	443	0	0
NP_001301.1	1389	CREBL2	ENSPTRG00000004705	ENSPTRT00000008703	CREBL2	Uncharacterized protein; cAMP responsive element binding protein-like 2 [Source:UniProtKB/TrEMBL;Acc:H2Q5H1]	100.00	100.00	0	0	120	121	120	JAA06166.1	CREBL2	cAMP responsive element binding protein-like 2	adipose stromal	100.00	100.00	120	120	120	0	0
NP_001310.3	1455	CSNK1G2	ENSPTRG00000010218	ENSPTRT00000018762	CSNK1G2	casein kinase 1, gamma 2 [Source:HGNC Symbol;Acc:2455]	80.96	82.17	2	58	415	358	415	JAA05822.1	CSNK1G2	casein kinase 1, gamma 2	adipose stromal	99.76	99.76	415	415	415	0	0
NP_001312.1	1466	CSRP2	ENSPTRG00000005244	ENSPTRT00000009642	CSRP2	cysteine and glycine-rich protein 2 [Source:HGNC Symbol;Acc:2470]	79.42	79.42	1	50	243	244	193	JAA01628.1	CSRP2	cysteine and glycine-rich protein 2	adipose stromal	100.00	100.00	193	193	193	0	0
NP_001316.1	1478	CSTF2	ENSPTRG00000022090	ENSPTRT00000041140	CSTF2	Uncharacterized protein [Source:UniProtKB/TrEMBL;Acc:H2QYW2]	96.65	96.65	1	20	597	598	577	JAA16435.1	CSTF2	cleavage stimulation factor, 3' pre-RNA, subunit 2, 64kDa	smooth vascular	100.00	100.00	577	577	577	0	0
NP_001335.1	1603	DAD1	ENSPTRG00000006141	ENSPTRT00000011252	DAD1	Defender against cell death 1; Uncharacterized protein [Source:UniProtKB/TrEMBL;Acc:H2Q7Y9]	100.00	100.00	0	0	113	114	113	JAA24562.1	DAD1	defender against cell death 1	skin	100.00	100.00	113	113	113	0	0
NP_001339.1	1613	DAPK3	ENSPTRG00000010286	ENSPTRT00000018891	DAPK3	Pan troglodytes death-associated protein kinase 3 (DAPK3), mRNA. [Source:RefSeq mRNA;Acc:NM_001246574]	100.00	100.00	0	0	454	455	454	JAA03483.1	DAPK3	death-associated protein kinase 3	adipose stromal	100.00	100.00	454	454	454	0	0
NP_001340.2	1615	DARS	ENSPTRG00000012500	ENSPTRT00000023192	DARS	Aspartyl-tRNA synthetase; Uncharacterized protein [Source:UniProtKB/TrEMBL;Acc:H2QIS1]	99.60	99.80	0	0	501	502	501	JAA07515.1	DARS	aspartyl-tRNA synthetase	adipose stromal	99.60	99.80	501	501	501	0	0
NP_001348.2	1660	DHX9	ENSPTRG00000001759	ENSPTRT00000003191	DHX9	DEAH (Asp-Glu-Ala-His) box polypeptide 9; Uncharacterized protein [Source:UniProtKB/TrEMBL;Acc:H2Q0R0]	100.00	100.00	0	0	1270	1271	1270	JAA02802.1	DHX9	DEAH (Asp-Glu-Ala-His) box polypeptide 9	adipose stromal	100.00	100.00	1270	1270	1270	0	0
NP_001350.1	1666	DECR1	ENSPTRG00000020408	ENSPTRT00000037770	DECR1	2,4-dienoyl CoA reductase 1, mitochondrial; Uncharacterized protein [Source:UniProtKB/TrEMBL;Acc:H2QWE7]	99.70	99.70	0	0	335	336	335	JAA00771.1	DECR1	2,4-dienoyl CoA reductase 1, mitochondrial	adipose stromal	99.70	99.70	335	335	335	0	0
NP_001352.2	1723	DHODH	ENSPTRG00000008333	ENSPTRT00000015371	DHODH	Dihydroorotate dehydrogenase; Uncharacterized protein [Source:UniProtKB/TrEMBL;Acc:H2QBH6]	99.49	99.75	0	0	395	396	395	JAA07250.1	DHODH	dihydroorotate dehydrogenase	adipose stromal	99.49	99.75	395	395	395	0	0
NP_001366.1	1777	DNASE2	ENSPTRG00000010546	ENSPTRT00000019450	DNASE2	Deoxyribonuclease II, lysosomal; Uncharacterized protein [Source:UniProtKB/TrEMBL;Acc:H2QFH3]	98.89	99.44	0	0	360	361	360	JAA01563.1	DNASE2	deoxyribonuclease II, lysosomal	adipose stromal	98.89	99.44	360	360	360	0	0
NP_001373.2	1798	DPAGT1	ENSPTRG00000004370	ENSPTRT00000049263	DPAGT1	Dolichyl-phosphate (UDP-N-acetylglucosamine) N-acetylglucosaminephosphotransferase 1 (GlcNAc-1-P transferase); Uncharacterized protein [Source:UniProtKB/TrEMBL;Acc:H2R3F6]	99.75	100.00	0	0	408	409	408	JAA03726.1	DPAGT1	dolichyl-phosphate (UDP-N-acetylglucosamine) N-acetylglucosaminephosphotransferase 1 (GlcNAc-1-P transferase)	adipose stromal	99.75	100.00	408	408	408	0	0
NP_001379.1	1819	DRG2	ENSPTRG00000008842	ENSPTRT00000016288	DRG2	developmentally regulated GTP binding protein 2 [Source:HGNC Symbol;Acc:3030]	91.48	91.48	1	31	364	334	364	JAA01843.1	DRG2	developmentally regulated GTP binding protein 2	adipose stromal	100.00	100.00	364	364	364	0	0
NP_001389.2	1891	ECH1	ENSPTRG00000010940	ENSPTRT00000020279	ECH1	enoyl CoA hydratase 1, peroxisomal [Source:HGNC Symbol;Acc:3149]	92.38	92.68	1	21	328	308	328	JAA04068.1	ECH1	enoyl CoA hydratase 1, peroxisomal	adipose stromal	98.78	99.09	328	328	328	0	0
NP_001391.2	1901	S1PR1	ENSPTRG00000001014	ENSPTRT00000001901	S1PR1	Sphingosine-1-phosphate receptor 1; Uncharacterized protein [Source:UniProtKB/TrEMBL;Acc:H2PZI1]	99.48	99.74	0	0	382	383	382	JAA19498.1	S1PR1	sphingosine-1-phosphate receptor 1	smooth vascular	99.48	99.74	382	382	382	0	0
NP_001397.1	1949	EFNB3	ENSPTRG00000030986	ENSPTRT00000059887	EFNB3	ephrin-B3 [Source:HGNC Symbol;Acc:3228]	100.00	100.00	0	0	92	214	340	JAA27067.1	EFNB3	ephrin-B3	skin	99.41	99.71	340	340	340	0	0
NP_001405.1	1967	EIF2B1	ENSPTRG00000005603	ENSPTRT00000010295	EIF2B1	Eukaryotic translation initiation factor 2B, subunit 1 alpha, 26kDa; Uncharacterized protein [Source:UniProtKB/TrEMBL;Acc:H2Q762]	100.00	100.00	0	0	305	305	305	JAA10255.1	EIF2B1	eukaryotic translation initiation factor 2B, subunit 1 alpha, 26kDa	adipose stromal	100.00	100.00	305	305	305	0	0
NP_001410.2	1994	ELAVL1	ENSPTRG00000010413	ENSPTRT00000019137	ELAVL1	Uncharacterized protein [Source:UniProtKB/TrEMBL;Acc:H2QF77]	100.00	100.00	0	0	326	354	326	JAA03556.1	ELAVL1	ELAV (embryonic lethal, abnormal vision)-like 1 (Hu antigen R)	adipose stromal	100.00	100.00	326	326	326	0	0
NP_001415.1	2013	EMP2	ENSPTRG00000007756	ENSPTRT00000014292	EMP2	Pan troglodytes epithelial membrane protein 2 (EMP2), mRNA. [Source:RefSeq mRNA;Acc:NM_001105239]	98.80	99.40	0	0	167	168	167	JAA10319.1	EMP2	epithelial membrane protein 2	adipose stromal	98.80	99.40	167	167	167	0	0
NP_001416.1	2014	EMP3	ENSPTRG00000011230	ENSPTRT00000020871	EMP3	epithelial membrane protein 3 [Source:HGNC Symbol;Acc:3335]	99.39	99.39	0	0	163	164	163	JAA08100.1	EMP3	epithelial membrane protein 3	adipose stromal	98.16	98.16	163	163	163	0	0
NP_001417.3	2019	EN1	ENSPTRG00000016137	ENSPTRT00000056473	EN1	Homeobox protein engrailed [Source:UniProtKB/TrEMBL;Acc:H2R6L3]	98.04	98.37	1	4	306	327	392	JAA25609.1	EN1	engrailed homeobox 1	skin	98.04	98.37	306	396	392	1	4
NP_001420.2	2033	EP300	ENSPTRG00000014418	ENSPTRT00000026944	EP300	Pan troglodytes E1A binding protein p300 (EP300), mRNA. [Source:RefSeq mRNA;Acc:NM_001244670]	99.46	99.54	1	3	2414	2412	2414	JAA42502.1	EP300	E1A binding protein p300	skeletal muscle	99.50	99.59	2414	2411	2414	1	3
NP_001421.2	2034	EPAS1	ENSPTRG00000011891	ENSPTRT00000022124	EPAS1	Endothelial PAS domain protein 1; Uncharacterized protein [Source:UniProtKB/TrEMBL;Acc:H2QHV1]	99.89	99.89	0	0	870	871	870	JAA20593.1	EPAS1	endothelial PAS domain protein 1	smooth vascular	99.89	99.89	870	870	870	0	0
NP_001423.1	2069	EREG	ENSPTRG00000016166	ENSPTRT00000030098	EREG	Epiregulin; Uncharacterized protein [Source:UniProtKB/TrEMBL;Acc:H2QPP3]	99.41	100.00	0	0	169	170	169	JAA08438.1	EREG	epiregulin	adipose stromal	99.41	100.00	169	169	169	0	0
NP_001424.3	2081	ERN1	ENSPTRG00000009535	ENSPTRT00000017490	ERN1	endoplasmic reticulum to nucleus signaling 1 [Source:HGNC Symbol;Acc:3449]	99.59	99.69	1	1	977	977	977	JAA02688.1	ERN1	endoplasmic reticulum to nucleus signaling 1	adipose stromal	99.80	99.80	977	977	977	0	0
NP_001427.2	2091	FBL	ENSPTRG00000010982	ENSPTRT00000020349	FBL	Fibrillarin; Uncharacterized protein [Source:UniProtKB/TrEMBL;Acc:H2QGB6]	100.00	100.00	0	0	321	322	321	JAA10612.1	FBL	fibrillarin	adipose stromal	100.00	100.00	321	321	321	0	0
NP_001431.1	2137	EXTL3	ENSPTRG00000020124	ENSPTRT00000037273	EXTL3	Exostoses (Multiple)-like 3; Uncharacterized protein [Source:UniProtKB/TrEMBL;Acc:H2QVZ1]	99.89	99.89	0	0	919	920	919	JAA03798.1	EXTL3	exostoses (multiple)-like 3	adipose stromal	99.89	99.89	919	919	919	0	0
NP_001433.1	2167	FABP4	ENSPTRG00000020375	ENSPTRT00000037714	FABP4	fatty acid binding protein 4, adipocyte [Source:HGNC Symbol;Acc:3559]	100.00	100.00	0	0	132	133	132	JAA04312.1	FABP4	fatty acid binding protein 4, adipocyte	adipose stromal	99.24	99.24	132	132	132	0	0
NP_001435.1	2171	FABP5	ENSPTRG00000020373	ENSPTRT00000037711	FABP5	fatty acid binding protein 5 (psoriasis-associated) [Source:HGNC Symbol;Acc:3560]	100.00	100.00	0	0	135	136	135	JAA09713.1	FABP5	fatty acid binding protein 5 (psoriasis-associated)	adipose stromal	100.00	100.00	135	135	135	0	0
NP_001503.1	2941	GSTA4	ENSPTRG00000018285	ENSPTRT00000033800	GSTA4	Glutathione S-transferase [Source:UniProtKB/TrEMBL;Acc:H2QT72]	99.55	99.55	0	0	222	223	222	JAA10504.1	GSTA4	glutathione S-transferase alpha 4	adipose stromal	99.55	99.55	222	222	222	0	0
NP_001505.1	2959	GTF2B	ENSPTRG00000000932	ENSPTRT00000001764	GTF2B	General transcription factor IIB; Uncharacterized protein [Source:UniProtKB/TrEMBL;Acc:H2PZC5]	100.00	100.00	0	0	316	317	316	JAA01396.1	GTF2B	general transcription factor IIB	adipose stromal	100.00	100.00	316	316	316	0	0
NP_001508.1	2968	GTF2H4	ENSPTRG00000017943	ENSPTRT00000033136	GTF2H4	Pan troglodytes general transcription factor IIH, polypeptide 4, 52kDa (GTF2H4), mRNA. [Source:RefSeq mRNA;Acc:NM_001045503]	100.00	100.00	0	0	462	463	462	JAA04645.1	GTF2H4	general transcription factor IIH, polypeptide 4, 52kDa	adipose stromal	100.00	100.00	462	462	462	0	0
NP_001518.3	3066	HDAC2	ENSPTRG00000018519	ENSPTRT00000034223	HDAC2	Uncharacterized protein [Source:UniProtKB/TrEMBL;Acc:H2R700]	100.00	100.00	0	0	488	582	488	JAA03232.1	HDAC2	histone deacetylase 2	adipose stromal	100.00	100.00	488	488	488	0	0
NP_001528.1	3281	HSBP1	ENSPTRG00000008401	ENSPTRT00000015487	HSBP1	Heat shock factor binding protein 1; Uncharacterized protein [Source:UniProtKB/TrEMBL;Acc:H2QBL5]	100.00	100.00	0	0	76	77	76	JAA38344.1	HSBP1	heat shock factor binding protein 1	skeletal muscle	100.00	100.00	76	76	76	0	0
NP_001530.1	3301	DNAJA1	ENSPTRG00000020852	ENSPTRT00000038574	DNAJA1	Pan troglodytes DnaJ (Hsp40) homolog, subfamily A, member 1 (DNAJA1), mRNA. [Source:RefSeq mRNA;Acc:NM_001246534]	100.00	100.00	0	0	397	398	397	JAA04704.1	DNAJA1	DnaJ (Hsp40) homolog, subfamily A, member 1	adipose stromal	100.00	100.00	397	397	397	0	0
NP_001531.1	3315	HSPB1	ENSPTRG00000019319	ENSPTRT00000035748	HSPB1	Heat shock 27kDa protein 1; Uncharacterized protein [Source:UniProtKB/TrEMBL;Acc:H2QUT1]	100.00	100.00	0	0	205	206	205	JAA13733.1	HSPB1	heat shock 27kDa protein 1	smooth vascular	100.00	100.00	205	205	205	0	0
NP_001534.1	3340	NDST1	ENSPTRG00000017419	ENSPTRT00000055406	NDST1	N-deacetylase/N-sulfotransferase (Heparan glucosaminyl) 1; Uncharacterized protein [Source:UniProtKB/TrEMBL;Acc:H2R584]	99.77	100.00	0	0	882	883	882	JAA10222.1	NDST1	N-deacetylase/N-sulfotransferase (heparan glucosaminyl) 1	adipose stromal	99.77	100.00	882	882	882	0	0
NP_001537.1	3400	ID4	ENSPTRG00000017760	ENSPTRT00000032829	ID4	inhibitor of DNA binding 4, dominant negative helix-loop-helix protein [Source:HGNC Symbol;Acc:5363]	85.09	86.96	1	2	161	160	161	JAA21071.1	ID4	inhibitor of DNA binding 4, dominant negative helix-loop-helix protein	smooth vascular	100.00	100.00	161	161	161	0	0
NP_001542.1	3476	IGBP1	ENSPTRG00000021990	ENSPTRT00000040901	IGBP1	immunoglobulin (CD79A) binding protein 1 [Source:HGNC Symbol;Acc:5461]	76.11	76.70	2	77	339	263	339	JAA05094.1	IGBP1	immunoglobulin (CD79A) binding protein 1	adipose stromal	99.12	99.41	339	339	339	0	0
NP_001558.3	3636	INPPL1	ENSPTRG00000004031	ENSPTRT00000007517	INPPL1	Inositol polyphosphate phosphatase-like 1; Uncharacterized protein [Source:UniProtKB/TrEMBL;Acc:H2Q4C6]	99.60	99.68	0	0	1258	1259	1258	JAA10604.1	INPPL1	inositol polyphosphate phosphatase-like 1	adipose stromal	99.60	99.68	1258	1258	1258	0	0
NP_001561.3	3656	IRAK2	ENSPTRG00000014615	ENSPTRT00000027342	IRAK2	interleukin-1 receptor-associated kinase 2 [Source:HGNC Symbol;Acc:6113]	98.98	99.32	0	0	588	588	625	JAA01257.1	IRAK2	interleukin-1 receptor-associated kinase 2	adipose stromal	99.04	99.52	625	625	625	0	0
NP_001615.2	202	AIM1	ENSPTRG00000018459	ENSPTRT00000034112	AIM1	Absent in melanoma 1; Uncharacterized protein [Source:UniProtKB/TrEMBL;Acc:H2QTH3]	98.32	98.90	1	5	1728	1729	1723	JAA05549.1	AIM1	absent in melanoma 1	adipose stromal	98.26	98.90	1728	1728	1723	1	5
NP_001783.2	1000	CDH2	ENSPTRG00000009939	ENSPTRT00000018250	CDH2	Cadherin 2, type 1, N-cadherin (Neuronal); Uncharacterized protein [Source:UniProtKB/TrEMBL;Acc:H2QED9]	99.67	99.78	0	0	906	907	906	JAA09534.1	CDH2	cadherin 2, type 1, N-cadherin (neuronal)	adipose stromal	99.67	99.78	906	1075	906	0	0
NP_001784.2	1001	CDH3	ENSPTRG00000008269	ENSPTRT00000015242	CDH3	Cadherin 3, type 1, P-cadherin (Placental); Uncharacterized protein [Source:UniProtKB/TrEMBL;Acc:H2QBE4]	99.52	99.76	0	0	829	830	829	JAA02210.1	CDH3	cadherin 3, type 1, P-cadherin (placental)	adipose stromal	99.52	99.76	829	829	829	0	0
NP_001788.2	1009	CDH11	ENSPTRG00000008189	ENSPTRT00000015098	CDH11	Cadherin 11, type 2, OB-cadherin (Osteoblast); Uncharacterized protein [Source:UniProtKB/TrEMBL;Acc:H2QB91]	99.62	99.87	0	0	796	797	796	JAA05888.1	CDH11	cadherin 11, type 2, OB-cadherin (osteoblast)	adipose stromal	99.62	99.87	796	796	796	0	0
NP_001790.1	1022	CDK7	ENSPTRG00000016946	ENSPTRT00000031421	CDK7	Cyclin-dependent kinase 7; Uncharacterized protein [Source:UniProtKB/TrEMBL;Acc:H2QR08]	100.00	100.00	0	0	346	347	346	JAA04574.1	CDK7	cyclin-dependent kinase 7	adipose stromal	100.00	100.00	346	346	346	0	0
NP_001792.2	1036	CDO1	ENSPTRG00000017153	ENSPTRT00000031763	CDO1	Cysteine dioxygenase, type I; Uncharacterized protein [Source:UniProtKB/TrEMBL;Acc:H2QRC7]	100.00	100.00	0	0	200	201	200	JAA29201.1	CDO1	cysteine dioxygenase, type I	skin	100.00	100.00	200	200	200	0	0
NP_001793.1	1039	CDR2	ENSPTRG00000007879	ENSPTRT00000014515	CDR2	Cerebellar degeneration-related protein 2, 62kDa; Uncharacterized protein [Source:UniProtKB/TrEMBL;Acc:H2QAR2]	99.12	100.00	0	0	454	455	454	JAA03788.1	CDR2	cerebellar degeneration-related protein 2, 62kDa	adipose stromal	99.12	100.00	454	454	454	0	0
NP_001794.2	1043	CD52	ENSPTRG00000000381	ENSPTRT00000000756	CD52	CD52 molecule; Uncharacterized protein [Source:UniProtKB/TrEMBL;Acc:H2PYD8]	98.36	100.00	0	0	61	62	61	JAA37128.1	CD52	CD52 molecule	skeletal muscle	98.36	100.00	61	61	61	0	0
NP_001803.2	1060	CENPC	ENSPTRG00000016096	ENSPTRT00000029996	CENPC1	Uncharacterized protein [Source:UniProtKB/TrEMBL;Acc:H2QPJ2]	99.15	99.47	0	0	943	944	943	JAA37711.1	CENPC1	centromere protein C 1	skeletal muscle	98.94	99.26	943	941	943	1	2
NP_001814.2	1152	CKB	ENSPTRG00000006756	ENSPTRT00000012455	CKB	Creatine kinase, brain; Uncharacterized protein [Source:UniProtKB/TrEMBL;Acc:H2Q8Y8]	100.00	100.00	0	0	381	382	381	JAA01215.1	CKB	creatine kinase, brain	adipose stromal	100.00	100.00	381	381	381	0	0
NP_001815.2	1158	CKM	ENSPTRG00000011147	ENSPTRT00000020715	CKM	Creatine kinase, muscle; Uncharacterized protein [Source:UniProtKB/TrEMBL;Acc:H2QGL2]	100.00	100.00	0	0	381	382	381	JAA36551.1	CKM	creatine kinase, muscle	skeletal muscle	100.00	100.00	381	381	381	0	0
NP_001817.1	1163	CKS1B	ENSPTRG00000001398	ENSPTRT00000002560	CKS1B	Pan troglodytes cyclin-dependent kinases regulatory subunit 1 (CKS1B), mRNA. [Source:RefSeq mRNA;Acc:NM_001252546]	100.00	100.00	0	0	79	80	79	JAA01463.1	CKS1B	CDC28 protein kinase regulatory subunit 1B	adipose stromal	100.00	100.00	79	79	79	0	0
NP_001822.3	1191	CLU	ENSPTRG00000020107	ENSPTRT00000037248	CLU	Clusterin [Source:UniProtKB/TrEMBL;Acc:H2QVY0]	98.22	99.55	0	0	449	502	449	JAA00940.1	CLU	clusterin	adipose stromal	98.22	99.55	449	449	449	0	0
NP_001836.3	1282	COL4A1	ENSPTRG00000006031	ENSPTRT00000011070	COL4A1	collagen, type IV, alpha 1 [Source:HGNC Symbol;Acc:2202]	94.31	94.79	4	64	1670	1608	1669	JAA28092.1	COL4A1	collagen, type IV, alpha 1	skin	99.64	99.88	1669	1669	1669	0	0
NP_001846.3	1306	COL15A1	ENSPTRG00000029189	ENSPTRT00000056412	COL15A1	collagen, type XV, alpha 1 [Source:HGNC Symbol;Acc:2192]	95.17	95.89	1	51	1388	1338	1388	JAA15926.1	COL15A1	collagen, type XV, alpha 1	smooth vascular	98.85	99.50	1388	1388	1388	0	0
NP_001847.3	1307	COL16A1	ENSPTRG00000000464	ENSPTRT00000000906	COL16A1	collagen, type XVI, alpha 1 [Source:HGNC Symbol;Acc:2193]	98.95	99.28	0	0	1523	1525	1604	JAA19353.1	COL16A1	collagen, type XVI, alpha 1	smooth vascular	99.44	99.69	1604	1604	1604	0	0
NP_001850.1	1317	SLC31A1	ENSPTRG00000021272	ENSPTRT00000039324	SLC31A1	Solute carrier family 31 (Copper transporters), member 1; Uncharacterized protein [Source:UniProtKB/TrEMBL;Acc:H2QXQ2]	99.27	99.27	0	0	137	157	190	JAA11321.1	SLC31A1	solute carrier family 31 (copper transporters), member 1	adipose stromal	100.00	100.00	190	190	190	0	0
NP_001852.1	1327	COX4I1	ENSPTRG00000008434	ENSPTRT00000015543	COX4I1	Pan troglodytes cytochrome c oxidase subunit 4 isoform 1, mitochondrial (COX4I1), nuclear gene encoding mitochondrial protein, mRNA. [Source:RefSeq mRNA;Acc:NM_001251915]	100.00	100.00	0	0	169	170	169	JAA14213.1	COX4I1	cytochrome c oxidase subunit IV isoform 1	smooth vascular	100.00	100.00	169	169	169	0	0
NP_001855.1	1346	COX7A1	ENSPTRG00000010888	ENSPTRT00000020168	COX7A1	cytochrome c oxidase subunit VIIa polypeptide 1 (muscle) [Source:HGNC Symbol;Acc:2287]	98.73	98.73	0	0	79	80	79	JAA09704.1	COX7A1	cytochrome c oxidase subunit VIIa polypeptide 1 (muscle)	adipose stromal	98.73	98.73	79	79	79	0	0
NP_001856.2	1347	COX7A2	ENSPTRG00000018353	ENSPTRT00000067932	COX7A2	Pan troglodytes cytochrome c oxidase subunit VIIa polypeptide 2 (liver) (COX7A2), nuclear gene encoding mitochondrial protein, mRNA. [Source:RefSeq mRNA;Acc:NM_001243849]	90.12	93.83	0	0	81	81	115	JAA05900.1	COX7A2	cytochrome c oxidase subunit VIIa polypeptide 2 (liver)	adipose stromal	99.13	99.13	115	115	115	0	0
NP_001857.1	1349	COX7B	ENSPTRG00000022049	ENSPTRT00000041050	COX7B	cytochrome c oxidase subunit VIIb [Source:HGNC Symbol;Acc:2291]	98.75	100.00	0	0	80	81	80	JAA11648.1	COX7B	cytochrome c oxidase subunit VIIb	smooth vascular	98.75	100.00	80	80	80	0	0
NP_001858.1	1350	COX7C	ENSPTRG00000017060	ENSPTRT00000058107	COX7C	Cytochrome c oxidase subunit 7C, mitochondrial [Source:UniProtKB/Swiss-Prot;Acc:P60025]	100.00	100.00	0	0	63	64	63	JAA04241.1	COX7C	cytochrome c oxidase subunit VIIc	adipose stromal	100.00	100.00	63	63	63	0	0
NP_001864.1	1363	CPE	ENSPTRG00000016575	ENSPTRT00000047262	CPE	Pan troglodytes carboxypeptidase E (CPE), mRNA. [Source:RefSeq mRNA;Acc:NM_001098559]	99.79	100.00	0	0	476	477	476	JAA06991.1	CPE	carboxypeptidase E	adipose stromal	99.79	100.00	476	476	476	0	0
NP_001875.1	1404	HAPLN1	ENSPTRG00000017056	ENSPTRT00000031609	HAPLN1	Hyaluronan and proteoglycan link protein 1; Uncharacterized protein [Source:UniProtKB/TrEMBL;Acc:H2QR71]	99.44	99.72	0	0	354	355	354	JAA25776.1	HAPLN1	hyaluronan and proteoglycan link protein 1	skin	99.44	99.72	354	354	354	0	0
NP_001887.1	1459	CSNK2A2	ENSPTRG00000008175	ENSPTRT00000015073	CSNK2A2	Uncharacterized protein [Source:UniProtKB/TrEMBL;Acc:H2RA57]	100.00	100.00	0	0	315	316	350	JAA18765.1	CSNK2A2	casein kinase 2, alpha prime polypeptide	smooth vascular	100.00	100.00	350	350	350	0	0
NP_001894.2	1495	CTNNA1	ENSPTRG00000017291	ENSPTRT00000031997	CTNNA1	Catenin (Cadherin-associated protein), alpha 1, 102kDa; Uncharacterized protein [Source:UniProtKB/TrEMBL;Acc:H2QRK9]	99.89	99.89	0	0	906	907	906	JAA19306.1	CTNNA1	catenin (cadherin-associated protein), alpha 1, 102kDa	smooth vascular	99.78	99.78	906	906	906	0	0
NP_001896.2	1503	CTPS1	ENSPTRG00000000599	ENSPTRT00000001145	CTPS1	CTP synthase 1 [Source:HGNC Symbol;Acc:2519]	99.66	99.83	0	0	591	592	591	JAA09461.1	CTPS1	CTP synthase	adipose stromal	100.00	100.00	591	591	591	0	0
NP_001907.2	1537	CYC1	ENSPTRG00000020679	ENSPTRT00000038257	CYC1	Cytochrome c-1; Uncharacterized protein [Source:UniProtKB/TrEMBL;Acc:H2QWV8]	100.00	100.00	0	0	325	326	325	JAA09427.1	CYC1	cytochrome c-1	adipose stromal	100.00	100.00	325	325	325	0	0
NP_001909.3	1629	DBT	ENSPTRG00000001003	ENSPTRT00000001879	DBT	lipoamide acyltransferase component of branched-chain alpha-keto acid dehydrogenase complex, mitochondrial [Source:RefSeq peptide;Acc:NP_001136231]	91.79	91.98	1	42	524	525	482	JAA15415.1	DBT	dihydrolipoamide branched chain transacylase E2	smooth vascular	99.79	100.00	482	482	482	0	0
NP_001914.3	1642	DDB1	ENSPTRG00000003737	ENSPTRT00000006972	DDB1	damage-specific DNA binding protein 1, 127kDa [Source:HGNC Symbol;Acc:2717]	99.82	100.00	0	0	1122	1123	1140	JAA31400.1	DDB1	damage-specific DNA binding protein 1, 127kDa	skin	100.00	100.00	1140	1140	1140	0	0
NP_001919.2	1675	CFD	ENSPTRG00000023827	ENSPTRT00000018622	CFD	Complement factor D (Adipsin); Uncharacterized protein [Source:UniProtKB/TrEMBL;Acc:H2R6K0]	98.42	98.81	0	0	253	254	253	JAA00487.1	CFD	complement factor D (adipsin)	adipose stromal	98.42	98.81	253	253	253	0	0
NP_001922.2	1737	DLAT	ENSPTRG00000004279	ENSPTRT00000007963	DLAT	dihydrolipoamide S-acetyltransferase [Source:HGNC Symbol;Acc:2896]	99.23	99.23	0	0	647	648	647	JAA02723.1	DLAT	dihydrolipoamide S-acetyltransferase	adipose stromal	99.38	99.54	647	647	647	0	0
NP_001926.2	1803	DPP4	ENSPTRG00000024079	ENSPTRT00000049626	DPP4	Dipeptidyl-peptidase 4; Uncharacterized protein [Source:UniProtKB/TrEMBL;Acc:H2R124]	99.61	99.61	0	0	766	767	766	JAA02479.1	DPP4	dipeptidyl-peptidase 4	adipose stromal	99.61	99.61	766	766	766	0	0
NP_001928.2	1805	DPT	ENSPTRG00000001651	ENSPTRT00000002996	DPT	Dermatopontin; Uncharacterized protein [Source:UniProtKB/TrEMBL;Acc:H2Q0J9]	100.00	100.00	0	0	201	202	201	JAA05986.1	DPT	dermatopontin	adipose stromal	100.00	100.00	201	201	201	0	0
NP_001929.1	1810	DR1	ENSPTRG00000000969	ENSPTRT00000001826	DR1	Down-regulator of transcription 1, TBP-binding (Negative cofactor 2); Uncharacterized protein [Source:UniProtKB/TrEMBL;Acc:H2PZF0]	100.00	100.00	0	0	176	177	176	JAA02177.1	DR1	down-regulator of transcription 1, TBP-binding (negative cofactor 2)	adipose stromal	100.00	100.00	176	176	176	0	0
NP_001934.2	1829	DSG2	ENSPTRG00000009948	ENSPTRT00000018263	DSG2	desmoglein 2 [Source:HGNC Symbol;Acc:3049]	99.02	99.37	0	0	1118	1119	1118	JAA35612.1	DSG2	desmoglein 2	skeletal muscle	99.19	99.55	1118	1118	1118	0	0
NP_001936.1	1839	HBEGF	ENSPTRG00000017311	ENSPTRT00000032031	HBEGF	Heparin-binding EGF-like growth factor; Uncharacterized protein [Source:UniProtKB/TrEMBL;Acc:H2QRM1]	99.52	99.52	0	0	208	209	208	JAA04805.1	HBEGF	heparin-binding EGF-like growth factor	adipose stromal	99.52	99.52	208	208	208	0	0
NP_001941.2	1874	E2F4	ENSPTRG00000031180	ENSPTRT00000060179	E2F4	E2F transcription factor 4, p107/p130-binding [Source:HGNC Symbol;Acc:3118]	97.99	98.24	1	6	398	407	413	JAA01427.1	E2F4	E2F transcription factor 4, p107/p130-binding	adipose stromal	98.31	98.31	413	407	413	1	6
NP_001958.2	1974	EIF4A2	ENSPTRG00000015718	ENSPTRT00000029298	EIF4A2	Pan troglodytes eukaryotic translation initiation factor 4A2 (EIF4A2), mRNA. [Source:RefSeq mRNA;Acc:NM_001246518]	100.00	100.00	0	0	407	408	407	JAA39384.1	EIF4A2	eukaryotic translation initiation factor 4A2	skeletal muscle	100.00	100.00	407	407	407	0	0
NP_001978.1	2120	ETV6	ENSPTRG00000004699	ENSPTRT00000008692	ETV6	Ets variant 6; Uncharacterized protein [Source:UniProtKB/TrEMBL;Acc:H2Q5G7]	99.56	99.56	0	0	452	453	452	JAA07709.1	ETV6	ets variant 6	adipose stromal	99.78	99.78	452	452	452	0	0
NP_001982.2	2145	EZH1	ENSPTRG00000009217	ENSPTRT00000016952	EZH1	Uncharacterized protein [Source:UniProtKB/TrEMBL;Acc:H2QD33]	100.00	100.00	0	0	747	751	747	JAA10119.1	EZH1	enhancer of zeste homolog 1	adipose stromal	100.00	100.00	747	747	747	0	0
NP_001988.1	2197	FAU	ENSPTRG00000003866	ENSPTRT00000007227	FAU	Finkel-Biskis-Reilly murine sarcoma virus (FBR-MuSV) ubiquitously expressed; Uncharacterized protein [Source:UniProtKB/TrEMBL;Acc:H2Q422]	100.00	100.00	0	0	133	134	133	JAA35079.1	FAU	Finkel-Biskis-Reilly murine sarcoma virus (FBR-MuSV) ubiquitously expressed	skeletal muscle	100.00	100.00	133	133	133	0	0
NP_001990.2	2201	FBN2	ENSPTRG00000017200	ENSPTRT00000031844	FBN2	fibrillin 2 [Source:HGNC Symbol;Acc:3604]	98.18	98.28	1	46	2912	2867	2912	JAA07195.1	FBN2	fibrillin 2	adipose stromal	99.76	99.86	2912	2912	2912	0	0
NP_002000.1	2252	FGF7	ENSPTRG00000007057	ENSPTRT00000013024	FGF7	Fibroblast growth factor 7; Uncharacterized protein [Source:UniProtKB/TrEMBL;Acc:H2Q9E4]	100.00	100.00	0	0	194	195	194	JAA05194.1	FGF7	fibroblast growth factor 7	adipose stromal	100.00	100.00	194	194	194	0	0
NP_002001.1	2254	FGF9	ENSPTRG00000005698	ENSPTRT00000010502	FGF9	Fibroblast growth factor 9 (Glia-activating factor); Uncharacterized protein [Source:UniProtKB/TrEMBL;Acc:H2Q7A1]	100.00	100.00	0	0	208	209	208	JAA28929.1	FGF9	fibroblast growth factor 9 (glia-activating factor)	skin	100.00	100.00	208	208	208	0	0
NP_002004.1	2287	FKBP3	ENSPTRG00000006305	ENSPTRT00000011551	FKBP3	Peptidyl-prolyl cis-trans isomerase [Source:UniProtKB/TrEMBL;Acc:H2Q883]	100.00	100.00	0	0	224	225	224	JAA04716.1	FKBP3	FK506 binding protein 3, 25kDa	adipose stromal	100.00	100.00	224	224	224	0	0
NP_002005.1	2288	FKBP4	ENSPTRG00000004529	ENSPTRT00000008389	FKBP4	FK506 binding protein 4, 59kDa [Source:HGNC Symbol;Acc:3720]	99.35	99.78	0	0	459	460	459	JAA01278.1	FKBP4	FK506 binding protein 4, 59kDa	adipose stromal	99.78	100.00	459	459	459	0	0
NP_002014.2	2331	FMOD	ENSPTRG00000001872	ENSPTRT00000003408	FMOD	Uncharacterized protein [Source:UniProtKB/TrEMBL;Acc:H2Q0Y2]	96.54	96.54	1	13	376	364	376	JAA01678.1	FMOD	fibromodulin	adipose stromal	100.00	100.00	376	376	376	0	0
NP_002019.1	2342	FNTB	ENSPTRG00000006447	ENSPTRT00000011804	FNTB	Farnesyltransferase, CAAX box, beta; Uncharacterized protein [Source:UniProtKB/TrEMBL;Acc:H2Q8G7]	100.00	100.00	0	0	437	438	437	JAA00636.1	FNTB	farnesyltransferase, CAAX box, beta	adipose stromal	100.00	100.00	437	437	437	0	0
NP_002024.1	2526	FUT4	ENSPTRG00000028425	ENSPTRT00000055239	FUT4	Pan troglodytes fucosyltransferase 4 (alpha (1,3) fucosyltransferase, myeloid-specific) (FUT4), mRNA. [Source:RefSeq mRNA;Acc:NM_001008985]	99.06	99.25	0	0	530	531	530	JAA05290.1	FUT4	fucosyltransferase 4 (alpha (1,3) fucosyltransferase, myeloid-specific)	adipose stromal	99.06	99.25	530	530	530	0	0
NP_002026.1	2531	KDSR	ENSPTRG00000010080	ENSPTRT00000018484	KDSR	3-ketodihydrosphingosine reductase; Uncharacterized protein [Source:UniProtKB/TrEMBL;Acc:H2QEM9]	100.00	100.00	0	0	332	333	332	JAA05709.1	KDSR	3-ketodihydrosphingosine reductase	adipose stromal	100.00	100.00	332	332	332	0	0
NP_002038.2	2617	GARS	ENSPTRG00000019042	ENSPTRT00000035197	GARS	glycyl-tRNA synthetase [Source:HGNC Symbol;Acc:4162]	99.19	99.46	0	0	739	740	739	JAA17843.1	GARS	glycyl-tRNA synthetase	smooth vascular	99.05	99.32	739	739	739	0	0
NP_002039.2	2619	GAS1	ENSPTRG00000021077	ENSPTRT00000038989	GAS1	growth arrest-specific 1 [Source:HGNC Symbol;Acc:4165]	99.42	99.42	1	1	345	345	345	JAA06081.1	GAS1	growth arrest-specific 1	adipose stromal	100.00	100.00	345	345	345	0	0
NP_002044.2	2633	GBP1	ENSPTRG00000000935	ENSPTRT00000001768	GBP1	guanylate binding protein 1, interferon-inducible [Source:HGNC Symbol;Acc:4182]	98.82	99.66	0	0	592	593	592	JAA07324.1	GBP1	guanylate binding protein 1, interferon-inducible	adipose stromal	95.61	98.31	592	592	592	0	0
NP_002058.2	2767	GNA11	ENSPTRG00000010254	ENSPTRT00000018827	GNA11	guanine nucleotide binding protein (G protein), alpha 11 (Gq class) [Source:HGNC Symbol;Acc:4379]	81.06	81.34	3	66	359	294	359	JAA01100.1	GNA11	guanine nucleotide binding protein (G protein), alpha 11 (Gq class)	adipose stromal	100.00	100.00	359	359	359	0	0
NP_002063.2	2776	GNAQ	ENSPTRG00000021043	ENSPTRT00000038913	GNAQ	guanine nucleotide binding protein (G protein), q polypeptide [Source:HGNC Symbol;Acc:4390]	95.26	97.21	0	0	359	360	359	JAA02306.1	GNAQ	guanine nucleotide binding protein (G protein), q polypeptide	adipose stromal	100.00	100.00	359	359	359	0	0
NP_002067.1	2799	GNS	ENSPTRG00000005176	ENSPTRT00000009514	GNS	Glucosamine (N-acetyl)-6-sulfatase; Uncharacterized protein [Source:UniProtKB/TrEMBL;Acc:H2Q6E4]	100.00	100.00	0	0	552	553	552	JAA20205.1	GNS	glucosamine (N-acetyl)-6-sulfatase	smooth vascular	100.00	100.00	552	552	552	0	0
NP_002068.1	2800	GOLGA1	ENSPTRG00000021364	ENSPTRT00000039517	GOLGA1	Golgin A1; Uncharacterized protein [Source:UniProtKB/TrEMBL;Acc:H2QXW2]	99.48	99.61	0	0	767	768	767	JAA04142.1	GOLGA1	golgin A1	adipose stromal	99.48	99.61	767	767	767	0	0
NP_002070.1	2805	GOT1	ENSPTRG00000002829	ENSPTRT00000005370	GOT1	Pan troglodytes glutamic-oxaloacetic transaminase 1, soluble (aspartate aminotransferase 1) (GOT1), mRNA. [Source:RefSeq mRNA;Acc:NM_001098541]	100.00	100.00	0	0	413	414	413	JAA02176.1	GOT1	glutamic-oxaloacetic transaminase 1, soluble (aspartate aminotransferase 1)	adipose stromal	100.00	100.00	413	413	413	0	0
NP_002078.1	2896	GRN	ENSPTRG00000009273	ENSPTRT00000017043	GRN	granulin [Source:HGNC Symbol;Acc:4601]	99.36	99.79	0	0	472	502	593	JAA40309.1	GRN	granulin	skeletal muscle	99.33	99.66	593	593	593	0	0
NP_002080.1	2920	CXCL2	ENSPTRG00000016161	ENSPTRT00000030092	CXCL3	chemokine (C-X-C motif) ligand 3 [Source:HGNC Symbol;Acc:4604]	87.85	92.52	0	0	107	108	107	JAA07923.1	CXCL3	chemokine (C-X-C motif) ligand 3	adipose stromal	87.85	92.52	107	107	107	0	0
NP_002086.1	2961	GTF2E2	ENSPTRG00000022529	ENSPTRT00000049758	GTF2E2	General transcription factor IIE, polypeptide 2, beta 34kDa; Uncharacterized protein [Source:UniProtKB/TrEMBL;Acc:H2QZJ1]	100.00	100.00	0	0	291	292	291	JAA00962.1	GTF2E2	general transcription factor IIE, polypeptide 2, beta 34kDa	adipose stromal	100.00	100.00	291	291	291	0	0
NP_002096.1	3014	H2AFX	ENSPTRG00000004369	ENSPTRT00000008110	H2AFX	H2A histone family, member X [Source:HGNC Symbol;Acc:4739]	93.43	94.89	1	1	137	136	143	JAA01566.1	H2AFX	H2A histone family, member X	adipose stromal	100.00	100.00	143	143	143	0	0
NP_002137.4	3213	HOXB3	ENSPTRG00000040097	ENSPTRT00000076366	HOXB3	Homeobox B3; Uncharacterized protein [Source:UniProtKB/TrEMBL;Acc:H2REY9]	99.54	99.54	0	0	431	432	431	JAA09740.1	HOXB3	homeobox B3	adipose stromal	99.54	99.54	431	431	431	0	0
NP_002148.1	3336	HSPE1	ENSPTRG00000012774	ENSPTRT00000023668	HSPE1	Heat shock 10kDa protein 1 (Chaperonin 10); Uncharacterized protein [Source:UniProtKB/TrEMBL;Acc:H2QJ71]	100.00	100.00	0	0	102	103	102	JAA00775.1	HSPE1	heat shock 10kDa protein 1 (chaperonin 10)	adipose stromal	100.00	100.00	102	102	102	0	0
NP_002149.2	3344	FOXN2	ENSPTRG00000011908	ENSPTRT00000022155	FOXN2	Forkhead box N2; Uncharacterized protein [Source:UniProtKB/TrEMBL;Acc:H2QHW2]	100.00	100.00	0	0	431	432	431	JAA09898.1	FOXN2	forkhead box N2	adipose stromal	100.00	100.00	431	431	431	0	0
NP_002157.2	3398	ID2	ENSPTRG00000011632	ENSPTRT00000021674	ID2	inhibitor of DNA binding 2, dominant negative helix-loop-helix protein [Source:HGNC Symbol;Acc:5361]	98.67	98.67	0	0	75	76	134	JAA07481.1	ID2	inhibitor of DNA binding 2, dominant negative helix-loop-helix protein	adipose stromal	100.00	100.00	134	134	134	0	0
NP_002158.3	3399	ID3	ENSPTRG00000000331	ENSPTRT00000000655	ID3	Inhibitor of DNA binding 3, dominant negative helix-loop-helix protein; Uncharacterized protein [Source:UniProtKB/TrEMBL;Acc:H2PYA7]	99.16	99.16	0	0	119	120	119	JAA07190.1	ID3	inhibitor of DNA binding 3, dominant negative helix-loop-helix protein	adipose stromal	99.16	99.16	119	119	119	0	0
NP_002190.2	3660	IRF2	ENSPTRG00000016639	ENSPTRT00000030895	IRF2	interferon regulatory factor 2 [Source:HGNC Symbol;Acc:6117]	99.43	100.00	0	0	349	349	349	JAA07796.1	IRF2	interferon regulatory factor 2	adipose stromal	99.71	100.00	349	349	349	0	0
NP_002204.2	3693	ITGB5	ENSPTRG00000015313	ENSPTRT00000028602	ITGB5	integrin, beta 5 [Source:HGNC Symbol;Acc:6160]	99.25	99.75	0	0	799	800	799	JAA42448.1	ITGB5	integrin, beta 5	skeletal muscle	99.62	100.00	799	799	799	0	0
NP_002205.1	3696	ITGB8	ENSPTRG00000018965	ENSPTRT00000035053	ITGB8	Integrin beta [Source:UniProtKB/TrEMBL;Acc:H2QU86]	99.61	99.87	0	0	769	770	769	JAA06943.1	ITGB8	integrin, beta 8	adipose stromal	99.61	99.87	769	769	769	0	0
NP_002214.2	3709	ITPR2	ENSPTRG00000004781	ENSPTRT00000027251	ITPR2	inositol 1,4,5-trisphosphate receptor, type 2 [Source:HGNC Symbol;Acc:6181]	97.11	97.30	3	65	2701	2637	2701	JAA08558.1	ITPR2	inositol 1,4,5-trisphosphate receptor, type 2	adipose stromal	99.74	99.85	2701	2701	2701	0	0
NP_002218.2	3716	JAK1	ENSPTRG00000000825	ENSPTRT00000001566	JAK1	Tyrosine-protein kinase [Source:UniProtKB/TrEMBL;Acc:H2PZ66]	99.91	99.91	0	0	1154	1155	1154	JAA16133.1	JAK1	Janus kinase 1	smooth vascular	99.91	99.91	1154	1154	1154	0	0
NP_002219.1	3725	JUN	ENSPTRG00000039670	ENSPTRT00000072270	JUN	jun proto-oncogene [Source:HGNC Symbol;Acc:6204]	79.27	81.71	9	28	328	302	331	JAA03531.1	JUN	jun proto-oncogene	adipose stromal	100.00	100.00	331	331	331	0	0
NP_002241.1	3783	KCNN4	ENSPTRG00000011094	ENSPTRT00000020624	KCNN4	Uncharacterized protein [Source:UniProtKB/TrEMBL;Acc:H2QGI3]	99.46	99.73	0	0	373	375	427	JAA09857.1	KCNN4	potassium intermediate/small conductance calcium-activated channel, subfamily N, member 4	adipose stromal	99.53	99.77	426	427	427	0	0
NP_002245.4	3797	KIF3C	ENSPTRG00000011727	ENSPTRT00000021848	KIF3C	Kinesin family member 3C; Uncharacterized protein [Source:UniProtKB/TrEMBL;Acc:H2QHK1]	99.87	100.00	0	0	793	794	793	JAA01618.1	KIF3C	kinesin family member 3C	adipose stromal	99.87	100.00	793	793	793	0	0
NP_002247.3	3814	KISS1	ENSPTRG00000001884	ENSPTRT00000003428	KISS1	KiSS-1 metastasis-suppressor [Source:HGNC Symbol;Acc:6341]	98.55	100.00	0	0	138	139	138	JAA05977.1	KISS1	KiSS-1 metastasis-suppressor	adipose stromal	99.28	100.00	138	138	138	0	0
NP_002254.2	3833	KIFC1	ENSPTRG00000018047	ENSPTRT00000033358	KIFC1	kinesin family member C1 [Source:HGNC Symbol;Acc:6389]	99.70	99.85	0	0	673	674	673	JAA10297.1	KIFC1	kinesin family member C1	adipose stromal	99.41	99.55	674	674	673	1	1
NP_002255.3	3836	KPNA1	ENSPTRG00000015293	ENSPTRT00000028563	KPNA1	Importin subunit alpha [Source:UniProtKB/TrEMBL;Acc:H2QN78]	99.81	100.00	0	0	538	539	538	JAA07932.1	KPNA1	karyopherin alpha 1 (importin alpha 5)	adipose stromal	99.81	100.00	538	538	538	0	0
NP_002257.1	3838	KPNA2	ENSPTRG00000033789	ENSPTRT00000065418	KPNA2	Pan troglodytes karyopherin alpha 2 (RAG cohort 1, importin alpha 1) (KPNA2), mRNA. [Source:RefSeq mRNA;Acc:NM_001246433]	99.43	99.62	0	0	529	530	529	JAA20429.1	KPNA2	karyopherin alpha 2 (RAG cohort 1, importin alpha 1)	smooth vascular	99.24	99.62	529	529	529	0	0
NP_002258.2	3839	KPNA3	ENSPTRG00000005878	ENSPTRT00000010802	KPNA3	Importin subunit alpha [Source:UniProtKB/TrEMBL;Acc:H2Q7K7]	100.00	100.00	0	0	521	522	521	JAA08097.1	KPNA3	karyopherin alpha 3 (importin alpha 4)	adipose stromal	100.00	100.00	521	521	521	0	0
NP_002259.1	3840	KPNA4	ENSPTRG00000015582	ENSPTRT00000029060	KPNA4	Importin subunit alpha [Source:UniProtKB/TrEMBL;Acc:H2QNN5]	100.00	100.00	0	0	521	522	521	JAA11026.1	KPNA4	karyopherin alpha 4 (importin alpha 3)	adipose stromal	100.00	100.00	521	521	521	0	0
NP_002260.2	3841	KPNA5	ENSPTRG00000018537	ENSPTRT00000034244	KPNA5	Importin subunit alpha [Source:UniProtKB/TrEMBL;Acc:H2QTM3]	99.63	99.81	0	0	539	540	539	JAA03616.1	KPNA5	karyopherin alpha 5 (importin alpha 6)	adipose stromal	99.63	99.81	539	539	539	0	0
NP_002267.2	3880	KRT19	ENSPTRG00000009168	ENSPTRT00000047328	KRT19	Keratin 19; Uncharacterized protein [Source:UniProtKB/TrEMBL;Acc:H2R114]	99.50	99.75	0	0	400	401	400	JAA08332.1	KRT19	keratin 19	adipose stromal	99.50	99.75	400	400	400	0	0
NP_002282.2	3912	LAMB1	ENSPTRG00000019587	ENSPTRT00000036276	LAMB1	laminin, beta 1 [Source:HGNC Symbol;Acc:6486]	95.04	95.04	1	2	141	139	1786	JAA21957.1	LAMB1	laminin, beta 1	smooth vascular	99.66	99.83	1786	1786	1786	0	0
NP_002283.3	3913	LAMB2	ENSPTRG00000014912	ENSPTRT00000027916	LAMB2	laminin, beta 2 (laminin S) [Source:HGNC Symbol;Acc:6487]	96.33	96.77	3	45	1798	1754	1798	JAA20599.1	LAMB2	laminin, beta 2 (laminin S)	smooth vascular	99.17	99.50	1798	1798	1798	0	0
NP_002284.3	3915	LAMC1	ENSPTRG00000001761	ENSPTRT00000003194	LAMC1	laminin, gamma 1 (formerly LAMB2) [Source:HGNC Symbol;Acc:6492]	99.32	99.56	0	0	1609	1610	1609	JAA21589.1	LAMC1	laminin, gamma 1 (formerly LAMB2)	smooth vascular	99.19	99.44	1609	1609	1609	0	0
NP_002325.2	4038	LRP4	ENSPTRG00000003554	ENSPTRT00000006688	LRP4	Low density lipoprotein receptor-related protein 4; Uncharacterized protein [Source:UniProtKB/TrEMBL;Acc:H2Q3I3]	99.79	99.90	0	0	1905	1905	1905	JAA10212.1	LRP4	low density lipoprotein receptor-related protein 4	adipose stromal	99.79	99.90	1905	1905	1905	0	0
NP_002336.1	4060	LUM	ENSPTRG00000005289	ENSPTRT00000009722	LUM	Lumican; Uncharacterized protein [Source:UniProtKB/TrEMBL;Acc:H2Q6L3]	99.41	100.00	0	0	338	339	338	JAA14866.1	LUM	lumican	smooth vascular	99.41	100.00	338	338	338	0	0
NP_002344.2	4070	TACSTD2	ENSPTRG00000000795	ENSPTRT00000001504	TACSTD2	tumor-associated calcium signal transducer 2 [Source:HGNC Symbol;Acc:11530]	100.00	100.00	0	0	300	325	323	JAA01796.1	TACSTD2	tumor-associated calcium signal transducer 2	adipose stromal	99.67	100.00	300	324	323	0	0
NP_002347.5	4082	MARCKS	ENSPTRG00000018517	ENSPTRT00000034220	MARCKS	Myristoylated alanine-rich protein kinase C substrate; Uncharacterized protein [Source:UniProtKB/TrEMBL;Acc:H2QTL1]	99.10	99.10	0	0	332	333	332	JAA07131.1	MARCKS	myristoylated alanine-rich protein kinase C substrate	adipose stromal	99.10	99.10	332	332	332	0	0
NP_002349.1	4085	MAD2L1	ENSPTRG00000016401	ENSPTRT00000030501	MAD2L1	MAD2 mitotic arrest deficient-like 1; Uncharacterized protein [Source:UniProtKB/TrEMBL;Acc:H2QQ35]	100.00	100.00	0	0	205	206	205	JAA13325.1	MAD2L1	MAD2 mitotic arrest deficient-like 1	smooth vascular	100.00	100.00	205	205	205	0	0
NP_002361.1	4116	MAGOH	ENSPTRG00000000753	ENSPTRT00000001419	MAGOH	mago-nashi homolog, proliferation-associated (Drosophila) [Source:HGNC Symbol;Acc:6815]	100.00	100.00	0	0	146	147	146	JAA13875.1	MAGOH	mago-nashi homolog, proliferation-associated	smooth vascular	100.00	100.00	146	146	146	0	0
NP_002386.1	4199	ME1	ENSPTRG00000018381	ENSPTRT00000033991	ME1	Malic enzyme [Source:UniProtKB/TrEMBL;Acc:H2QTC2]	99.65	99.83	0	0	572	573	572	JAA07921.1	ME1	malic enzyme 1, NADP(+)-dependent, cytosolic	adipose stromal	99.65	99.83	572	572	572	0	0
NP_002389.1	4211	MEIS1	ENSPTRG00000011994	ENSPTRT00000022320	MEIS1	Meis homeobox 1; Uncharacterized protein [Source:UniProtKB/TrEMBL;Acc:H2QI01]	100.00	100.00	0	0	390	391	390	JAA04079.1	MEIS1	Meis homeobox 1	adipose stromal	100.00	100.00	390	390	390	0	0
NP_002401.1	4249	MGAT5	ENSPTRG00000012485	ENSPTRT00000023164	MGAT5	Mannosyl (Alpha-1,6-)-glycoprotein beta-1,6-N-acetyl-glucosaminyltransferase; Uncharacterized protein [Source:UniProtKB/TrEMBL;Acc:H2QIR3]	100.00	100.00	0	0	741	742	741	JAA05364.1	MGAT5	mannosyl (alpha-1,6-)-glycoprotein beta-1,6-N-acetyl-glucosaminyltransferase	adipose stromal	100.00	100.00	741	741	741	0	0
NP_002403.2	4255	MGMT	ENSPTRG00000003057	ENSPTRT00000005816	MGMT	O-6-methylguanine-DNA methyltransferase; Uncharacterized protein [Source:UniProtKB/TrEMBL;Acc:H2Q2S2]	97.90	98.32	0	0	238	239	238	JAA05869.1	MGMT	O-6-methylguanine-DNA methyltransferase	adipose stromal	97.90	98.32	238	238	238	0	0
NP_002406.1	4282	MIF	ENSPTRG00000014157	ENSPTRT00000026453	MIF	macrophage migration inhibitory factor (glycosylation-inhibiting factor) [Source:HGNC Symbol;Acc:7097]	100.00	100.00	0	0	66	75	115	JAA19009.1	MIF	macrophage migration inhibitory factor (glycosylation-inhibiting factor)	smooth vascular	99.13	100.00	115	115	115	0	0
NP_002410.1	4296	MAP3K11	ENSPTRG00000003886	ENSPTRT00000007266	MAP3K11	Mitogen-activated protein kinase kinase kinase 11; Uncharacterized protein [Source:UniProtKB/TrEMBL;Acc:H2Q439]	99.41	99.65	0	0	847	848	847	JAA09220.1	MAP3K11	mitogen-activated protein kinase kinase kinase 11	adipose stromal	99.41	99.65	847	847	847	0	0
NP_002413.1	4314	MMP3	ENSPTRG00000004220	ENSPTRT00000007868	MMP3	Matrix metallopeptidase 3 (Stromelysin 1, progelatinase); Uncharacterized protein [Source:UniProtKB/TrEMBL;Acc:H2Q4N2]	98.74	99.58	0	0	477	478	477	JAA03887.1	MMP3	matrix metallopeptidase 3 (stromelysin 1, progelatinase)	adipose stromal	98.74	99.58	477	477	477	0	0
NP_002428.1	4358	MPV17	ENSPTRG00000011761	ENSPTRT00000021903	MPV17	MpV17 mitochondrial inner membrane protein [Source:HGNC Symbol;Acc:7224]	98.84	99.42	0	0	173	189	176	JAA05189.1	MPV17	MpV17 mitochondrial inner membrane protein	adipose stromal	99.43	99.43	176	176	176	0	0
NP_002437.2	4294	MAP3K10	ENSPTRG00000010989	ENSPTRT00000020381	MAP3K10	Mitogen-activated protein kinase kinase kinase 10; Uncharacterized protein [Source:UniProtKB/TrEMBL;Acc:H2QGC0]	99.90	100.00	0	0	954	955	954	JAA03326.1	MAP3K10	mitogen-activated protein kinase kinase kinase 10	adipose stromal	99.90	100.00	954	954	954	0	0
NP_002439.2	4487	MSX1	ENSPTRG00000015871	ENSPTRT00000064413	MSX1	Pan troglodytes msh homeobox 1 (MSX1), mRNA. [Source:RefSeq mRNA;Acc:NM_001195262]	100.00	100.00	0	0	303	304	303	JAA04785.1	MSX1	msh homeobox 1	adipose stromal	100.00	100.00	303	303	303	0	0
NP_002440.2	4488	MSX2	ENSPTRG00000017548	ENSPTRT00000032436	MSX2	Pan troglodytes msh homeobox 2 (MSX2), mRNA. [Source:RefSeq mRNA;Acc:NM_001135625]	97.00	97.00	0	0	267	268	267	JAA14094.1	MSX2	msh homeobox 2	smooth vascular	99.63	99.63	267	267	267	0	0
NP_002442.2	4507	MTAP	ENSPTRG00000020825	ENSPTRT00000038527	MTAP	S-methyl-5'-thioadenosine phosphorylase [Source:UniProtKB/TrEMBL;Acc:H2QX29]	100.00	100.00	0	0	283	284	283	JAA05393.1	MTAP	methylthioadenosine phosphorylase	adipose stromal	100.00	100.00	283	283	283	0	0
NP_002452.1	4597	MVD	ENSPTRG00000008459	ENSPTRT00000015585	MVD	Mevalonate (Diphospho) decarboxylase; Uncharacterized protein [Source:UniProtKB/TrEMBL;Acc:H2QBQ1]	99.75	99.75	0	0	400	401	400	JAA13716.1	MVD	mevalonate (diphospho) decarboxylase	smooth vascular	99.75	99.75	400	400	400	0	0
NP_002454.1	4600	MX2	ENSPTRG00000013926	ENSPTRT00000025973	MX2	Myxovirus (Influenza virus) resistance 2; Uncharacterized protein [Source:UniProtKB/TrEMBL;Acc:H2QL17]	98.60	99.30	0	0	715	716	715	JAA21046.1	MX2	myxovirus (influenza virus) resistance 2	smooth vascular	98.60	99.30	715	715	715	0	0
NP_002461.2	4621	MYH3	ENSPTRG00000008773	ENSPTRT00000016151	MYH3	myosin, heavy chain 3, skeletal muscle, embryonic [Source:HGNC Symbol;Acc:7573]	99.86	99.86	0	0	1471	1851	1940	JAA42963.1	MYH3	myosin, heavy chain 3, skeletal muscle, embryonic	skeletal muscle	99.90	99.90	1940	1940	1940	0	0
NP_002470.2	4656	MYOG	ENSPTRG00000001866	ENSPTRT00000003399	MYOG	myogenin (myogenic factor 4) [Source:HGNC Symbol;Acc:7612]	96.25	97.50	0	0	160	160	224	JAA34188.1	MYOG	myogenin (myogenic factor 4)	skeletal muscle	100.00	100.00	224	249	224	0	0
NP_002476.2	4683	NBN	ENSPTRG00000020407	ENSPTRT00000037767	NBN	nibrin [Source:HGNC Symbol;Acc:7652]	98.28	98.81	0	0	754	755	754	JAA03630.1	NBN	nibrin	adipose stromal	98.94	99.34	754	754	754	0	0
NP_002477.1	4686	NCBP1	ENSPTRG00000021167	ENSPTRT00000039143	NCBP1	Nuclear cap binding protein subunit 1, 80kDa; Uncharacterized protein [Source:UniProtKB/TrEMBL;Acc:H2QXJ3]	100.00	100.00	0	0	790	791	790	JAA21717.1	NCBP1	nuclear cap binding protein subunit 1, 80kDa	smooth vascular	100.00	100.00	790	790	790	0	0
NP_002478.1	4692	NDN	ENSPTRG00000006824	ENSPTRT00000012596	NDN	Necdin homolog; Uncharacterized protein [Source:UniProtKB/TrEMBL;Acc:H2Q916]	100.00	100.00	0	0	321	322	321	JAA02525.1	NDN	necdin homolog	adipose stromal	100.00	100.00	321	321	321	0	0
NP_002481.2	4700	NDUFA6	ENSPTRG00000014449	ENSPTRT00000067177	NDUFA6	Pan troglodytes NADH dehydrogenase (ubiquinone) 1 alpha subcomplex, 6, 14kDa (NDUFA6), nuclear gene encoding mitochondrial protein, mRNA. [Source:RefSeq mRNA;Acc:NM_001071791]	100.00	100.00	0	0	128	129	154	JAA02222.1	NDUFA6	NADH dehydrogenase (ubiquinone) 1 alpha subcomplex, 6, 14kDa	adipose stromal	100.00	100.00	154	154	154	0	0
NP_002499.2	4811	NID1	ENSPTRG00000002135	ENSPTRT00000003903	NID1	Nidogen 1; Uncharacterized protein [Source:UniProtKB/TrEMBL;Acc:H2Q1E0]	99.12	99.60	0	0	1247	1248	1247	JAA17473.1	NID1	nidogen 1	smooth vascular	99.04	99.60	1247	1247	1247	0	0
NP_002505.1	4856	NOV	ENSPTRG00000020531	ENSPTRT00000037987	NOV	Nephroblastoma overexpressed protein; Uncharacterized protein [Source:UniProtKB/TrEMBL;Acc:H2QWM5]	99.16	99.44	0	0	357	358	357	JAA05899.1	NOV	nephroblastoma overexpressed gene	adipose stromal	98.88	99.16	357	357	357	0	0
NP_002508.2	4861	NPAS1	ENSPTRG00000011199	ENSPTRT00000020810	NPAS1	Neuronal PAS domain protein 1; Uncharacterized protein [Source:UniProtKB/TrEMBL;Acc:H2QGN8]	99.83	99.83	0	0	590	591	590	JAA04803.1	NPAS1	neuronal PAS domain protein 1	adipose stromal	99.83	99.83	590	590	590	0	0
NP_002509.2	4862	NPAS2	ENSPTRG00000012287	ENSPTRT00000022812	NPAS2	Neuronal PAS domain protein 2; Uncharacterized protein [Source:UniProtKB/TrEMBL;Acc:H2QIF6]	99.76	99.76	0	0	824	825	824	JAA03712.1	NPAS2	neuronal PAS domain protein 2	adipose stromal	99.76	99.76	824	824	824	0	0
NP_002513.2	4884	NPTX1	ENSPTRG00000009746	ENSPTRT00000017905	NPTX1	Neuronal pentraxin I; Uncharacterized protein [Source:UniProtKB/TrEMBL;Acc:H2QE15]	99.77	99.77	0	0	432	433	432	JAA08790.1	NPTX1	neuronal pentraxin I	adipose stromal	99.54	99.54	432	432	432	0	0
NP_002515.1	4893	NRAS	ENSPTRG00000001140	ENSPTRT00000002130	NRAS	Neuroblastoma RAS viral (V-ras) oncogene homolog; Uncharacterized protein [Source:UniProtKB/TrEMBL;Acc:H2PZQ7]	100.00	100.00	0	0	189	190	189	JAA04646.1	NRAS	neuroblastoma RAS viral (v-ras) oncogene homolog	adipose stromal	100.00	100.00	189	189	189	0	0
NP_002523.2	4927	NUP88	ENSPTRG00000008629	ENSPTRT00000015916	NUP88	Nucleoporin 88kDa; Uncharacterized protein [Source:UniProtKB/TrEMBL;Acc:H2QC02]	99.33	99.46	0	0	741	742	741	JAA01211.1	NUP88	nucleoporin 88kDa	adipose stromal	99.33	99.46	741	741	741	0	0
NP_002537.3	4982	TNFRSF11B	ENSPTRG00000020528	ENSPTRT00000037984	TNFRSF11B	Uncharacterized protein [Source:UniProtKB/TrEMBL;Acc:H2QWM3]	99.50	99.75	0	0	401	402	401	JAA17836.1	TNFRSF11B	tumor necrosis factor receptor superfamily, member 11b	smooth vascular	99.50	99.75	401	428	401	0	0
NP_002538.1	4983	OPHN1	ENSPTRG00000021979	ENSPTRT00000040885	OPHN1	Pan troglodytes oligophrenin 1 (OPHN1), mRNA. [Source:RefSeq mRNA;Acc:NM_001009021]	99.88	99.88	0	0	802	803	802	JAA02242.1	OPHN1	oligophrenin 1	adipose stromal	99.88	99.88	802	802	802	0	0
NP_002547.1	5007	OSBP	ENSPTRG00000003696	ENSPTRT00000006906	OSBP	Oxysterol-binding protein [Source:UniProtKB/TrEMBL;Acc:H2Q3R2]	99.88	100.00	0	0	807	808	807	JAA20141.1	OSBP	oxysterol binding protein	smooth vascular	99.88	100.00	807	807	807	0	0
NP_002558.1	5037	PEBP1	ENSPTRG00000005512	ENSPTRT00000010122	PEBP1	Phosphatidylethanolamine binding protein 1; Uncharacterized protein [Source:UniProtKB/TrEMBL;Acc:H2Q6Z4]	100.00	100.00	0	0	187	188	187	JAA17528.1	PEBP1	phosphatidylethanolamine binding protein 1	smooth vascular	100.00	100.00	187	187	187	0	0
NP_002560.1	5045	FURIN	ENSPTRG00000007461	ENSPTRT00000013760	FURIN	Furin (Paired basic amino acid cleaving enzyme); Uncharacterized protein [Source:UniProtKB/TrEMBL;Acc:H2QA34]	99.75	99.75	0	0	794	795	794	JAA07995.1	FURIN	furin (paired basic amino acid cleaving enzyme)	adipose stromal	99.75	99.75	794	794	794	0	0
NP_002574.2	5074	PAWR	ENSPTRG00000005250	ENSPTRT00000009650	PAWR	PRKC, apoptosis, WT1, regulator; Uncharacterized protein [Source:UniProtKB/TrEMBL;Acc:H2Q6J0]	98.82	99.71	0	0	340	341	340	JAA03714.1	PAWR	PRKC, apoptosis, WT1, regulator	adipose stromal	98.82	99.71	339	354	340	0	0
NP_002584.2	5118	PCOLCE	ENSPTRG00000019497	ENSPTRT00000036104	PCOLCE	Procollagen C-endopeptidase enhancer; Uncharacterized protein [Source:UniProtKB/TrEMBL;Acc:H2QV35]	99.55	99.55	0	0	449	450	449	JAA19888.1	PCOLCE	procollagen C-endopeptidase enhancer	smooth vascular	99.55	99.55	449	449	449	0	0
NP_002592.1	5147	PDE6D	ENSPTRG00000013030	ENSPTRT00000024152	PDE6D	Phosphodiesterase 6D, cGMP-specific, rod, delta; Uncharacterized protein [Source:UniProtKB/TrEMBL;Acc:H2QJL5]	100.00	100.00	0	0	150	151	150	JAA01309.1	PDE6D	phosphodiesterase 6D, cGMP-specific, rod, delta	adipose stromal	100.00	100.00	150	150	150	0	0
NP_002603.1	5166	PDK4	ENSPTRG00000019421	ENSPTRT00000035942	PDK4	Pan troglodytes pyruvate dehydrogenase kinase, isozyme 4 (PDK4), nuclear gene encoding mitochondrial protein, mRNA. [Source:RefSeq mRNA;Acc:NM_001246531]	99.76	100.00	0	0	411	412	411	JAA24388.1	PDK4	pyruvate dehydrogenase kinase, isozyme 4	skin	99.76	100.00	411	411	411	0	0
NP_002606.3	5176	SERPINF1	ENSPTRG00000008537	ENSPTRT00000015749	SERPINF1	Serpin peptidase inhibitor, clade F (Alpha-2 antiplasmin, pigment epithelium derived factor), member 1; Uncharacterized protein [Source:UniProtKB/TrEMBL;Acc:H2QBU5]	99.28	99.52	0	0	417	419	418	JAA11042.1	SERPINF1	serpin peptidase inhibitor, clade F (alpha-2 antiplasmin, pigment epithelium derived factor), member 1	adipose stromal	99.04	99.28	417	418	418	0	0
NP_002607.2	5187	PER1	ENSPTRG00000008726	ENSPTRT00000016072	PER1	period circadian clock 1 [Source:HGNC Symbol;Acc:8845]	98.68	98.68	1	12	1290	1279	1290	JAA07487.1	PER1	period homolog 1	adipose stromal	99.77	99.77	1290	1290	1290	0	0
NP_002609.1	5194	PEX13	ENSPTRG00000011952	ENSPTRT00000022251	PEX13	Peroxisomal biogenesis factor 13; Uncharacterized protein [Source:UniProtKB/TrEMBL;Acc:H2QHY4]	100.00	100.00	0	0	403	404	403	JAA02285.1	PEX13	peroxisomal biogenesis factor 13	adipose stromal	100.00	100.00	403	403	403	0	0
NP_002611.1	5197	PF4V1	ENSPTRG00000016156	ENSPTRT00000030087	PF4V1	Platelet factor 4 variant 1; Uncharacterized protein [Source:UniProtKB/TrEMBL;Acc:H2QPN4]	94.23	95.19	0	0	104	105	104	JAA02232.1	PF4V1	platelet factor 4 variant 1	adipose stromal	94.23	95.19	104	104	104	0	0
NP_002614.2	5203	PFDN4	ENSPTRG00000013641	ENSPTRT00000025423	PFDN4	prefoldin subunit 4 [Source:HGNC Symbol;Acc:8868]	100.00	100.00	0	0	133	137	134	JAA11054.1	PFDN4	prefoldin subunit 4	adipose stromal	100.00	100.00	134	134	134	0	0
NP_002629.1	5266	PI3	ENSPTRG00000013537	ENSPTRT00000025191	PI3	Pan troglodytes peptidase inhibitor 3, skin-derived (PI3), mRNA. [Source:RefSeq mRNA;Acc:NM_001135851]	100.00	100.00	0	0	117	118	117	JAA20778.1	PI3	peptidase inhibitor 3, skin-derived	smooth vascular	100.00	100.00	117	117	117	0	0
NP_002638.2	5289	PIK3C3	ENSPTRG00000009983	ENSPTRT00000018326	PIK3C3	Phosphoinositide-3-kinase, class 3; Uncharacterized protein [Source:UniProtKB/TrEMBL;Acc:H2R6R5]	100.00	100.00	0	0	887	888	887	JAA09283.1	PIK3C3	phosphoinositide-3-kinase, class 3	adipose stromal	100.00	100.00	887	887	887	0	0
NP_002648.1	5326	PLAGL2	ENSPTRG00000013374	ENSPTRT00000024840	PLAGL2	Pleiomorphic adenoma gene-like 2; Uncharacterized protein [Source:UniProtKB/TrEMBL;Acc:H2QK61]	99.80	99.80	0	0	496	497	496	JAA08488.1	PLAGL2	pleiomorphic adenoma gene-like 2	adipose stromal	99.80	99.80	496	496	496	0	0
NP_002658.1	5350	PLN	ENSPTRG00000033929	ENSPTRT00000065589	PLN	phospholamban [Source:HGNC Symbol;Acc:9080]	98.08	100.00	0	0	52	53	52	JAA06123.1	PLN	phospholamban	adipose stromal	98.08	100.00	52	52	52	0	0
NP_002659.1	5355	PLP2	ENSPTRG00000021885	ENSPTRT00000040662	PLP2	proteolipid protein 2 (colonic epithelium-enriched) [Source:HGNC Symbol;Acc:9087]	98.68	99.34	0	0	152	153	152	JAA04248.1	PLP2	proteolipid protein 2 (colonic epithelium-enriched)	adipose stromal	99.34	99.34	152	152	152	0	0
NP_002678.2	5411	PNN	ENSPTRG00000006293	ENSPTRT00000011532	PNN	pinin, desmosome associated protein [Source:HGNC Symbol;Acc:9162]	99.03	99.44	1	2	719	720	717	JAA04665.1	PNN	pinin, desmosome associated protein	adipose stromal	99.44	99.58	719	719	717	1	2
NP_002680.2	23649	POLA2	ENSPTRG00000003870	ENSPTRT00000007236	POLA2	DNA polymerase alpha subunit B [Source:UniProtKB/TrEMBL;Acc:H2Q426]	99.83	100.00	0	0	598	599	598	JAA03387.1	POLA2	polymerase (DNA directed), alpha 2 (70kD subunit)	adipose stromal	99.83	100.00	598	598	598	0	0
NP_002681.1	5423	POLB	ENSPTRG00000020203	ENSPTRT00000037442	POLB	Polymerase (DNA directed), beta; Uncharacterized protein [Source:UniProtKB/TrEMBL;Acc:H2QW35]	100.00	100.00	0	0	335	336	335	JAA02059.1	POLB	polymerase (DNA directed), beta	adipose stromal	100.00	100.00	335	335	335	0	0
NP_002686.2	5434	POLR2E	ENSPTRG00000010183	ENSPTRT00000018697	POLR2E	Uncharacterized protein [Source:UniProtKB/TrEMBL;Acc:H2R6J7]	100.00	100.00	0	0	200	201	210	JAA20462.1	POLR2E	polymerase (RNA) II (DNA directed) polypeptide E, 25kDa	smooth vascular	100.00	100.00	210	210	210	0	0
NP_002687.1	5436	POLR2G	ENSPTRG00000003786	ENSPTRT00000007054	POLR2G	Polymerase (RNA) II (DNA directed) polypeptide G; Uncharacterized protein [Source:UniProtKB/TrEMBL;Acc:H2Q3W9]	100.00	100.00	0	0	172	173	172	JAA21642.1	POLR2G	polymerase (RNA) II (DNA directed) polypeptide G	smooth vascular	100.00	100.00	172	172	172	0	0
NP_002693.3	5463	POU6F1	ENSPTRG00000004950	ENSPTRT00000009143	POU6F1	POU class 6 homeobox 1; Uncharacterized protein [Source:UniProtKB/TrEMBL;Acc:H2Q5X7]	100.00	100.00	0	0	301	302	301	JAA03605.1	POU6F1	POU class 6 homeobox 1	adipose stromal	100.00	100.00	301	301	301	0	0
NP_002694.3	5471	PPAT	ENSPTRG00000016080	ENSPTRT00000029965	PPAT	Amidophosphoribosyltransferase [Source:UniProtKB/TrEMBL;Acc:H2QPI4]	99.61	100.00	0	0	517	518	517	JAA06955.1	PPAT	phosphoribosyl pyrophosphate amidotransferase	adipose stromal	99.61	100.00	517	517	517	0	0
NP_002696.3	5493	PPL	ENSPTRG00000007732	ENSPTRT00000014250	PPL	periplakin [Source:HGNC Symbol;Acc:9273]	90.72	91.91	5	112	1756	1645	1756	JAA28681.1	PPL	periplakin	skin	98.97	99.49	1756	1756	1756	0	0
NP_002706.1	5515	PPP2CA	ENSPTRG00000017238	ENSPTRT00000031917	PPP2CA	protein phosphatase 2, catalytic subunit, alpha isozyme [Source:HGNC Symbol;Acc:9299]	99.35	99.35	0	0	308	308	309	JAA03832.1	PPP2CA	protein phosphatase 2, catalytic subunit, alpha isozyme	adipose stromal	100.00	100.00	309	309	309	0	0
NP_002711.1	5531	PPP4C	ENSPTRG00000007984	ENSPTRT00000014735	PPP4C	Serine/threonine-protein phosphatase [Source:UniProtKB/TrEMBL;Acc:H2RA87]	100.00	100.00	0	0	307	308	307	JAA02968.1	PPP4C	protein phosphatase 4, catalytic subunit	adipose stromal	100.00	100.00	307	307	307	0	0
NP_002718.2	5552	SRGN	ENSPTRG00000002565	ENSPTRT00000004806	SRGN	Serglycin; Uncharacterized protein [Source:UniProtKB/TrEMBL;Acc:H2Q202]	94.44	95.06	1	4	162	163	158	JAA10246.1	SRGN	serglycin	adipose stromal	94.44	95.06	162	162	158	1	4
NP_002728.1	5578	PRKCA	ENSPTRG00000009557	ENSPTRT00000017527	PRKCA	Protein kinase C [Source:UniProtKB/TrEMBL;Acc:H2QDQ1]	99.85	99.85	0	0	672	673	672	JAA10314.1	PRKCA	protein kinase C, alpha	adipose stromal	99.85	99.85	672	672	672	0	0
NP_002733.2	5587	PRKD1	ENSPTRG00000006232	ENSPTRT00000011432	PRKD1	Serine/threonine-protein kinase D [Source:UniProtKB/TrEMBL;Acc:H2Q845]	99.45	99.56	0	0	912	912	912	JAA04238.1	PRKD1	protein kinase D1	adipose stromal	99.45	99.56	912	912	912	0	0
NP_002739.1	5597	MAPK6	ENSPTRG00000020224	ENSPTRT00000013065	MAPK6	Mitogen-activated protein kinase 6; Uncharacterized protein [Source:UniProtKB/TrEMBL;Acc:H2Q9G3]	100.00	100.00	0	0	721	722	721	JAA00699.1	MAPK6	mitogen-activated protein kinase 6	adipose stromal	100.00	100.00	721	721	721	0	0
NP_002746.1	5604	MAP2K1	ENSPTRG00000007193	ENSPTRT00000013275	MAP2K1	Pan troglodytes mitogen-activated protein kinase kinase 1 (MAP2K1), mRNA. [Source:RefSeq mRNA;Acc:NM_001009071]	100.00	100.00	0	0	393	394	393	JAA09397.1	MAP2K1	mitogen-activated protein kinase kinase 1	adipose stromal	100.00	100.00	393	393	393	0	0
NP_002749.2	5608	MAP2K6	ENSPTRG00000009588	ENSPTRT00000046731	MAP2K6	Mitogen-activated protein kinase kinase 6; Uncharacterized protein [Source:UniProtKB/TrEMBL;Acc:H2QZW5]	100.00	100.00	0	0	334	335	334	JAA33924.1	MAP2K6	mitogen-activated protein kinase kinase 6	skeletal muscle	100.00	100.00	334	334	334	0	0
NP_002757.2	5635	PRPSAP1	ENSPTRG00000009678	ENSPTRT00000017759	PRPSAP1	phosphoribosyl pyrophosphate synthetase-associated protein 1 [Source:HGNC Symbol;Acc:9466]	94.18	94.71	3	10	378	383	385	JAA04987.1	PRPSAP1	phosphoribosyl pyrophosphate synthetase-associated protein 1	adipose stromal	99.74	99.74	385	385	385	0	0
NP_002766.1	5654	HTRA1	ENSPTRG00000003011	ENSPTRT00000005750	HTRA1	Uncharacterized protein [Source:UniProtKB/TrEMBL;Acc:H2Q2P9]	100.00	100.00	0	0	322	323	480	JAA11224.1	HTRA1	HtrA serine peptidase 1	adipose stromal	99.79	99.79	480	480	480	0	0
NP_002783.1	5688	PSMA7	ENSPTRG00000013699	ENSPTRT00000025538	PSMA7	Proteasome subunit alpha type [Source:UniProtKB/TrEMBL;Acc:H2QKQ2]	99.60	99.60	0	0	248	249	248	JAA28334.1	PSMA7	proteasome (prosome, macropain) subunit, alpha type, 7	skin	99.60	99.60	248	248	248	0	0
NP_002787.2	5692	PSMB4	ENSPTRG00000001288	ENSPTRT00000002392	PSMB4	Proteasome subunit beta type [Source:UniProtKB/TrEMBL;Acc:H2PZZ0]	99.62	99.62	0	0	264	265	264	JAA29214.1	PSMB4	proteasome (prosome, macropain) subunit, beta type, 4	skin	99.62	99.62	264	264	264	0	0
NP_002790.1	5695	PSMB7	ENSPTRG00000021354	ENSPTRT00000039495	PSMB7	Proteasome subunit beta type [Source:UniProtKB/TrEMBL;Acc:H2QXV4]	99.64	99.64	0	0	277	278	277	JAA19014.1	PSMB7	proteasome (prosome, macropain) subunit, beta type, 7	smooth vascular	99.64	99.64	277	277	277	0	0
NP_002797.3	5706	PSMC6	ENSPTRG00000006352	ENSPTRT00000011629	PSMC6	Proteasome (Prosome, macropain) 26S subunit, ATPase, 6; Uncharacterized protein [Source:UniProtKB/TrEMBL;Acc:H2Q8B6]	100.00	100.00	0	0	403	404	403	JAA05270.1	PSMC6	proteasome (prosome, macropain) 26S subunit, ATPase, 6	adipose stromal	100.00	100.00	403	403	403	0	0
NP_002800.2	5709	PSMD3	ENSPTRG00000009109	ENSPTRT00000016779	PSMD3	Pan troglodytes proteasome (prosome, macropain) 26S subunit, non-ATPase, 3 (PSMD3), mRNA. [Source:RefSeq mRNA;Acc:NM_001246642]	99.81	100.00	0	0	534	535	534	JAA07184.1	PSMD3	proteasome (prosome, macropain) 26S subunit, non-ATPase, 3	adipose stromal	99.81	100.00	534	534	534	0	0
NP_002801.1	5710	PSMD4	ENSPTRG00000013893	ENSPTRT00000002381	PSMD4	Pan troglodytes proteasome (prosome, macropain) 26S subunit, non-ATPase, 4 (PSMD4), mRNA. [Source:RefSeq mRNA;Acc:NM_001137557]	100.00	100.00	0	0	377	378	377	JAA12445.1	PSMD4	proteasome (prosome, macropain) 26S subunit, non-ATPase, 4	smooth vascular	99.47	99.73	377	377	377	0	0
NP_002802.2	5713	PSMD7	ENSPTRG00000008343	ENSPTRT00000015384	PSMD7	Proteasome (Prosome, macropain) 26S subunit, non-ATPase, 7; Uncharacterized protein [Source:UniProtKB/TrEMBL;Acc:H2QBI1]	100.00	100.00	0	0	324	325	324	JAA02971.1	PSMD7	proteasome (prosome, macropain) 26S subunit, non-ATPase, 7	adipose stromal	100.00	100.00	324	324	324	0	0
NP_002816.1	5764	PTN	ENSPTRG00000019735	ENSPTRT00000036566	PTN	pleiotrophin [Source:HGNC Symbol;Acc:9630]	100.00	100.00	0	0	168	169	168	JAA09980.1	PTN	pleiotrophin	adipose stromal	100.00	100.00	168	168	168	0	0
NP_002824.1	5780	PTPN9	ENSPTRG00000007301	ENSPTRT00000013475	PTPN9	protein tyrosine phosphatase, non-receptor type 9 [Source:HGNC Symbol;Acc:9661]	90.05	90.05	2	59	593	535	593	JAA00592.1	PTPN9	protein tyrosine phosphatase, non-receptor type 9	adipose stromal	100.00	100.00	593	593	593	0	0
NP_002832.3	5793	PTPRG	ENSPTRG00000015067	ENSPTRT00000028204	PTPRG	Protein tyrosine phosphatase, receptor type, G; Uncharacterized protein [Source:UniProtKB/TrEMBL;Acc:H2QMV4]	99.45	99.86	0	0	1445	1446	1445	JAA03745.1	PTPRG	protein tyrosine phosphatase, receptor type, G	adipose stromal	99.45	99.86	1445	1445	1445	0	0
NP_002872.1	5899	RALB	ENSPTRG00000012410	ENSPTRT00000023036	RALB	v-ral simian leukemia viral oncogene homolog B [Source:HGNC Symbol;Acc:9840]	97.67	99.42	0	0	172	172	206	JAA10855.1	RALB	v-ral simian leukemia viral oncogene homolog B (ras related; GTP binding protein)	adipose stromal	100.00	100.00	206	206	206	0	0
NP_002877.2	5912	RAP2B	ENSPTRG00000015544	ENSPTRT00000029001	RAP2B	RAP2B, member of RAS oncogene family; Uncharacterized protein [Source:UniProtKB/TrEMBL;Acc:H2QNL9]	100.00	100.00	0	0	183	184	183	JAA10192.1	RAP2B	RAP2B, member of RAS oncogene family	adipose stromal	99.45	100.00	183	183	183	0	0
NP_002892.1	5954	RCN1	ENSPTRG00000005844	ENSPTRT00000010743	RCN1	reticulocalbin 1, EF-hand calcium binding domain [Source:HGNC Symbol;Acc:9934]	98.19	98.49	0	0	331	331	331	JAA18268.1	RCN1	reticulocalbin 1, EF-hand calcium binding domain	smooth vascular	100.00	100.00	331	331	331	0	0
NP_002902.2	5976	UPF1	ENSPTRG00000010721	ENSPTRT00000019773	UPF1	UPF1 regulator of nonsense transcripts homolog (yeast) [Source:HGNC Symbol;Acc:9962]	99.16	99.16	1	5	952	947	1118	JAA07460.1	UPF1	UPF1 regulator of nonsense transcripts homolog	adipose stromal	100.00	100.00	1118	1118	1118	0	0
NP_002919.3	6004	RGS16	ENSPTRG00000001756	ENSPTRT00000003186	RGS16	regulator of G-protein signaling 16 [Source:HGNC Symbol;Acc:9997]	99.01	99.01	0	0	202	203	202	JAA00919.1	RGS16	regulator of G-protein signaling 16	adipose stromal	99.01	99.01	202	202	202	0	0
NP_002951.1	6274	S100A3	ENSPTRG00000001353	ENSPTRT00000002482	S100A3	S100 calcium binding protein A3 [Source:HGNC Symbol;Acc:10493]	100.00	100.00	0	0	101	102	101	JAA14613.1	S100A3	S100 calcium binding protein A3	smooth vascular	100.00	100.00	101	101	101	0	0
NP_002953.2	6276	S100A5	ENSPTRG00000001352	ENSPTRT00000002481	S100A5	Uncharacterized protein [Source:UniProtKB/TrEMBL;Acc:H2Q032]	98.91	98.91	0	0	92	111	92	JAA33749.1	S100A5	S100 calcium binding protein A5	skeletal muscle	98.91	98.91	92	92	92	0	0
NP_002960.2	6300	MAPK12	ENSPTRG00000014535	ENSPTRT00000027177	MAPK12	Uncharacterized protein [Source:UniProtKB/TrEMBL;Acc:H2QLX8]	99.29	99.29	0	0	282	283	367	JAA00993.1	MAPK12	mitogen-activated protein kinase 12	adipose stromal	98.91	98.91	367	367	367	0	0
NP_002961.1	6303	SAT1	ENSPTRG00000021741	ENSPTRT00000040343	SAT1	Spermidine/spermine N1-acetyltransferase 1; Uncharacterized protein [Source:UniProtKB/TrEMBL;Acc:H2QYE7]	100.00	100.00	0	0	171	172	171	JAA07117.1	SAT1	spermidine/spermine N1-acetyltransferase 1	adipose stromal	100.00	100.00	171	171	171	0	0
NP_002963.2	6305	SBF1	ENSPTRG00000014541	ENSPTRT00000043297	SBF1	SET binding factor 1 [Source:HGNC Symbol;Acc:10542]	98.20	98.52	1	26	1893	1868	1893	JAA11235.1	SBF1	SET binding factor 1	adipose stromal	99.63	99.89	1893	1893	1893	0	0
NP_002966.1	6320	CLEC11A	ENSPTRG00000011350	ENSPTRT00000021119	CLEC11A	C-type lectin domain family 11, member A; Uncharacterized protein [Source:UniProtKB/TrEMBL;Acc:H2QGY4]	99.69	99.69	0	0	323	324	323	JAA02226.1	CLEC11A	C-type lectin domain family 11, member A	adipose stromal	99.69	99.69	323	323	323	0	0
NP_002973.1	6347	CCL2	ENSPTRG00000008999	ENSPTRT00000016588	CCL2	Chemokine (C-C motif) ligand 2; Uncharacterized protein [Source:UniProtKB/TrEMBL;Acc:H2QCN3]	100.00	100.00	0	0	99	100	99	JAA08208.1	CCL2	chemokine (C-C motif) ligand 2	adipose stromal	94.57	96.74	92	127	99	0	0
NP_002984.1	6372	CXCL6	ENSPTRG00000016155	ENSPTRT00000030086	CXCL6	Chemokine (C-X-C motif) ligand 6 (Granulocyte chemotactic protein 2); Uncharacterized protein [Source:UniProtKB/TrEMBL;Acc:H2QPN3]	96.49	97.37	0	0	114	115	114	JAA01226.1	CXCL6	chemokine (C-X-C motif) ligand 6 (granulocyte chemotactic protein 2)	adipose stromal	96.49	97.37	114	114	114	0	0
NP_002991.2	6390	SDHB	ENSPTRG00000000242	ENSPTRT00000000501	SDHB	Succinate dehydrogenase complex, subunit B, iron sulfur (Ip); Uncharacterized protein [Source:UniProtKB/TrEMBL;Acc:H2PY56]	100.00	100.00	0	0	280	281	280	JAA01230.1	SDHB	succinate dehydrogenase complex, subunit B, iron sulfur (Ip)	adipose stromal	100.00	100.00	280	280	280	0	0
NP_003004.1	6423	SFRP2	ENSPTRG00000016530	ENSPTRT00000030729	SFRP2	Secreted frizzled-related protein 2; Uncharacterized protein [Source:UniProtKB/TrEMBL;Acc:H2QQB0]	100.00	100.00	0	0	295	296	295	JAA12638.1	SFRP2	secreted frizzled-related protein 2	smooth vascular	100.00	100.00	295	295	295	0	0
NP_003005.2	6424	SFRP4	ENSPTRG00000019092	ENSPTRT00000035280	SFRP4	secreted frizzled-related protein 4 [Source:HGNC Symbol;Acc:10778]	92.46	92.46	1	25	345	344	346	JAA01472.1	SFRP4	secreted frizzled-related protein 4	adipose stromal	99.71	99.71	345	368	346	0	0
NP_003008.1	6428	SRSF3	ENSPTRG00000018106	ENSPTRT00000044275	SRSF3	Serine/arginine-rich splicing factor 3; Uncharacterized protein [Source:UniProtKB/TrEMBL;Acc:H2R7D1]	100.00	100.00	0	0	164	165	164	JAA07887.1	SRSF3	serine/arginine-rich splicing factor 3	adipose stromal	100.00	100.00	164	164	164	0	0
NP_003013.1	6451	SH3BGRL	ENSPTRG00000022061	ENSPTRT00000064886	SH3BGRL	Pan troglodytes SH3 domain binding glutamic acid-rich protein like (SH3BGRL), mRNA. [Source:RefSeq mRNA;Acc:NM_001246405]	100.00	100.00	0	0	114	115	114	JAA08189.1	SH3BGRL	SH3 domain binding glutamic acid-rich protein like	adipose stromal	100.00	100.00	114	114	114	0	0
NP_003019.2	6461	SHB	ENSPTRG00000020955	ENSPTRT00000038768	SHB	Src homology 2 domain containing adaptor protein B [Source:HGNC Symbol;Acc:10838]	99.21	99.80	0	0	509	510	509	JAA14337.1	SHB	Src homology 2 domain containing adaptor protein B	smooth vascular	100.00	100.00	509	509	509	0	0
NP_003055.1	6590	SLPI	ENSPTRG00000013540	ENSPTRT00000063787	SLPI	Pan troglodytes secretory leukocyte peptidase inhibitor (SLPI), mRNA. [Source:RefSeq mRNA;Acc:NM_001135852]	97.73	97.73	0	0	132	132	132	JAA25893.1	SLPI	secretory leukocyte peptidase inhibitor	skin	98.48	98.48	132	132	132	0	0
NP_003059.1	6591	SNAI2	ENSPTRG00000020235	ENSPTRT00000037496	SNAI2	Snail homolog 2; Uncharacterized protein [Source:UniProtKB/TrEMBL;Acc:H2QW52]	100.00	100.00	0	0	268	269	268	JAA09129.1	SNAI2	snail homolog 2	adipose stromal	100.00	100.00	268	268	268	0	0
NP_003065.3	6599	SMARCC1	ENSPTRG00000014875	ENSPTRT00000027816	SMARCC1	SWI/SNF related, matrix associated, actin dependent regulator of chromatin, subfamily c, member 1; Uncharacterized protein [Source:UniProtKB/TrEMBL;Acc:H2QMI4]	99.73	99.73	0	0	1105	1106	1105	JAA08290.1	SMARCC1	SWI/SNF related, matrix associated, actin dependent regulator of chromatin, subfamily c, member 1	adipose stromal	99.73	99.73	1105	1105	1105	0	0
NP_003071.2	6610	SMPD2	ENSPTRG00000018484	ENSPTRT00000034159	SMPD2	Sphingomyelin phosphodiesterase 2, neutral membrane (Neutral sphingomyelinase); Uncharacterized protein [Source:UniProtKB/TrEMBL;Acc:H2QTJ0]	99.05	99.53	0	0	423	424	423	JAA01462.1	SMPD2	sphingomyelin phosphodiesterase 2, neutral membrane (neutral sphingomyelinase)	adipose stromal	99.05	99.53	423	423	423	0	0
NP_003079.1	6624	FSCN1	ENSPTRG00000018892	ENSPTRT00000034907	FSCN1	Fascin [Source:UniProtKB/TrEMBL;Acc:H2QU49]	100.00	100.00	0	0	493	494	493	JAA08071.1	FSCN1	fascin homolog 1, actin-bundling protein (Strongylocentrotus purpuratus)	adipose stromal	99.80	99.80	493	492	493	1	1
NP_003084.1	6631	SNRPC	ENSPTRG00000018070	ENSPTRT00000033404	SNRPC	small nuclear ribonucleoprotein polypeptide C [Source:HGNC Symbol;Acc:11157]	99.36	100.00	0	0	157	182	159	JAA09154.1	SNRPC	small nuclear ribonucleoprotein polypeptide C	adipose stromal	100.00	100.00	159	159	159	0	0
NP_003086.1	6636	SNRPF	ENSPTRG00000005317	ENSPTRT00000009771	SNRPF	small nuclear ribonucleoprotein polypeptide F [Source:HGNC Symbol;Acc:11162]	97.73	100.00	0	0	44	128	86	JAA04291.1	SNRPF	small nuclear ribonucleoprotein polypeptide F	adipose stromal	100.00	100.00	86	86	86	0	0
NP_003089.1	6640	SNTA1	ENSPTRG00000013400	ENSPTRT00000024886	SNTA1	Syntrophin, alpha 1 (Dystrophin-associated protein A1, 59kDa, acidic component); Uncharacterized protein [Source:UniProtKB/TrEMBL;Acc:H2QK69]	99.41	99.60	0	0	505	506	505	JAA01605.1	SNTA1	syntrophin, alpha 1 (dystrophin-associated protein A1, 59kDa, acidic component)	adipose stromal	99.41	99.60	505	505	505	0	0
NP_003093.2	6649	SOD3	ENSPTRG00000015956	ENSPTRT00000029775	SOD3	Superoxide dismutase [Cu-Zn] [Source:UniProtKB/TrEMBL;Acc:H2QPA4]	100.00	100.00	0	0	240	241	240	JAA07374.1	SOD3	superoxide dismutase 3, extracellular	adipose stromal	100.00	100.00	240	240	240	0	0
NP_003095.2	6652	SORD	ENSPTRG00000007025	ENSPTRT00000012969	SORD	Sorbitol dehydrogenase; Uncharacterized protein [Source:UniProtKB/TrEMBL;Acc:H2Q9C4]	98.32	99.16	0	0	357	358	357	JAA01390.1	SORD	sorbitol dehydrogenase	adipose stromal	98.32	99.16	357	357	357	0	0
NP_003101.3	6668	SP2	ENSPTRG00000009342	ENSPTRT00000017154	SP2	Uncharacterized protein [Source:UniProtKB/TrEMBL;Acc:H2QDB0]	99.12	99.12	0	0	228	250	613	JAA09921.1	SP2	Sp2 transcription factor	adipose stromal	99.84	99.84	613	613	613	0	0
NP_003103.2	6671	SP4	ENSPTRG00000018970	ENSPTRT00000035061	SP4	Sp4 transcription factor; Uncharacterized protein [Source:UniProtKB/TrEMBL;Acc:H2QU88]	100.00	100.00	0	0	784	785	784	JAA25139.1	SP4	Sp4 transcription factor	skin	100.00	100.00	784	784	784	0	0
NP_003115.1	6697	SPR	ENSPTRG00000012054	ENSPTRT00000022426	SPR	sepiapterin reductase (7,8-dihydrobiopterin:NADP+ oxidoreductase) [Source:HGNC Symbol;Acc:11257]	95.79	96.55	1	7	261	255	261	JAA02451.1	SPR	sepiapterin reductase (7,8-dihydrobiopterin:NADP+ oxidoreductase)	adipose stromal	98.85	99.23	261	261	261	0	0
NP_003128.3	6732	SRPK1	ENSPTRG00000018094	ENSPTRT00000036238	SRPK1	SRSF protein kinase 1; Uncharacterized protein [Source:UniProtKB/TrEMBL;Acc:H2QV71]	99.69	99.85	0	0	655	656	655	JAA05225.1	SRPK1	SRSF protein kinase 1	adipose stromal	99.69	99.85	655	655	655	0	0
NP_003133.1	6741	SSB	ENSPTRG00000012620	ENSPTRT00000023375	SSB	Sjogren syndrome antigen B (Autoantigen La); Uncharacterized protein [Source:UniProtKB/TrEMBL;Acc:H2QIY6]	100.00	100.00	0	0	408	409	408	JAA44676.1	SSB	Sjogren syndrome antigen B (autoantigen La)	skeletal muscle	100.00	100.00	408	408	408	0	0
NP_003135.2	6745	SSR1	ENSPTRG00000017698	ENSPTRT00000032707	SSR1	signal sequence receptor, alpha [Source:HGNC Symbol;Acc:11323]	97.48	97.84	1	5	278	292	286	JAA05253.1	SSR1	signal sequence receptor, alpha	adipose stromal	99.65	99.65	286	286	286	0	0
NP_003146.1	6781	STC1	ENSPTRG00000020083	ENSPTRT00000037211	STC1	Stanniocalcin 1; Uncharacterized protein [Source:UniProtKB/TrEMBL;Acc:H2QVW8]	100.00	100.00	0	0	247	248	247	JAA10024.1	STC1	stanniocalcin 1	adipose stromal	100.00	100.00	247	247	247	0	0
NP_003153.2	6801	STRN	ENSPTRG00000011830	ENSPTRT00000011443	STRN	Striatin, calmodulin binding protein; Uncharacterized protein [Source:UniProtKB/TrEMBL;Acc:H2Q850]	99.87	99.87	0	0	780	781	780	JAA27195.1	STRN	striatin, calmodulin binding protein	skin	99.87	99.87	780	780	780	0	0
NP_003161.2	6830	SUPT6H	ENSPTRG00000008929	ENSPTRT00000016468	SUPT6H	Uncharacterized protein [Source:UniProtKB/TrEMBL;Acc:H2QCI6]	99.25	99.36	1	9	1726	1718	1726	JAA15748.1	SUPT6H	suppressor of Ty 6 homolog	smooth vascular	99.77	99.88	1726	1726	1726	0	0
NP_003195.1	4779	NFE2L1	ENSPTRG00000022631	ENSPTRT00000043342	NFE2L1	nuclear factor, erythroid 2-like 1 [Source:HGNC Symbol;Acc:7781]	100.00	100.00	0	0	772	792	772	JAA20362.1	NFE2L1	nuclear factor (erythroid-derived 2)-like 1	smooth vascular	99.87	99.87	772	772	772	0	0
NP_003230.1	7043	TGFB3	ENSPTRG00000006562	ENSPTRT00000012041	TGFB3	Transforming growth factor, beta 3; Uncharacterized protein [Source:UniProtKB/TrEMBL;Acc:H2Q8N5]	100.00	100.00	0	0	412	413	412	JAA04078.1	TGFB3	transforming growth factor, beta 3	adipose stromal	100.00	100.00	412	412	412	0	0
NP_003237.2	7057	THBS1	ENSPTRG00000006907	ENSPTRT00000012736	THBS1	Thrombospondin 1; Uncharacterized protein [Source:UniProtKB/TrEMBL;Acc:H2Q953]	99.74	100.00	0	0	1170	1171	1170	JAA43410.1	THBS1	thrombospondin 1	skeletal muscle	99.74	100.00	1170	1170	1170	0	0
NP_003249.3	7083	TK1	ENSPTRG00000009704	ENSPTRT00000017814	TK1	Thymidine kinase [Source:UniProtKB/TrEMBL;Acc:H2QDZ3]	100.00	100.00	0	0	234	235	234	JAA05914.1	TK1	thymidine kinase 1, soluble	adipose stromal	100.00	100.00	234	234	234	0	0
NP_003256.1	7098	TLR3	ENSPTRG00000016658	ENSPTRT00000030930	TLR3	Pan troglodytes toll-like receptor 3 (TLR3), mRNA. [Source:RefSeq mRNA;Acc:NM_001130470]	98.89	99.89	0	0	904	905	904	JAA04352.1	TLR3	toll-like receptor 3	adipose stromal	98.89	99.89	904	904	904	0	0
NP_003265.3	7109	TRAPPC10	ENSPTRG00000013968	ENSPTRT00000026061	TRAPPC10	Trafficking protein particle complex 10; Uncharacterized protein [Source:UniProtKB/TrEMBL;Acc:H2QL40]	99.76	99.92	0	0	1259	1260	1259	JAA00910.1	TRAPPC10	trafficking protein particle complex 10	adipose stromal	99.76	99.92	1259	1259	1259	0	0
NP_003271.1	7134	TNNC1	ENSPTRG00000015000	ENSPTRT00000028078	TNNC1	Troponin C type 1 (Slow); Uncharacterized protein [Source:UniProtKB/TrEMBL;Acc:H2QMR7]	100.00	100.00	0	0	161	162	161	JAA01677.1	TNNC1	troponin C type 1 (slow)	adipose stromal	100.00	100.00	161	161	161	0	0
NP_003277.1	7150	TOP1	ENSPTRG00000013498	ENSPTRT00000025111	TOP1	Topoisomerase (DNA) I; Uncharacterized protein [Source:UniProtKB/TrEMBL;Acc:H2QKC9]	100.00	100.00	0	0	765	766	765	JAA08805.1	TOP1	topoisomerase (DNA) I	adipose stromal	100.00	100.00	765	765	765	0	0
NP_003301.1	7260	TSSC1	ENSPTRG00000011621	ENSPTRT00000021659	TSSC1	tumor suppressing subtransferable candidate 1 [Source:HGNC Symbol;Acc:12383]	94.83	95.61	1	2	387	386	387	JAA02064.1	TSSC1	tumor suppressing subtransferable candidate 1	adipose stromal	99.74	99.74	387	387	387	0	0
NP_003322.3	7297	TYK2	ENSPTRG00000010468	ENSPTRT00000019274	TYK2	tyrosine kinase 2 [Source:HGNC Symbol;Acc:12440]	99.02	99.47	0	0	1123	1124	1187	JAA06419.1	TYK2	tyrosine kinase 2	adipose stromal	99.24	99.66	1187	1187	1187	0	0
NP_003326.2	7318	UBA7	ENSPTRG00000014936	ENSPTRT00000027948	UBA7	ubiquitin-like modifier activating enzyme 7 [Source:HGNC Symbol;Acc:12471]	99.19	99.50	0	0	993	994	1012	JAA07823.1	UBA7	ubiquitin-like modifier activating enzyme 7	adipose stromal	99.21	99.60	1012	1012	1012	0	0
NP_003328.1	7320	UBE2B	ENSPTRG00000017240	ENSPTRT00000031920	UBE2B	Ubiquitin-conjugating enzyme E2B (RAD6 homolog); Uncharacterized protein [Source:UniProtKB/TrEMBL;Acc:H2R5C5]	100.00	100.00	0	0	152	153	152	JAA06838.1	UBE2B	ubiquitin-conjugating enzyme E2B (RAD6 homolog)	adipose stromal	100.00	100.00	152	152	152	0	0
NP_003339.1	7334	UBE2N	ENSPTRG00000005297	ENSPTRT00000009735	UBE2N	Ubiquitin-conjugating enzyme E2N; Uncharacterized protein [Source:UniProtKB/TrEMBL;Acc:H2Q6L8]	100.00	100.00	0	0	152	153	152	JAA13936.1	UBE2N	ubiquitin-conjugating enzyme E2N	smooth vascular	100.00	100.00	152	152	152	0	0
NP_003349.1	7357	UGCG	ENSPTRG00000021261	ENSPTRT00000039304	UGCG	UDP-glucose ceramide glucosyltransferase [Source:HGNC Symbol;Acc:12524]	97.72	97.72	2	9	394	386	394	JAA08135.1	UGCG	UDP-glucose ceramide glucosyltransferase	adipose stromal	100.00	100.00	394	394	394	0	0
NP_003356.2	7384	UQCRC1	ENSPTRG00000014892	ENSPTRT00000027870	UQCRC1	Uncharacterized protein [Source:UniProtKB/TrEMBL;Acc:H2QMJ6]	100.00	100.00	0	0	459	459	480	JAA19007.1	UQCRC1	ubiquinol-cytochrome c reductase core protein I	smooth vascular	100.00	100.00	480	480	480	0	0
NP_003365.1	7416	VDAC1	ENSPTRG00000017235	ENSPTRT00000031908	VDAC1	voltage-dependent anion channel 1 [Source:HGNC Symbol;Acc:12669]	100.00	100.00	0	0	283	284	283	JAA03837.1	VDAC1	voltage-dependent anion channel 1	adipose stromal	99.65	99.65	283	283	283	0	0
NP_003371.2	7431	VIM	ENSPTRG00000002328	ENSPTRT00000004276	VIM	Pan troglodytes vimentin (VIM), mRNA. [Source:RefSeq mRNA;Acc:NM_001009148]	100.00	100.00	0	0	466	467	466	JAA43321.1	VIM	vimentin	skeletal muscle	52.56	58.97	78	239	466	0	0
NP_003386.1	7483	WNT9A	ENSPTRG00000002062	ENSPTRT00000003774	WNT9A	Protein Wnt [Source:UniProtKB/TrEMBL;Acc:H2Q194]	100.00	100.00	0	0	365	366	365	JAA08336.1	WNT9A	wingless-type MMTV integration site family, member 9A	adipose stromal	100.00	100.00	365	365	365	0	0
NP_003396.1	7533	YWHAH	ENSPTRG00000014281	ENSPTRT00000026687	YWHAH	Tyrosine 3-monooxygenase/tryptophan 5-monooxygenase activation protein, eta polypeptide; Uncharacterized protein [Source:UniProtKB/TrEMBL;Acc:H2QLJ0]	100.00	100.00	0	0	246	247	246	JAA09393.1	YWHAH	tyrosine 3-monooxygenase/tryptophan 5-monooxygenase activation protein, eta polypeptide	adipose stromal	100.00	100.00	246	246	246	0	0
NP_003423.1	7690	ZNF131	ENSPTRG00000016842	ENSPTRT00000031252	ZNF131	Uncharacterized protein; Zinc finger protein 131 [Source:UniProtKB/TrEMBL;Acc:H2QQU3]	99.83	100.00	0	0	589	590	589	JAA07822.1	ZNF131	zinc finger protein 131	adipose stromal	99.83	100.00	589	589	589	0	0
NP_003424.3	7691	ZNF132	ENSPTRG00000011593	ENSPTRT00000021604	ZNF132	zinc finger protein 132 [Source:HGNC Symbol;Acc:12916]	98.73	98.87	0	0	706	707	706	JAA08319.1	ZNF132	zinc finger protein 132	adipose stromal	98.58	98.73	706	706	706	0	0
NP_003426.3	7693	ZNF134	ENSPTRG00000033996	ENSPTRT00000063851	ZNF134	zinc finger protein 134 [Source:HGNC Symbol;Acc:12918]	97.20	97.90	1	2	428	495	427	JAA04383.1	ZNF134	zinc finger protein 134	adipose stromal	99.30	100.00	427	427	427	0	0
NP_003454.1	7803	PTP4A1	ENSPTRG00000018314	ENSPTRT00000033861	PTP4A1	Pan troglodytes protein tyrosine phosphatase type IVA, member 1 (PTP4A1), mRNA. [Source:RefSeq mRNA;Acc:NM_001246639]	100.00	100.00	0	0	173	174	173	JAA08561.1	PTP4A1	protein tyrosine phosphatase type IVA, member 1	adipose stromal	100.00	100.00	173	173	173	0	0
NP_003464.1	8027	STAM	ENSPTRG00000002333	ENSPTRT00000004284	STAM	Signal transducing adaptor molecule (SH3 domain and ITAM motif) 1; Uncharacterized protein [Source:UniProtKB/TrEMBL;Acc:H2Q1P5]	99.81	100.00	0	0	540	541	540	JAA04625.1	STAM	signal transducing adaptor molecule (SH3 domain and ITAM motif) 1	adipose stromal	99.81	100.00	540	540	540	0	0
NP_003471.1	8076	MFAP5	ENSPTRG00000023433	ENSPTRT00000045941	MFAP5	Microfibrillar associated protein 5; Uncharacterized protein [Source:UniProtKB/TrEMBL;Acc:H2R2G8]	98.84	98.84	0	0	173	174	173	JAA33051.1	MFAP5	microfibrillar associated protein 5	skin	98.27	98.84	173	173	173	0	0
NP_003477.4	8140	SLC7A5	ENSPTRG00000008450	ENSPTRT00000015566	SLC7A5	Solute carrier family 7 (Cationic amino acid transporter, y+ system), member 5; Uncharacterized protein [Source:UniProtKB/TrEMBL;Acc:H2QBP5]	99.61	99.61	0	0	507	508	507	JAA44005.1	SLC7A5	solute carrier family 7 (cationic amino acid transporter, y+ system), member 5	skeletal muscle	99.61	99.61	507	507	507	0	0
NP_003480.2	8204	NRIP1	ENSPTRG00000013792	ENSPTRT00000025745	NRIP1	Nuclear receptor interacting protein 1; Uncharacterized protein [Source:UniProtKB/TrEMBL;Acc:H2QKV0]	99.05	99.48	0	0	1158	1159	1158	JAA08160.1	NRIP1	nuclear receptor interacting protein 1	adipose stromal	99.05	99.48	1158	1158	1158	0	0
NP_003503.1	8334	HIST1H2AC	ENSPTRG00000017809	ENSPTRT00000032905	HIST1H2AC	histone cluster 1, H2ac [Source:HGNC Symbol;Acc:4733]	100.00	100.00	0	0	130	131	130	JAA18484.1	HIST1H2AC	histone cluster 1, H2ac	smooth vascular	100.00	100.00	130	130	130	0	0
NP_003519.1	8349	HIST2H2BE	ENSPTRG00000030412	ENSPTRT00000058776	HIST2H2BE	histone cluster 2, H2be [Source:HGNC Symbol;Acc:4760]	100.00	100.00	0	0	126	127	126	JAA41432.1	HIST2H2BE	histone cluster 2, H2be	skeletal muscle	100.00	100.00	126	126	126	0	0
NP_003550.1	8396	PIP4K2B	ENSPTRG00000009076	ENSPTRT00000016717	PIP4K2B	Uncharacterized protein [Source:UniProtKB/TrEMBL;Acc:H2QCT3]	100.00	100.00	0	0	269	277	416	JAA05725.1	PIP4K2B	phosphatidylinositol-5-phosphate 4-kinase, type II, beta	adipose stromal	100.00	100.00	416	416	416	0	0
NP_003557.2	8411	EEA1	ENSPTRG00000005295	ENSPTRT00000009732	EEA1	Early endosome antigen 1; Uncharacterized protein [Source:UniProtKB/TrEMBL;Acc:H2Q6L6]	99.65	99.79	0	0	1411	1412	1411	JAA02169.1	EEA1	early endosome antigen 1	adipose stromal	99.65	99.79	1411	1411	1411	0	0
NP_003592.3	8467	SMARCA5	ENSPTRG00000016472	ENSPTRT00000030618	SMARCA5	SWI/SNF related, matrix associated, actin dependent regulator of chromatin, subfamily a, member 5; Uncharacterized protein [Source:UniProtKB/TrEMBL;Acc:H2QQ80]	99.90	99.90	0	0	1052	1053	1052	JAA09089.1	SMARCA5	SWI/SNF related, matrix associated, actin dependent regulator of chromatin, subfamily a, member 5	adipose stromal	99.90	99.90	1052	1052	1052	0	0
NP_003602.1	8481	OFD1	ENSPTRG00000021675	ENSPTRT00000040191	OFD1	oral-facial-digital syndrome 1 [Source:HGNC Symbol;Acc:2567]	99.21	99.41	2	2	1012	1011	1012	JAA08501.1	OFD1	oral-facial-digital syndrome 1	adipose stromal	99.51	99.70	1012	1012	1012	0	0
NP_003621.1	8504	PEX3	ENSPTRG00000018670	ENSPTRT00000034473	PEX3	Peroxisomal biogenesis factor 3; Uncharacterized protein [Source:UniProtKB/TrEMBL;Acc:H2QTU9]	99.46	99.73	0	0	373	374	373	JAA00697.1	PEX3	peroxisomal biogenesis factor 3	adipose stromal	99.46	99.73	373	373	373	0	0
NP_003626.1	8509	NDST2	ENSPTRG00000002641	ENSPTRT00000004969	NDST2	N-deacetylase/N-sulfotransferase (Heparan glucosaminyl) 2; Uncharacterized protein [Source:UniProtKB/TrEMBL;Acc:H2Q243]	99.55	99.66	0	0	883	884	883	JAA02337.1	NDST2	N-deacetylase/N-sulfotransferase (heparan glucosaminyl) 2	adipose stromal	99.55	99.66	883	883	883	0	0
NP_003631.2	8518	IKBKAP	ENSPTRG00000021233	ENSPTRT00000039255	IKBKAP	inhibitor of kappa light polypeptide gene enhancer in B-cells, kinase complex-associated protein [Source:HGNC Symbol;Acc:5959]	98.98	99.43	0	0	879	880	1332	JAA10697.1	IKBKAP	inhibitor of kappa light polypeptide gene enhancer in B-cells, kinase complex-associated protein	adipose stromal	99.02	99.47	1332	1332	1332	0	0
NP_003638.1	8526	DGKE	ENSPTRG00000009431	ENSPTRT00000017302	DGKE	Diacylglycerol kinase, epsilon 64kDa; Uncharacterized protein [Source:UniProtKB/TrEMBL;Acc:H2QDH4]	99.65	99.82	0	0	567	568	567	JAA07473.1	DGKE	diacylglycerol kinase, epsilon 64kDa	adipose stromal	99.65	99.82	567	567	567	0	0
NP_003645.1	8534	CHST1	ENSPTRG00000003535	ENSPTRT00000006652	CHST1	Carbohydrate (Keratan sulfate Gal-6) sulfotransferase 1; Uncharacterized protein [Source:UniProtKB/TrEMBL;Acc:H2Q3G8]	100.00	100.00	0	0	411	412	411	JAA07073.1	CHST1	carbohydrate (keratan sulfate Gal-6) sulfotransferase 1	adipose stromal	100.00	100.00	411	411	411	0	0
NP_003647.1	8536	CAMK1	ENSPTRG00000014594	ENSPTRT00000027298	CAMK1	Calcium/calmodulin-dependent protein kinase I; Uncharacterized protein [Source:UniProtKB/TrEMBL;Acc:H2QM08]	99.46	99.73	0	0	370	371	370	JAA04955.1	CAMK1	calcium/calmodulin-dependent protein kinase I	adipose stromal	99.46	99.73	370	370	370	0	0
NP_003650.1	8540	AGPS	ENSPTRG00000012680	ENSPTRT00000023485	AGPS	Alkylglycerone phosphate synthase; Uncharacterized protein [Source:UniProtKB/TrEMBL;Acc:H2QJ17]	99.85	99.85	0	0	658	659	658	JAA19929.1	AGPS	alkylglycerone phosphate synthase	smooth vascular	99.85	99.85	658	658	658	0	0
NP_003657.1	8548	BLZF1	ENSPTRG00000001656	ENSPTRT00000003003	BLZF1	Pan troglodytes basic leucine zipper nuclear factor 1 (BLZF1), mRNA. [Source:RefSeq mRNA;Acc:NM_001246460]	99.25	99.50	0	0	400	401	400	JAA02060.1	BLZF1	basic leucine zipper nuclear factor 1	adipose stromal	99.25	99.50	400	400	400	0	0
NP_003666.1	8559	PRPF18	ENSPTRG00000002306	ENSPTRT00000004225	PRPF18	PRP18 pre-mRNA processing factor 18 homolog; Uncharacterized protein [Source:UniProtKB/TrEMBL;Acc:H2Q1M8]	100.00	100.00	0	0	342	343	342	JAA08801.1	PRPF18	PRP18 pre-mRNA processing factor 18 homolog	adipose stromal	100.00	100.00	342	342	342	0	0
NP_003667.1	8560	DEGS1	ENSPTRG00000002023	ENSPTRT00000003677	DEGS1	Chromosome 5 open reading frame 24; Degenerative spermatocyte homolog 1, lipid desaturase; Uncharacterized protein [Source:UniProtKB/TrEMBL;Acc:H2Q174]	99.69	99.69	0	0	323	324	323	JAA15325.1	DEGS1	degenerative spermatocyte homolog 1, lipid desaturase	smooth vascular	99.69	99.69	323	323	323	0	0
NP_003671.1	8565	YARS	ENSPTRG00000000491	ENSPTRT00000000956	YARS	Tyrosyl-tRNA synthetase; Uncharacterized protein [Source:UniProtKB/TrEMBL;Acc:H2PYL0]	99.81	100.00	0	0	528	529	528	JAA19088.1	YARS	tyrosyl-tRNA synthetase	smooth vascular	99.81	100.00	528	528	528	0	0
NP_003680.2	8574	AKR7A2	ENSPTRG00000000265	ENSPTRT00000000535	AKR7A2	Aldo-keto reductase family 7, member A2 (Aflatoxin aldehyde reductase); Uncharacterized protein [Source:UniProtKB/TrEMBL;Acc:H2PY70]	98.61	99.16	0	0	359	360	359	JAA03631.1	AKR7A2	aldo-keto reductase family 7, member A2 (aflatoxin aldehyde reductase)	adipose stromal	98.61	99.16	359	359	359	0	0
NP_003696.2	8604	SLC25A12	ENSPTRG00000012636	ENSPTRT00000023415	SLC25A12	Solute carrier family 25 (Mitochondrial carrier, Aralar), member 12; Uncharacterized protein [Source:UniProtKB/TrEMBL;Acc:H2QIZ2]	99.85	99.85	0	0	678	679	678	JAA08038.1	SLC25A12	solute carrier family 25 (mitochondrial carrier, Aralar), member 12	adipose stromal	99.85	99.85	678	678	678	0	0
NP_003698.1	8607	RUVBL1	ENSPTRG00000015352	ENSPTRT00000028667	RUVBL1	Pan troglodytes RuvB-like 1 (E. coli) (RUVBL1), mRNA. [Source:RefSeq mRNA;Acc:NM_001246529]	100.00	100.00	0	0	456	457	456	JAA08231.1	RUVBL1	RuvB-like 1	adipose stromal	100.00	100.00	456	456	456	0	0
NP_003704.3	8613	PPAP2B	ENSPTRG00000000787	ENSPTRT00000001491	PPAP2B	phosphatidic acid phosphatase type 2B [Source:HGNC Symbol;Acc:9229]	95.16	97.10	0	0	310	312	311	JAA05004.1	PPAP2B	phosphatidic acid phosphatase type 2B	adipose stromal	99.68	100.00	311	311	311	0	0
NP_003705.1	8614	STC2	ENSPTRG00000017543	ENSPTRT00000032427	STC2	Stanniocalcin 2; Uncharacterized protein [Source:UniProtKB/TrEMBL;Acc:H2QS12]	99.67	100.00	0	0	302	303	302	JAA05574.1	STC2	stanniocalcin 2	adipose stromal	99.67	100.00	302	302	302	0	0
NP_003722.2	8636	SSNA1	ENSPTRG00000021599	ENSPTRT00000040032	SSNA1	Sjogren syndrome nuclear autoantigen 1 [Source:HGNC Symbol;Acc:11321]	98.32	99.16	0	0	119	120	119	JAA05778.1	SSNA1	Sjogren syndrome nuclear autoantigen 1	adipose stromal	100.00	100.00	119	119	119	0	0
NP_003728.1	8642	DCHS1	ENSPTRG00000003300	ENSPTRT00000006264	DCHS1	dachsous cadherin-related 1 [Source:HGNC Symbol;Acc:13681]	97.36	97.84	3	30	3101	3194	3298	JAA35991.1	DCHS1	dachsous 1	skeletal muscle	99.55	99.82	3298	3298	3298	0	0
NP_003736.1	8651	SOCS1	ENSPTRG00000007765	ENSPTRT00000014304	SOCS1	Suppressor of cytokine signaling 1; Uncharacterized protein [Source:UniProtKB/TrEMBL;Acc:H2QAK6]	99.53	99.53	0	0	211	212	211	JAA02848.1	SOCS1	suppressor of cytokine signaling 1	adipose stromal	99.53	99.53	211	211	211	0	0
NP_003738.2	8658	TNKS	ENSPTRG00000019972	ENSPTRT00000037017	TNKS	tankyrase, TRF1-interacting ankyrin-related ADP-ribose polymerase [Source:HGNC Symbol;Acc:11941]	99.62	99.70	0	0	1327	1328	1327	JAA11200.1	TNKS	tankyrase, TRF1-interacting ankyrin-related ADP-ribose polymerase	adipose stromal	99.70	99.70	1327	1327	1327	0	0
NP_003744.1	8664	EIF3D	ENSPTRG00000014313	ENSPTRT00000026744	EIF3D	Pan troglodytes eukaryotic translation initiation factor 3, subunit D (EIF3D), mRNA. [Source:RefSeq mRNA;Acc:NM_001246412]	100.00	100.00	0	0	548	549	548	JAA18642.1	EIF3D	eukaryotic translation initiation factor 3, subunit D	smooth vascular	100.00	100.00	548	548	548	0	0
NP_003746.2	8666	EIF3G	ENSPTRG00000010460	ENSPTRT00000019252	EIF3G	Eukaryotic translation initiation factor 3 subunit G [Source:UniProtKB/TrEMBL;Acc:H2QFB0]	100.00	100.00	0	0	320	321	320	JAA38876.1	EIF3G	eukaryotic translation initiation factor 3, subunit G	skeletal muscle	100.00	100.00	320	320	320	0	0
NP_003752.2	8673	VAMP8	ENSPTRG00000012136	ENSPTRT00000022557	VAMP8	vesicle-associated membrane protein 8 [Source:HGNC Symbol;Acc:12647]	100.00	100.00	0	0	100	101	100	JAA22432.1	VAMP8	vesicle-associated membrane protein 8 (endobrevin)	skin	100.00	100.00	100	100	100	0	0
NP_003755.2	8676	STX11	ENSPTRG00000018677	ENSPTRT00000034483	STX11	Syntaxin 11; Uncharacterized protein [Source:UniProtKB/TrEMBL;Acc:H2QTV4]	99.30	99.65	0	0	287	288	287	JAA03905.1	STX11	syntaxin 11	adipose stromal	99.30	99.65	287	287	287	0	0
NP_003757.1	8678	BECN1	ENSPTRG00000022819	ENSPTRT00000042960	BECN1	Beclin 1, autophagy related; Uncharacterized protein [Source:UniProtKB/TrEMBL;Acc:H2R446]	99.78	99.78	0	0	450	451	450	JAA02786.1	BECN1	beclin 1, autophagy related	adipose stromal	99.78	99.78	450	450	450	0	0
NP_003759.1	8682	PEA15	ENSPTRG00000001545	ENSPTRT00000042695	PEA15	Uncharacterized protein [Source:UniProtKB/TrEMBL;Acc:H2R477]	100.00	100.00	0	0	126	127	130	JAA03558.1	PEA15	phosphoprotein enriched in astrocytes 15	adipose stromal	100.00	100.00	130	205	130	0	0
NP_003767.2	64976	MRPL40	ENSPTRG00000014061	ENSPTRT00000026256	MRPL40	Mitochondrial ribosomal protein L40; Uncharacterized protein [Source:UniProtKB/TrEMBL;Acc:H2QL85]	98.06	98.54	0	0	206	207	206	JAA04273.1	MRPL40	mitochondrial ribosomal protein L40	adipose stromal	98.06	98.54	206	206	206	0	0
NP_003773.1	8705	B3GALT4	ENSPTRG00000029737	ENSPTRT00000057413	B3GALT4	UDP-Gal:betaGlcNAc beta 1,3-galactosyltransferase, polypeptide 4; Uncharacterized protein [Source:UniProtKB/TrEMBL;Acc:H2R7E7]	100.00	100.00	0	0	378	379	378	JAA01526.1	B3GALT4	UDP-Gal:betaGlcNAc beta 1,3-galactosyltransferase, polypeptide 4	adipose stromal	100.00	100.00	378	378	378	0	0
NP_003780.1	8717	TRADD	ENSPTRG00000008215	ENSPTRT00000043080	TRADD	TNFRSF1A-associated via death domain [Source:HGNC Symbol;Acc:12030]	98.40	98.40	1	1	312	312	312	JAA09047.1	TRADD	TNFRSF1A-associated via death domain	adipose stromal	100.00	100.00	312	312	312	0	0
NP_003782.1	8720	MBTPS1	ENSPTRG00000008408	ENSPTRT00000015499	MBTPS1	Membrane-bound transcription factor peptidase, site 1; Uncharacterized protein [Source:UniProtKB/TrEMBL;Acc:H2QBL9]	99.81	99.81	0	0	1052	1053	1052	JAA08031.1	MBTPS1	membrane-bound transcription factor peptidase, site 1	adipose stromal	99.81	99.81	1052	1052	1052	0	0
NP_003785.1	8723	SNX4	ENSPTRG00000015320	ENSPTRT00000028615	SNX4	Sorting nexin 4; Uncharacterized protein [Source:UniProtKB/TrEMBL;Acc:H2QN95]	100.00	100.00	0	0	450	451	450	JAA07841.1	SNX4	sorting nexin 4	adipose stromal	100.00	100.00	450	450	450	0	0
NP_003792.1	8733	GPAA1	ENSPTRG00000020678	ENSPTRT00000038255	GPAA1	Glycosylphosphatidylinositol anchor attachment protein 1 homolog; Uncharacterized protein [Source:UniProtKB/TrEMBL;Acc:H2QWV7]	99.19	99.84	0	0	621	622	621	JAA04804.1	GPAA1	glycosylphosphatidylinositol anchor attachment protein 1 homolog	adipose stromal	99.19	99.84	621	621	621	0	0
NP_003795.2	8737	RIPK1	ENSPTRG00000017672	ENSPTRT00000032665	RIPK1	Receptor (TNFRSF)-interacting serine-threonine kinase 1; Uncharacterized protein [Source:UniProtKB/TrEMBL;Acc:H2QS79]	99.40	99.85	0	0	671	672	671	JAA35501.1	RIPK1	receptor (TNFRSF)-interacting serine-threonine kinase 1	skeletal muscle	99.40	99.85	671	671	671	0	0
NP_003800.1	8742	TNFSF12	ENSPTRG00000040723	ENSPTRT00000016014	TNFSF12	Pan troglodytes tumor necrosis factor (ligand) superfamily, member 12 (TNFSF12), mRNA. [Source:RefSeq mRNA;Acc:NM_001205129]	100.00	100.00	0	0	249	250	249	JAA08093.1	TNFSF12	tumor necrosis factor (ligand) superfamily, member 12	adipose stromal	100.00	100.00	249	249	249	0	0
NP_003803.1	8745	ADAM23	ENSPTRG00000012846	ENSPTRT00000056160	ADAM23	ADAM metallopeptidase domain 23; Uncharacterized protein [Source:UniProtKB/TrEMBL;Acc:H2R672]	100.00	100.00	0	0	832	833	832	JAA39664.1	ADAM23	ADAM metallopeptidase domain 23	skeletal muscle	100.00	100.00	832	832	832	0	0
NP_003807.1	8754	ADAM9	ENSPTRG00000020182	ENSPTRT00000037386	ADAM9	ADAM metallopeptidase domain 9; Uncharacterized protein [Source:UniProtKB/TrEMBL;Acc:H2QW21]	99.76	100.00	0	0	819	820	819	JAA31270.1	ADAM9	ADAM metallopeptidase domain 9	skin	99.76	100.00	819	819	819	0	0
NP_003809.1	8760	CDS2	ENSPTRG00000013223	ENSPTRT00000059277	CDS2	CDP-diacylglycerol synthase (phosphatidate cytidylyltransferase) 2 [Source:HGNC Symbol;Acc:1801]	99.74	100.00	0	0	381	382	445	JAA06770.1	CDS2	CDP-diacylglycerol synthase (phosphatidate cytidylyltransferase) 2	adipose stromal	99.33	99.78	445	445	445	0	0
NP_003811.2	8764	TNFRSF14	ENSPTRG00000000053	ENSPTRT00000000116	TNFRSF14	Tumor necrosis factor receptor superfamily, member 14 (Herpesvirus entry mediator); Uncharacterized protein [Source:UniProtKB/TrEMBL;Acc:H2PXV1]	98.23	98.94	0	0	283	284	283	JAA06134.1	TNFRSF14	tumor necrosis factor receptor superfamily, member 14 (herpesvirus entry mediator)	adipose stromal	98.23	98.94	283	283	283	0	0
NP_003812.1	8767	RIPK2	ENSPTRG00000020405	ENSPTRT00000037765	RIPK2	Receptor-interacting serine-threonine kinase 2; Uncharacterized protein [Source:UniProtKB/TrEMBL;Acc:H2QWE5]	99.26	99.44	1	1	540	540	540	JAA34483.1	RIPK2	receptor-interacting serine-threonine kinase 2	skeletal muscle	99.26	99.44	540	539	540	1	1
NP_003815.1	8772	FADD	ENSPTRG00000004004	ENSPTRT00000007462	FADD	Fas (TNFRSF6)-associated via death domain; Uncharacterized protein [Source:UniProtKB/TrEMBL;Acc:H2Q4B6]	98.08	99.52	0	0	208	209	208	JAA01284.1	FADD	Fas (TNFRSF6)-associated via death domain	adipose stromal	98.08	99.52	208	208	208	0	0
NP_003818.2	8775	NAPA	ENSPTRG00000011211	ENSPTRT00000043322	NAPA	Pan troglodytes N-ethylmaleimide-sensitive factor attachment protein, alpha (NAPA), mRNA. [Source:RefSeq mRNA;Acc:NM_001246629]	100.00	100.00	0	0	295	296	295	JAA09619.1	NAPA	N-ethylmaleimide-sensitive factor attachment protein, alpha	adipose stromal	100.00	100.00	295	295	295	0	0
NP_003869.1	8836	GGH	ENSPTRG00000020293	ENSPTRT00000037585	GGH	Gamma-glutamyl hydrolase (Conjugase, folylpolygammaglutamyl hydrolase); Uncharacterized protein [Source:UniProtKB/TrEMBL;Acc:H2QW82]	99.69	99.69	0	0	318	319	318	JAA02380.1	GGH	gamma-glutamyl hydrolase (conjugase, folylpolygammaglutamyl hydrolase)	adipose stromal	99.69	99.69	318	318	318	0	0
NP_003872.1	8839	WISP2	ENSPTRG00000013526	ENSPTRT00000059037	WISP2	Uncharacterized protein; WNT1 inducible signaling pathway protein 2 [Source:UniProtKB/TrEMBL;Acc:H2R8X7]	99.60	99.60	0	0	250	251	250	JAA05999.1	WISP2	WNT1 inducible signaling pathway protein 2	adipose stromal	99.60	99.60	250	250	250	0	0
NP_003897.2	8888	MCM3AP	ENSPTRG00000014019	ENSPTRT00000026172	MCM3AP	minichromosome maintenance complex component 3 associated protein [Source:HGNC Symbol;Acc:6946]	99.29	99.65	1	1	1981	1982	1980	JAA20562.1	MCM3AP	minichromosome maintenance complex component 3 associated protein	smooth vascular	99.39	99.65	1981	1981	1980	1	1
NP_003899.2	8894	EIF2S2	ENSPTRG00000013412	ENSPTRT00000024917	EIF2S2	Pan troglodytes eukaryotic translation initiation factor 2, subunit 2 beta, 38kDa (EIF2S2), mRNA. [Source:RefSeq mRNA;Acc:NM_001098556]	100.00	100.00	0	0	328	329	333	JAA14813.1	EIF2S2	eukaryotic translation initiation factor 2, subunit 2 beta, 38kDa	smooth vascular	100.00	100.00	333	333	333	0	0
NP_003900.1	8895	CPNE3	ENSPTRG00000020397	ENSPTRT00000037750	CPNE3	Copine III; Uncharacterized protein [Source:UniProtKB/TrEMBL;Acc:H2QWE0]	99.26	99.63	0	0	537	538	537	JAA08981.1	CPNE3	copine III	adipose stromal	99.26	99.63	537	537	537	0	0
NP_003904.3	8899	PRPF4B	ENSPTRG00000017683	ENSPTRT00000050921	PRPF4B	PRP4 pre-mRNA processing factor 4 homolog B; Uncharacterized protein [Source:UniProtKB/TrEMBL;Acc:H2R7N8]	99.90	100.00	0	0	1007	1008	1007	JAA11001.1	PRPF4B	PRP4 pre-mRNA processing factor 4 homolog B	adipose stromal	99.90	100.00	1007	1007	1007	0	0
NP_003911.2	8914	TIMELESS	ENSPTRG00000022963	ENSPTRT00000050973	TIMELESS	Timeless homolog; Uncharacterized protein [Source:UniProtKB/TrEMBL;Acc:H2R1D2]	99.59	99.75	1	1	1209	1210	1208	JAA03064.1	TIMELESS	timeless homolog	adipose stromal	99.59	99.75	1209	1209	1208	1	1
NP_003912.1	8915	BCL10	ENSPTRG00000000914	ENSPTRT00000001729	BCL10	B-cell CLL/lymphoma 10; Uncharacterized protein [Source:UniProtKB/TrEMBL;Acc:H2PZB6]	100.00	100.00	0	0	233	234	233	JAA07668.1	BCL10	B-cell CLL/lymphoma 10	adipose stromal	100.00	100.00	233	233	233	0	0
NP_003921.2	8935	SKAP2	ENSPTRG00000019007	ENSPTRT00000035142	SKAP2	Src kinase associated phosphoprotein 2; Uncharacterized protein [Source:UniProtKB/TrEMBL;Acc:H2QUB2]	99.72	99.72	0	0	359	360	359	JAA06884.1	SKAP2	src kinase associated phosphoprotein 2	adipose stromal	99.72	99.72	359	359	359	0	0
NP_003943.2	6199	RPS6KB2	ENSPTRG00000003957	ENSPTRT00000007383	RPS6KB2	Ribosomal protein S6 kinase, 70kDa, polypeptide 2; Uncharacterized protein [Source:UniProtKB/TrEMBL;Acc:H2Q486]	99.17	100.00	0	0	481	483	482	JAA09360.1	RPS6KB2	ribosomal protein S6 kinase, 70kDa, polypeptide 2	adipose stromal	99.17	100.00	481	482	482	0	0
NP_003946.3	9021	SOCS3	ENSPTRG00000009709	ENSPTRT00000017822	SOCS3	Suppressor of cytokine signaling 3; Uncharacterized protein [Source:UniProtKB/TrEMBL;Acc:H2QDZ6]	100.00	100.00	0	0	225	226	225	JAA08428.1	SOCS3	suppressor of cytokine signaling 3	adipose stromal	100.00	100.00	225	225	225	0	0
NP_003950.1	9026	HIP1R	ENSPTRG00000005586	ENSPTRT00000010258	HIP1R	huntingtin interacting protein 1 related [Source:HGNC Symbol;Acc:18415]	96.91	97.66	0	0	1068	1068	1068	JAA08385.1	HIP1R	huntingtin interacting protein 1 related	adipose stromal	99.53	99.81	1068	1068	1068	0	0
NP_003968.3	9049	AIP	ENSPTRG00000003964	ENSPTRT00000007393	AIP	Aryl hydrocarbon receptor interacting protein; Uncharacterized protein [Source:UniProtKB/TrEMBL;Acc:H2Q490]	99.70	99.70	0	0	330	331	330	JAA19927.1	AIP	aryl hydrocarbon receptor interacting protein	smooth vascular	99.70	99.70	330	330	330	0	0
NP_003970.1	9052	GPRC5A	ENSPTRG00000004710	ENSPTRT00000008709	GPRC5A	G protein-coupled receptor, family C, group 5, member A [Source:HGNC Symbol;Acc:9836]	98.60	99.16	0	0	357	358	357	JAA04516.1	GPRC5A	G protein-coupled receptor, family C, group 5, member A	adipose stromal	98.88	99.16	357	357	357	0	0
NP_004027.2	109	ADCY3	ENSPTRG00000011718	ENSPTRT00000021823	ADCY3	Adenylate cyclase 3; Uncharacterized protein [Source:UniProtKB/TrEMBL;Acc:H2QHJ5]	99.74	99.83	0	0	1144	1145	1144	JAA06159.1	ADCY3	adenylate cyclase 3	adipose stromal	99.74	99.83	1144	1144	1144	0	0
NP_004055.1	1027	CDKN1B	ENSPTRG00000004707	ENSPTRT00000008705	CDKN1B	Cyclin-dependent kinase inhibitor 1B (P27, Kip1); Uncharacterized protein [Source:UniProtKB/TrEMBL;Acc:H2Q5H2]	100.00	100.00	0	0	198	199	198	JAA04587.1	CDKN1B	cyclin-dependent kinase inhibitor 1B (p27, Kip1)	adipose stromal	100.00	100.00	198	198	198	0	0
NP_004064.2	1263	PLK3	ENSPTRG00000000662	ENSPTRT00000001263	PLK3	polo-like kinase 3 [Source:HGNC Symbol;Acc:2154]	90.61	92.54	2	14	362	428	646	JAA00904.1	PLK3	polo-like kinase 3	adipose stromal	99.36	99.52	629	647	646	1	1
NP_004065.1	1351	COX8A	ENSPTRG00000003816	ENSPTRT00000007112	COX8A	Pan troglodytes cytochrome c oxidase subunit 8A (ubiquitous) (COX8A), nuclear gene encoding mitochondrial protein, mRNA. [Source:RefSeq mRNA;Acc:NM_001079925]	98.55	98.55	0	0	69	70	69	JAA39367.1	COX8A	cytochrome c oxidase subunit VIIIA (ubiquitous)	skeletal muscle	98.55	98.55	69	69	69	0	0
NP_004066.1	1407	CRY1	ENSPTRG00000005396	ENSPTRT00000009904	CRY1	Cryptochrome 1 (Photolyase-like); Uncharacterized protein [Source:UniProtKB/TrEMBL;Acc:H2Q6S7]	99.83	100.00	0	0	586	587	586	JAA05617.1	CRY1	cryptochrome 1 (photolyase-like)	adipose stromal	99.83	100.00	586	586	586	0	0
NP_004081.1	1845	DUSP3	ENSPTRG00000038773	ENSPTRT00000072833	DUSP3	Uncharacterized protein [Source:UniProtKB/TrEMBL;Acc:H2RGD0]	100.00	100.00	0	0	143	145	185	JAA06354.1	DUSP3	dual specificity phosphatase 3	adipose stromal	100.00	100.00	185	185	185	0	0
NP_004083.3	1892	ECHS1	ENSPTRG00000003094	ENSPTRT00000005890	ECHS1	Uncharacterized protein [Source:UniProtKB/TrEMBL;Acc:H2R120]	89.62	90.38	2	24	260	237	290	JAA01734.1	ECHS1	enoyl CoA hydratase, short chain, 1, mitochondrial	adipose stromal	98.97	99.66	290	290	290	0	0
NP_004084.1	1948	EFNB2	ENSPTRG00000006021	ENSPTRT00000011055	EFNB2	Ephrin-B2; Uncharacterized protein [Source:UniProtKB/TrEMBL;Acc:H2Q7S4]	100.00	100.00	0	0	333	334	333	JAA02888.1	EFNB2	ephrin-B2	adipose stromal	100.00	100.00	333	333	333	0	0
NP_004087.1	1979	EIF4EBP2	ENSPTRG00000002590	ENSPTRT00000004867	EIF4EBP2	eukaryotic translation initiation factor 4E binding protein 2 [Source:HGNC Symbol;Acc:3289]	100.00	100.00	0	0	120	121	120	JAA01496.1	EIF4EBP2	eukaryotic translation initiation factor 4E binding protein 2	adipose stromal	100.00	100.00	120	120	120	0	0
NP_004093.1	2170	FABP3	ENSPTRG00000000457	ENSPTRT00000000892	FABP3	Fatty acid binding protein 3, muscle and heart (Mammary-derived growth inhibitor); Uncharacterized protein [Source:UniProtKB/TrEMBL;Acc:H2PYI9]	100.00	100.00	0	0	133	134	133	JAA12650.1	FABP3	fatty acid binding protein 3, muscle and heart (mammary-derived growth inhibitor)	smooth vascular	100.00	100.00	133	133	133	0	0
NP_004095.4	2194	FASN	ENSPTRG00000009791	ENSPTRT00000017980	FASN	fatty acid synthase [Source:HGNC Symbol;Acc:3594]	97.81	98.21	2	30	2511	2482	2511	JAA08338.1	FASN	fatty acid synthase	adipose stromal	99.08	99.48	2511	2511	2511	0	0
NP_004100.1	2230	FDX1	ENSPTRG00000004260	ENSPTRT00000007941	FDX1	Ferredoxin 1; Uncharacterized protein [Source:UniProtKB/TrEMBL;Acc:H2Q4Q7]	99.46	99.46	0	0	184	185	184	JAA04802.1	FDX1	ferredoxin 1	adipose stromal	99.46	99.46	184	184	184	0	0
NP_004102.1	2237	FEN1	ENSPTRG00000003751	ENSPTRT00000006999	FEN1	Flap endonuclease 1 [Source:UniProtKB/TrEMBL;Acc:H2Q3U7]	100.00	100.00	0	0	380	381	380	JAA07671.1	FEN1	flap structure-specific endonuclease 1	adipose stromal	100.00	100.00	380	380	380	0	0
NP_004109.1	2307	FOXS1	ENSPTRG00000013363	ENSPTRT00000024822	FOXS1	Forkhead box S1; Uncharacterized protein [Source:UniProtKB/TrEMBL;Acc:H2QK56]	99.39	99.70	0	0	330	331	330	JAA00924.1	FOXS1	forkhead box S1	adipose stromal	99.39	99.70	330	330	330	0	0
NP_004115.1	2764	GMFB	ENSPTRG00000023658	ENSPTRT00000045338	GMFB	glia maturation factor, beta [Source:HGNC Symbol;Acc:4373]	100.00	100.00	0	0	138	153	142	JAA17944.1	GMFB	glia maturation factor, beta	smooth vascular	100.00	100.00	142	142	142	0	0
NP_004117.1	2791	GNG11	ENSPTRG00000019407	ENSPTRT00000035919	GNG11	Guanine nucleotide-binding protein subunit gamma [Source:UniProtKB/TrEMBL;Acc:H2QUY0]	100.00	100.00	0	0	73	74	73	JAA22101.1	GNG11	guanine nucleotide binding protein (G protein), gamma 11	smooth vascular	97.26	98.63	73	73	73	0	0
NP_004125.3	3313	HSPA9	ENSPTRG00000017290	ENSPTRT00000031996	HSPA9	Heat shock 70kDa protein 9 (Mortalin); Uncharacterized protein [Source:UniProtKB/TrEMBL;Acc:H2QRK8]	99.85	100.00	0	0	679	680	679	JAA02220.1	HSPA9	heat shock 70kDa protein 9 (mortalin)	adipose stromal	99.85	100.00	679	679	679	0	0
NP_004127.1	3658	IREB2	ENSPTRG00000007342	ENSPTRT00000013538	IREB2	Iron-responsive element binding protein 2; Uncharacterized protein [Source:UniProtKB/TrEMBL;Acc:H2Q9W5]	99.69	99.69	0	0	963	964	963	JAA10203.1	IREB2	iron-responsive element binding protein 2	adipose stromal	99.69	99.69	963	963	963	0	0
NP_004131.3	3996	LLGL1	ENSPTRG00000008846	ENSPTRT00000047151	LLGL1	Uncharacterized protein [Source:UniProtKB/TrEMBL;Acc:H2QZQ9]	99.71	99.81	0	0	1037	1038	1064	JAA06047.1	LLGL1	lethal giant larvae homolog 1	adipose stromal	99.72	99.81	1064	1064	1064	0	0
NP_004137.2	4713	NDUFB7	ENSPTRG00000010596	ENSPTRT00000019541	NDUFB7	Pan troglodytes NADH dehydrogenase (ubiquinone) 1 beta subcomplex, 7, 18kDa (NDUFB7), nuclear gene encoding mitochondrial protein, mRNA. [Source:RefSeq mRNA;Acc:NM_001071802]	99.27	100.00	0	0	137	138	137	JAA18339.1	NDUFB7	NADH dehydrogenase (ubiquinone) 1 beta subcomplex, 7, 18kDa	smooth vascular	99.27	100.00	137	137	137	0	0
NP_004138.1	4733	DRG1	ENSPTRG00000014272	ENSPTRT00000026668	DRG1	Developmentally regulated GTP binding protein 1; Uncharacterized protein [Source:UniProtKB/TrEMBL;Acc:H2QLI6]	100.00	100.00	0	0	367	368	367	JAA01423.1	DRG1	developmentally regulated GTP binding protein 1	adipose stromal	100.00	100.00	367	367	367	0	0
NP_004146.1	5272	SERPINB9	ENSPTRG00000017668	ENSPTRT00000032659	SERPINB9	Serpin peptidase inhibitor, clade B (Ovalbumin), member 9; Uncharacterized protein [Source:UniProtKB/TrEMBL;Acc:H2QS77]	98.94	99.20	0	0	376	377	376	JAA08606.1	SERPINB9	serpin peptidase inhibitor, clade B (ovalbumin), member 9	adipose stromal	98.94	99.20	376	376	376	0	0
NP_004153.2	5868	RAB5A	ENSPTRG00000014682	ENSPTRT00000027468	RAB5A	RAB5A, member RAS oncogene family; Uncharacterized protein [Source:UniProtKB/TrEMBL;Acc:H2QM62]	99.54	99.54	1	1	216	217	215	JAA02396.1	RAB5A	RAB5A, member RAS oncogene family	adipose stromal	99.54	99.54	216	216	215	1	1
NP_004154.2	5874	RAB27B	ENSPTRG00000010038	ENSPTRT00000018419	RAB27B	RAB27B, member RAS oncogene family; Uncharacterized protein [Source:UniProtKB/TrEMBL;Acc:H2QEK3]	99.54	99.54	0	0	218	219	218	JAA01140.1	RAB27B	RAB27B, member RAS oncogene family	adipose stromal	99.54	99.54	218	218	218	0	0
NP_004161.4	6505	SLC1A1	ENSPTRG00000020739	ENSPTRT00000056719	SLC1A1	Solute carrier family 1 (Neuronal/epithelial high affinity glutamate transporter, system Xag), member 1; Uncharacterized protein [Source:UniProtKB/TrEMBL;Acc:H2R6U6]	99.05	99.62	0	0	524	525	524	JAA04697.1	SLC1A1	solute carrier family 1 (neuronal/epithelial high affinity glutamate transporter, system Xag), member 1	adipose stromal	99.05	99.62	524	524	524	0	0
NP_004177.3	6405	SEMA3F	ENSPTRG00000014948	ENSPTRT00000027970	SEMA3F	sema domain, immunoglobulin domain (Ig), short basic domain, secreted, (semaphorin) 3F [Source:HGNC Symbol;Acc:10728]	98.09	98.60	2	3	785	782	785	JAA08562.1	SEMA3F	sema domain, immunoglobulin domain (Ig), short basic domain, secreted, (semaphorin) 3F	adipose stromal	99.62	99.87	785	785	785	0	0
NP_004218.1	9265	CYTH3	ENSPTRG00000018907	ENSPTRT00000034940	CYTH3	Pan troglodytes cytohesin-3 (CYTH3), mRNA. [Source:RefSeq mRNA;Acc:NM_001251861]	100.00	100.00	0	0	399	400	399	JAA07066.1	CYTH3	cytohesin 3	adipose stromal	100.00	100.00	399	399	399	0	0
NP_004223.2	9306	SOCS6	ENSPTRG00000010105	ENSPTRT00000018535	SOCS6	Suppressor of cytokine signaling 6; Uncharacterized protein [Source:UniProtKB/TrEMBL;Acc:H2QEP3]	99.63	99.63	0	0	535	536	535	JAA10268.1	SOCS6	suppressor of cytokine signaling 6	adipose stromal	99.63	99.63	535	535	535	0	0
NP_004226.3	9314	KLF4	ENSPTRG00000021230	ENSPTRT00000039250	KLF4	Kruppel-like factor 4 (Gut); Uncharacterized protein [Source:UniProtKB/TrEMBL;Acc:H2QXN2]	100.00	100.00	0	0	479	480	479	JAA09342.1	KLF4	Kruppel-like factor 4 (gut)	adipose stromal	100.00	100.00	479	479	479	0	0
NP_004230.2	9321	TRIP11	ENSPTRG00000006644	ENSPTRT00000012225	TRIP11	thyroid hormone receptor interactor 11 [Source:HGNC Symbol;Acc:12305]	99.65	99.75	0	0	1979	1980	1979	JAA10561.1	TRIP11	thyroid hormone receptor interactor 11	adipose stromal	99.60	99.70	1979	1979	1979	0	0
NP_004246.2	9377	COX5A	ENSPTRG00000007289	ENSPTRT00000013458	COX5A	Pan troglodytes mitochondrial cytochrome c oxidase subunit Va (COX5A), nuclear gene encoding mitochondrial protein, mRNA. [Source:RefSeq mRNA;Acc:NM_001118913]	98.00	98.00	0	0	150	151	150	JAA05177.1	COX5A	cytochrome c oxidase subunit Va	adipose stromal	98.00	98.00	150	150	150	0	0
NP_004273.1	9532	BAG2	ENSPTRG00000018307	ENSPTRT00000033848	BAG2	BCL2-associated athanogene 2; Uncharacterized protein [Source:UniProtKB/TrEMBL;Acc:H2QT89]	100.00	100.00	0	0	211	212	211	JAA07057.1	BAG2	BCL2-associated athanogene 2	adipose stromal	100.00	100.00	211	211	211	0	0
NP_004274.1	9545	RAB3D	ENSPTRG00000010497	ENSPTRT00000019342	RAB3D	RAB3D, member RAS oncogene family; Uncharacterized protein [Source:UniProtKB/TrEMBL;Acc:H2QFD5]	99.54	99.54	0	0	219	220	219	JAA16917.1	RAB3D	RAB3D, member RAS oncogene family	smooth vascular	99.54	99.54	219	219	219	0	0
NP_004277.2	9567	GTPBP1	ENSPTRG00000014376	ENSPTRT00000026864	GTPBP1	GTP binding protein 1; Uncharacterized protein [Source:UniProtKB/TrEMBL;Acc:H2QLP1]	100.00	100.00	0	0	669	670	669	JAA10663.1	GTPBP1	GTP binding protein 1	adipose stromal	100.00	100.00	669	669	669	0	0
NP_004285.2	9617	MTRF1	ENSPTRG00000005815	ENSPTRT00000010691	MTRF1	mitochondrial translational release factor 1 [Source:HGNC Symbol;Acc:7469]	100.00	100.00	0	0	408	469	445	JAA02000.1	MTRF1	mitochondrial translational release factor 1	adipose stromal	100.00	100.00	445	445	445	0	0
NP_004286.2	9618	TRAF4	ENSPTRG00000008936	ENSPTRT00000016480	TRAF4	TNF receptor-associated factor 4 [Source:HGNC Symbol;Acc:12034]	99.76	99.76	0	0	424	425	470	JAA06860.1	TRAF4	TNF receptor-associated factor 4	adipose stromal	100.00	100.00	470	470	470	0	0
NP_004335.1	1069	CETN2	ENSPTRG00000022389	ENSPTRT00000041767	CETN2	Centrin, EF-hand protein, 2; Uncharacterized protein [Source:UniProtKB/TrEMBL;Acc:H2QZ91]	100.00	100.00	0	0	172	173	172	JAA16084.1	CETN2	centrin, EF-hand protein, 2	smooth vascular	100.00	100.00	172	172	172	0	0
NP_004369.1	1381	CRABP1	ENSPTRG00000007340	ENSPTRT00000013536	CRABP1	Cellular retinoic acid binding protein 1; Uncharacterized protein [Source:UniProtKB/TrEMBL;Acc:H2Q9W4]	100.00	100.00	0	0	137	138	137	JAA33152.1	CRABP1	cellular retinoic acid binding protein 1	skeletal muscle	100.00	100.00	137	137	137	0	0
NP_004387.1	1655	DDX5	ENSPTRG00000009543	ENSPTRT00000017501	DDX5	Pan troglodytes DEAD (Asp-Glu-Ala-Asp) box helicase 5 (DDX5), mRNA. [Source:RefSeq mRNA;Acc:NM_001144834]	100.00	100.00	0	0	614	615	614	JAA20370.1	DDX5	DEAD (Asp-Glu-Ala-Asp) box polypeptide 5	smooth vascular	100.00	100.00	614	614	614	0	0
NP_004389.2	1662	DDX10	ENSPTRG00000004256	ENSPTRT00000007936	DDX10	DEAD (Asp-Glu-Ala-Asp) box polypeptide 10; Uncharacterized protein [Source:UniProtKB/TrEMBL;Acc:H2Q4Q4]	99.09	99.77	0	0	875	876	875	JAA07783.1	DDX10	DEAD (Asp-Glu-Ala-Asp) box polypeptide 10	adipose stromal	99.09	99.77	875	875	875	0	0
NP_004396.1	1746	DLX2	ENSPTRG00000012640	ENSPTRT00000023420	DLX2	distal-less homeobox 2 [Source:HGNC Symbol;Acc:2915]	98.17	98.48	1	1	328	328	328	JAA14701.1	DLX2	distal-less homeobox 2	smooth vascular	99.39	99.70	328	328	328	0	0
NP_004408.1	1843	DUSP1	ENSPTRG00000017534	ENSPTRT00000032412	DUSP1	Dual specificity protein phosphatase [Source:UniProtKB/TrEMBL;Acc:H2QS06]	100.00	100.00	0	0	367	368	367	JAA11222.1	DUSP1	dual specificity phosphatase 1	adipose stromal	100.00	100.00	367	367	367	0	0
NP_004410.3	1847	DUSP5	ENSPTRG00000002938	ENSPTRT00000005603	DUSP5	Uncharacterized protein [Source:UniProtKB/TrEMBL;Acc:H2R7E0]	99.61	99.61	0	0	258	259	384	JAA15626.1	DUSP5	dual specificity phosphatase 5	smooth vascular	99.74	99.74	384	384	384	0	0
NP_004412.2	1855	DVL1	ENSPTRG00000000025	ENSPTRT00000064008	DVL1	Pan troglodytes dishevelled, dsh homolog 1 (Drosophila) (DVL1), mRNA. [Source:RefSeq mRNA;Acc:NM_001012430]	99.84	99.84	0	0	613	614	670	JAA01355.1	DVL1	dishevelled, dsh homolog 1	adipose stromal	99.85	99.85	670	670	670	0	0
NP_004413.1	1856	DVL2	ENSPTRG00000008665	ENSPTRT00000015976	DVL2	Dishevelled, dsh homolog 2; Uncharacterized protein [Source:UniProtKB/TrEMBL;Acc:H2QC24]	100.00	100.00	0	0	736	737	736	JAA06366.1	DVL2	dishevelled, dsh homolog 2	adipose stromal	100.00	100.00	736	736	736	0	0
NP_004414.3	1857	DVL3	ENSPTRG00000015681	ENSPTRT00000029234	DVL3	Dishevelled, dsh homolog 3; Uncharacterized protein [Source:UniProtKB/TrEMBL;Acc:H2QNU7]	100.00	100.00	0	0	716	717	716	JAA08012.1	DVL3	dishevelled, dsh homolog 3	adipose stromal	100.00	100.00	716	716	716	0	0
NP_004417.2	1911	PHC1	ENSPTRG00000004647	ENSPTRT00000057571	PHC1	Polyhomeotic homolog 1; Uncharacterized protein [Source:UniProtKB/TrEMBL;Acc:H2R7I8]	99.50	99.70	1	1	1005	1006	1004	JAA07882.1	PHC1	polyhomeotic homolog 1	adipose stromal	99.50	99.70	1005	1005	1004	1	1
NP_004420.1	1947	EFNB1	ENSPTRG00000021984	ENSPTRT00000040893	EFNB1	ephrin-B1 [Source:HGNC Symbol;Acc:3226]	99.62	99.62	0	0	266	268	346	JAA01642.1	EFNB1	ephrin-B1	adipose stromal	99.71	99.71	346	346	346	0	0
NP_004422.2	1969	EPHA2	ENSPTRG00000000221	ENSPTRT00000000459	EPHA2	EPH receptor A2 [Source:HGNC Symbol;Acc:3386]	95.08	95.08	2	46	976	931	976	JAA07342.1	EPHA2	EPH receptor A2	adipose stromal	99.59	99.69	976	976	976	0	0
NP_004435.3	2050	EPHB4	ENSPTRG00000019507	ENSPTRT00000036127	EPHB4	EPH receptor B4; Uncharacterized protein [Source:UniProtKB/TrEMBL;Acc:H2QV43]	100.00	100.00	0	0	987	988	987	JAA10748.1	EPHB4	EPH receptor B4	adipose stromal	100.00	100.00	987	987	987	0	0
NP_004437.2	2058	EPRS	ENSPTRG00000001995	ENSPTRT00000003628	EPRS	Glutamyl-prolyl-tRNA synthetase; Uncharacterized protein [Source:UniProtKB/TrEMBL;Acc:H2Q156]	99.60	99.87	0	0	1512	1513	1512	JAA11206.1	EPRS	glutamyl-prolyl-tRNA synthetase	adipose stromal	99.60	99.87	1512	1512	1512	0	0
NP_004438.3	2059	EPS8	ENSPTRG00000004733	ENSPTRT00000008744	EPS8	Epidermal growth factor receptor pathway substrate 8; Uncharacterized protein [Source:UniProtKB/TrEMBL;Acc:H2Q5J3]	99.88	99.88	0	0	822	823	822	JAA09362.1	EPS8	epidermal growth factor receptor pathway substrate 8	adipose stromal	99.88	99.88	822	822	822	0	0
NP_004441.1	2079	ERH	ENSPTRG00000006482	ENSPTRT00000011869	ERH	Enhancer of rudimentary homolog [Source:UniProtKB/TrEMBL;Acc:H2Q8I5]	100.00	100.00	0	0	104	105	104	JAA04225.1	ERH	enhancer of rudimentary homolog	adipose stromal	100.00	100.00	104	104	104	0	0
NP_004445.1	2119	ETV5	ENSPTRG00000015709	ENSPTRT00000029283	ETV5	ets variant 5 [Source:HGNC Symbol;Acc:3494]	99.41	99.80	0	0	510	511	510	JAA07883.1	ETV5	ets variant 5	adipose stromal	99.22	99.61	510	510	510	0	0
NP_004452.1	2193	FARSA	ENSPTRG00000010550	ENSPTRT00000019456	FARSA	Pan troglodytes phenylalanyl-tRNA synthetase, alpha subunit (FARSA), mRNA. [Source:RefSeq mRNA;Acc:NM_001246464]	99.61	99.61	0	0	508	509	508	JAA00856.1	FARSA	phenylalanyl-tRNA synthetase, alpha subunit	adipose stromal	99.61	99.61	508	508	508	0	0
NP_004454.2	2245	FGD1	ENSPTRG00000021939	ENSPTRT00000040795	FGD1	FYVE, RhoGEF and PH domain containing 1 [Source:HGNC Symbol;Acc:3663]	98.96	99.17	0	0	961	962	961	JAA06533.1	FGD1	FYVE, RhoGEF and PH domain containing 1	adipose stromal	99.48	99.48	961	961	961	0	0
NP_004466.2	2319	FLOT2	ENSPTRG00000008939	ENSPTRT00000016486	FLOT2	Flotillin 2; Uncharacterized protein [Source:UniProtKB/TrEMBL;Acc:H2QCJ5]	100.00	100.00	0	0	428	429	428	JAA01657.1	FLOT2	flotillin 2	adipose stromal	100.00	100.00	428	428	428	0	0
NP_004472.1	2590	GALNT2	ENSPTRG00000002093	ENSPTRT00000003831	GALNT2	UDP-N-acetyl-alpha-D-galactosamine:polypeptide N-acetylgalactosaminyltransferase 2 (GalNAc-T2); Uncharacterized protein [Source:UniProtKB/TrEMBL;Acc:H2Q1B4]	99.13	99.13	1	5	576	577	571	JAA10977.1	GALNT2	UDP-N-acetyl-alpha-D-galactosamine:polypeptide N-acetylgalactosaminyltransferase 2 (GalNAc-T2)	adipose stromal	99.13	99.13	576	576	571	1	5
NP_004473.2	2591	GALNT3	ENSPTRG00000012593	ENSPTRT00000023329	GALNT3	UDP-N-acetyl-alpha-D-galactosamine:polypeptide N-acetylgalactosaminyltransferase 3 (GalNAc-T3); Uncharacterized protein [Source:UniProtKB/TrEMBL;Acc:H2QIX0]	99.21	99.37	0	0	633	634	633	JAA34620.1	GALNT3	UDP-N-acetyl-alpha-D-galactosamine:polypeptide N-acetylgalactosaminyltransferase 3 (GalNAc-T3)	skeletal muscle	99.21	99.37	633	633	633	0	0
NP_004481.2	2888	GRB14	ENSPTRG00000012587	ENSPTRT00000023319	GRB14	growth factor receptor-bound protein 14 [Source:HGNC Symbol;Acc:4565]	98.89	99.26	0	0	540	541	540	JAA37949.1	GRB14	growth factor receptor-bound protein 14	skeletal muscle	100.00	100.00	540	540	540	0	0
NP_004482.4	2909	ARHGAP35	ENSPTRG00000011198	ENSPTRT00000020809	ARHGAP35	Rho GTPase activating protein 35 [Source:HGNC Symbol;Acc:4591]	99.73	99.73	1	1	1494	1513	1499	JAA36760.1	ARHGAP35	glucocorticoid receptor DNA binding factor 1	skeletal muscle	99.93	99.93	1499	1499	1499	0	0
NP_004483.1	2958	GTF2A2	ENSPTRG00000007129	ENSPTRT00000013154	GTF2A2	Transcription initiation factor IIA subunit 2 [Source:UniProtKB/TrEMBL;Acc:H2Q9J2]	100.00	100.00	0	0	109	110	109	JAA02276.1	GTF2A2	general transcription factor IIA, 2, 12kDa	adipose stromal	100.00	100.00	109	109	109	0	0
NP_004499.2	3422	IDI1	ENSPTRG00000002239	ENSPTRT00000004100	IDI1	isopentenyl-diphosphate delta isomerase 1 [Source:HGNC Symbol;Acc:5387]	98.94	98.94	0	0	284	284	284	JAA01770.1	IDI1	isopentenyl-diphosphate delta isomerase 1	adipose stromal	98.24	98.24	284	284	284	0	0
NP_004512.1	3799	KIF5B	ENSPTRG00000002408	ENSPTRT00000042936	KIF5B	Kinesin family member 5B; Uncharacterized protein [Source:UniProtKB/TrEMBL;Acc:H2R425]	99.90	99.90	0	0	963	964	963	JAA21325.1	KIF5B	kinesin family member 5B	smooth vascular	99.90	99.90	963	963	963	0	0
NP_004514.2	3832	KIF11	ENSPTRG00000002758	ENSPTRT00000005206	KIF11	Kinesin family member 11; Uncharacterized protein [Source:UniProtKB/TrEMBL;Acc:H2Q299]	99.81	99.91	0	0	1056	1057	1056	JAA05937.1	KIF11	kinesin family member 11	adipose stromal	99.72	99.91	1056	1056	1056	0	0
NP_004517.2	4171	MCM2	ENSPTRG00000015345	ENSPTRT00000028658	MCM2	Minichromosome maintenance complex component 2; Uncharacterized protein [Source:UniProtKB/TrEMBL;Acc:H2QNA7]	100.00	100.00	0	0	904	905	904	JAA03123.1	MCM2	minichromosome maintenance complex component 2	adipose stromal	100.00	100.00	904	904	904	0	0
NP_004519.1	4259	MGST3	ENSPTRG00000001616	ENSPTRT00000002944	MGST3	Uncharacterized protein [Source:UniProtKB/TrEMBL;Acc:H2Q0I4]	100.00	100.00	0	0	150	166	152	JAA05766.1	MGST3	microsomal glutathione S-transferase 3	adipose stromal	100.00	100.00	150	151	152	0	0
NP_004532.1	4694	NDUFA1	ENSPTRG00000022230	ENSPTRT00000041433	NDUFA1	NADH dehydrogenase (ubiquinone) 1 alpha subcomplex, 1, 7.5kDa [Source:HGNC Symbol;Acc:7683]	98.57	100.00	0	0	70	71	70	JAA33556.1	NDUFA1	NADH dehydrogenase (ubiquinone) 1 alpha subcomplex, 1, 7.5kDa	skeletal muscle	98.57	100.00	70	70	70	0	0
NP_004533.1	4696	NDUFA3	ENSPTRG00000028890	ENSPTRT00000055898	NDUFA3	Pan troglodytes NADH dehydrogenase (ubiquinone) 1 alpha subcomplex, 3, 9kDa (NDUFA3), mRNA. [Source:RefSeq mRNA;Acc:NM_001251975]	100.00	100.00	0	0	84	85	84	JAA00744.1	NDUFA3	NADH dehydrogenase (ubiquinone) 1 alpha subcomplex, 3, 9kDa	adipose stromal	100.00	100.00	84	84	84	0	0
NP_004535.1	4705	NDUFA10	ENSPTRG00000013099	ENSPTRT00000024296	NDUFA10	Pan troglodytes NADH dehydrogenase (ubiquinone) 1 alpha subcomplex, 10, 42kDa (NDUFA10), nuclear gene encoding mitochondrial protein, mRNA. [Source:RefSeq mRNA;Acc:NM_001071805]	99.15	99.44	0	0	355	356	355	JAA06977.1	NDUFA10	NADH dehydrogenase (ubiquinone) 1 alpha subcomplex, 10, 42kDa	adipose stromal	99.15	99.44	355	355	355	0	0
NP_004537.1	4708	NDUFB2	ENSPTRG00000019771	ENSPTRT00000036630	NDUFB2	Pan troglodytes NADH dehydrogenase (ubiquinone) 1 beta subcomplex, 2, 8kDa (NDUFB2), nuclear gene encoding mitochondrial protein, mRNA. [Source:RefSeq mRNA;Acc:NM_001071798]	98.10	98.10	0	0	105	106	105	JAA04288.1	NDUFB2	NADH dehydrogenase (ubiquinone) 1 beta subcomplex, 2, 8kDa	adipose stromal	95.24	95.24	105	105	105	0	0
NP_004542.1	4722	NDUFS3	ENSPTRG00000003571	ENSPTRT00000006726	NDUFS3	Pan troglodytes NADH dehydrogenase (ubiquinone) Fe-S protein 3, 30kDa (NADH-coenzyme Q reductase) (NDUFS3), nuclear gene encoding mitochondrial protein, mRNA. [Source:RefSeq mRNA;Acc:NM_001079913]	99.62	100.00	0	0	264	265	264	JAA09378.1	NDUFS3	NADH dehydrogenase (ubiquinone) Fe-S protein 3, 30kDa (NADH-coenzyme Q reductase)	adipose stromal	99.62	100.00	264	264	264	0	0
NP_004544.1	4726	NDUFS6	ENSPTRG00000016706	ENSPTRT00000031037	NDUFS6	Pan troglodytes NADH dehydrogenase (ubiquinone) Fe-S protein 6, 13kDa (NADH-coenzyme Q reductase) (NDUFS6), nuclear gene encoding mitochondrial protein, mRNA. [Source:RefSeq mRNA;Acc:NM_001130134]	93.55	93.55	0	0	124	125	124	JAA01641.1	NDUFS6	NADH dehydrogenase (ubiquinone) Fe-S protein 6, 13kDa (NADH-coenzyme Q reductase)	adipose stromal	100.00	100.00	124	124	124	0	0
NP_004555.1	5188	GATB	ENSPTRG00000016513	ENSPTRT00000030700	PET112	Glutamyl-tRNA(Gln) amidotransferase subunit B, mitochondrial [Source:UniProtKB/TrEMBL;Acc:H2QQA1]	99.82	100.00	0	0	557	558	557	JAA07019.1	PET112	PET112 homolog	adipose stromal	99.82	100.00	557	557	557	0	0
NP_004558.1	5210	PFKFB4	ENSPTRG00000014889	ENSPTRT00000027852	PFKFB4	6-phosphofructo-2-kinase/fructose-2, 6-biphosphatase 4; Uncharacterized protein [Source:UniProtKB/TrEMBL;Acc:H2QMJ4]	100.00	100.00	0	0	469	470	469	JAA01300.1	PFKFB4	6-phosphofructo-2-kinase/fructose-2,6-biphosphatase 4	adipose stromal	100.00	100.00	469	469	469	0	0
NP_004560.1	5283	PIGH	ENSPTRG00000006466	ENSPTRT00000011843	PIGH	phosphatidylinositol glycan anchor biosynthesis, class H [Source:HGNC Symbol;Acc:8964]	100.00	100.00	0	0	188	189	188	JAA03455.1	PIGH	phosphatidylinositol glycan anchor biosynthesis, class H	adipose stromal	100.00	100.00	188	188	188	0	0
NP_004585.1	6553	SLC9A5	ENSPTRG00000008224	ENSPTRT00000045302	SLC9A5	solute carrier family 9, subfamily A (NHE5, cation proton antiporter 5), member 5 [Source:HGNC Symbol;Acc:11078]	94.54	94.65	3	46	879	851	896	JAA14299.1	SLC9A5	solute carrier family 9 (sodium/hydrogen exchanger), member 5	smooth vascular	99.78	99.89	896	896	896	0	0
NP_004614.3	7268	TTC4	ENSPTRG00000041368	ENSPTRT00000001476	TTC4	tetratricopeptide repeat domain 4 [Source:HGNC Symbol;Acc:12394]	98.19	98.71	0	0	387	388	387	JAA01308.1	TTC4	tetratricopeptide repeat domain 4	adipose stromal	98.45	98.97	387	387	387	0	0
NP_004636.1	8161	COIL	ENSPTRG00000009433	ENSPTRT00000017305	COIL	Coilin; Uncharacterized protein [Source:UniProtKB/TrEMBL;Acc:H2QDH6]	99.13	99.31	0	0	576	577	576	JAA08477.1	COIL	coilin	adipose stromal	99.13	99.31	576	576	576	0	0
NP_004646.3	8313	AXIN2	ENSPTRG00000009554	ENSPTRT00000017519	AXIN2	axin 2 [Source:HGNC Symbol;Acc:904]	99.53	99.64	0	0	843	844	843	JAA10256.1	AXIN2	axin 2	adipose stromal	99.53	99.64	843	843	843	0	0
NP_004647.1	8314	BAP1	ENSPTRG00000014997	ENSPTRT00000028073	BAP1	BRCA1 associated protein-1 (Ubiquitin carboxy-terminal hydrolase); DNA-(apurinic or apyrimidinic site) lyase [Source:UniProtKB/TrEMBL;Acc:H2QMR4]	99.73	99.86	0	0	729	730	729	JAA11237.1	BAP1	BRCA1 associated protein-1 (ubiquitin carboxy-terminal hydrolase)	adipose stromal	99.73	99.86	729	729	729	0	0
NP_004682.2	9114	ATP6V0D1	ENSPTRG00000008231	ENSPTRT00000015178	ATP6V0D1	ATPase, H+ transporting, lysosomal 38kDa, V0 subunit d1 [Source:HGNC Symbol;Acc:13724]	90.03	90.55	2	33	381	379	351	JAA04270.1	ATP6V0D1	ATPase, H+ transporting, lysosomal 38kDa, V0 subunit d1	adipose stromal	100.00	100.00	351	351	351	0	0
NP_004689.1	9129	PRPF3	ENSPTRG00000001254	ENSPTRT00000002322	PRPF3	Pan troglodytes PRP3 pre-mRNA processing factor 3 homolog (S. cerevisiae) (PRPF3), mRNA. [Source:RefSeq mRNA;Acc:NM_001246426]	100.00	100.00	0	0	683	684	683	JAA04035.1	PRPF3	PRP3 pre-mRNA processing factor 3 homolog	adipose stromal	100.00	100.00	683	683	683	0	0
NP_004690.1	9130	FAM50A	ENSPTRG00000022437	ENSPTRT00000041882	FAM50A	family with sequence similarity 50, member A [Source:HGNC Symbol;Acc:18786]	99.12	99.12	1	2	339	338	339	JAA35858.1	FAM50A	family with sequence similarity 50, member A	skeletal muscle	99.12	99.12	339	337	339	1	2
NP_004692.1	9133	CCNB2	ENSPTRG00000007123	ENSPTRT00000013146	CCNB2	Cyclin B2; Uncharacterized protein [Source:UniProtKB/TrEMBL;Acc:H2Q9I7]	99.25	99.75	0	0	398	399	398	JAA02923.1	CCNB2	cyclin B2	adipose stromal	99.25	99.75	398	398	398	0	0
NP_004699.1	9141	PDCD5	ENSPTRG00000010791	ENSPTRT00000019977	PDCD5	Programmed cell death 5; Uncharacterized protein [Source:UniProtKB/TrEMBL;Acc:H2QFY9]	100.00	100.00	0	0	125	126	125	JAA14543.1	PDCD5	programmed cell death 5	smooth vascular	100.00	100.00	125	125	125	0	0
NP_004703.1	9146	HGS	ENSPTRG00000009768	ENSPTRT00000017946	HGS	hepatocyte growth factor-regulated tyrosine kinase substrate [Source:HGNC Symbol;Acc:4897]	93.95	94.21	1	42	777	736	777	JAA08000.1	HGS	hepatocyte growth factor-regulated tyrosine kinase substrate	adipose stromal	99.36	99.61	777	777	777	0	0
NP_004704.2	9147	NEMF	ENSPTRG00000006323	ENSPTRT00000011578	NEMF	Nuclear export mediator factor; Uncharacterized protein [Source:UniProtKB/TrEMBL;Acc:H2Q893]	99.72	99.81	0	0	1076	1077	1076	JAA09026.1	NEMF	nuclear export mediator factor	adipose stromal	99.72	99.81	1076	1076	1076	0	0
NP_004709.2	9167	COX7A2L	ENSPTRG00000011865	ENSPTRT00000022080	COX7A2L	cytochrome c oxidase subunit VIIa polypeptide 2 like [Source:HGNC Symbol;Acc:2289]	100.00	100.00	0	0	114	115	114	JAA09320.1	COX7A2L	cytochrome c oxidase subunit VIIa polypeptide 2 like	adipose stromal	100.00	100.00	114	114	114	0	0
NP_004715.1	9183	ZW10	ENSPTRG00000004297	ENSPTRT00000007998	ZW10	Uncharacterized protein; ZW10, kinetochore associated, homolog [Source:UniProtKB/TrEMBL;Acc:H2Q4S8]	100.00	100.00	0	0	779	780	779	JAA07755.1	ZW10	ZW10, kinetochore associated, homolog	adipose stromal	100.00	100.00	779	779	779	0	0
NP_004730.2	9219	MTA2	ENSPTRG00000003771	ENSPTRT00000007028	MTA2	Metastasis associated 1 family, member 2; Uncharacterized protein [Source:UniProtKB/TrEMBL;Acc:H2Q3V9]	100.00	100.00	0	0	668	669	668	JAA11334.1	MTA2	metastasis associated 1 family, member 2	adipose stromal	100.00	100.00	668	668	668	0	0
NP_004757.1	9276	COPB2	ENSPTRG00000015459	ENSPTRT00000028853	COPB2	Coatomer protein complex, subunit beta 2 (Beta prime); Uncharacterized protein [Source:UniProtKB/TrEMBL;Acc:H2QNH0]	99.67	99.78	0	0	906	907	906	JAA02092.1	COPB2	coatomer protein complex, subunit beta 2 (beta prime)	adipose stromal	99.67	99.78	906	906	906	0	0
NP_004765.2	5469	MED1	ENSPTRG00000009091	ENSPTRT00000016741	MED1	Mediator complex subunit 1; Uncharacterized protein [Source:UniProtKB/TrEMBL;Acc:H2QCU3]	99.94	100.00	0	0	1581	1582	1581	JAA07028.1	MED1	mediator complex subunit 1	adipose stromal	99.94	100.00	1581	1581	1581	0	0
NP_004766.2	9331	B4GALT6	ENSPTRG00000009950	ENSPTRT00000018266	B4GALT6	UDP-Gal:betaGlcNAc beta 1,4-galactosyltransferase, polypeptide 6; Uncharacterized protein [Source:UniProtKB/TrEMBL;Acc:H2QEE7]	99.74	100.00	0	0	382	383	382	JAA41959.1	B4GALT6	UDP-Gal:betaGlcNAc beta 1,4- galactosyltransferase, polypeptide 6	skeletal muscle	99.74	100.00	382	382	382	0	0
NP_004777.1	9352	TXNL1	ENSPTRG00000010041	ENSPTRT00000018424	TXNL1	Thioredoxin-like 1; Uncharacterized protein [Source:UniProtKB/TrEMBL;Acc:H2QEK5]	100.00	100.00	0	0	289	290	289	JAA07306.1	TXNL1	thioredoxin-like 1	adipose stromal	100.00	100.00	289	289	289	0	0
NP_004783.2	9360	PPIG	ENSPTRG00000012617	ENSPTRT00000023371	PPIG	Peptidylprolyl isomerase G (Cyclophilin G); Uncharacterized protein [Source:UniProtKB/TrEMBL;Acc:H2QIY3]	99.87	100.00	0	0	754	755	754	JAA03577.1	PPIG	peptidylprolyl isomerase G (cyclophilin G)	adipose stromal	99.73	99.87	754	754	754	0	0
NP_004791.1	9375	TM9SF2	ENSPTRG00000005997	ENSPTRT00000011015	TM9SF2	Transmembrane 9 superfamily member 2; Uncharacterized protein [Source:UniProtKB/TrEMBL;Acc:H2Q7R2]	100.00	100.00	0	0	663	664	663	JAA05108.1	TM9SF2	transmembrane 9 superfamily member 2	adipose stromal	100.00	100.00	663	663	663	0	0
NP_004795.1	9391	CIAO1	ENSPTRG00000012229	ENSPTRT00000022708	CIAO1	Cytosolic iron-sulfur protein assembly 1; Uncharacterized protein [Source:UniProtKB/TrEMBL;Acc:H2QIC7]	100.00	100.00	0	0	339	340	339	JAA04585.1	CIAO1	cytosolic iron-sulfur protein assembly 1	adipose stromal	100.00	100.00	339	339	339	0	0
NP_004796.1	5433	POLR2D	ENSPTRG00000012436	ENSPTRT00000023093	POLR2D	Pan troglodytes polymerase (RNA) II (DNA directed) polypeptide D (POLR2D), mRNA. [Source:RefSeq mRNA;Acc:NM_001251959]	100.00	100.00	0	0	142	143	142	JAA04685.1	POLR2D	polymerase (RNA) II (DNA directed) polypeptide D	adipose stromal	100.00	100.00	142	142	142	0	0
NP_004799.1	9397	NMT2	ENSPTRG00000002319	ENSPTRT00000065092	NMT2	N-myristoyltransferase 2 [Source:HGNC Symbol;Acc:7858]	93.82	93.82	1	31	502	503	498	JAA08613.1	NMT2	N-myristoyltransferase 2	adipose stromal	100.00	100.00	498	498	498	0	0
NP_004805.2	9410	SNRNP40	ENSPTRG00000000455	ENSPTRT00000000888	SNRNP40	small nuclear ribonucleoprotein 40kDa (U5) [Source:HGNC Symbol;Acc:30857]	99.71	99.71	0	0	342	410	357	JAA04304.1	SNRNP40	small nuclear ribonucleoprotein 40kDa (U5)	adipose stromal	100.00	100.00	357	357	357	0	0
NP_004810.2	8189	SYMPK	ENSPTRG00000011169	ENSPTRT00000020762	SYMPK	Symplekin; Uncharacterized protein [Source:UniProtKB/TrEMBL;Acc:H2QGM1]	99.84	100.00	0	0	1274	1275	1274	JAA01750.1	SYMPK	symplekin	adipose stromal	99.76	100.00	1274	1274	1274	0	0
NP_004813.2	9423	NTN1	ENSPTRG00000008752	ENSPTRT00000016112	NTN1	netrin 1 [Source:HGNC Symbol;Acc:8029]	99.67	99.83	0	0	604	605	604	JAA22145.1	NTN1	netrin 1	skin	100.00	100.00	604	604	604	0	0
NP_004814.1	9424	KCNK6	ENSPTRG00000010924	ENSPTRT00000020237	KCNK6	Potassium channel, subfamily K, member 6; Uncharacterized protein [Source:UniProtKB/TrEMBL;Acc:H2QG80]	99.36	99.68	0	0	313	314	313	JAA03442.1	KCNK6	potassium channel, subfamily K, member 6	adipose stromal	99.36	99.68	313	313	313	0	0
NP_004831.1	9459	ARHGEF6	ENSPTRG00000022320	ENSPTRT00000049100	ARHGEF6	Rac/Cdc42 guanine nucleotide exchange factor (GEF) 6 [Source:HGNC Symbol;Acc:685]	92.27	92.65	4	52	776	725	776	JAA09811.1	ARHGEF6	Rac/Cdc42 guanine nucleotide exchange factor (GEF) 6	adipose stromal	99.48	99.87	776	776	776	0	0
NP_004834.1	9466	IL27RA	ENSPTRG00000010578	ENSPTRT00000019505	IL27RA	interleukin 27 receptor, alpha [Source:HGNC Symbol;Acc:17290]	98.50	98.93	0	0	467	467	636	JAA14595.1	IL27RA	interleukin 27 receptor, alpha	smooth vascular	98.27	98.58	636	636	636	0	0
NP_004845.1	9486	CHST10	ENSPTRG00000012284	ENSPTRT00000022808	CHST10	Carbohydrate sulfotransferase 10; Uncharacterized protein [Source:UniProtKB/TrEMBL;Acc:H2QIF5]	99.16	99.44	0	0	356	357	356	JAA03459.1	CHST10	carbohydrate sulfotransferase 10	adipose stromal	99.16	99.44	356	356	356	0	0
NP_004851.2	9513	FXR2	ENSPTRG00000008698	ENSPTRT00000016027	FXR2	Fragile X mental retardation, autosomal homolog 2; Uncharacterized protein [Source:UniProtKB/TrEMBL;Acc:H2QC50]	99.85	100.00	0	0	673	674	673	JAA06747.1	FXR2	fragile X mental retardation, autosomal homolog 2	adipose stromal	99.85	100.00	673	673	673	0	0
NP_004854.1	9517	SPTLC2	ENSPTRG00000006584	ENSPTRT00000012077	SPTLC2	Uncharacterized protein [Source:UniProtKB/TrEMBL;Acc:H2Q8P9]	99.64	99.64	1	2	562	561	562	JAA10766.1	SPTLC2	serine palmitoyltransferase, long chain base subunit 2	adipose stromal	99.65	99.65	564	564	562	1	2
NP_004855.2	9518	GDF15	ENSPTRG00000010707	ENSPTRT00000019744	GDF15	Growth differentiation factor 15; Uncharacterized protein [Source:UniProtKB/TrEMBL;Acc:H2QFT1]	96.75	98.38	0	0	308	309	308	JAA15000.1	GDF15	growth differentiation factor 15	smooth vascular	96.75	98.38	308	308	308	0	0
NP_004860.2	9525	VPS4B	ENSPTRG00000010083	ENSPTRT00000018490	VPS4B	Uncharacterized protein; Vacuolar protein sorting 4 homolog B [Source:UniProtKB/TrEMBL;Acc:H2QEN0]	100.00	100.00	0	0	444	445	444	JAA03225.1	VPS4B	vacuolar protein sorting 4 homolog B	adipose stromal	100.00	100.00	444	444	444	0	0
NP_004861.2	9526	MPDU1	ENSPTRG00000008696	ENSPTRT00000016024	MPDU1	Mannose-P-dolichol utilization defect 1; Uncharacterized protein [Source:UniProtKB/TrEMBL;Acc:H2QC48]	100.00	100.00	0	0	247	248	247	JAA09469.1	MPDU1	mannose-P-dolichol utilization defect 1	adipose stromal	100.00	100.00	247	247	247	0	0
NP_004863.2	9528	TMEM59	ENSPTRG00000000764	ENSPTRT00000001447	TMEM59	Pan troglodytes transmembrane protein 59 (TMEM59), mRNA. [Source:RefSeq mRNA;Acc:NM_001243112]	100.00	100.00	0	0	323	324	323	JAA29891.1	TMEM59	transmembrane protein 59	skin	100.00	100.00	323	323	323	0	0
NP_004868.1	9535	GMFG	ENSPTRG00000010960	ENSPTRT00000020311	GMFG	Glia maturation factor, gamma; Uncharacterized protein [Source:UniProtKB/TrEMBL;Acc:H2QGA4]	100.00	100.00	0	0	142	143	142	JAA04313.1	GMFG	glia maturation factor, gamma	adipose stromal	100.00	100.00	142	142	142	0	0
NP_004869.1	9536	PTGES	ENSPTRG00000021462	ENSPTRT00000039738	PTGES	Prostaglandin E synthase; Uncharacterized protein [Source:UniProtKB/TrEMBL;Acc:H2QY11]	98.03	98.68	0	0	152	153	152	JAA03463.1	PTGES	prostaglandin E synthase	adipose stromal	98.03	98.68	152	152	152	0	0
NP_004877.1	9546	APBA3	ENSPTRG00000010275	ENSPTRT00000018869	APBA3	Amyloid beta (A4) protein-binding, family A, member 3; Uncharacterized protein [Source:UniProtKB/TrEMBL;Acc:H2QEZ6]	98.43	98.78	0	0	575	576	575	JAA02780.1	APBA3	amyloid beta (A4) precursor protein-binding, family A, member 3	adipose stromal	98.43	98.78	575	575	575	0	0
NP_004878.2	9547	CXCL14	ENSPTRG00000017259	ENSPTRT00000031948	CXCL14	Chemokine (C-X-C motif) ligand 14; Uncharacterized protein [Source:UniProtKB/TrEMBL;Acc:H2QRJ0]	100.00	100.00	0	0	111	112	111	JAA01391.1	CXCL14	chemokine (C-X-C motif) ligand 14	adipose stromal	100.00	100.00	111	111	111	0	0
NP_004879.1	9550	ATP6V1G1	ENSPTRG00000021290	ENSPTRT00000039367	ATP6V1G1	ATPase, H+ transporting, lysosomal 13kDa, V1 subunit G1; V-type proton ATPase subunit G 1 [Source:UniProtKB/TrEMBL;Acc:H2QXR5]	100.00	100.00	0	0	118	119	118	JAA05884.1	ATP6V1G1	ATPase, H+ transporting, lysosomal 13kDa, V1 subunit G1	adipose stromal	100.00	100.00	118	118	118	0	0
NP_004881.2	9552	SPAG7	ENSPTRG00000008618	ENSPTRT00000015894	SPAG7	sperm associated antigen 7 [Source:HGNC Symbol;Acc:11216]	99.49	99.49	0	0	198	200	227	JAA03778.1	SPAG7	sperm associated antigen 7	adipose stromal	99.56	99.56	227	227	227	0	0
NP_004902.1	9601	PDIA4	ENSPTRG00000019838	ENSPTRT00000036738	PDIA4	Protein disulfide isomerase family A, member 4; Uncharacterized protein [Source:UniProtKB/TrEMBL;Acc:H2QVK7]	98.91	99.38	0	0	645	646	645	JAA31975.1	PDIA4	protein disulfide isomerase family A, member 4	skin	98.91	99.38	645	645	645	0	0
NP_004923.1	1004	CDH6	ENSPTRG00000016761	ENSPTRT00000049579	CDH6	cadherin 6, type 2, K-cadherin (fetal kidney) [Source:HGNC Symbol;Acc:1765]	98.48	98.61	1	8	790	783	790	JAA09433.1	CDH6	cadherin 6, type 2, K-cadherin (fetal kidney)	adipose stromal	99.87	100.00	790	790	790	0	0
NP_004930.1	1653	DDX1	ENSPTRG00000011670	ENSPTRT00000021747	DDX1	Uncharacterized protein [Source:UniProtKB/TrEMBL;Acc:H2QHG5]	99.86	100.00	0	0	734	735	740	JAA09082.1	DDX1	DEAD (Asp-Glu-Ala-Asp) box polypeptide 1	adipose stromal	99.86	100.00	740	740	740	0	0
NP_004932.1	1659	DHX8	ENSPTRG00000009246	ENSPTRT00000016998	DHX8	DEAH (Asp-Glu-Ala-His) box polypeptide 8; Uncharacterized protein [Source:UniProtKB/TrEMBL;Acc:H2QD51]	100.00	100.00	0	0	1220	1221	1220	JAA05055.1	DHX8	DEAH (Asp-Glu-Ala-His) box polypeptide 8	adipose stromal	100.00	100.00	1220	1220	1220	0	0
NP_004934.1	1762	DMWD	ENSPTRG00000011165	ENSPTRT00000055991	DMWD	Dystrophia myotonica, WD repeat containing; Uncharacterized protein [Source:UniProtKB/TrEMBL;Acc:H2R5Z7]	99.55	99.70	0	0	674	675	674	JAA10145.1	DMWD	dystrophia myotonica, WD repeat containing	adipose stromal	99.70	99.85	674	674	674	0	0
NP_004949.1	2475	MTOR	ENSPTRG00000000142	ENSPTRT00000000323	MTOR	mechanistic target of rapamycin (serine/threonine kinase) [Source:HGNC Symbol;Acc:3942]	98.16	98.16	3	47	2549	2503	2549	JAA07020.1	MTOR	mechanistic target of rapamycin (serine/threonine kinase)	adipose stromal	100.00	100.00	2549	2549	2549	0	0
NP_004955.2	3065	HDAC1	ENSPTRG00000039785	ENSPTRT00000075828	HDAC1	Histone deacetylase [Source:UniProtKB/TrEMBL;Acc:H2RGL2]	99.78	100.00	0	0	465	465	482	JAA01310.1	HDAC1	histone deacetylase 1	adipose stromal	99.79	100.00	482	482	482	0	0
NP_004963.1	3717	JAK2	ENSPTRG00000020744	ENSPTRT00000038390	JAK2	Tyrosine-protein kinase [Source:UniProtKB/TrEMBL;Acc:H2QWZ4]	99.65	99.73	0	0	1132	1133	1132	JAA07001.1	JAK2	Janus kinase 2	adipose stromal	99.65	99.73	1132	1132	1132	0	0
NP_004973.1	3764	KCNJ8	ENSPTRG00000004763	ENSPTRT00000008798	KCNJ8	Potassium inwardly-rectifying channel, subfamily J, member 8; Uncharacterized protein [Source:UniProtKB/TrEMBL;Acc:H2Q5L2]	100.00	100.00	0	0	424	425	424	JAA05811.1	KCNJ8	potassium inwardly-rectifying channel, subfamily J, member 8	adipose stromal	100.00	100.00	424	424	424	0	0
NP_004990.3	4646	MYO6	ENSPTRG00000023525	ENSPTRT00000046333	MYO6	myosin VI [Source:HGNC Symbol;Acc:7605]	98.76	99.00	1	10	1295	1296	1285	JAA40152.1	MYO6	myosin VI	skeletal muscle	98.75	98.99	1285	1276	1285	1	9
NP_004993.1	4704	NDUFA9	ENSPTRG00000004557	ENSPTRT00000008433	NDUFA9	Pan troglodytes NADH dehydrogenase (ubiquinone) 1 alpha subcomplex, 9, 39kDa (NDUFA9), nuclear gene encoding mitochondrial protein, mRNA. [Source:RefSeq mRNA;Acc:NM_001079914]	99.20	100.00	0	0	377	378	377	JAA16098.1	NDUFA9	NADH dehydrogenase (ubiquinone) 1 alpha subcomplex, 9, 39kDa	smooth vascular	99.47	100.00	377	377	377	0	0
NP_004994.1	4706	NDUFAB1	ENSPTRG00000007889	ENSPTRT00000014540	NDUFAB1	Pan troglodytes NADH dehydrogenase (ubiquinone) 1, alpha/beta subcomplex, 1, 8kDa (NDUFAB1), nuclear gene encoding mitochondrial protein, mRNA. [Source:RefSeq mRNA;Acc:NM_001071820]	100.00	100.00	0	0	156	157	156	JAA11530.1	NDUFAB1	NADH dehydrogenase (ubiquinone) 1, alpha/beta subcomplex, 1, 8kDa	smooth vascular	100.00	100.00	156	156	156	0	0
NP_005004.1	4925	NUCB2	ENSPTRG00000003400	ENSPTRT00000006427	NUCB2	Nucleobindin 2; Uncharacterized protein [Source:UniProtKB/TrEMBL;Acc:H2Q384]	100.00	100.00	0	0	420	421	420	JAA16758.1	NUCB2	nucleobindin 2	smooth vascular	100.00	100.00	420	420	420	0	0
NP_005005.1	4958	OMD	ENSPTRG00000021112	ENSPTRT00000039044	OMD	Osteomodulin; Uncharacterized protein [Source:UniProtKB/TrEMBL;Acc:H2QXG5]	99.05	99.29	0	0	421	422	421	JAA24469.1	OMD	osteomodulin	skin	99.05	99.29	421	421	421	0	0
NP_005014.2	5229	PGGT1B	ENSPTRG00000017146	ENSPTRT00000031756	PGGT1B	Protein geranylgeranyltransferase type I, beta subunit; Uncharacterized protein [Source:UniProtKB/TrEMBL;Acc:H2QRC3]	99.73	100.00	0	0	377	378	377	JAA03934.1	PGGT1B	protein geranylgeranyltransferase type I, beta subunit	adipose stromal	99.73	100.00	377	377	377	0	0
NP_005018.1	5296	PIK3R2	ENSPTRG00000010694	ENSPTRT00000019722	PIK3R2	Phosphoinositide-3-kinase, regulatory subunit 2 (Beta); Uncharacterized protein [Source:UniProtKB/TrEMBL;Acc:H2QFS6]	100.00	100.00	0	0	728	729	728	JAA06362.1	PIK3R2	phosphoinositide-3-kinase, regulatory subunit 2 (beta)	adipose stromal	100.00	100.00	728	728	728	0	0
NP_005019.2	5305	PIP4K2A	ENSPTRG00000002355	ENSPTRT00000004323	PIP4K2A	Uncharacterized protein [Source:UniProtKB/TrEMBL;Acc:H2Q1Q4]	100.00	100.00	0	0	358	359	406	JAA00631.1	PIP4K2A	phosphatidylinositol-5-phosphate 4-kinase, type II, alpha	adipose stromal	100.00	100.00	406	406	406	0	0
NP_005020.1	5309	PITX3	ENSPTRG00000002886	ENSPTRT00000005499	PITX3	Paired-like homeodomain 3; Uncharacterized protein [Source:UniProtKB/TrEMBL;Acc:H2Q2H1]	100.00	100.00	0	0	302	303	302	JAA36494.1	PITX3	paired-like homeodomain 3	skeletal muscle	100.00	100.00	302	302	302	0	0
NP_005021.2	5347	PLK1	ENSPTRG00000007892	ENSPTRT00000014544	PLK1	Polo-like kinase 1; Serine/threonine-protein kinase PLK1; Uncharacterized protein [Source:UniProtKB/TrEMBL;Acc:G2HFG8]	99.83	99.83	0	0	603	604	603	JAA09088.1	PLK1	polo-like kinase 1	adipose stromal	99.83	99.83	603	603	603	0	0
NP_005026.3	5442	POLRMT	ENSPTRG00000010157	ENSPTRT00000018637	POLRMT	polymerase (RNA) mitochondrial (DNA directed) [Source:HGNC Symbol;Acc:9200]	90.44	90.61	3	96	1140	1044	1230	JAA01926.1	POLRMT	polymerase (RNA) mitochondrial (DNA directed)	adipose stromal	99.11	99.27	1230	1230	1230	0	0
NP_005029.1	5481	PPID	ENSPTRG00000016554	ENSPTRT00000030774	PPID	Peptidylprolyl isomerase D; Uncharacterized protein [Source:UniProtKB/TrEMBL;Acc:H2QQC9]	99.19	99.73	0	0	370	371	370	JAA07248.1	PPID	peptidylprolyl isomerase D	adipose stromal	99.19	99.73	370	370	370	0	0
NP_005057.1	6421	SFPQ	ENSPTRG00000000518	ENSPTRT00000001018	SFPQ	Pan troglodytes splicing factor, proline- and glutamine-rich (SFPQ), mRNA. [Source:RefSeq mRNA;Acc:NM_001251847]	100.00	100.00	0	0	707	708	707	JAA11022.1	SFPQ	splicing factor proline/glutamine-rich	adipose stromal	100.00	100.00	707	707	707	0	0
NP_005058.3	6478	SIAH2	ENSPTRG00000015532	ENSPTRT00000028981	SIAH2	Seven in absentia homolog 2; Uncharacterized protein [Source:UniProtKB/TrEMBL;Acc:H2QNL0]	100.00	100.00	0	0	324	325	324	JAA02168.1	SIAH2	seven in absentia homolog 2	adipose stromal	100.00	100.00	324	324	324	0	0
NP_005073.2	7706	TRIM25	ENSPTRG00000009432	ENSPTRT00000017303	TRIM25	Tripartite motif containing 25; Uncharacterized protein [Source:UniProtKB/TrEMBL;Acc:H2QDH5]	98.73	99.21	0	0	630	631	630	JAA01818.1	TRIM25	tripartite motif containing 25	adipose stromal	98.73	99.21	630	630	630	0	0
NP_005085.2	10999	SLC27A4	ENSPTRG00000021425	ENSPTRT00000039639	SLC27A4	Solute carrier family 27 (Fatty acid transporter), member 4; Uncharacterized protein [Source:UniProtKB/TrEMBL;Acc:H2QXZ0]	99.69	99.84	0	0	643	644	643	JAA07008.1	SLC27A4	solute carrier family 27 (fatty acid transporter), member 4	adipose stromal	99.69	99.84	643	643	643	0	0
NP_005086.2	9202	ZMYM4	ENSPTRG00000000519	ENSPTRT00000001019	ZMYM4	Uncharacterized protein; Zinc finger, MYM-type 4 [Source:UniProtKB/TrEMBL;Acc:H2PYM2]	99.74	99.87	1	1	1549	1550	1548	JAA06167.1	ZMYM4	zinc finger, MYM-type 4	adipose stromal	99.74	99.87	1549	1549	1548	1	1
NP_005089.2	9242	MSC	ENSPTRG00000020339	ENSPTRT00000048370	MSC	Musculin; Uncharacterized protein [Source:UniProtKB/TrEMBL;Acc:H2R068]	100.00	100.00	0	0	206	207	206	JAA03218.1	MSC	musculin	adipose stromal	100.00	100.00	206	206	206	0	0
NP_005090.3	9507	ADAMTS4	ENSPTRG00000001576	ENSPTRT00000048286	ADAMTS4	ADAM metallopeptidase with thrombospondin type 1 motif, 4; Uncharacterized protein [Source:UniProtKB/TrEMBL;Acc:H2R0A6]	99.64	99.88	0	0	837	838	837	JAA03331.1	ADAMTS4	ADAM metallopeptidase with thrombospondin type 1 motif, 4	adipose stromal	99.64	99.88	837	837	837	0	0
NP_005099.2	9942	XYLB	ENSPTRG00000014758	ENSPTRT00000027600	XYLB	Uncharacterized protein [Source:UniProtKB/TrEMBL;Acc:H2QMB2]	94.40	95.15	1	22	536	515	536	JAA04779.1	XYLB	xylulokinase homolog	adipose stromal	98.51	99.25	536	536	536	0	0
NP_005101.1	9945	GFPT2	ENSPTRG00000017635	ENSPTRT00000032603	GFPT2	glutamine-fructose-6-phosphate transaminase 2 [Source:HGNC Symbol;Acc:4242]	96.49	97.07	2	6	683	680	682	JAA03153.1	GFPT2	glutamine-fructose-6-phosphate transaminase 2	adipose stromal	99.85	99.85	682	682	682	0	0
NP_005112.2	9969	MED13	ENSPTRG00000009497	ENSPTRT00000065721	MED13	mediator complex subunit 13 [Source:HGNC Symbol;Acc:22474]	99.68	99.77	0	0	2172	2174	2174	JAA05510.1	MED13	mediator complex subunit 13	adipose stromal	99.68	99.77	2174	2174	2174	0	0
NP_005186.2	1052	CEBPD	ENSPTRG00000042020	ENSPTRT00000075672	CEBPD	CCAAT/enhancer binding protein (C/EBP), delta; Uncharacterized protein [Source:UniProtKB/TrEMBL;Acc:H2RH65]	99.26	99.63	0	0	269	270	269	JAA01040.1	CEBPD	CCAAT/enhancer binding protein (C/EBP), delta	adipose stromal	99.26	99.63	269	269	269	0	0
NP_005189.2	1120	CHKB	ENSPTRG00000029391	ENSPTRT00000027205	CHKB	Choline kinase beta; Uncharacterized protein [Source:UniProtKB/TrEMBL;Acc:H2QLY3]	99.75	99.75	0	0	395	396	395	JAA00506.1	CHKB	choline kinase beta	adipose stromal	99.75	99.75	395	395	395	0	0
NP_005198.1	1399	CRKL	ENSPTRG00000014094	ENSPTRT00000050467	CRKL	Uncharacterized protein; V-crk sarcoma virus CT10 oncogene homolog (Avian)-like [Source:UniProtKB/TrEMBL;Acc:H2R472]	100.00	100.00	0	0	303	304	303	JAA07550.1	CRKL	v-crk sarcoma virus CT10 oncogene homolog (avian)-like	adipose stromal	100.00	100.00	303	303	303	0	0
NP_005204.1	1475	CSTA	ENSPTRG00000015290	ENSPTRT00000028560	CSTA	Cystatin A (Stefin A); Uncharacterized protein [Source:UniProtKB/TrEMBL;Acc:H2QN77]	100.00	100.00	0	0	98	99	98	JAA12544.1	CSTA	cystatin A (stefin A)	smooth vascular	100.00	100.00	98	98	98	0	0
NP_005207.2	1650	DDOST	ENSPTRG00000033766	ENSPTRT00000060703	DDOST	Dolichyl-diphosphooligosaccharide--protein glycosyltransferase; Uncharacterized protein [Source:UniProtKB/TrEMBL;Acc:H2RDP4]	99.78	99.78	0	0	456	457	456	JAA20594.1	DDOST	dolichyl-diphosphooligosaccharide--protein glycosyltransferase	smooth vascular	99.78	99.78	456	456	456	0	0
NP_005211.1	1747	DLX3	ENSPTRG00000009386	ENSPTRT00000017217	DLX3	Distal-less homeobox 3; Uncharacterized protein [Source:UniProtKB/TrEMBL;Acc:H2QDE2]	100.00	100.00	0	0	287	288	287	JAA24848.1	DLX3	distal-less homeobox 3	skin	100.00	100.00	287	287	287	0	0
NP_005215.1	1820	ARID3A	ENSPTRG00000010173	ENSPTRT00000013436	ARID3A	AT rich interactive domain 3A (BRIGHT-like) [Source:HGNC Symbol;Acc:3031]	96.27	96.53	2	7	375	486	593	JAA06265.1	ARID3A	AT rich interactive domain 3A (BRIGHT-like)	adipose stromal	99.16	99.16	594	594	593	1	1
NP_005216.1	1869	E2F1	ENSPTRG00000013404	ENSPTRT00000024898	E2F1	E2F transcription factor 1; Uncharacterized protein [Source:UniProtKB/TrEMBL;Acc:H2QK72]	99.08	99.31	0	0	437	438	437	JAA16692.1	E2F1	E2F transcription factor 1	smooth vascular	99.31	99.31	437	437	437	0	0
NP_005217.2	1903	S1PR3	ENSPTRG00000034511	ENSPTRT00000064361	S1PR3	Sphingosine-1-phosphate receptor 3; Uncharacterized protein [Source:UniProtKB/TrEMBL;Acc:H2RBL8]	99.74	100.00	0	0	378	379	378	JAA07346.1	S1PR3	sphingosine-1-phosphate receptor 3	adipose stromal	99.74	100.00	378	378	378	0	0
NP_005221.2	2004	ELK3	ENSPTRG00000005322	ENSPTRT00000009778	ELK3	ELK3, ETS-domain protein (SRF accessory protein 2); Uncharacterized protein [Source:UniProtKB/TrEMBL;Acc:H2Q6N4]	99.75	100.00	0	0	407	408	407	JAA09066.1	ELK3	ELK3, ETS-domain protein (SRF accessory protein 2)	adipose stromal	99.75	100.00	407	407	407	0	0
NP_005225.2	2063	NR2F6	ENSPTRG00000010661	ENSPTRT00000019663	NR2F6	nuclear receptor subfamily 2, group F, member 6 [Source:HGNC Symbol;Acc:7977]	99.75	100.00	0	0	404	405	404	JAA02042.1	NR2F6	nuclear receptor subfamily 2, group F, member 6	adipose stromal	99.75	100.00	404	404	404	0	0
NP_005227.1	2072	ERCC4	ENSPTRG00000007789	ENSPTRT00000060380	ERCC4	Excision repair cross-complementing rodent repair deficiency, complementation group 4; Uncharacterized protein [Source:UniProtKB/TrEMBL;Acc:H2RAD0]	99.56	99.78	0	0	916	917	916	JAA13982.1	ERCC4	excision repair cross-complementing rodent repair deficiency, complementation group 4	smooth vascular	99.56	99.78	916	916	916	0	0
NP_005236.2	2195	FAT1	ENSPTRG00000016666	ENSPTRT00000030946	FAT1	FAT atypical cadherin 1 [Source:HGNC Symbol;Acc:3595]	98.69	99.26	1	1	4588	4588	4588	JAA09954.1	FAT1	FAT tumor suppressor homolog 1	adipose stromal	98.80	99.37	4588	4588	4588	0	0
NP_005237.2	2241	FER	ENSPTRG00000017117	ENSPTRT00000031714	FER	fer (fps/fes related) tyrosine kinase [Source:HGNC Symbol;Acc:3655]	99.88	99.88	0	0	822	823	822	JAA01860.1	FER	fer (fps/fes related) tyrosine kinase	adipose stromal	100.00	100.00	822	822	822	0	0
NP_005241.1	2300	FOXL1	ENSPTRG00000008442	ENSPTRT00000015552	FOXL1	forkhead box L1 [Source:HGNC Symbol;Acc:3817]	97.68	98.55	0	0	345	346	345	JAA27140.1	FOXL1	forkhead box L1	skin	97.10	98.55	345	345	345	0	0
NP_005242.1	2303	FOXC2	ENSPTRG00000031133	ENSPTRT00000060085	FOXC2	forkhead box C2 (MFH-1, mesenchyme forkhead 1) [Source:HGNC Symbol;Acc:3801]	99.16	99.58	0	0	237	406	501	JAA27139.1	FOXC2	forkhead box C2 (MFH-1, mesenchyme forkhead 1)	skin	99.60	99.80	501	501	501	0	0
NP_005244.1	2355	FOSL2	ENSPTRG00000039125	ENSPTRT00000074910	FOSL2	FOS-like antigen 2 [Source:HGNC Symbol;Acc:3798]	75.00	78.66	5	14	164	159	326	JAA08243.1	FOSL2	FOS-like antigen 2	adipose stromal	100.00	100.00	326	326	326	0	0
NP_005249.1	2644	GCHFR	ENSPTRG00000006928	ENSPTRT00000012777	GCHFR	GTP cyclohydrolase I feedback regulator; Uncharacterized protein [Source:UniProtKB/TrEMBL;Acc:H2Q968]	100.00	100.00	0	0	84	85	84	JAA03884.1	GCHFR	GTP cyclohydrolase I feedback regulator	adipose stromal	100.00	100.00	84	84	84	0	0
NP_005261.2	2736	GLI2	ENSPTRG00000012413	ENSPTRT00000043980	GLI2	GLI family zinc finger 2; Uncharacterized protein [Source:UniProtKB/TrEMBL;Acc:H2R078]	99.37	99.62	1	1	1587	1588	1586	JAA09587.1	GLI2	GLI family zinc finger 2	adipose stromal	99.37	99.62	1587	1587	1586	1	1
NP_005264.2	2783	GNB2	ENSPTRG00000019501	ENSPTRT00000036110	GNB2	Guanine nucleotide binding protein (G protein), beta polypeptide 2; Uncharacterized protein [Source:UniProtKB/TrEMBL;Acc:H2QV39]	100.00	100.00	0	0	340	341	340	JAA18212.1	GNB2	guanine nucleotide binding protein (G protein), beta polypeptide 2	smooth vascular	100.00	100.00	340	340	340	0	0
NP_005304.3	2923	PDIA3	ENSPTRG00000007002	ENSPTRT00000058540	PDIA3	Pan troglodytes protein disulfide isomerase family A, member 3 (PDIA3), mRNA. [Source:RefSeq mRNA;Acc:NM_001246452]	100.00	100.00	0	0	505	506	505	JAA21928.1	PDIA3	protein disulfide isomerase family A, member 3	smooth vascular	100.00	100.00	505	505	505	0	0
NP_005309.1	3005	H1F0	ENSPTRG00000039392	ENSPTRT00000072755	H1F0	Uncharacterized protein [Source:UniProtKB/TrEMBL;Acc:H2RIL8]	100.00	100.00	0	0	163	164	194	JAA08466.1	H1F0	H1 histone family, member 0	adipose stromal	100.00	100.00	194	194	194	0	0
NP_005310.1	3006	HIST1H1C	ENSPTRG00000017804	ENSPTRT00000032892	HIST1H1C	histone cluster 1, H1c [Source:HGNC Symbol;Acc:4716]	99.53	99.53	0	0	213	214	213	JAA02350.1	HIST1H1C	histone cluster 1, H1c	adipose stromal	99.53	99.53	213	213	213	0	0
NP_005350.1	4089	SMAD4	ENSPTRG00000010028	ENSPTRT00000018403	SMAD4	SMAD family member 4; Uncharacterized protein [Source:UniProtKB/TrEMBL;Acc:H2QEJ6]	100.00	100.00	0	0	552	553	552	JAA06506.1	SMAD4	SMAD family member 4	adipose stromal	100.00	100.00	552	552	552	0	0
NP_005361.2	4218	RAB8A	ENSPTRG00000010639	ENSPTRT00000019630	RAB8A	Pan troglodytes RAB8A, member RAS oncogene family (RAB8A), mRNA. [Source:RefSeq mRNA;Acc:NM_001242371]	99.52	99.52	0	0	207	208	207	JAA08241.1	RAB8A	RAB8A, member RAS oncogene family	adipose stromal	99.52	99.52	207	207	207	0	0
NP_005376.2	4820	NKTR	ENSPTRG00000014797	ENSPTRT00000027660	NKTR	natural killer-tumor recognition sequence [Source:HGNC Symbol;Acc:7833]	99.04	99.39	3	3	1464	1464	1462	JAA41111.1	NKTR	natural killer-tumor recognition sequence	skeletal muscle	99.11	99.45	1464	1463	1462	3	3
NP_005379.3	5082	PDCL	ENSPTRG00000021338	ENSPTRT00000039463	PDCL	Phosducin-like; Uncharacterized protein [Source:UniProtKB/TrEMBL;Acc:H2QXU6]	98.67	99.67	0	0	301	302	301	JAA03346.1	PDCL	phosducin-like	adipose stromal	98.67	99.67	301	301	301	0	0
NP_005389.1	5507	PPP1R3C	ENSPTRG00000041574	ENSPTRT00000073211	PPP1R3C	Protein phosphatase 1 regulatory subunit 3 [Source:UniProtKB/TrEMBL;Acc:H2RGP1]	93.38	93.69	1	20	317	298	317	JAA02857.1	PPP1R3C	protein phosphatase 1, regulatory (inhibitor) subunit 3C	adipose stromal	99.68	100.00	317	317	317	0	0
NP_005390.1	5565	PRKAB2	ENSPTRG00000001218	ENSPTRT00000002268	PRKAB2	Protein kinase, AMP-activated, beta 2 non-catalytic subunit; Uncharacterized protein [Source:UniProtKB/TrEMBL;Acc:H2PZU8]	99.26	99.63	0	0	272	273	272	JAA01330.1	PRKAB2	protein kinase, AMP-activated, beta 2 non-catalytic subunit	adipose stromal	99.26	99.63	272	272	272	0	0
NP_005392.2	5784	PTPN14	ENSPTRG00000001976	ENSPTRT00000003606	PTPN14	Protein tyrosine phosphatase, non-receptor type 14; Uncharacterized protein [Source:UniProtKB/TrEMBL;Acc:H2Q148]	99.66	99.75	0	0	1187	1188	1187	JAA05192.1	PTPN14	protein tyrosine phosphatase, non-receptor type 14	adipose stromal	99.66	99.75	1187	1187	1187	0	0
NP_005393.2	5898	RALA	ENSPTRG00000019108	ENSPTRT00000035305	RALA	Uncharacterized protein; V-ral simian leukemia viral oncogene homolog A (Ras related) [Source:UniProtKB/TrEMBL;Acc:H2QUG6]	100.00	100.00	0	0	206	207	206	JAA09862.1	RALA	v-ral simian leukemia viral oncogene homolog A (ras related)	adipose stromal	100.00	100.00	206	206	206	0	0
NP_005400.1	6373	CXCL11	ENSPTRG00000016183	ENSPTRT00000030123	CXCL11	Chemokine (C-X-C motif) ligand 11; Uncharacterized protein [Source:UniProtKB/TrEMBL;Acc:H2QPQ3]	100.00	100.00	0	0	94	95	94	JAA00546.1	CXCL11	chemokine (C-X-C motif) ligand 11	adipose stromal	100.00	100.00	94	94	94	0	0
NP_005420.1	7424	VEGFC	ENSPTRG00000016616	ENSPTRT00000030868	VEGFC	vascular endothelial growth factor C [Source:HGNC Symbol;Acc:12682]	99.28	99.52	1	1	419	419	419	JAA25140.1	VEGFC	vascular endothelial growth factor C	skin	98.57	98.81	419	418	419	1	1
NP_005424.1	7525	YES1	ENSPTRG00000009824	ENSPTRT00000018052	YES1	Uncharacterized protein; V-yes-1 Yamaguchi sarcoma viral oncogene homolog 1 [Source:UniProtKB/TrEMBL;Acc:H2QE70]	100.00	100.00	0	0	543	544	543	JAA08808.1	YES1	v-yes-1 Yamaguchi sarcoma viral oncogene homolog 1	adipose stromal	100.00	100.00	543	543	543	0	0
NP_005426.2	7984	ARHGEF5	ENSPTRG00000019827	ENSPTRT00000036715	ARHGEF5	Rho guanine nucleotide exchange factor (GEF) 5; Uncharacterized protein [Source:UniProtKB/TrEMBL;Acc:H2QVK1]	99.00	99.25	0	0	1597	1598	1597	JAA09787.1	ARHGEF5	Rho guanine nucleotide exchange factor (GEF) 5	adipose stromal	99.00	99.25	1597	1597	1597	0	0
NP_005427.2	8030	CCDC6	ENSPTRG00000002524	ENSPTRT00000047066	CCDC6	Coiled-coil domain containing 6; Uncharacterized protein [Source:UniProtKB/TrEMBL;Acc:H2QZY4]	100.00	100.00	0	0	474	475	474	JAA07018.1	CCDC6	coiled-coil domain containing 6	adipose stromal	100.00	100.00	474	474	474	0	0
NP_005430.1	8079	MLF2	ENSPTRG00000004587	ENSPTRT00000008486	MLF2	Myeloid leukemia factor 2; Uncharacterized protein [Source:UniProtKB/TrEMBL;Acc:H2Q5B2]	100.00	100.00	0	0	248	249	248	JAA05022.1	MLF2	myeloid leukemia factor 2	adipose stromal	97.95	98.36	244	311	248	1	4
NP_005432.1	8208	CHAF1B	ENSPTRG00000013891	ENSPTRT00000025906	CHAF1B	Chromatin assembly factor 1, subunit B (P60); Uncharacterized protein [Source:UniProtKB/TrEMBL;Acc:H2QL02]	99.64	99.82	0	0	559	560	559	JAA00838.1	CHAF1B	chromatin assembly factor 1, subunit B (p60)	adipose stromal	99.64	99.82	558	559	559	0	0
NP_005434.4	9061	PAPSS1	ENSPTRG00000016347	ENSPTRT00000030418	PAPSS1	3'-phosphoadenosine 5'-phosphosulfate synthase 1 [Source:HGNC Symbol;Acc:8603]	99.39	99.59	0	0	490	546	624	JAA04705.1	PAPSS1	3'-phosphoadenosine 5'-phosphosulfate synthase 1	adipose stromal	100.00	100.00	624	624	624	0	0
NP_005436.1	9126	SMC3	ENSPTRG00000002939	ENSPTRT00000042413	SMC3	Structural maintenance of chromosomes 3; Uncharacterized protein [Source:UniProtKB/TrEMBL;Acc:H2R1R2]	100.00	100.00	0	0	1217	1218	1217	JAA10148.1	SMC3	structural maintenance of chromosomes 3	adipose stromal	100.00	100.00	1217	1217	1217	0	0
NP_005438.2	9182	RASSF9	ENSPTRG00000005273	ENSPTRT00000009699	RASSF9	Ras association (RalGDS/AF-6) domain family (N-terminal) member 9; Uncharacterized protein [Source:UniProtKB/TrEMBL;Acc:H2Q6K2]	99.77	100.00	0	0	435	436	435	JAA17580.1	RASSF9	Ras association (RalGDS/AF-6) domain family (N-terminal) member 9	smooth vascular	99.77	100.00	435	435	435	0	0
NP_005460.2	10005	ACOT8	ENSPTRG00000013567	ENSPTRT00000025258	ACOT8	Acyl-CoA thioesterase 8; Uncharacterized protein [Source:UniProtKB/TrEMBL;Acc:H2QKH2]	99.69	100.00	0	0	319	320	319	JAA01428.1	ACOT8	acyl-CoA thioesterase 8	adipose stromal	99.69	100.00	319	319	319	0	0
NP_005462.1	10007	GNPDA1	ENSPTRG00000017357	ENSPTRT00000032116	GNPDA1	Glucosamine-6-phosphate deaminase 1; Uncharacterized protein [Source:UniProtKB/TrEMBL;Acc:H2QRP1]	100.00	100.00	0	0	289	290	289	JAA03638.1	GNPDA1	glucosamine-6-phosphate deaminase 1	adipose stromal	100.00	100.00	289	289	289	0	0
NP_005463.1	10008	KCNE3	ENSPTRG00000038909	ENSPTRT00000072860	KCNE3	Potassium voltage-gated channel, Isk-related family, member 3; Uncharacterized protein [Source:UniProtKB/TrEMBL;Acc:H2RIF9]	100.00	100.00	0	0	103	103	103	JAA27056.1	KCNE3	potassium voltage-gated channel, Isk-related family, member 3	skin	100.00	100.00	103	103	103	0	0
NP_005466.1	10019	SH2B3	ENSPTRG00000005459	ENSPTRT00000010021	SH2B3	SH2B adaptor protein 3; Uncharacterized protein [Source:UniProtKB/TrEMBL;Acc:H2Q6W1]	98.96	99.13	0	0	575	576	575	JAA16050.1	SH2B3	SH2B adaptor protein 3	smooth vascular	98.78	98.96	575	575	575	0	0
NP_005472.2	10025	MED16	ENSPTRG00000010168	ENSPTRT00000050042	MED16	mediator complex subunit 16 [Source:HGNC Symbol;Acc:17556]	96.99	97.42	1	6	465	587	877	JAA06428.1	MED16	mediator complex subunit 16	adipose stromal	99.31	99.66	875	877	877	0	0
NP_005473.1	10026	PIGK	ENSPTRG00000000878	ENSPTRT00000042938	PIGK	Phosphatidylinositol glycan anchor biosynthesis, class K; Uncharacterized protein [Source:UniProtKB/TrEMBL;Acc:H2R3H4]	99.75	99.75	0	0	395	396	395	JAA21868.1	PIGK	phosphatidylinositol glycan anchor biosynthesis, class K	smooth vascular	99.75	99.75	395	395	395	0	0
NP_005477.2	10040	TOM1L1	ENSPTRG00000009421	ENSPTRT00000017291	TOM1L1	Target of myb1 (Chicken)-like 1; Uncharacterized protein [Source:UniProtKB/TrEMBL;Acc:H2QDG7]	99.58	99.79	0	0	476	477	476	JAA12982.1	TOM1L1	target of myb1 (chicken)-like 1	smooth vascular	99.58	99.79	476	476	476	0	0
NP_005490.1	10054	UBA2	ENSPTRG00000010818	ENSPTRT00000020013	UBA2	Ubiquitin-like modifier activating enzyme 2; Uncharacterized protein [Source:UniProtKB/TrEMBL;Acc:H2QG08]	100.00	100.00	0	0	640	641	640	JAA04636.1	UBA2	ubiquitin-like modifier activating enzyme 2	adipose stromal	100.00	100.00	640	640	640	0	0
NP_005504.2	2960	GTF2E1	ENSPTRG00000015273	ENSPTRT00000028526	GTF2E1	Pan troglodytes general transcription factor IIE, polypeptide 1, alpha 56kDa (GTF2E1), mRNA. [Source:RefSeq mRNA;Acc:NM_001243861]	99.09	99.54	0	0	439	439	439	JAA09064.1	GTF2E1	general transcription factor IIE, polypeptide 1, alpha 56kDa	adipose stromal	99.09	99.54	439	439	439	0	0
NP_005515.1	3280	HES1	ENSPTRG00000015753	ENSPTRT00000029357	HES1	Hairy and enhancer of split 1; Uncharacterized protein [Source:UniProtKB/TrEMBL;Acc:H2QNZ9]	100.00	100.00	0	0	280	281	280	JAA21569.1	HES1	hairy and enhancer of split 1	smooth vascular	100.00	100.00	280	280	280	0	0
NP_005535.1	3667	IRS1	ENSPTRG00000012989	ENSPTRT00000024066	IRS1	Insulin receptor substrate 1; Uncharacterized protein [Source:UniProtKB/TrEMBL;Acc:H2QJJ4]	98.63	98.71	3	3	1243	1242	1242	JAA03989.1	IRS1	insulin receptor substrate 1	adipose stromal	98.63	98.71	1243	1241	1242	3	3
NP_005547.3	3855	KRT7	ENSPTRG00000004969	ENSPTRT00000009173	KRT7	Pan troglodytes keratin 7 (KRT7), mRNA. [Source:RefSeq mRNA;Acc:NM_001110814]	98.34	98.89	0	0	361	362	469	JAA07254.1	KRT7	keratin 7	adipose stromal	98.72	98.93	469	469	469	0	0
NP_005550.2	284217	LAMA1	ENSPTRG00000009849	ENSPTRT00000018099	LAMA1	Laminin, alpha 1; Uncharacterized protein [Source:UniProtKB/TrEMBL;Acc:H2QE84]	99.09	99.48	0	0	3075	3076	3075	JAA01797.1	LAMA1	laminin, alpha 1	adipose stromal	99.09	99.48	3075	3075	3075	0	0
NP_005552.3	3916	LAMP1	ENSPTRG00000006055	ENSPTRT00000011125	LAMP1	Pan troglodytes lysosomal-associated membrane protein 1 (LAMP1), mRNA. [Source:RefSeq mRNA;Acc:NM_001246562]	98.08	99.52	0	0	417	418	417	JAA37074.1	LAMP1	lysosomal-associated membrane protein 1	skeletal muscle	98.05	99.51	410	481	417	0	0
NP_005558.1	3959	LGALS3BP	ENSPTRG00000009722	ENSPTRT00000017844	LGALS3BP	Lectin, galactoside-binding, soluble, 3 binding protein; Uncharacterized protein [Source:UniProtKB/TrEMBL;Acc:H2QE00]	98.80	99.15	0	0	585	586	585	JAA15331.1	LGALS3BP	lectin, galactoside-binding, soluble, 3 binding protein	smooth vascular	98.80	99.15	585	585	585	0	0
NP_005561.1	3998	LMAN1	ENSPTRG00000010060	ENSPTRT00000018453	LMAN1	Lectin, mannose-binding, 1; Uncharacterized protein [Source:UniProtKB/TrEMBL;Acc:H2QEL7]	99.22	99.41	0	0	510	511	510	JAA06469.1	LMAN1	lectin, mannose-binding, 1	adipose stromal	99.22	99.41	510	510	510	0	0
NP_005567.2	4016	LOXL1	ENSPTRG00000007264	ENSPTRT00000065590	LOXL1	lysyl oxidase-like 1 [Source:HGNC Symbol;Acc:6665]	98.61	98.79	1	3	577	578	574	JAA14162.1	LOXL1	lysyl oxidase-like 1	smooth vascular	98.96	99.13	577	577	574	1	3
NP_005575.1	4081	MAB21L1	ENSPTRG00000005777	ENSPTRT00000010633	MAB21L1	Mab-21-like 1; Uncharacterized protein [Source:UniProtKB/TrEMBL;Acc:H2Q7E9]	100.00	100.00	0	0	359	360	359	JAA00897.1	MAB21L1	mab-21-like 1	adipose stromal	100.00	100.00	359	359	359	0	0
NP_005577.1	4188	MDFI	ENSPTRG00000018156	ENSPTRT00000033575	MDFI	MyoD family inhibitor; Uncharacterized protein [Source:UniProtKB/TrEMBL;Acc:H2QSZ4]	99.19	99.19	0	0	246	247	246	JAA33405.1	MDFI	MyoD family inhibitor	skeletal muscle	99.19	99.19	246	246	246	0	0
NP_005611.1	6282	S100A11	ENSPTRG00000001303	ENSPTRT00000002421	S100A11	S100 calcium binding protein A11; Uncharacterized protein [Source:UniProtKB/TrEMBL;Acc:H2Q002]	100.00	100.00	0	0	105	106	105	JAA17540.1	S100A11	S100 calcium binding protein A11	smooth vascular	100.00	100.00	105	105	105	0	0
NP_005633.2	6879	TAF7	ENSPTRG00000017345	ENSPTRT00000032086	TAF7	TAF7 RNA polymerase II, TATA box binding protein (TBP)-associated factor, 55kDa; Uncharacterized protein [Source:UniProtKB/TrEMBL;Acc:H2QRN4]	100.00	100.00	0	0	349	350	349	JAA09291.1	TAF7	TAF7 RNA polymerase II, TATA box binding protein (TBP)-associated factor, 55kDa	adipose stromal	100.00	100.00	349	349	349	0	0
NP_005636.1	6884	TAF13	ENSPTRG00000023965	ENSPTRT00000046761	TAF13	TAF13 RNA polymerase II, TATA box binding protein (TBP)-associated factor, 18kDa; Uncharacterized protein [Source:UniProtKB/TrEMBL;Acc:H2QZD7]	100.00	100.00	0	0	124	125	124	JAA00989.1	TAF13	TAF13 RNA polymerase II, TATA box binding protein (TBP)-associated factor, 18kDa	adipose stromal	100.00	100.00	124	124	124	0	0
NP_005671.2	9014	TAF1B	ENSPTRG00000011642	ENSPTRT00000021700	TAF1B	TATA box binding protein (TBP)-associated factor, RNA polymerase I, B, 63kDa; Uncharacterized protein [Source:UniProtKB/TrEMBL;Acc:H2QHF2]	99.32	99.83	0	0	588	589	588	JAA04818.1	TAF1B	TATA box binding protein (TBP)-associated factor, RNA polymerase I, B, 63kDa	adipose stromal	99.32	99.83	588	588	588	0	0
NP_005677.2	9580	SOX13	ENSPTRG00000001881	ENSPTRT00000003425	SOX13	SRY (sex determining region Y)-box 13 [Source:HGNC Symbol;Acc:11192]	96.46	97.27	1	1	622	621	622	JAA07492.1	SOX13	SRY (sex determining region Y)-box 13	adipose stromal	99.68	99.68	622	622	622	0	0
NP_005680.1	10058	ABCB6	ENSPTRG00000012945	ENSPTRT00000056097	ABCB6	ATP-binding cassette, sub-family B (MDR/TAP), member 6; Uncharacterized protein [Source:UniProtKB/TrEMBL;Acc:H2R647]	99.53	99.64	1	1	843	844	842	JAA16226.1	ABCB6	ATP-binding cassette, sub-family B (MDR/TAP), member 6	smooth vascular	99.53	99.64	843	843	842	1	1
NP_005685.1	10063	COX17	ENSPTRG00000031198	ENSPTRT00000060213	COX17	Pan troglodytes cytochrome c oxidase copper chaperone (COX17), nuclear gene encoding mitochondrial protein, mRNA. [Source:RefSeq mRNA;Acc:NM_001252540]	95.24	96.83	0	0	63	64	63	JAA01963.1	COX17	COX17 cytochrome c oxidase assembly homolog	adipose stromal	100.00	100.00	63	63	63	0	0
NP_005688.2	10066	SCAMP2	ENSPTRG00000007286	ENSPTRT00000013453	SCAMP2	Secretory carrier membrane protein 2; Uncharacterized protein [Source:UniProtKB/TrEMBL;Acc:H2Q9T3]	99.70	99.70	0	0	329	330	329	JAA04683.1	SCAMP2	secretory carrier membrane protein 2	adipose stromal	99.70	99.70	329	329	329	0	0
NP_005693.1	26284	ERAL1	ENSPTRG00000008938	ENSPTRT00000016485	ERAL1	Era G-protein-like 1; Uncharacterized protein [Source:UniProtKB/TrEMBL;Acc:H2QCJ4]	99.08	99.77	0	0	437	438	437	JAA11130.1	ERAL1	Era G-protein-like 1	adipose stromal	99.08	99.77	437	437	437	0	0
NP_005698.1	10081	PDCD7	ENSPTRG00000007175	ENSPTRT00000064577	PDCD7	programmed cell death 7 [Source:HGNC Symbol;Acc:8767]	100.00	100.00	0	0	196	237	485	JAA08004.1	PDCD7	programmed cell death 7	adipose stromal	100.00	100.00	485	485	485	0	0
NP_005699.1	10082	GPC6	ENSPTRG00000005963	ENSPTRT00000010943	GPC6	Glypican 6; Uncharacterized protein [Source:UniProtKB/TrEMBL;Acc:H2Q7P6]	100.00	100.00	0	0	555	556	555	JAA01581.1	GPC6	glypican 6	adipose stromal	100.00	100.00	555	555	555	0	0
NP_005706.1	10090	UST	ENSPTRG00000018689	ENSPTRT00000034506	UST	uronyl-2-sulfotransferase [Source:HGNC Symbol;Acc:17223]	97.74	97.74	4	4	399	396	406	JAA08396.1	UST	uronyl-2-sulfotransferase	adipose stromal	99.51	99.75	406	406	406	0	0
NP_005711.1	10095	ARPC1B	ENSPTRG00000019449	ENSPTRT00000036000	ARPC1B	Actin related protein 2/3 complex, subunit 1B, 41kDa; Uncharacterized protein [Source:UniProtKB/TrEMBL;Acc:H2QV01]	99.73	99.73	0	0	372	373	372	JAA03978.1	ARPC1B	actin related protein 2/3 complex, subunit 1B, 41kDa	adipose stromal	99.73	99.73	372	372	372	0	0
NP_005714.2	10098	TSPAN5	ENSPTRG00000016300	ENSPTRT00000030330	TSPAN5	Tetraspanin 5; Uncharacterized protein [Source:UniProtKB/TrEMBL;Acc:H2QPX2]	100.00	100.00	0	0	268	269	268	JAA10930.1	TSPAN5	tetraspanin 5	adipose stromal	100.00	100.00	268	268	268	0	0
NP_005716.2	10100	TSPAN2	ENSPTRG00000001145	ENSPTRT00000002137	TSPAN2	tetraspanin 2 [Source:HGNC Symbol;Acc:20659]	99.54	99.54	0	0	218	221	221	JAA10011.1	TSPAN2	tetraspanin 2	adipose stromal	100.00	100.00	221	221	221	0	0
NP_005720.1	10105	PPIF	ENSPTRG00000002669	ENSPTRT00000005031	PPIF	Peptidyl-prolyl cis-trans isomerase [Source:UniProtKB/TrEMBL;Acc:H2Q253]	99.52	100.00	0	0	207	208	207	JAA04149.1	PPIF	peptidylprolyl isomerase F	adipose stromal	99.52	100.00	207	207	207	0	0
NP_005721.3	10106	CTDSP2	ENSPTRG00000005155	ENSPTRT00000009481	CTDSP2	CTD (Carboxy-terminal domain, RNA polymerase II, polypeptide A) small phosphatase 2; Uncharacterized protein [Source:UniProtKB/TrEMBL;Acc:H2Q6C9]	100.00	100.00	0	0	271	272	271	JAA07241.1	CTDSP2	CTD (carboxy-terminal domain, RNA polymerase II, polypeptide A) small phosphatase 2	adipose stromal	100.00	100.00	271	271	271	0	0
NP_005723.2	10111	RAD50	ENSPTRG00000017218	ENSPTRT00000031884	RAD50	RAD50 homolog; Uncharacterized protein [Source:UniProtKB/TrEMBL;Acc:H2QRG6]	99.85	100.00	0	0	1312	1313	1312	JAA03075.1	RAD50	RAD50 homolog	adipose stromal	99.85	100.00	1312	1312	1312	0	0
NP_005724.1	10112	KIF20A	ENSPTRG00000017281	ENSPTRT00000031983	KIF20A	Kinesin family member 20A; Uncharacterized protein [Source:UniProtKB/TrEMBL;Acc:H2QRK1]	99.66	99.89	0	0	890	891	890	JAA09935.1	KIF20A	kinesin family member 20A	adipose stromal	99.66	99.89	890	890	890	0	0
NP_005726.1	10120	ACTR1B	ENSPTRG00000012258	ENSPTRT00000022763	ACTR1B	ARP1 actin-related protein 1 homolog B, centractin beta (yeast) [Source:HGNC Symbol;Acc:168]	99.73	100.00	0	0	376	377	376	JAA12693.1	ACTR1B	ARP1 actin-related protein 1 homolog B, centractin beta	smooth vascular	100.00	100.00	376	376	376	0	0
NP_005727.1	10121	ACTR1A	ENSPTRG00000002894	ENSPTRT00000005515	ACTR1A	ARP1 actin-related protein 1 homolog A, centractin alpha; Uncharacterized protein [Source:UniProtKB/TrEMBL;Acc:H2Q2H7]	100.00	100.00	0	0	376	377	376	JAA14524.1	ACTR1A	ARP1 actin-related protein 1 homolog A, centractin alpha	smooth vascular	100.00	100.00	376	376	376	0	0
NP_005731.1	10126	DNAL4	ENSPTRG00000014379	ENSPTRT00000026868	DNAL4	Pan troglodytes dynein, axonemal, light chain 4 (DNAL4), mRNA. [Source:RefSeq mRNA;Acc:NM_001246358]	100.00	100.00	0	0	105	106	105	JAA04376.1	DNAL4	dynein, axonemal, light chain 4	adipose stromal	100.00	100.00	105	105	105	0	0
NP_005737.1	10135	NAMPT	ENSPTRG00000019571	ENSPTRT00000036255	NAMPT	Uncharacterized protein [Source:UniProtKB/TrEMBL;Acc:H2R514]	100.00	100.00	0	0	120	121	491	JAA20556.1	NAMPT	nicotinamide phosphoribosyltransferase	smooth vascular	99.80	100.00	491	491	491	0	0
NP_005746.2	10148	EBI3	ENSPTRG00000010298	ENSPTRT00000018919	EBI3	Epstein-Barr virus induced 3; Uncharacterized protein [Source:UniProtKB/TrEMBL;Acc:H2QF10]	99.13	99.56	0	0	229	230	229	JAA06840.1	EBI3	Epstein-Barr virus induced 3	adipose stromal	99.13	99.56	229	229	229	0	0
NP_005751.2	10153	CEBPZ	ENSPTRG00000011836	ENSPTRT00000022032	CEBPZ	CCAAT/enhancer binding protein (C/EBP), zeta [Source:HGNC Symbol;Acc:24218]	98.67	99.15	0	0	1054	1055	1054	JAA27274.1	CEBPZ	CCAAT/enhancer binding protein (C/EBP), zeta	skin	98.67	99.24	1054	1054	1054	0	0
NP_005754.2	10157	AASS	ENSPTRG00000023614	ENSPTRT00000043156	AASS	Aminoadipate-semialdehyde synthase; Uncharacterized protein [Source:UniProtKB/TrEMBL;Acc:H2R212]	99.68	99.89	0	0	926	927	926	JAA01736.1	AASS	aminoadipate-semialdehyde synthase	adipose stromal	99.68	99.89	926	926	926	0	0
NP_005756.2	10159	ATP6AP2	ENSPTRG00000021803	ENSPTRT00000040483	ATP6AP2	ATPase, H+ transporting, lysosomal accessory protein 2 [Source:HGNC Symbol;Acc:18305]	99.41	100.00	0	0	339	347	350	JAA04982.1	ATP6AP2	ATPase, H+ transporting, lysosomal accessory protein 2	adipose stromal	99.43	100.00	350	350	350	0	0
NP_005759.4	10162	LPCAT3	ENSPTRG00000004604	ENSPTRT00000008514	LPCAT3	Lysophosphatidylcholine acyltransferase 3; Uncharacterized protein [Source:UniProtKB/TrEMBL;Acc:H2Q5B9]	99.79	99.79	0	0	487	488	487	JAA07049.1	LPCAT3	lysophosphatidylcholine acyltransferase 3	adipose stromal	99.79	99.79	487	487	487	0	0
NP_005767.1	10175	CNIH1	ENSPTRG00000006361	ENSPTRT00000011650	CNIH	Cornichon homolog; Uncharacterized protein [Source:UniProtKB/TrEMBL;Acc:H2Q8C1]	100.00	100.00	0	0	144	145	144	JAA09436.1	CNIH	cornichon homolog	adipose stromal	100.00	100.00	144	144	144	0	0
NP_005769.1	10181	RBM5	ENSPTRG00000014946	ENSPTRT00000027967	RBM5	RNA binding motif protein 5; Uncharacterized protein [Source:UniProtKB/TrEMBL;Acc:H2QMN1]	99.88	100.00	0	0	815	816	815	JAA02146.1	RBM5	RNA binding motif protein 5	adipose stromal	99.88	100.00	815	815	815	0	0
NP_005770.1	10184	LHFPL2	ENSPTRG00000017018	ENSPTRT00000031551	LHFPL2	Lipoma HMGIC fusion partner-like 2; Uncharacterized protein [Source:UniProtKB/TrEMBL;Acc:H2QR50]	100.00	100.00	0	0	228	229	228	JAA10231.1	LHFPL2	lipoma HMGIC fusion partner-like 2	adipose stromal	100.00	100.00	228	228	228	0	0
NP_005771.1	10186	LHFP	ENSPTRG00000005804	ENSPTRT00000010678	LHFP	Lipoma HMGIC fusion partner; Uncharacterized protein [Source:UniProtKB/TrEMBL;Acc:H2Q7G2]	100.00	100.00	0	0	200	201	200	JAA02965.1	LHFP	lipoma HMGIC fusion partner	adipose stromal	100.00	100.00	200	200	200	0	0
NP_005773.3	10189	ALYREF	ENSPTRG00000009774	ENSPTRT00000017956	ALYREF	Aly/REF export factor [Source:HGNC Symbol;Acc:19071]	97.35	97.35	1	2	264	263	264	JAA31589.1	ALYREF	THO complex 4	skin	99.62	99.62	264	264	264	0	0
NP_005774.2	10190	TXNDC9	ENSPTRG00000012278	ENSPTRT00000022801	TXNDC9	Thioredoxin domain containing 9; Uncharacterized protein [Source:UniProtKB/TrEMBL;Acc:H2QIF2]	99.56	99.56	0	0	226	227	226	JAA00716.1	TXNDC9	thioredoxin domain containing 9	adipose stromal	99.56	99.56	226	226	226	0	0
NP_005777.3	10194	TSHZ1	ENSPTRG00000010120	ENSPTRT00000018562	TSHZ1	Teashirt zinc finger homeobox 1; Uncharacterized protein [Source:UniProtKB/TrEMBL;Acc:H2QEQ4]	99.52	99.61	0	0	1032	1033	1032	JAA02986.1	TSHZ1	teashirt zinc finger homeobox 1	adipose stromal	99.52	99.61	1032	1032	1032	0	0
NP_005782.1	10199	MPHOSPH10	ENSPTRG00000012045	ENSPTRT00000022407	MPHOSPH10	M-phase phosphoprotein 10 (U3 small nucleolar ribonucleoprotein); Uncharacterized protein [Source:UniProtKB/TrEMBL;Acc:H2QI35]	98.97	99.27	0	0	681	682	681	JAA04930.1	MPHOSPH10	M-phase phosphoprotein 10 (U3 small nucleolar ribonucleoprotein)	adipose stromal	98.97	99.27	681	681	681	0	0
NP_005783.2	10200	MPHOSPH6	ENSPTRG00000008398	ENSPTRT00000015482	MPHOSPH6	M-phase phosphoprotein 6; Uncharacterized protein [Source:UniProtKB/TrEMBL;Acc:H2QBL3]	98.75	99.38	0	0	160	161	160	JAA01340.1	MPHOSPH6	M-phase phosphoprotein 6	adipose stromal	98.75	99.38	160	160	160	0	0
NP_005787.1	10204	NUTF2	ENSPTRG00000008248	ENSPTRT00000015201	NUTF2	Nuclear transport factor 2; Uncharacterized protein [Source:UniProtKB/TrEMBL;Acc:H2QBC9]	100.00	100.00	0	0	127	128	127	JAA06873.1	NUTF2	nuclear transport factor 2	adipose stromal	100.00	100.00	127	127	127	0	0
NP_005791.3	10208	USPL1	ENSPTRG00000005756	ENSPTRT00000010588	USPL1	Ubiquitin specific peptidase like 1; Uncharacterized protein [Source:UniProtKB/TrEMBL;Acc:H2RA78]	98.63	99.09	1	1	1093	1094	1092	JAA04183.1	USPL1	ubiquitin specific peptidase like 1	adipose stromal	98.63	99.09	1093	1093	1092	1	1
NP_005792.1	10209	EIF1	ENSPTRG00000009175	ENSPTRT00000016883	EIF1	eukaryotic translation initiation factor 1 [Source:HGNC Symbol;Acc:3249]	100.00	100.00	0	0	113	114	113	JAA31380.1	EIF1	eukaryotic translation initiation factor 1	skin	99.12	99.12	113	113	113	0	0
NP_005794.1	10211	FLOT1	ENSPTRG00000017940	ENSPTRT00000033127	FLOT1	Pan troglodytes flotillin 1 (FLOT1), mRNA. [Source:RefSeq mRNA;Acc:NM_001042381]	99.77	99.77	0	0	427	428	427	JAA07161.1	FLOT1	flotillin 1	adipose stromal	99.77	99.77	427	427	427	0	0
NP_005795.2	10212	DDX39A	ENSPTRG00000010590	ENSPTRT00000019523	DDX39A	DEAD (Asp-Glu-Ala-Asp) box polypeptide 39A [Source:HGNC Symbol;Acc:17821]	87.12	87.12	2	55	427	416	427	JAA02458.1	DDX39A	DEAD (Asp-Glu-Ala-Asp) box polypeptide 39A	adipose stromal	100.00	100.00	427	427	427	0	0
NP_005796.1	10213	PSMD14	ENSPTRG00000012575	ENSPTRT00000023304	PSMD14	Proteasome (Prosome, macropain) 26S subunit, non-ATPase, 14; Uncharacterized protein [Source:UniProtKB/TrEMBL;Acc:H2QIW0]	100.00	100.00	0	0	310	311	310	JAA07213.1	PSMD14	proteasome (prosome, macropain) 26S subunit, non-ATPase, 14	adipose stromal	100.00	100.00	310	310	310	0	0
NP_005804.1	23683	PRKD3	ENSPTRG00000011838	ENSPTRT00000022036	PRKD3	Serine/threonine-protein kinase D [Source:UniProtKB/TrEMBL;Acc:H2QHR7]	100.00	100.00	0	0	890	891	890	JAA05301.1	PRKD3	protein kinase D3	adipose stromal	100.00	100.00	890	890	890	0	0
NP_005819.3	10238	DCAF7	ENSPTRG00000009515	ENSPTRT00000017446	DCAF7	Uncharacterized protein [Source:UniProtKB/TrEMBL;Acc:H2QDM8]	99.71	99.71	1	1	342	342	342	JAA09556.1	DCAF7	DDB1 and CUL4 associated factor 7	adipose stromal	100.00	100.00	342	342	342	0	0
NP_005827.1	10247	HRSP12	ENSPTRG00000020457	ENSPTRT00000037842	HRSP12	Heat-responsive protein 12; Uncharacterized protein [Source:UniProtKB/TrEMBL;Acc:H2QWH5]	99.27	100.00	0	0	137	138	137	JAA04945.1	HRSP12	heat-responsive protein 12	adipose stromal	99.27	100.00	137	137	137	0	0
NP_005828.2	10248	POP7	ENSPTRG00000019504	ENSPTRT00000036116	POP7	Processing of 7, ribonuclease P/MRP subunit; Uncharacterized protein [Source:UniProtKB/TrEMBL;Acc:H2QV41]	100.00	100.00	0	0	140	141	140	JAA01935.1	POP7	processing of precursor 7, ribonuclease P/MRP subunit	adipose stromal	100.00	100.00	140	140	140	0	0
NP_005833.1	10253	SPRY2	ENSPTRG00000005951	ENSPTRT00000010929	SPRY2	Sprouty homolog 2; Uncharacterized protein [Source:UniProtKB/TrEMBL;Acc:H2Q7P2]	100.00	100.00	0	0	315	316	315	JAA06117.1	SPRY2	sprouty homolog 2	adipose stromal	100.00	100.00	315	315	315	0	0
NP_005834.4	10254	STAM2	ENSPTRG00000012540	ENSPTRT00000023246	STAM2	Signal transducing adaptor molecule (SH3 domain and ITAM motif) 2; Uncharacterized protein [Source:UniProtKB/TrEMBL;Acc:H2R6H2]	99.62	99.81	0	0	525	526	525	JAA10966.1	STAM2	signal transducing adaptor molecule (SH3 domain and ITAM motif) 2	adipose stromal	99.62	99.81	525	525	525	0	0
NP_005841.1	10262	SF3B4	ENSPTRG00000001243	ENSPTRT00000002304	SF3B4	Splicing factor 3b, subunit 4, 49kDa; Uncharacterized protein [Source:UniProtKB/TrEMBL;Acc:H2PZV8]	100.00	100.00	0	0	424	425	424	JAA01195.1	SF3B4	splicing factor 3b, subunit 4, 49kDa	adipose stromal	100.00	100.00	424	424	424	0	0
NP_005846.1	10267	RAMP1	ENSPTRG00000013080	ENSPTRT00000024260	RAMP1	Uncharacterized protein [Source:UniProtKB/TrEMBL;Acc:H2QJP7]	97.62	99.21	0	0	126	127	148	JAA05273.1	RAMP1	receptor (G protein-coupled) activity modifying protein 1	adipose stromal	97.97	99.32	148	148	148	0	0
NP_005848.2	10269	ZMPSTE24	ENSPTRG00000000587	ENSPTRT00000001125	ZMPSTE24	Uncharacterized protein; Zinc metallopeptidase [Source:UniProtKB/TrEMBL;Acc:H2PYR9]	99.79	99.79	0	0	475	476	475	JAA10662.1	ZMPSTE24	zinc metallopeptidase	adipose stromal	99.79	99.79	475	475	475	0	0
NP_005849.1	10270	AKAP8	ENSPTRG00000010620	ENSPTRT00000019590	AKAP8	A kinase (PRKA) anchor protein 8 [Source:HGNC Symbol;Acc:378]	99.01	99.26	0	0	405	507	692	JAA03651.1	AKAP8	A kinase (PRKA) anchor protein 8	adipose stromal	99.42	99.57	692	692	692	0	0
NP_005851.1	10272	FSTL3	ENSPTRG00000010161	ENSPTRT00000018645	FSTL3	follistatin-like 3 (secreted glycoprotein) [Source:HGNC Symbol;Acc:3973]	98.48	98.86	1	1	263	263	263	JAA07297.1	FSTL3	follistatin-like 3 (secreted glycoprotein)	adipose stromal	99.24	99.62	263	263	263	0	0
NP_005852.2	10273	STUB1	ENSPTRG00000007553	ENSPTRT00000013925	STUB1	STIP1 homology and U-box containing protein 1, E3 ubiquitin protein ligase; Uncharacterized protein [Source:UniProtKB/TrEMBL;Acc:H2QA80]	100.00	100.00	0	0	303	304	303	JAA05178.1	STUB1	STIP1 homology and U-box containing protein 1, E3 ubiquitin protein ligase	adipose stromal	100.00	100.00	303	303	303	0	0
NP_005853.2	10274	STAG1	ENSPTRG00000015432	ENSPTRT00000041473	STAG1	Stromal antigen 1; Uncharacterized protein [Source:UniProtKB/TrEMBL;Acc:H2QZ32]	99.92	99.92	0	0	1258	1259	1258	JAA05445.1	STAG1	stromal antigen 1	adipose stromal	99.92	99.92	1258	1258	1258	0	0
NP_005859.1	10282	BET1	ENSPTRG00000019408	ENSPTRT00000035920	BET1	Bet1 golgi vesicular membrane trafficking protein [Source:HGNC Symbol;Acc:14562]	100.00	100.00	0	0	118	119	118	JAA05701.1	BET1	blocked early in transport 1 homolog	adipose stromal	100.00	100.00	118	118	118	0	0
NP_005862.1	10285	SMNDC1	ENSPTRG00000002937	ENSPTRT00000005601	SMNDC1	Survival motor neuron domain containing 1; Uncharacterized protein [Source:UniProtKB/TrEMBL;Acc:H2Q2K2]	99.58	100.00	0	0	238	239	238	JAA01482.1	SMNDC1	survival motor neuron domain containing 1	adipose stromal	99.58	100.00	238	238	238	0	0
NP_005866.1	10289	EIF1B	ENSPTRG00000014776	ENSPTRT00000027626	EIF1B	Eukaryotic translation initiation factor 1B; Uncharacterized protein [Source:UniProtKB/TrEMBL;Acc:H2QMC4]	100.00	100.00	0	0	113	114	113	JAA00641.1	EIF1B	eukaryotic translation initiation factor 1B	adipose stromal	100.00	100.00	113	113	113	0	0
NP_005870.2	10293	TRAIP	ENSPTRG00000014939	ENSPTRT00000027953	TRAIP	TRAF interacting protein [Source:HGNC Symbol;Acc:30764]	98.93	99.57	0	0	469	470	469	JAA12125.1	TRAIP	TRAF interacting protein	smooth vascular	98.93	99.57	469	469	469	0	0
NP_005871.1	10294	DNAJA2	ENSPTRG00000008085	ENSPTRT00000014908	DNAJA2	DnaJ (Hsp40) homolog, subfamily A, member 2; Uncharacterized protein [Source:UniProtKB/TrEMBL;Acc:H2QB18]	100.00	100.00	0	0	412	413	412	JAA10032.1	DNAJA2	DnaJ (Hsp40) homolog, subfamily A, member 2	adipose stromal	100.00	100.00	412	412	412	0	0
NP_005877.2	10300	KATNB1	ENSPTRG00000008166	ENSPTRT00000015060	KATNB1	Katanin p80 (WD repeat containing) subunit B 1; Uncharacterized protein [Source:UniProtKB/TrEMBL;Acc:H2QB75]	99.85	99.85	0	0	655	656	655	JAA10815.1	KATNB1	katanin p80 (WD repeat containing) subunit B 1	adipose stromal	99.85	99.85	655	655	655	0	0
NP_005902.1	4144	MAT2A	ENSPTRG00000012134	ENSPTRT00000022555	MAT2A	S-adenosylmethionine synthase [Source:UniProtKB/TrEMBL;Acc:H2QI93]	100.00	100.00	0	0	395	396	395	JAA09153.1	MAT2A	methionine adenosyltransferase II, alpha	adipose stromal	100.00	100.00	395	395	395	0	0
NP_005906.2	4175	MCM6	ENSPTRG00000012498	ENSPTRT00000023188	MCM6	Minichromosome maintenance complex component 6; Uncharacterized protein [Source:UniProtKB/TrEMBL;Acc:H2QIR9]	99.88	100.00	0	0	821	822	821	JAA10580.1	MCM6	minichromosome maintenance complex component 6	adipose stromal	100.00	100.00	821	821	821	0	0
NP_005915.2	4223	MEOX2	ENSPTRG00000018946	ENSPTRT00000035026	MEOX2	Mesenchyme homeobox 2; Uncharacterized protein [Source:UniProtKB/TrEMBL;Acc:H2QU74]	97.04	97.37	1	2	304	303	304	JAA09355.1	MEOX2	mesenchyme homeobox 2	adipose stromal	97.04	97.37	304	302	304	1	2
NP_005923.2	4285	MIPEP	ENSPTRG00000005705	ENSPTRT00000010513	MIPEP	mitochondrial intermediate peptidase [Source:HGNC Symbol;Acc:7104]	99.44	99.72	1	1	713	713	713	JAA06794.1	MIPEP	mitochondrial intermediate peptidase	adipose stromal	99.72	99.86	713	713	713	0	0
NP_005928.2	4302	MLLT6	ENSPTRG00000009072	ENSPTRT00000016712	MLLT6	myeloid/lymphoid or mixed-lineage leukemia (trithorax homolog, Drosophila); translocated to, 6 [Source:HGNC Symbol;Acc:7138]	100.00	100.00	0	0	184	205	1093	JAA09036.1	MLLT6	myeloid/lymphoid or mixed-lineage leukemia ; translocated to, 6	adipose stromal	99.63	99.91	1093	1093	1093	0	0
NP_005931.2	4320	MMP11	ENSPTRG00000014153	ENSPTRT00000026441	MMP11	Uncharacterized protein [Source:UniProtKB/TrEMBL;Acc:H2QLC9]	99.34	99.56	0	0	452	453	488	JAA38833.1	MMP11	matrix metallopeptidase 11 (stromelysin 3)	skeletal muscle	98.98	99.18	489	489	488	1	1
NP_005944.1	4502	MT2A	ENSPTRG00000008136	ENSPTRT00000014994	MT2A	Pan troglodytes metallothionein 2A (MT2A), mRNA. [Source:RefSeq mRNA;Acc:NM_001252594]	100.00	100.00	0	0	61	62	61	JAA26863.1	MT2A	metallothionein 2A	skin	100.00	100.00	61	61	61	0	0
NP_005946.2	4520	MTF1	ENSPTRG00000022932	ENSPTRT00000042692	MTF1	Metal-regulatory transcription factor 1; Uncharacterized protein [Source:UniProtKB/TrEMBL;Acc:H2R0J1]	99.73	99.87	0	0	753	754	753	JAA02063.1	MTF1	metal-regulatory transcription factor 1	adipose stromal	99.73	99.87	753	753	753	0	0
NP_005947.3	4522	MTHFD1	ENSPTRG00000006435	ENSPTRT00000011786	MTHFD1	methylenetetrahydrofolate dehydrogenase (NADP+ dependent) 1, methenyltetrahydrofolate cyclohydrolase, formyltetrahydrofolate synthetase [Source:HGNC Symbol;Acc:7432]	94.60	94.93	1	46	908	975	935	JAA11263.1	MTHFD1	methylenetetrahydrofolate dehydrogenase (NADP+ dependent) 1, methenyltetrahydrofolate cyclohydrolase, formyltetrahydrofolate synthetase	adipose stromal	99.79	100.00	935	935	935	0	0
NP_005948.3	4524	MTHFR	ENSPTRG00000000153	ENSPTRT00000000343	MTHFR	Methylenetetrahydrofolate reductase [Source:UniProtKB/TrEMBL;Acc:H2PY11]	99.85	100.00	0	0	656	657	656	JAA01552.1	MTHFR	methylenetetrahydrofolate reductase (NAD(P)H)	adipose stromal	99.85	100.00	656	656	656	0	0
NP_005958.1	4665	NAB2	ENSPTRG00000005120	ENSPTRT00000009402	NAB2	NGFI-A binding protein 2 (EGR1 binding protein 2); Uncharacterized protein [Source:UniProtKB/TrEMBL;Acc:H2Q6A3]	100.00	100.00	0	0	525	526	525	JAA10413.1	NAB2	NGFI-A binding protein 2 (EGR1 binding protein 2)	adipose stromal	100.00	100.00	525	525	525	0	0
NP_005960.1	4676	NAP1L4	ENSPTRG00000028747	ENSPTRT00000009637	NAP1L4	Nucleosome assembly protein 1-like 4; Uncharacterized protein [Source:UniProtKB/TrEMBL;Acc:H2Q6I4]	99.20	99.73	0	0	375	376	375	JAA20197.1	NAP1L4	nucleosome assembly protein 1-like 4	smooth vascular	99.20	99.73	375	375	375	0	0
NP_005964.3	5546	PRCC	ENSPTRG00000001475	ENSPTRT00000002710	PRCC	Papillary renal cell carcinoma (Translocation-associated); Uncharacterized protein [Source:UniProtKB/TrEMBL;Acc:H2Q0A4]	100.00	100.00	0	0	491	492	491	JAA04198.1	PRCC	papillary renal cell carcinoma (translocation-associated)	adipose stromal	100.00	100.00	491	491	491	0	0
NP_005969.1	6273	S100A2	ENSPTRG00000001354	ENSPTRT00000002483	S100A2	Uncharacterized protein [Source:UniProtKB/TrEMBL;Acc:H2Q034]	69.57	70.29	1	41	138	139	97	JAA00732.1	S100A2	S100 calcium binding protein A2	adipose stromal	98.97	100.00	97	98	97	0	0
NP_005971.1	6286	S100P	ENSPTRG00000015887	ENSPTRT00000029661	S100P	S100 calcium binding protein P; Uncharacterized protein [Source:UniProtKB/TrEMBL;Acc:H2QP64]	98.95	100.00	0	0	95	96	95	JAA17073.1	S100P	S100 calcium binding protein P	smooth vascular	98.95	100.00	95	95	95	0	0
NP_005976.2	6615	SNAI1	ENSPTRG00000013614	ENSPTRT00000025366	SNAI1	snail family zinc finger 1 [Source:HGNC Symbol;Acc:11128]	97.66	98.05	0	0	256	257	264	JAA00529.1	SNAI1	snail homolog 1	adipose stromal	98.48	98.86	264	264	264	0	0
NP_005985.3	6909	TBX2	ENSPTRG00000009489	ENSPTRT00000017394	TBX2	T-box 2; Uncharacterized protein [Source:UniProtKB/TrEMBL;Acc:H2QDL3]	100.00	100.00	0	0	712	713	712	JAA18971.1	TBX2	T-box 2	smooth vascular	100.00	100.00	712	712	712	0	0
NP_006001.4	7873	MANF	ENSPTRG00000014971	ENSPTRT00000028019	MANF	Uncharacterized protein [Source:UniProtKB/TrEMBL;Acc:H2QMP7]	98.91	100.00	0	0	184	247	185	JAA05817.1	MANF	mesencephalic astrocyte-derived neurotrophic factor	adipose stromal	99.45	100.00	182	182	185	0	0
NP_006002.1	8128	ST8SIA2	ENSPTRG00000007473	ENSPTRT00000013779	ST8SIA2	Pan troglodytes ST8 alpha-N-acetyl-neuraminide alpha-2,8-sialyltransferase 2 (ST8SIA2), mRNA. [Source:RefSeq mRNA;Acc:NM_001037300]	99.73	99.73	0	0	375	376	375	JAA03889.1	ST8SIA2	ST8 alpha-N-acetyl-neuraminide alpha-2,8-sialyltransferase 2	adipose stromal	99.73	99.73	375	375	375	0	0
NP_006003.1	8192	CLPP	ENSPTRG00000010359	ENSPTRT00000019039	CLPP	ATP-dependent Clp protease proteolytic subunit [Source:UniProtKB/TrEMBL;Acc:H2QF44]	98.92	98.92	0	0	277	278	277	JAA09490.1	CLPP	ClpP caseinolytic peptidase, ATP-dependent, proteolytic subunit homolog	adipose stromal	98.92	98.92	277	277	277	0	0
NP_006005.2	8270	LAGE3	ENSPTRG00000022439	ENSPTRT00000045155	LAGE3	L antigen family, member 3 [Source:HGNC Symbol;Acc:26058]	97.94	97.94	0	0	97	110	143	JAA02774.1	LAGE3	L antigen family, member 3	adipose stromal	100.00	100.00	143	143	143	0	0
NP_006011.2	8846	ALKBH1	ENSPTRG00000006586	ENSPTRT00000012081	ALKBH1	AlkB, alkylation repair homolog 1; Uncharacterized protein [Source:UniProtKB/TrEMBL;Acc:H2Q8Q0]	99.74	100.00	0	0	389	390	389	JAA01517.1	ALKBH1	alkB, alkylation repair homolog 1	adipose stromal	99.74	100.00	389	389	389	0	0
NP_006024.1	9388	LIPG	ENSPTRG00000010015	ENSPTRT00000018378	LIPG	Lipase, endothelial; Uncharacterized protein [Source:UniProtKB/TrEMBL;Acc:H2QEI5]	99.80	99.80	0	0	500	501	500	JAA02858.1	LIPG	lipase, endothelial	adipose stromal	99.80	99.80	500	500	500	0	0
NP_006033.1	9955	HS3ST3A1	ENSPTRG00000008789	ENSPTRT00000016188	HS3ST3A1	Heparan sulfate (Glucosamine) 3-O-sulfotransferase 3A1; Uncharacterized protein [Source:UniProtKB/TrEMBL;Acc:H2QCA9]	99.75	100.00	0	0	406	407	406	JAA07941.1	HS3ST3A1	heparan sulfate (glucosamine) 3-O-sulfotransferase 3A1	adipose stromal	99.75	100.00	405	405	406	0	0
NP_006035.2	10013	HDAC6	ENSPTRG00000021870	ENSPTRT00000040638	HDAC6	histone deacetylase 6 [Source:HGNC Symbol;Acc:14064]	99.45	99.59	0	0	729	729	1215	JAA10564.1	HDAC6	histone deacetylase 6	adipose stromal	99.67	99.75	1215	1215	1215	0	0
NP_006040.1	10302	SNAPC5	ENSPTRG00000007194	ENSPTRT00000013277	SNAPC5	Small nuclear RNA activating complex, polypeptide 5, 19kDa; Uncharacterized protein [Source:UniProtKB/TrEMBL;Acc:H2Q9N3]	100.00	100.00	0	0	98	99	98	JAA44486.1	SNAPC5	small nuclear RNA activating complex, polypeptide 5, 19kDa	skeletal muscle	100.00	100.00	98	98	98	0	0
NP_006043.1	10311	DSCR3	ENSPTRG00000013900	ENSPTRT00000064063	DSCR3	Down syndrome critical region gene 3 [Source:HGNC Symbol;Acc:3044]	90.57	90.91	1	27	297	271	297	JAA08867.1	DSCR3	Down syndrome critical region gene 3	adipose stromal	99.66	100.00	297	297	297	0	0
NP_006071.1	10371	SEMA3A	ENSPTRG00000019354	ENSPTRT00000035815	SEMA3A	sema domain, immunoglobulin domain (Ig), short basic domain, secreted, (semaphorin) 3A [Source:HGNC Symbol;Acc:10723]	100.00	100.00	0	0	771	772	771	JAA19866.1	SEMA3A	sema domain, immunoglobulin domain (Ig), short basic domain, secreted, (semaphorin) 3A	smooth vascular	100.00	100.00	771	771	771	0	0
NP_006075.3	10379	IRF9	ENSPTRG00000034494	ENSPTRT00000063867	IRF9	Interferon regulatory factor 9; Uncharacterized protein [Source:UniProtKB/TrEMBL;Acc:H2RBA9]	98.22	98.47	1	1	393	393	393	JAA08730.1	IRF9	interferon regulatory factor 9	adipose stromal	98.22	98.47	393	392	393	1	1
NP_006083.1	10392	NOD1	ENSPTRG00000019040	ENSPTRT00000035193	NOD1	Nucleotide-binding oligomerization domain containing 1; Uncharacterized protein [Source:UniProtKB/TrEMBL;Acc:H2QUD1]	99.58	99.58	0	0	953	954	953	JAA02448.1	NOD1	nucleotide-binding oligomerization domain containing 1	adipose stromal	99.58	99.58	953	953	953	0	0
NP_006090.2	10401	PIAS3	ENSPTRG00000001206	ENSPTRT00000002246	PIAS3	protein inhibitor of activated STAT, 3 [Source:HGNC Symbol;Acc:16861]	92.99	93.15	1	43	628	586	628	JAA01920.1	PIAS3	protein inhibitor of activated STAT, 3	adipose stromal	99.84	100.00	628	628	628	0	0
NP_006092.1	10403	NDC80	ENSPTRG00000009829	ENSPTRT00000018061	NDC80	NDC80 homolog, kinetochore complex component; Uncharacterized protein [Source:UniProtKB/TrEMBL;Acc:H2QE73]	99.69	99.69	0	0	642	643	642	JAA10120.1	NDC80	NDC80 homolog, kinetochore complex component	adipose stromal	99.69	99.69	642	642	642	0	0
NP_006102.2	10449	ACAA2	ENSPTRG00000010016	ENSPTRT00000018379	ACAA2	Acetyl-CoA acyltransferase 2; Uncharacterized protein [Source:UniProtKB/TrEMBL;Acc:H2QEI6]	99.24	99.50	0	0	397	398	397	JAA05531.1	ACAA2	acetyl-CoA acyltransferase 2	adipose stromal	99.24	99.50	397	397	397	0	0
NP_006174.1	4922	NTS	ENSPTRG00000005274	ENSPTRT00000009700	NTS	Neurotensin; Uncharacterized protein [Source:UniProtKB/TrEMBL;Acc:H2Q6K3]	98.82	99.41	0	0	170	171	170	JAA16233.1	NTS	neurotensin	smooth vascular	98.82	99.41	170	170	170	0	0
NP_006175.2	4924	NUCB1	ENSPTRG00000011264	ENSPTRT00000020924	NUCB1	nucleobindin 1 [Source:HGNC Symbol;Acc:8043]	99.74	100.00	0	0	381	381	461	JAA16796.1	NUCB1	nucleobindin 1	smooth vascular	99.78	100.00	461	461	461	0	0
NP_006177.1	4929	NR4A2	ENSPTRG00000012548	ENSPTRT00000023257	NR4A2	Nuclear receptor subfamily 4, group A, member 2; Uncharacterized protein [Source:UniProtKB/TrEMBL;Acc:H2QIU4]	100.00	100.00	0	0	598	599	598	JAA13666.1	NR4A2	nuclear receptor subfamily 4, group A, member 2	smooth vascular	100.00	100.00	598	598	598	0	0
NP_006178.2	4940	OAS3	ENSPTRG00000005478	ENSPTRT00000010056	OAS3	2'-5'-oligoadenylate synthetase 3, 100kDa [Source:HGNC Symbol;Acc:8088]	99.36	99.36	0	0	1087	1088	1087	JAA04891.1	OAS3	2'-5'-oligoadenylate synthetase 3, 100kDa	adipose stromal	99.26	99.36	1087	1087	1087	0	0
NP_006181.1	4999	ORC2	ENSPTRG00000012795	ENSPTRT00000023708	ORC2	Origin recognition complex, subunit 2; Uncharacterized protein [Source:UniProtKB/TrEMBL;Acc:H2QJ84]	99.13	99.65	0	0	577	578	577	JAA01914.1	ORC2	origin recognition complex, subunit 2	adipose stromal	99.13	99.65	577	577	577	0	0
NP_006188.3	5108	PCM1	ENSPTRG00000020026	ENSPTRT00000037105	PCM1	pericentriolar material 1 [Source:HGNC Symbol;Acc:8727]	99.21	99.56	0	0	2024	2025	2024	JAA06925.1	PCM1	pericentriolar material 1	adipose stromal	99.31	99.60	2024	2024	2024	0	0
NP_006197.1	5156	PDGFRA	ENSPTRG00000016066	ENSPTRT00000029945	PDGFRA	platelet-derived growth factor receptor, alpha polypeptide [Source:HGNC Symbol;Acc:8803]	99.27	99.27	0	0	683	683	1089	JAA07272.1	PDGFRA	platelet-derived growth factor receptor, alpha polypeptide	adipose stromal	99.72	99.82	1089	1089	1089	0	0
NP_006198.1	5157	PDGFRL	ENSPTRG00000020022	ENSPTRT00000037093	PDGFRL	Platelet-derived growth factor receptor-like; Uncharacterized protein [Source:UniProtKB/TrEMBL;Acc:H2QVT0]	99.20	99.73	0	0	375	376	375	JAA08245.1	PDGFRL	platelet-derived growth factor receptor-like	adipose stromal	99.20	99.73	375	375	375	0	0
NP_006209.2	5290	PIK3CA	ENSPTRG00000015642	ENSPTRT00000029161	PIK3CA	Phosphoinositide-3-kinase, catalytic, alpha polypeptide; Uncharacterized protein [Source:UniProtKB/TrEMBL;Acc:H2QNS1]	100.00	100.00	0	0	1068	1069	1068	JAA08842.1	PIK3CA	phosphoinositide-3-kinase, catalytic, alpha polypeptide	adipose stromal	100.00	100.00	1068	1068	1068	0	0
NP_006217.3	5334	PLCL1	ENSPTRG00000012778	ENSPTRT00000023676	PLCL1	Phospholipase C-like 1; Uncharacterized protein [Source:UniProtKB/TrEMBL;Acc:H2QJ75]	99.91	100.00	0	0	1095	1096	1095	JAA20911.1	PLCL1	phospholipase C-like 1	smooth vascular	99.91	100.00	1095	1095	1095	0	0
NP_006224.1	5438	POLR2I	ENSPTRG00000010885	ENSPTRT00000020164	POLR2I	DNA-directed RNA polymerase subunit [Source:UniProtKB/TrEMBL;Acc:H2QG57]	100.00	100.00	0	0	125	126	125	JAA06313.1	POLR2I	polymerase (RNA) II (DNA directed) polypeptide I, 14.5kDa	adipose stromal	100.00	100.00	125	125	125	0	0
NP_006225.1	5439	POLR2J	ENSPTRG00000019132	ENSPTRT00000035347	POLR2J	Uncharacterized protein [Source:UniProtKB/TrEMBL;Acc:H2QUH7]	92.13	92.13	1	10	127	128	117	JAA03635.1	POLR2J	polymerase (RNA) II (DNA directed) polypeptide J, 13.3kDa	adipose stromal	100.00	100.00	117	117	117	0	0
NP_006232.1	5504	PPP1R2	ENSPTRG00000015763	ENSPTRT00000029374	PPP1R2	protein phosphatase 1, regulatory (inhibitor) subunit 2 [Source:HGNC Symbol;Acc:9288]	95.10	97.06	0	0	204	206	205	JAA10435.1	PPP1R2	protein phosphatase 1, regulatory (inhibitor) subunit 2	adipose stromal	99.51	99.51	205	205	205	0	0
NP_006235.1	5526	PPP2R5B	ENSPTRG00000003853	ENSPTRT00000007201	PPP2R5B	Protein phosphatase 2, regulatory subunit B', beta; Uncharacterized protein [Source:UniProtKB/TrEMBL;Acc:H2Q411]	99.60	99.60	0	0	497	498	497	JAA01311.1	PPP2R5B	protein phosphatase 2, regulatory subunit B', beta	adipose stromal	99.60	99.60	497	497	497	0	0
NP_006261.1	6237	RRAS	ENSPTRG00000011307	ENSPTRT00000021016	RRAS	related RAS viral (r-ras) oncogene homolog [Source:HGNC Symbol;Acc:10447]	99.54	99.54	0	0	218	219	218	JAA15820.1	RRAS	related RAS viral (r-ras) oncogene homolog	smooth vascular	100.00	100.00	218	218	218	0	0
NP_006262.1	6271	S100A1	ENSPTRG00000001355	ENSPTRT00000002484	S100A1	S100 calcium binding protein A1; Uncharacterized protein [Source:UniProtKB/TrEMBL;Acc:H2Q035]	100.00	100.00	0	0	94	95	94	JAA24372.1	S100A1	S100 calcium binding protein A1	skin	100.00	100.00	94	94	94	0	0
NP_006264.2	6354	CCL7	ENSPTRG00000009000	ENSPTRT00000016589	CCL7	Chemokine (C-C motif) ligand 7; Uncharacterized protein [Source:UniProtKB/TrEMBL;Acc:H2R9L7]	98.99	100.00	0	0	99	110	99	JAA02308.1	CCL7	chemokine (C-C motif) ligand 7	adipose stromal	98.99	100.00	99	109	99	0	0
NP_006266.2	6431	SRSF6	ENSPTRG00000013506	ENSPTRT00000025130	SRSF6	serine/arginine-rich splicing factor 6 [Source:HGNC Symbol;Acc:10788]	97.52	97.52	1	1	323	344	344	JAA04739.1	SRSF6	serine/arginine-rich splicing factor 6	adipose stromal	99.71	99.71	344	344	344	0	0
NP_006279.2	7070	THY1	ENSPTRG00000004385	ENSPTRT00000008133	THY1	Thy-1 cell surface antigen; Uncharacterized protein [Source:UniProtKB/TrEMBL;Acc:H2Q4Y7]	100.00	100.00	0	0	161	162	161	JAA18266.1	THY1	Thy-1 cell surface antigen	smooth vascular	100.00	100.00	161	161	161	0	0
NP_006283.1	7251	TSG101	ENSPTRG00000003424	ENSPTRT00000006464	TSG101	Tumor susceptibility gene 101; Uncharacterized protein [Source:UniProtKB/TrEMBL;Acc:H2Q397]	100.00	100.00	0	0	390	391	390	JAA00833.1	TSG101	tumor susceptibility gene 101	adipose stromal	100.00	100.00	390	390	390	0	0
NP_006284.2	7301	TYRO3	ENSPTRG00000006951	ENSPTRT00000012808	TYRO3	TYRO3 protein tyrosine kinase [Source:HGNC Symbol;Acc:12446]	92.87	92.87	2	57	855	834	890	JAA00841.1	TYRO3	TYRO3 protein tyrosine kinase	adipose stromal	99.78	99.78	890	890	890	0	0
NP_006306.2	10336	PCGF3	ENSPTRG00000015813	ENSPTRT00000047926	PCGF3	Uncharacterized protein [Source:UniProtKB/TrEMBL;Acc:H2R3G6]	99.59	99.59	1	1	242	242	242	JAA06639.1	PCGF3	polycomb group ring finger 3	adipose stromal	100.00	100.00	242	242	242	0	0
NP_006311.2	10424	PGRMC2	ENSPTRG00000016438	ENSPTRT00000030565	PGRMC2	Progesterone receptor membrane component 2; Uncharacterized protein [Source:UniProtKB/TrEMBL;Acc:H2QQ58]	98.38	98.79	0	0	247	248	247	JAA06942.1	PGRMC2	progesterone receptor membrane component 2	adipose stromal	98.22	98.67	225	247	247	0	0
NP_006315.1	10428	CFDP1	ENSPTRG00000008358	ENSPTRT00000015410	CFDP1	Craniofacial development protein 1; Uncharacterized protein [Source:UniProtKB/TrEMBL;Acc:H2QBI8]	99.67	100.00	0	0	299	300	299	JAA01572.1	CFDP1	craniofacial development protein 1	adipose stromal	99.67	100.00	299	299	299	0	0
NP_006318.1	100287932	TIMM23	ENSPTRG00000002497	ENSPTRT00000004674	TIMM23	Translocase of inner mitochondrial membrane 23 homolog; Uncharacterized protein [Source:UniProtKB/TrEMBL;Acc:H2Q1W6]	100.00	100.00	0	0	209	210	209	JAA16589.1	TIMM23	translocase of inner mitochondrial membrane 23 homolog	smooth vascular	100.00	100.00	209	209	209	0	0
NP_006320.2	10516	FBLN5	ENSPTRG00000006643	ENSPTRT00000012222	FBLN5	fibulin 5 [Source:HGNC Symbol;Acc:3602]	91.62	91.62	1	41	489	546	448	JAA19652.1	FBLN5	fibulin 5	smooth vascular	100.00	100.00	448	448	448	0	0
NP_006323.2	10437	IFI30	ENSPTRG00000010695	ENSPTRT00000019724	IFI30	interferon, gamma-inducible protein 30 [Source:HGNC Symbol;Acc:5398]	99.60	99.60	0	0	250	251	250	JAA07602.1	IFI30	interferon, gamma-inducible protein 30	adipose stromal	98.69	99.13	229	253	250	0	0
NP_006326.1	10440	TIMM17A	ENSPTRG00000001842	ENSPTRT00000003347	TIMM17A	translocase of inner mitochondrial membrane 17 homolog A (yeast) [Source:HGNC Symbol;Acc:17315]	97.66	98.25	0	0	171	172	171	JAA05720.1	TIMM17A	translocase of inner mitochondrial membrane 17 homolog A	adipose stromal	99.42	99.42	171	171	171	0	0
NP_006327.2	10444	ZER1	ENSPTRG00000021439	ENSPTRT00000039676	ZER1	Uncharacterized protein; Zer-1 homolog [Source:UniProtKB/TrEMBL;Acc:H2QXZ8]	99.87	99.87	0	0	766	767	766	JAA05874.1	ZER1	zer-1 homolog	adipose stromal	99.87	99.87	766	766	766	0	0
NP_006330.2	10362	HMG20B	ENSPTRG00000010268	ENSPTRT00000018858	HMG20B	high mobility group 20B [Source:HGNC Symbol;Acc:5002]	94.52	95.89	1	1	219	218	317	JAA06655.1	HMG20B	high mobility group 20B	adipose stromal	100.00	100.00	317	317	317	0	0
NP_006336.3	10463	SLC30A9	ENSPTRG00000016014	ENSPTRT00000046447	SLC30A9	solute carrier family 30 (zinc transporter), member 9 [Source:HGNC Symbol;Acc:1329]	99.65	99.82	0	0	568	569	568	JAA05836.1	SLC30A9	solute carrier family 30 (zinc transporter), member 9	adipose stromal	99.82	99.82	568	568	568	0	0
NP_006337.2	10464	PIBF1	ENSPTRG00000005927	ENSPTRT00000010883	PIBF1	Progesterone immunomodulatory binding factor 1; Uncharacterized protein [Source:UniProtKB/TrEMBL;Acc:H2Q7M9]	99.34	100.00	0	0	757	758	757	JAA01442.1	PIBF1	progesterone immunomodulatory binding factor 1	adipose stromal	99.34	100.00	757	757	757	0	0
NP_006338.1	10465	PPIH	ENSPTRG00000000614	ENSPTRT00000001168	PPIH	Peptidyl-prolyl cis-trans isomerase [Source:UniProtKB/TrEMBL;Acc:H2PYT6]	100.00	100.00	0	0	177	178	177	JAA12903.1	PPIH	peptidylprolyl isomerase H (cyclophilin H)	smooth vascular	100.00	100.00	177	177	177	0	0
NP_006340.1	10467	ZNHIT1	ENSPTRG00000019525	ENSPTRT00000036160	ZNHIT1	Uncharacterized protein; Zinc finger, HIT-type containing 1 [Source:UniProtKB/TrEMBL;Acc:H2QV53]	100.00	100.00	0	0	154	155	154	JAA07218.1	ZNHIT1	zinc finger, HIT-type containing 1	adipose stromal	100.00	100.00	154	154	154	0	0
NP_006342.2	10469	TIMM44	ENSPTRG00000010412	ENSPTRT00000019135	TIMM44	Translocase of inner mitochondrial membrane 44 homolog; Uncharacterized protein [Source:UniProtKB/TrEMBL;Acc:H2QF76]	99.56	99.56	0	0	452	453	452	JAA01098.1	TIMM44	translocase of inner mitochondrial membrane 44 homolog	adipose stromal	99.56	99.56	452	452	452	0	0
NP_006346.1	10475	TRIM38	ENSPTRG00000017795	ENSPTRT00000032882	TRIM38	Tripartite motif containing 38; Uncharacterized protein [Source:UniProtKB/TrEMBL;Acc:H2QSE9]	98.92	99.14	0	0	465	466	465	JAA04162.1	TRIM38	tripartite motif containing 38	adipose stromal	98.92	99.14	465	465	465	0	0
NP_006351.2	10480	EIF3M	ENSPTRG00000003478	ENSPTRT00000006554	EIF3M	Eukaryotic translation initiation factor 3 subunit M [Source:UniProtKB/TrEMBL;Acc:H2Q3D0]	100.00	100.00	0	0	374	375	374	JAA24408.1	EIF3M	eukaryotic translation initiation factor 3, subunit M	skin	100.00	100.00	374	374	374	0	0
NP_006355.2	10484	SEC23A	ENSPTRG00000006290	ENSPTRT00000011525	SEC23A	Sec23 homolog A; Uncharacterized protein [Source:UniProtKB/TrEMBL;Acc:H2Q876]	99.87	100.00	0	0	765	766	765	JAA09481.1	SEC23A	Sec23 homolog A	adipose stromal	99.87	100.00	765	765	765	0	0
NP_006357.1	10486	CAP2	ENSPTRG00000017750	ENSPTRT00000032814	CAP2	Adenylyl cyclase-associated protein [Source:UniProtKB/TrEMBL;Acc:H2QSC2]	99.16	99.37	0	0	477	478	477	JAA10371.1	CAP2	CAP, adenylate cyclase-associated protein, 2	adipose stromal	99.16	99.37	477	477	477	0	0
NP_006360.3	10489	LRRC41	ENSPTRG00000000690	ENSPTRT00000001318	LRRC41	leucine rich repeat containing 41 [Source:HGNC Symbol;Acc:16917]	100.00	100.00	0	0	812	813	812	JAA10784.1	LRRC41	leucine rich repeat containing 41	adipose stromal	100.00	100.00	812	812	812	0	0
NP_006362.1	10491	CRTAP	ENSPTRG00000014728	ENSPTRT00000027549	CRTAP	Cartilage associated protein; Uncharacterized protein [Source:UniProtKB/TrEMBL;Acc:H2QM93]	99.50	99.50	0	0	401	402	401	JAA18346.1	CRTAP	cartilage associated protein	smooth vascular	99.50	99.50	401	401	401	0	0
NP_006364.2	10493	VAT1	ENSPTRG00000009234	ENSPTRT00000049960	VAT1	Uncharacterized protein; Vesicle amine transport protein 1 homolog [Source:UniProtKB/TrEMBL;Acc:H2R0X1]	98.47	99.24	0	0	393	394	393	JAA18236.1	VAT1	vesicle amine transport protein 1 homolog	smooth vascular	98.47	99.24	393	393	393	0	0
NP_006370.1	10512	SEMA3C	ENSPTRG00000019348	ENSPTRT00000035805	SEMA3C	sema domain, immunoglobulin domain (Ig), short basic domain, secreted, (semaphorin) 3C [Source:HGNC Symbol;Acc:10725]	99.87	100.00	0	0	751	752	751	JAA19317.1	SEMA3C	sema domain, immunoglobulin domain (Ig), short basic domain, secreted, (semaphorin) 3C	smooth vascular	99.87	100.00	751	751	751	0	0
NP_006378.3	10523	CHERP	ENSPTRG00000010647	ENSPTRT00000019641	CHERP	calcium homeostasis endoplasmic reticulum protein [Source:HGNC Symbol;Acc:16930]	97.89	98.01	2	12	805	867	916	JAA08375.1	CHERP	calcium homeostasis endoplasmic reticulum protein	adipose stromal	99.78	99.78	917	917	916	1	1
NP_006383.2	10528	NOP56	ENSPTRG00000013179	ENSPTRT00000024460	NOP56	Pan troglodytes NOP56 ribonucleoprotein homolog (yeast) (NOP56), mRNA. [Source:RefSeq mRNA;Acc:NM_001244674]	98.82	99.49	0	0	594	595	594	JAA04845.1	NOP56	NOP56 ribonucleoprotein homolog	adipose stromal	98.82	99.49	594	594	594	0	0
NP_006387.1	10534	SSSCA1	ENSPTRG00000003881	ENSPTRT00000007259	SSSCA1	Sjogren syndrome/scleroderma autoantigen 1; Uncharacterized protein [Source:UniProtKB/TrEMBL;Acc:H2Q434]	100.00	100.00	0	0	199	200	199	JAA00829.1	SSSCA1	Sjogren syndrome/scleroderma autoantigen 1	adipose stromal	100.00	100.00	199	199	199	0	0
NP_006388.2	10535	RNASEH2A	ENSPTRG00000010542	ENSPTRT00000019445	RNASEH2A	Ribonuclease [Source:UniProtKB/TrEMBL;Acc:H2QFH0]	98.33	99.00	0	0	299	300	299	JAA10672.1	RNASEH2A	ribonuclease H2, subunit A	adipose stromal	98.33	99.00	299	299	299	0	0
NP_006392.1	10541	ANP32B	ENSPTRG00000021172	ENSPTRT00000039151	ANP32B	Acidic (Leucine-rich) nuclear phosphoprotein 32 family, member B; Uncharacterized protein [Source:UniProtKB/TrEMBL;Acc:H2QXJ7]	99.60	100.00	0	0	251	252	251	JAA04370.1	ANP32B	acidic (leucine-rich) nuclear phosphoprotein 32 family, member B	adipose stromal	99.60	100.00	251	251	251	0	0
NP_006395.2	10544	PROCR	ENSPTRG00000013431	ENSPTRT00000024957	PROCR	Protein C receptor, endothelial; Uncharacterized protein [Source:UniProtKB/TrEMBL;Acc:H2R909]	98.74	99.58	0	0	238	239	238	JAA08276.1	PROCR	protein C receptor, endothelial	adipose stromal	98.74	99.58	238	238	238	0	0
NP_006398.1	10550	ARL6IP5	ENSPTRG00000015096	ENSPTRT00000028246	ARL6IP5	ADP-ribosylation-like factor 6 interacting protein 5; Uncharacterized protein [Source:UniProtKB/TrEMBL;Acc:H2QMX1]	100.00	100.00	0	0	188	189	188	JAA05859.1	ARL6IP5	ADP-ribosylation-like factor 6 interacting protein 5	adipose stromal	100.00	100.00	188	188	188	0	0
NP_006408.3	10561	IFI44	ENSPTRG00000000893	ENSPTRT00000001694	IFI44	Pan troglodytes interferon-induced protein 44 (IFI44), mRNA. [Source:RefSeq mRNA;Acc:NM_001045497]	97.75	98.20	0	0	444	445	444	JAA01479.1	IFI44	interferon-induced protein 44	adipose stromal	97.52	97.97	444	444	444	0	0
NP_006411.2	10564	ARFGEF2	ENSPTRG00000013597	ENSPTRT00000025337	ARFGEF2	ADP-ribosylation factor guanine nucleotide-exchange factor 2 (brefeldin A-inhibited) [Source:HGNC Symbol;Acc:15853]	99.44	99.55	1	6	1785	1780	1785	JAA05440.1	ARFGEF2	ADP-ribosylation factor guanine nucleotide-exchange factor 2 (brefeldin A-inhibited)	adipose stromal	99.89	100.00	1785	1785	1785	0	0
NP_006412.2	10565	ARFGEF1	ENSPTRG00000020320	ENSPTRT00000037630	ARFGEF1	ADP-ribosylation factor guanine nucleotide-exchange factor 1(Brefeldin A-inhibited); Uncharacterized protein [Source:UniProtKB/TrEMBL;Acc:H2QW96]	99.89	100.00	0	0	1849	1850	1849	JAA03823.1	ARFGEF1	ADP-ribosylation factor guanine nucleotide-exchange factor 1(brefeldin A-inhibited)	adipose stromal	99.89	100.00	1849	1849	1849	0	0
NP_006414.2	10567	RABAC1	ENSPTRG00000011040	ENSPTRT00000020514	RABAC1	Rab acceptor 1 (prenylated) [Source:HGNC Symbol;Acc:9794]	98.92	99.46	0	0	185	186	185	JAA04831.1	RABAC1	Rab acceptor 1 (prenylated)	adipose stromal	99.46	99.46	185	185	185	0	0
NP_006416.3	10569	SLU7	ENSPTRG00000017491	ENSPTRT00000032341	SLU7	Ethanolaminephosphotransferase 1 (CDP-ethanolamine-specific); SLU7 splicing factor homolog; Uncharacterized protein [Source:UniProtKB/TrEMBL;Acc:H2QRX9]	99.66	99.83	0	0	586	587	586	JAA03141.1	SLU7	SLU7 splicing factor homolog	adipose stromal	99.66	99.83	586	586	586	0	0
NP_006423.1	10577	NPC2	ENSPTRG00000006535	ENSPTRT00000011983	NPC2	Pan troglodytes Niemann-Pick disease, type C2 (NPC2), mRNA. [Source:RefSeq mRNA;Acc:NM_001009075]	100.00	100.00	0	0	151	152	151	JAA15843.1	NPC2	Niemann-Pick disease, type C2	smooth vascular	100.00	100.00	151	151	151	0	0
NP_006430.1	10586	MAB21L2	ENSPTRG00000038821	ENSPTRT00000072253	MAB21L2	Mab-21-like 2; Uncharacterized protein [Source:UniProtKB/TrEMBL;Acc:H2RHA3]	100.00	100.00	0	0	359	360	359	JAA36550.1	MAB21L2	mab-21-like 2	skeletal muscle	100.00	100.00	359	359	359	0	0
NP_006433.2	10589	DRAP1	ENSPTRG00000003903	ENSPTRT00000007292	DRAP1	DR1-associated protein 1 (negative cofactor 2 alpha) [Source:HGNC Symbol;Acc:3019]	97.25	97.80	0	0	182	206	205	JAA08280.1	DRAP1	DR1-associated protein 1 (negative cofactor 2 alpha)	adipose stromal	100.00	100.00	205	205	205	0	0
NP_006436.3	10594	PRPF8	ENSPTRG00000039576	ENSPTRT00000074067	PRPF8	pre-mRNA processing factor 8 [Source:HGNC Symbol;Acc:17340]	96.80	97.01	4	10	469	463	2335	JAA06584.1	PRPF8	PRP8 pre-mRNA processing factor 8 homolog	adipose stromal	100.00	100.00	2335	2335	2335	0	0
NP_006444.2	10607	TBL3	ENSPTRG00000007621	ENSPTRT00000014053	TBL3	transducin (beta)-like 3 [Source:HGNC Symbol;Acc:11587]	98.51	98.89	1	1	808	808	808	JAA00789.1	TBL3	transducin (beta)-like 3	adipose stromal	99.01	99.38	808	808	808	0	0
NP_006445.1	10608	MXD4	ENSPTRG00000015844	ENSPTRT00000048052	MXD4	Uncharacterized protein [Source:UniProtKB/TrEMBL;Acc:H2R3G9]	100.00	100.00	0	0	156	157	209	JAA04269.1	MXD4	MAX dimerization protein 4	adipose stromal	99.52	99.52	209	209	209	0	0
NP_006447.2	10610	ST6GALNAC2	ENSPTRG00000009685	ENSPTRT00000061638	ST6GALNAC2	Pan troglodytes ST6 (alpha-N-acetyl-neuraminyl-2,3-beta-galactosyl-1, 3)-N-acetylgalactosaminide alpha-2,6-sialyltransferase 2 (ST6GALNAC2), mRNA. [Source:RefSeq mRNA;Acc:NM_001193664]	96.21	96.97	0	0	264	264	374	JAA13574.1	ST6GALNAC2	ST6 (alpha-N-acetyl-neuraminyl-2,3-beta-galactosyl-1, 3)-N-acetylgalactosaminide alpha-2,6-sialyltransferase 2 [Pan	smooth vascular	99.20	99.47	374	374	374	0	0
NP_006451.1	10614	HEXIM1	ENSPTRG00000042115	ENSPTRT00000074485	HEXIM1	hexamethylene bis-acetamide inducible 1 [Source:HGNC Symbol;Acc:24953]	80.69	81.68	2	17	202	188	359	JAA05400.1	HEXIM1	hexamethylene bis-acetamide inducible 1	adipose stromal	100.00	100.00	359	359	359	0	0
NP_006452.3	10615	SPAG5	ENSPTRG00000008924	ENSPTRT00000016461	SPAG5	Uncharacterized protein [Source:UniProtKB/TrEMBL;Acc:H2QCI2]	98.10	98.66	0	0	895	895	1193	JAA13256.1	SPAG5	sperm associated antigen 5	smooth vascular	98.41	98.91	1193	1193	1193	0	0
NP_006458.2	10622	POLR3G	ENSPTRG00000017068	ENSPTRT00000031623	POLR3G	Polymerase (RNA) III (DNA directed) polypeptide G (32kD); Uncharacterized protein [Source:UniProtKB/TrEMBL;Acc:H2QR79]	99.55	99.55	0	0	223	224	223	JAA15044.1	POLR3G	polymerase (RNA) III (DNA directed) polypeptide G (32kD)	smooth vascular	99.55	99.55	223	223	223	0	0
NP_006459.3	10623	POLR3C	ENSPTRG00000001208	ENSPTRT00000002249	POLR3C	Polymerase (RNA) III (DNA directed) polypeptide C (62kD); Uncharacterized protein [Source:UniProtKB/TrEMBL;Acc:H2PZU3]	100.00	100.00	0	0	534	535	534	JAA09957.1	POLR3C	polymerase (RNA) III (DNA directed) polypeptide C (62kD)	adipose stromal	100.00	100.00	534	534	534	0	0
NP_006460.2	10625	IVNS1ABP	ENSPTRG00000001779	ENSPTRT00000003226	IVNS1ABP	influenza virus NS1A binding protein [Source:HGNC Symbol;Acc:16951]	99.69	100.00	0	0	642	643	642	JAA08848.1	IVNS1ABP	influenza virus NS1A binding protein	adipose stromal	100.00	100.00	642	642	642	0	0
NP_006463.3	10628	TXNIP	ENSPTRG00000001197	ENSPTRT00000002232	TXNIP	thioredoxin interacting protein [Source:HGNC Symbol;Acc:16952]	99.23	100.00	0	0	391	392	391	JAA18350.1	TXNIP	thioredoxin interacting protein	smooth vascular	100.00	100.00	391	391	391	0	0
NP_006464.1	10629	TAF6L	ENSPTRG00000003787	ENSPTRT00000007055	TAF6L	TAF6-like RNA polymerase II, p300/CBP-associated factor (PCAF)-associated factor, 65kDa; Uncharacterized protein [Source:UniProtKB/TrEMBL;Acc:H2Q3X0]	99.84	99.84	0	0	622	623	622	JAA05921.1	TAF6L	TAF6-like RNA polymerase II, p300/CBP-associated factor (PCAF)-associated factor, 65kDa	adipose stromal	99.84	99.84	622	622	622	0	0
NP_006467.4	10632	ATP5L	ENSPTRG00000004342	ENSPTRT00000008066	ATP5L	ATP synthase, H+ transporting, mitochondrial Fo complex, subunit G; Uncharacterized protein [Source:UniProtKB/TrEMBL;Acc:H2Q4W2]	100.00	100.00	0	0	103	104	103	JAA13560.1	ATP5L	ATP synthase, H+ transporting, mitochondrial Fo complex, subunit G	smooth vascular	100.00	100.00	103	103	103	0	0
NP_006485.2	2077	ERF	ENSPTRG00000028999	ENSPTRT00000046018	ERF	Ets2 repressor factor; Uncharacterized protein [Source:UniProtKB/TrEMBL;Acc:H2R3U4]	99.82	99.82	0	0	548	549	548	JAA07076.1	ERF	Ets2 repressor factor	adipose stromal	99.82	99.82	548	548	548	0	0
NP_006501.1	5987	TRIM27	ENSPTRG00000017883	ENSPTRT00000033008	TRIM27	Tripartite motif containing 27; Uncharacterized protein [Source:UniProtKB/TrEMBL;Acc:H2QSK5]	100.00	100.00	0	0	513	514	513	JAA04095.1	TRIM27	tripartite motif containing 27	adipose stromal	100.00	100.00	513	513	513	0	0
NP_006511.1	6990	DYNLT3	ENSPTRG00000021793	ENSPTRT00000040455	DYNLT3	dynein, light chain, Tctex-type 3 [Source:HGNC Symbol;Acc:11694]	99.07	99.07	0	0	107	153	116	JAA01333.1	DYNLT3	dynein, light chain, Tctex-type 3	adipose stromal	100.00	100.00	116	116	116	0	0
NP_006517.1	7764	ZNF217	ENSPTRG00000013636	ENSPTRT00000025416	ZNF217	Uncharacterized protein; Zinc finger protein 217 [Source:UniProtKB/TrEMBL;Acc:H2QKL3]	99.52	99.62	0	0	1048	1049	1048	JAA10211.1	ZNF217	zinc finger protein 217	adipose stromal	99.52	99.62	1048	1048	1048	0	0
NP_006521.1	8089	YEATS4	ENSPTRG00000005206	ENSPTRT00000009566	YEATS4	Uncharacterized protein; YEATS domain containing 4 [Source:UniProtKB/TrEMBL;Acc:H2Q6F9]	100.00	100.00	0	0	227	228	227	JAA02676.1	YEATS4	YEATS domain containing 4	adipose stromal	100.00	100.00	227	227	227	0	0
NP_006531.1	10499	NCOA2	ENSPTRG00000020333	ENSPTRT00000037654	NCOA2	Nuclear receptor coactivator 2; Uncharacterized protein [Source:UniProtKB/TrEMBL;Acc:H2QWA2]	100.00	100.00	0	0	1464	1465	1464	JAA01676.1	NCOA2	nuclear receptor coactivator 2	adipose stromal	100.00	100.00	1464	1464	1464	0	0
NP_006535.1	10640	EXOC5	ENSPTRG00000023297	ENSPTRT00000045437	EXOC5	Exocyst complex component 5; Uncharacterized protein [Source:UniProtKB/TrEMBL;Acc:H2R434]	100.00	100.00	0	0	708	709	708	JAA08430.1	EXOC5	exocyst complex component 5	adipose stromal	100.00	100.00	708	708	708	0	0
NP_006536.3	10641	NPRL2	ENSPTRG00000014961	ENSPTRT00000028002	NPRL2	Nitrogen permease regulator-like 2; Uncharacterized protein [Source:UniProtKB/TrEMBL;Acc:H2QMN9]	99.74	99.74	0	0	380	381	380	JAA01123.1	NPRL2	nitrogen permease regulator-like 2	adipose stromal	99.74	99.74	380	380	380	0	0
NP_006538.2	10643	IGF2BP3	ENSPTRG00000018986	ENSPTRT00000035103	IGF2BP3	Insulin-like growth factor 2 mRNA binding protein 3; Uncharacterized protein [Source:UniProtKB/TrEMBL;Acc:H2QU96]	100.00	100.00	0	0	579	580	579	JAA05447.1	IGF2BP3	insulin-like growth factor 2 mRNA binding protein 3	adipose stromal	100.00	100.00	579	579	579	0	0
NP_006545.1	10651	MTX2	ENSPTRG00000012674	ENSPTRT00000023476	MTX2	Metaxin 2; Uncharacterized protein [Source:UniProtKB/TrEMBL;Acc:H2QJ15]	100.00	100.00	0	0	263	264	263	JAA07985.1	MTX2	metaxin 2	adipose stromal	100.00	100.00	263	263	263	0	0
NP_006546.1	10652	YKT6	ENSPTRG00000019141	ENSPTRT00000035364	YKT6	Uncharacterized protein; YKT6 v-SNARE homolog [Source:UniProtKB/TrEMBL;Acc:H2QUI3]	100.00	100.00	0	0	198	199	198	JAA10551.1	YKT6	YKT6 v-SNARE homolog	adipose stromal	100.00	100.00	198	198	198	0	0
NP_006547.1	10654	PMVK	ENSPTRG00000001393	ENSPTRT00000002553	PMVK	Uncharacterized protein [Source:UniProtKB/TrEMBL;Acc:H2Q057]	96.88	96.88	1	5	192	188	192	JAA06314.1	PMVK	phosphomevalonate kinase	adipose stromal	99.48	99.48	192	192	192	0	0
NP_006558.1	10667	FARS2	ENSPTRG00000017692	ENSPTRT00000032696	FARS2	Pan troglodytes phenylalanyl-tRNA synthetase 2, mitochondrial (FARS2), nuclear gene encoding mitochondrial protein, mRNA. [Source:RefSeq mRNA;Acc:NM_001246463]	99.33	99.33	0	0	451	452	451	JAA03210.1	FARS2	phenylalanyl-tRNA synthetase 2, mitochondrial	adipose stromal	99.33	99.33	451	451	451	0	0
NP_006559.1	10668	CGRRF1	ENSPTRG00000006363	ENSPTRT00000011653	CGRRF1	Uncharacterized protein [Source:UniProtKB/TrEMBL;Acc:H2Q8C2]	94.88	94.88	1	16	332	317	332	JAA08844.1	CGRRF1	cell growth regulator with ring finger domain 1	adipose stromal	99.40	99.40	332	332	332	0	0
NP_006561.1	10670	RRAGA	ENSPTRG00000020798	ENSPTRT00000038494	RRAGA	Ras-related GTP binding A; Uncharacterized protein [Source:UniProtKB/TrEMBL;Acc:H2QX14]	100.00	100.00	0	0	313	314	313	JAA05776.1	RRAGA	Ras-related GTP binding A	adipose stromal	100.00	100.00	313	313	313	0	0
NP_006562.1	10671	DCTN6	ENSPTRG00000020134	ENSPTRT00000037289	DCTN6	Dynactin 6; Uncharacterized protein [Source:UniProtKB/TrEMBL;Acc:H2R319]	100.00	100.00	0	0	190	191	190	JAA02347.1	DCTN6	dynactin 6	adipose stromal	100.00	100.00	190	190	190	0	0
NP_006568.2	10678	B3GNT2	ENSPTRG00000011967	ENSPTRT00000022271	B3GNT2	UDP-GlcNAc:betaGal beta-1,3-N-acetylglucosaminyltransferase 2; Uncharacterized protein [Source:UniProtKB/TrEMBL;Acc:H2QHZ0]	100.00	100.00	0	0	397	398	397	JAA07373.1	B3GNT2	UDP-GlcNAc:betaGal beta-1,3-N-acetylglucosaminyltransferase 2	adipose stromal	100.00	100.00	397	397	397	0	0
NP_006572.2	10690	FUT9	ENSPTRG00000018431	ENSPTRT00000034064	FUT9	Pan troglodytes fucosyltransferase 9 (alpha (1,3) fucosyltransferase) (FUT9), mRNA. [Source:RefSeq mRNA;Acc:NM_001008978]	100.00	100.00	0	0	359	360	359	JAA38462.1	FUT9	fucosyltransferase 9 (alpha (1,3) fucosyltransferase)	skeletal muscle	100.00	100.00	359	359	359	0	0
NP_006577.2	10695	CNPY3	ENSPTRG00000018177	ENSPTRT00000033610	CNPY3	Canopy 3 homolog (Zebrafish); Uncharacterized protein [Source:UniProtKB/TrEMBL;Acc:H2QT11]	99.64	100.00	0	0	278	279	278	JAA10660.1	CNPY3	canopy 3 homolog (zebrafish)	adipose stromal	99.64	100.00	278	278	278	0	0
NP_006582.1	10714	POLD3	ENSPTRG00000004067	ENSPTRT00000007577	POLD3	Polymerase (DNA-directed), delta 3, accessory subunit; Uncharacterized protein [Source:UniProtKB/TrEMBL;Acc:H2Q4E3]	98.71	99.14	0	0	466	467	466	JAA03052.1	POLD3	polymerase (DNA-directed), delta 3, accessory subunit	adipose stromal	98.71	99.14	466	466	466	0	0
NP_006589.2	10723	SLC12A7	ENSPTRG00000016692	ENSPTRT00000030996	SLC12A7	solute carrier family 12 (potassium/chloride transporter), member 7 [Source:HGNC Symbol;Acc:10915]	99.10	99.61	0	0	777	777	1083	JAA19415.1	SLC12A7	solute carrier family 12 (potassium/chloride transporters), member 7	smooth vascular	99.63	99.91	1083	1083	1083	0	0
NP_006591.1	10726	NUDC	ENSPTRG00000000395	ENSPTRT00000000782	NUDC	Nuclear distribution gene C homolog; Uncharacterized protein [Source:UniProtKB/TrEMBL;Acc:H2PYE7]	97.29	98.80	1	1	332	333	331	JAA10772.1	NUDC	nuclear distribution gene C homolog	adipose stromal	97.29	98.80	332	332	331	1	1
NP_006597.2	10741	RBBP9	ENSPTRG00000013289	ENSPTRT00000024696	RBBP9	Retinoblastoma binding protein 9; Uncharacterized protein [Source:UniProtKB/TrEMBL;Acc:H2QK07]	100.00	100.00	0	0	186	187	186	JAA03339.1	RBBP9	retinoblastoma binding protein 9	adipose stromal	100.00	100.00	186	186	186	0	0
NP_006599.2	10745	PHTF1	ENSPTRG00000001123	ENSPTRT00000002106	PHTF1	Putative homeodomain transcription factor 1; Uncharacterized protein [Source:UniProtKB/TrEMBL;Acc:H2PZP5]	99.87	99.87	0	0	762	763	762	JAA06152.1	PHTF1	putative homeodomain transcription factor 1	adipose stromal	99.87	99.87	762	762	762	0	0
NP_006600.3	10746	MAP3K2	ENSPTRG00000012427	ENSPTRT00000023073	MAP3K2	Mitogen-activated protein kinase kinase kinase 2; Uncharacterized protein [Source:UniProtKB/TrEMBL;Acc:H2QIN7]	99.84	100.00	0	0	619	620	619	JAA01072.1	MAP3K2	mitogen-activated protein kinase kinase kinase 2	adipose stromal	99.84	100.00	619	619	619	0	0
NP_006603.2	10749	KIF1C	ENSPTRG00000008620	ENSPTRT00000048539	KIF1C	Uncharacterized protein [Source:UniProtKB/TrEMBL;Acc:H2R1V5]	99.46	99.55	1	1	1103	1103	1103	JAA21932.1	KIF1C	kinesin family member 1C	smooth vascular	99.55	99.64	1103	1103	1103	0	0
NP_006608.1	10763	NES	ENSPTRG00000001468	ENSPTRT00000002700	NES	nestin [Source:HGNC Symbol;Acc:7756]	98.15	98.65	0	0	593	593	1621	JAA05637.1	NES	nestin	adipose stromal	98.64	98.95	1621	1620	1621	1	1
NP_006609.3	10765	KDM5B	ENSPTRG00000001856	ENSPTRT00000003372	KDM5B	lysine (K)-specific demethylase 5B [Source:HGNC Symbol;Acc:18039]	96.77	96.96	3	38	1580	1579	1544	JAA05211.1	KDM5B	lysine (K)-specific demethylase 5B	adipose stromal	99.48	99.68	1544	1544	1544	0	0
NP_006614.2	26227	PHGDH	ENSPTRG00000001178	ENSPTRT00000002188	PHGDH	Pan troglodytes phosphoglycerate dehydrogenase (PHGDH), mRNA. [Source:RefSeq mRNA;Acc:NM_001098571]	99.81	100.00	0	0	533	534	533	JAA02980.1	PHGDH	phosphoglycerate dehydrogenase	adipose stromal	99.62	99.81	533	573	533	0	0
NP_006617.1	10773	ZBTB6	ENSPTRG00000021340	ENSPTRT00000039468	ZBTB6	Uncharacterized protein; Zinc finger and BTB domain containing 6 [Source:UniProtKB/TrEMBL;Acc:H2QXU8]	100.00	100.00	0	0	424	425	424	JAA19696.1	ZBTB6	zinc finger and BTB domain containing 6	smooth vascular	100.00	100.00	424	424	424	0	0
NP_006618.1	10775	POP4	ENSPTRG00000010779	ENSPTRT00000019957	POP4	Processing of 4, ribonuclease P/MRP subunit; Uncharacterized protein [Source:UniProtKB/TrEMBL;Acc:H2QFY4]	99.55	100.00	0	0	220	221	220	JAA02100.1	POP4	processing of precursor 4, ribonuclease P/MRP subunit	adipose stromal	99.55	100.00	220	220	220	0	0
NP_006619.1	10776	ARPP19	ENSPTRG00000042183	ENSPTRT00000074806	ARPP19	Uncharacterized protein; cAMP-regulated phosphoprotein, 19kDa [Source:UniProtKB/TrEMBL;Acc:H2RI94]	100.00	100.00	0	0	112	113	112	JAA10425.1	ARPP19	cAMP-regulated phosphoprotein, 19kDa	adipose stromal	100.00	100.00	112	112	112	0	0
NP_006625.1	10791	VAMP5	ENSPTRG00000012137	ENSPTRT00000022558	VAMP5	Uncharacterized protein; Vesicle-associated membrane protein 5 (Myobrevin) [Source:UniProtKB/TrEMBL;Acc:H2QI96]	98.28	98.28	0	0	116	117	116	JAA02307.1	VAMP5	vesicle-associated membrane protein 5 (myobrevin)	adipose stromal	98.28	98.28	116	116	116	0	0
NP_006633.1	10806	SDCCAG8	ENSPTRG00000002173	ENSPTRT00000003979	SDCCAG8	serologically defined colon cancer antigen 8 [Source:HGNC Symbol;Acc:10671]	92.99	93.27	1	43	713	671	713	JAA05861.1	SDCCAG8	serologically defined colon cancer antigen 8	adipose stromal	98.88	99.16	713	713	713	0	0
NP_006636.2	10809	STARD10	ENSPTRG00000004038	ENSPTRT00000007527	STARD10	StAR-related lipid transfer (START) domain containing 10 [Source:HGNC Symbol;Acc:10666]	99.31	99.31	0	0	291	291	291	JAA17102.1	STARD10	StAR-related lipid transfer (START) domain containing 10	smooth vascular	99.31	99.31	291	291	291	0	0
NP_006637.2	10810	WASF3	ENSPTRG00000005725	ENSPTRT00000048249	WASF3	Uncharacterized protein; WAS protein family, member 3 [Source:UniProtKB/TrEMBL;Acc:H2Q7B6]	99.80	99.80	0	0	502	503	502	JAA07124.1	WASF3	WAS protein family, member 3	adipose stromal	99.80	99.80	502	502	502	0	0
NP_006644.1	10817	FRS3	ENSPTRG00000018159	ENSPTRT00000033579	FRS3	fibroblast growth factor receptor substrate 3 [Source:HGNC Symbol;Acc:16970]	99.59	99.59	0	0	492	493	492	JAA06576.1	FRS3	fibroblast growth factor receptor substrate 3	adipose stromal	99.39	99.39	492	492	492	0	0
NP_006647.3	10825	NEU3	ENSPTRG00000004075	ENSPTRT00000007592	NEU3	sialidase 3 (membrane sialidase) [Source:HGNC Symbol;Acc:7760]	99.35	99.35	0	0	461	462	461	JAA10072.1	NEU3	sialidase 3 (membrane sialidase)	adipose stromal	99.78	99.78	461	461	461	0	0
NP_006651.2	10845	CLPX	ENSPTRG00000007176	ENSPTRT00000013234	CLPX	ClpX caseinolytic peptidase X homolog; Uncharacterized protein [Source:UniProtKB/TrEMBL;Acc:H2Q9L9]	99.53	100.00	0	0	633	634	633	JAA01918.1	CLPX	ClpX caseinolytic peptidase X homolog	adipose stromal	99.53	100.00	633	633	633	0	0
NP_006657.1	10856	RUVBL2	ENSPTRG00000011270	ENSPTRT00000020938	RUVBL2	RuvB-like 2; Uncharacterized protein [Source:UniProtKB/TrEMBL;Acc:H2QGT6]	100.00	100.00	0	0	463	464	463	JAA08133.1	RUVBL2	RuvB-like 2	adipose stromal	100.00	100.00	463	463	463	0	0
NP_006673.1	10875	FGL2	ENSPTRG00000019332	ENSPTRT00000035774	FGL2	Fibrinogen-like 2; Uncharacterized protein [Source:UniProtKB/TrEMBL;Acc:H2R582]	99.77	100.00	0	0	439	440	439	JAA16799.1	FGL2	fibrinogen-like 2	smooth vascular	99.77	100.00	439	439	439	0	0
NP_006690.1	10905	MAN1A2	ENSPTRG00000024134	ENSPTRT00000047368	MAN1A2	Mannosidase, alpha, class 1A, member 2; Uncharacterized protein [Source:UniProtKB/TrEMBL;Acc:H2R1F7]	99.22	99.53	0	0	641	642	641	JAA09333.1	MAN1A2	mannosidase, alpha, class 1A, member 2	adipose stromal	99.22	99.53	641	641	641	0	0
NP_006692.1	10907	TXNL4A	ENSPTRG00000010136	ENSPTRT00000018592	TXNL4A	thioredoxin-like 4A [Source:HGNC Symbol;Acc:30551]	93.38	94.12	6	8	136	135	142	JAA01570.1	TXNL4A	thioredoxin-like 4A	adipose stromal	100.00	100.00	142	142	142	0	0
NP_006696.1	10912	GADD45G	ENSPTRG00000021095	ENSPTRT00000039018	GADD45G	Growth arrest and DNA-damage-inducible, gamma; Uncharacterized protein [Source:UniProtKB/TrEMBL;Acc:H2QXF6]	99.37	99.37	0	0	159	160	159	JAA05980.1	GADD45G	growth arrest and DNA-damage-inducible, gamma	adipose stromal	99.37	99.37	159	159	159	0	0
NP_006699.2	2739	GLO1	ENSPTRG00000018128	ENSPTRT00000033508	GLO1	glyoxalase I [Source:HGNC Symbol;Acc:4323]	99.46	99.46	0	0	184	185	184	JAA02706.1	GLO1	glyoxalase I	adipose stromal	98.91	99.46	184	184	184	0	0
NP_006704.3	10923	SUB1	ENSPTRG00000041644	ENSPTRT00000076245	SUB1	SUB1 homolog (S. cerevisiae) [Source:HGNC Symbol;Acc:19985]	93.70	95.28	0	0	127	127	127	JAA02018.1	SUB1	SUB1 homolog	adipose stromal	100.00	100.00	127	127	127	0	0
NP_006707.1	10926	DBF4	ENSPTRG00000019372	ENSPTRT00000035848	DBF4	Uncharacterized protein [Source:UniProtKB/TrEMBL;Acc:H2R576]	99.70	99.70	1	1	674	674	674	JAA09741.1	DBF4	DBF4 homolog	adipose stromal	99.85	99.85	674	674	674	0	0
NP_006708.2	10927	SPIN1	ENSPTRG00000021088	ENSPTRT00000039009	SPIN1	Spindlin 1; Uncharacterized protein [Source:UniProtKB/TrEMBL;Acc:H2R0C5]	100.00	100.00	0	0	262	263	262	JAA05729.1	SPIN1	spindlin 1	adipose stromal	100.00	100.00	262	262	262	0	0
NP_006726.1	3199	HOXA2	ENSPTRG00000019011	ENSPTRT00000035148	HOXA2	Homeobox A2; Uncharacterized protein [Source:UniProtKB/TrEMBL;Acc:H2QUB4]	100.00	100.00	0	0	376	377	376	JAA16275.1	HOXA2	homeobox A2	smooth vascular	100.00	100.00	376	376	376	0	0
NP_006730.2	4174	MCM5	ENSPTRG00000014299	ENSPTRT00000026715	MCM5	Minichromosome maintenance complex component 5; Uncharacterized protein [Source:UniProtKB/TrEMBL;Acc:H2QLK2]	99.59	99.73	0	0	734	735	734	JAA06914.1	MCM5	minichromosome maintenance complex component 5	adipose stromal	99.59	99.73	734	734	734	0	0
NP_006741.1	6645	SNTB2	ENSPTRG00000008276	ENSPTRT00000015260	SNTB2	syntrophin, beta 2 (dystrophin-associated protein A1, 59kDa, basic component 2) [Source:HGNC Symbol;Acc:11169]	99.44	99.63	0	0	540	541	540	JAA08788.1	SNTB2	syntrophin, beta 2 (dystrophin-associated protein A1, 59kDa, basic component 2)	adipose stromal	99.81	100.00	540	540	540	0	0
NP_006758.2	8216	LZTR1	ENSPTRG00000014097	ENSPTRT00000026342	LZTR1	leucine-zipper-like transcription regulator 1 [Source:HGNC Symbol;Acc:6742]	99.88	100.00	0	0	840	841	840	JAA04161.1	LZTR1	leucine-zipper-like transcription regulator 1	adipose stromal	99.88	100.00	840	840	840	0	0
NP_006759.3	8315	BRAP	ENSPTRG00000005461	ENSPTRT00000010025	BRAP	Pan troglodytes BRCA1 associated protein (BRAP), mRNA. [Source:RefSeq mRNA;Acc:NM_001246552]	99.83	99.83	0	0	592	593	592	JAA01294.1	BRAP	BRCA1 associated protein	adipose stromal	99.83	99.83	592	592	592	0	0
NP_006760.1	8543	LMO4	ENSPTRG00000000929	ENSPTRT00000001754	LMO4	LIM domain only 4; Uncharacterized protein [Source:UniProtKB/TrEMBL;Acc:H2PZC3]	100.00	100.00	0	0	165	166	165	JAA01590.1	LMO4	LIM domain only 4	adipose stromal	100.00	100.00	165	165	165	0	0
NP_006770.1	10435	CDC42EP2	ENSPTRG00000003871	ENSPTRT00000007237	CDC42EP2	CDC42 effector protein (Rho GTPase binding) 2; Uncharacterized protein [Source:UniProtKB/TrEMBL;Acc:H2Q427]	99.52	100.00	0	0	210	211	210	JAA06431.1	CDC42EP2	CDC42 effector protein (Rho GTPase binding) 2	adipose stromal	99.52	100.00	210	210	210	0	0
NP_006775.1	10885	WDR3	ENSPTRG00000001168	ENSPTRT00000002172	WDR3	Uncharacterized protein; WD repeat domain 3 [Source:UniProtKB/TrEMBL;Acc:H2PZS4]	99.47	99.58	0	0	943	944	943	JAA08324.1	WDR3	WD repeat domain 3	adipose stromal	99.47	99.58	943	943	943	0	0
NP_006792.1	10945	KDELR1	ENSPTRG00000011234	ENSPTRT00000020876	KDELR1	ER lumen protein retaining receptor [Source:UniProtKB/TrEMBL;Acc:H2QGR1]	100.00	100.00	0	0	212	213	212	JAA09404.1	KDELR1	KDEL (Lys-Asp-Glu-Leu) endoplasmic reticulum protein retention receptor 1	adipose stromal	99.53	100.00	212	212	212	0	0
NP_006793.1	10946	SF3A3	ENSPTRG00000000559	ENSPTRT00000001088	SF3A3	Pan troglodytes splicing factor 3a, subunit 3, 60kDa (SF3A3), mRNA. [Source:RefSeq mRNA;Acc:NM_001246453]	100.00	100.00	0	0	501	502	501	JAA03794.1	SF3A3	splicing factor 3a, subunit 3, 60kDa	adipose stromal	100.00	100.00	501	501	501	0	0
NP_006796.1	10949	HNRNPA0	ENSPTRG00000017273	ENSPTRT00000031966	HNRNPA0	Heterogeneous nuclear ribonucleoprotein A0; Uncharacterized protein [Source:UniProtKB/TrEMBL;Acc:H2R5B8]	100.00	100.00	0	0	269	307	305	JAA03005.1	HNRNPA0	heterogeneous nuclear ribonucleoprotein A0	adipose stromal	100.00	100.00	269	306	305	0	0
NP_006799.1	10952	SEC61B	ENSPTRG00000021184	ENSPTRT00000039176	SEC61B	Sec61 beta subunit [Source:HGNC Symbol;Acc:16993]	100.00	100.00	0	0	96	97	96	JAA09091.1	SEC61B	Sec61 beta subunit	adipose stromal	100.00	100.00	96	96	96	0	0
NP_006800.2	10953	TOMM34	ENSPTRG00000013532	ENSPTRT00000025186	TOMM34	Pan troglodytes translocase of outer mitochondrial membrane 34 (TOMM34), nuclear gene encoding mitochondrial protein, mRNA. [Source:RefSeq mRNA;Acc:NM_001246399]	100.00	100.00	0	0	309	310	309	JAA10747.1	TOMM34	translocase of outer mitochondrial membrane 34	adipose stromal	100.00	100.00	309	309	309	0	0
NP_006801.1	10954	PDIA5	ENSPTRG00000015302	ENSPTRT00000028579	PDIA5	protein disulfide isomerase family A, member 5 [Source:HGNC Symbol;Acc:24811]	99.42	99.61	0	0	519	520	519	JAA03266.1	PDIA5	protein disulfide isomerase family A, member 5	adipose stromal	99.61	99.61	519	519	519	0	0
NP_006804.1	10957	PNRC1	ENSPTRG00000018414	ENSPTRT00000034038	PNRC1	Proline-rich nuclear receptor coactivator 1; Uncharacterized protein [Source:UniProtKB/TrEMBL;Acc:H2QTE0]	99.39	99.69	0	0	327	328	327	JAA03782.1	PNRC1	proline-rich nuclear receptor coactivator 1	adipose stromal	99.39	99.69	327	327	327	0	0
NP_006807.1	10960	LMAN2	ENSPTRG00000017580	ENSPTRT00000032497	LMAN2	lectin, mannose-binding 2 [Source:HGNC Symbol;Acc:16986]	99.72	99.72	0	0	356	357	356	JAA11183.1	LMAN2	lectin, mannose-binding 2	adipose stromal	99.16	99.44	356	356	356	0	0
NP_006811.2	10964	IFI44L	ENSPTRG00000000892	ENSPTRT00000001692	IFI44L	Interferon-induced protein 44-like; Uncharacterized protein [Source:UniProtKB/TrEMBL;Acc:H2PZA1]	97.79	98.67	0	0	452	453	452	JAA01845.1	IFI44L	interferon-induced protein 44-like	adipose stromal	98.01	98.89	452	452	452	0	0
NP_006813.1	10966	RAB40B	ENSPTRG00000009808	ENSPTRT00000018015	RAB40B	RAB40B, member RAS oncogene family [Source:HGNC Symbol;Acc:18284]	99.25	99.25	0	0	268	379	278	JAA06050.1	RAB40B	RAB40B, member RAS oncogene family	adipose stromal	100.00	100.00	278	278	278	0	0
NP_006816.2	10970	CKAP4	ENSPTRG00000005387	ENSPTRT00000009893	CKAP4	cytoskeleton-associated protein 4 [Source:HGNC Symbol;Acc:16991]	99.20	99.80	0	0	503	523	602	JAA44283.1	CKAP4	cytoskeleton-associated protein 4	skeletal muscle	95.02	96.18	602	599	602	1	3
NP_006817.1	10971	YWHAQ	ENSPTRG00000011641	ENSPTRT00000021699	YWHAQ	Tyrosine 3-monooxygenase/tryptophan 5-monooxygenase activation protein, theta polypeptide; Uncharacterized protein [Source:UniProtKB/TrEMBL;Acc:H2QHF1]	100.00	100.00	0	0	245	246	245	JAA07793.1	YWHAQ	tyrosine 3-monooxygenase/tryptophan 5-monooxygenase activation protein, theta polypeptide	adipose stromal	100.00	100.00	245	245	245	0	0
NP_006818.3	10972	TMED10	ENSPTRG00000006552	ENSPTRT00000012021	TMED10	Transmembrane emp24-like trafficking protein 10; Uncharacterized protein [Source:UniProtKB/TrEMBL;Acc:H2Q8M7]	99.54	99.54	0	0	219	220	219	JAA19110.1	TMED10	transmembrane emp24-like trafficking protein 10	smooth vascular	99.54	99.54	219	219	219	0	0
NP_006824.2	10980	COPS6	ENSPTRG00000019471	ENSPTRT00000036047	COPS6	COP9 constitutive photomorphogenic homolog subunit 6; Uncharacterized protein [Source:UniProtKB/TrEMBL;Acc:H2QV15]	100.00	100.00	0	0	327	328	327	JAA14654.1	COPS6	COP9 constitutive photomorphogenic homolog subunit 6	smooth vascular	100.00	100.00	327	327	327	0	0
NP_006825.1	10981	RAB32	ENSPTRG00000018685	ENSPTRT00000034495	RAB32	RAB32, member RAS oncogene family; Uncharacterized protein [Source:UniProtKB/TrEMBL;Acc:H2R6W5]	99.56	100.00	0	0	225	226	225	JAA03462.1	RAB32	RAB32, member RAS oncogene family	adipose stromal	99.56	100.00	225	225	225	0	0
NP_006826.1	10983	CCNI	ENSPTRG00000016194	ENSPTRT00000030141	CCNI	Cyclin I; Uncharacterized protein [Source:UniProtKB/TrEMBL;Acc:H2QPR3]	99.47	99.73	0	0	377	378	377	JAA04676.1	CCNI	cyclin I	adipose stromal	99.47	99.73	377	377	377	0	0
NP_006827.1	10985	GCN1L1	ENSPTRG00000005525	ENSPTRT00000010140	GCN1L1	GCN1 general control of amino-acid synthesis 1-like 1; Uncharacterized protein [Source:UniProtKB/TrEMBL;Acc:H2Q702]	99.74	99.81	0	0	2671	2672	2671	JAA03208.1	GCN1L1	GCN1 general control of amino-acid synthesis 1-like 1	adipose stromal	99.70	99.78	2671	2671	2671	0	0
NP_006828.2	10987	COPS5	ENSPTRG00000020317	ENSPTRT00000046757	COPS5	COP9 signalosome subunit 5 [Source:HGNC Symbol;Acc:2240]	100.00	100.00	0	0	334	335	334	JAA02752.1	COPS5	COP9 constitutive photomorphogenic homolog subunit 5	adipose stromal	100.00	100.00	334	334	334	0	0
NP_006829.1	10988	METAP2	ENSPTRG00000005313	ENSPTRT00000009764	METAP2	Methionine aminopeptidase [Source:UniProtKB/TrEMBL;Acc:H2Q6M7]	100.00	100.00	0	0	478	479	478	JAA01981.1	METAP2	methionyl aminopeptidase 2	adipose stromal	100.00	100.00	478	478	478	0	0
NP_006833.2	10992	SF3B2	ENSPTRG00000003912	ENSPTRT00000007310	SF3B2	Splicing factor 3b, subunit 2, 145kDa; Uncharacterized protein [Source:UniProtKB/TrEMBL;Acc:H2Q457]	100.00	100.00	0	0	895	896	895	JAA21369.1	SF3B2	splicing factor 3b, subunit 2, 145kDa	smooth vascular	100.00	100.00	895	895	895	0	0
NP_006835.2	10994	ILVBL	ENSPTRG00000010614	ENSPTRT00000019575	ILVBL	IlvB (Bacterial acetolactate synthase)-like; Uncharacterized protein [Source:UniProtKB/TrEMBL;Acc:H2QFL7]	99.53	99.68	0	0	632	633	632	JAA02218.1	ILVBL	ilvB (bacterial acetolactate synthase)-like	adipose stromal	99.37	99.68	632	632	632	0	0
NP_006836.2	11004	KIF2C	ENSPTRG00000000658	ENSPTRT00000001258	KIF2C	Kinesin family member 2C; Uncharacterized protein [Source:UniProtKB/TrEMBL;Acc:H2PYW2]	99.45	99.72	0	0	725	726	725	JAA04783.1	KIF2C	kinesin family member 2C	adipose stromal	99.45	99.72	725	725	725	0	0
NP_006839.2	11007	CCDC85B	ENSPTRG00000003900	ENSPTRT00000007289	CCDC85B	Coiled-coil domain containing 85B; Uncharacterized protein [Source:UniProtKB/TrEMBL;Acc:H2Q448]	99.50	99.50	0	0	202	203	202	JAA18862.1	CCDC85B	coiled-coil domain containing 85B	smooth vascular	99.50	99.50	202	202	202	0	0
NP_006842.2	11010	GLIPR1	ENSPTRG00000005237	ENSPTRT00000009632	GLIPR1	GLI pathogenesis-related 1; Uncharacterized protein [Source:UniProtKB/TrEMBL;Acc:H2Q6I0]	100.00	100.00	0	0	266	267	266	JAA18960.1	GLIPR1	GLI pathogenesis-related 1	smooth vascular	100.00	100.00	266	266	266	0	0
NP_006848.1	11017	SNRNP27	ENSPTRG00000012022	ENSPTRT00000022373	SNRNP27	small nuclear ribonucleoprotein 27kDa (U4/U6.U5) [Source:HGNC Symbol;Acc:30240]	100.00	100.00	0	0	155	156	155	JAA02383.1	SNRNP27	small nuclear ribonucleoprotein 27kDa (U4/U6.U5)	adipose stromal	100.00	100.00	94	155	155	0	0
NP_006849.1	11018	TMED1	ENSPTRG00000010484	ENSPTRT00000019307	TMED1	Transmembrane emp24 protein transport domain containing 1; Uncharacterized protein [Source:UniProtKB/TrEMBL;Acc:H2QFC5]	100.00	100.00	0	0	227	228	227	JAA02374.1	TMED1	transmembrane emp24 protein transport domain containing 1	adipose stromal	100.00	100.00	227	227	227	0	0
NP_006862.2	11035	RIPK3	ENSPTRG00000006217	ENSPTRT00000011409	RIPK3	receptor-interacting serine-threonine kinase 3 [Source:HGNC Symbol;Acc:10021]	98.65	99.23	0	0	518	519	518	JAA25157.1	RIPK3	receptor-interacting serine-threonine kinase 3	skin	98.84	99.42	518	518	518	0	0
NP_006867.1	11041	B4GAT1	ENSPTRG00000003921	ENSPTRT00000007322	B3GNT1	UDP-GlcNAc:betaGal beta-1,3-N-acetylglucosaminyltransferase 1; Uncharacterized protein [Source:UniProtKB/TrEMBL;Acc:H2Q465]	100.00	100.00	0	0	415	416	415	JAA01404.1	B3GNT1	UDP-GlcNAc:betaGal beta-1,3-N-acetylglucosaminyltransferase 1	adipose stromal	100.00	100.00	415	415	415	0	0
NP_006868.3	2766	GMPR	ENSPTRG00000017746	ENSPTRT00000032805	GMPR	GMP reductase [Source:UniProtKB/TrEMBL;Acc:H2QSC0]	99.71	99.71	0	0	345	346	345	JAA07749.1	GMPR	guanosine monophosphate reductase	adipose stromal	99.71	99.71	345	345	345	0	0
NP_008832.2	4649	MYO9A	ENSPTRG00000007243	ENSPTRT00000013360	MYO9A	myosin IXA [Source:HGNC Symbol;Acc:7608]	99.18	99.53	0	0	1717	2619	2548	JAA28210.1	MYO9A	myosin IXA	skin	99.41	99.61	2548	2547	2548	1	1
NP_008846.2	6102	RP2	ENSPTRG00000021833	ENSPTRT00000040558	RP2	Uncharacterized protein [Source:UniProtKB/TrEMBL;Acc:H2QYI3]	99.38	99.38	0	0	323	323	350	JAA08927.1	RP2	retinitis pigmentosa 2 (X-linked recessive)	adipose stromal	99.43	99.43	350	350	350	0	0
NP_008879.3	6782	HSPA13	ENSPTRG00000013790	ENSPTRT00000025741	HSPA13	Heat shock protein 70kDa family, member 13; Uncharacterized protein [Source:UniProtKB/TrEMBL;Acc:H2QZS7]	99.79	99.79	0	0	471	472	471	JAA07245.1	HSPA13	heat shock protein 70kDa family, member 13	adipose stromal	99.79	99.79	471	471	471	0	0
NP_008909.1	7737	RNF113A	ENSPTRG00000022231	ENSPTRT00000041434	RNF113A	Ring finger protein 113A; Uncharacterized protein [Source:UniProtKB/TrEMBL;Acc:H2QZ23]	99.71	100.00	0	0	343	344	343	JAA09546.1	RNF113A	ring finger protein 113A	adipose stromal	99.71	100.00	343	343	343	0	0
NP_008919.3	9510	ADAMTS1	ENSPTRG00000013813	ENSPTRT00000025784	ADAMTS1	ADAM metallopeptidase with thrombospondin type 1 motif, 1; Uncharacterized protein [Source:UniProtKB/TrEMBL;Acc:H2QKW0]	99.90	100.00	0	0	967	968	967	JAA07645.1	ADAMTS1	ADAM metallopeptidase with thrombospondin type 1 motif, 1	adipose stromal	99.90	100.00	967	967	967	0	0
NP_008924.1	10360	NPM3	ENSPTRG00000002875	ENSPTRT00000005471	NPM3	Nucleophosmin/nucleoplasmin 3; Uncharacterized protein [Source:UniProtKB/TrEMBL;Acc:H2Q2G5]	100.00	100.00	0	0	178	179	178	JAA02991.1	NPM3	nucleophosmin/nucleoplasmin 3	adipose stromal	100.00	100.00	178	178	178	0	0
NP_008927.1	10560	SLC19A2	ENSPTRG00000001658	ENSPTRT00000003008	SLC19A2	Solute carrier family 19 (Thiamine transporter), member 2; Uncharacterized protein [Source:UniProtKB/TrEMBL;Acc:H2Q0K3]	100.00	100.00	0	0	497	498	497	JAA05558.1	SLC19A2	solute carrier family 19 (thiamine transporter), member 2	adipose stromal	100.00	100.00	497	497	497	0	0
NP_008937.1	11051	NUDT21	ENSPTRG00000008131	ENSPTRT00000014988	NUDT21	Nudix (Nucleoside diphosphate linked moiety X)-type motif 21; Uncharacterized protein [Source:UniProtKB/TrEMBL;Acc:H2QB47]	100.00	100.00	0	0	227	228	227	JAA10763.1	NUDT21	nudix (nucleoside diphosphate linked moiety X)-type motif 21	adipose stromal	100.00	100.00	227	227	227	0	0
NP_008941.3	11056	DDX52	ENSPTRG00000009058	ENSPTRT00000016690	DDX52	DEAD (Asp-Glu-Ala-Asp) box polypeptide 52; Uncharacterized protein [Source:UniProtKB/TrEMBL;Acc:H2QCS3]	99.50	100.00	0	0	599	600	599	JAA03136.1	DDX52	DEAD (Asp-Glu-Ala-Asp) box polypeptide 52	adipose stromal	99.50	100.00	599	599	599	0	0
NP_008944.1	11059	WWP1	ENSPTRG00000020395	ENSPTRT00000037746	WWP1	E3 ubiquitin-protein ligase [Source:UniProtKB/TrEMBL;Acc:H2QWD9]	99.89	100.00	0	0	922	923	922	JAA21904.1	WWP1	WW domain containing E3 ubiquitin protein ligase 1	smooth vascular	99.89	100.00	922	922	922	0	0
NP_008952.1	11067	C10orf10	ENSPTRG00000029898	ENSPTRT00000057755	C10orf10	chromosome 10 open reading frame 10 [Source:HGNC Symbol;Acc:23355]	97.17	97.64	0	0	212	213	212	JAA19827.1	C10orf10	chromosome 10 open reading frame 10	smooth vascular	97.17	97.17	212	212	212	0	0
NP_008955.1	11070	TMEM115	ENSPTRG00000014963	ENSPTRT00000028004	TMEM115	transmembrane protein 115 [Source:HGNC Symbol;Acc:30055]	99.15	99.72	0	0	351	352	351	JAA03447.1	TMEM115	transmembrane protein 115	adipose stromal	99.43	99.72	351	351	351	0	0
NP_008957.1	11072	DUSP14	ENSPTRG00000009056	ENSPTRT00000016685	DUSP14	Dual specificity phosphatase 14; Uncharacterized protein [Source:UniProtKB/TrEMBL;Acc:H2QCS1]	100.00	100.00	0	0	198	199	198	JAA13143.1	DUSP14	dual specificity phosphatase 14	smooth vascular	100.00	100.00	198	198	198	0	0
NP_008958.2	11073	TOPBP1	ENSPTRG00000015410	ENSPTRT00000028777	TOPBP1	Topoisomerase (DNA) II binding protein 1; Uncharacterized protein [Source:UniProtKB/TrEMBL;Acc:H2QNE6]	99.47	99.74	0	0	1522	1523	1522	JAA05917.1	TOPBP1	topoisomerase (DNA) II binding protein 1	adipose stromal	99.54	99.74	1522	1522	1522	0	0
NP_008962.1	11077	HSF2BP	ENSPTRG00000013957	ENSPTRT00000026040	HSF2BP	Heat shock transcription factor 2 binding protein; Uncharacterized protein [Source:UniProtKB/TrEMBL;Acc:H2QL38]	99.40	100.00	0	0	334	335	334	JAA03037.1	HSF2BP	heat shock transcription factor 2 binding protein	adipose stromal	99.40	100.00	334	334	334	0	0
NP_008964.3	11079	RER1	ENSPTRG00000000049	ENSPTRT00000000105	RER1	RER1 retention in endoplasmic reticulum 1 homolog; Uncharacterized protein [Source:UniProtKB/TrEMBL;Acc:H2PXU7]	99.49	99.49	0	0	196	197	196	JAA08823.1	RER1	RER1 retention in endoplasmic reticulum 1 homolog	adipose stromal	99.49	99.49	196	196	196	0	0
NP_008965.2	11080	DNAJB4	ENSPTRG00000000889	ENSPTRT00000001687	DNAJB4	DnaJ (Hsp40) homolog, subfamily B, member 4; Uncharacterized protein [Source:UniProtKB/TrEMBL;Acc:H2PZ99]	100.00	100.00	0	0	337	338	337	JAA03204.1	DNAJB4	DnaJ (Hsp40) homolog, subfamily B, member 4	adipose stromal	100.00	100.00	337	337	337	0	0
NP_008969.2	11096	ADAMTS5	ENSPTRG00000013814	ENSPTRT00000025785	ADAMTS5	Uncharacterized protein [Source:UniProtKB/TrEMBL;Acc:H2QKW1]	99.68	99.68	0	0	930	931	930	JAA09678.1	ADAMTS5	ADAM metallopeptidase with thrombospondin type 1 motif, 5	adipose stromal	99.36	99.36	931	931	930	1	1
NP_008970.2	11099	PTPN21	ENSPTRG00000006607	ENSPTRT00000012134	PTPN21	protein tyrosine phosphatase, non-receptor type 21 [Source:HGNC Symbol;Acc:9651]	99.15	99.49	0	0	1174	1175	1174	JAA08232.1	PTPN21	protein tyrosine phosphatase, non-receptor type 21	adipose stromal	99.23	99.57	1174	1174	1174	0	0
NP_008974.5	11103	KRR1	ENSPTRG00000005238	ENSPTRT00000009634	KRR1	KRR1 small subunit processome component [Source:UniProtKB/TrEMBL;Acc:H2Q6I1]	99.47	99.73	1	1	374	381	381	JAA07470.1	KRR1	KRR1, small subunit (SSU) processome component, homolog	adipose stromal	99.74	100.00	381	381	381	0	0
NP_008986.2	11128	POLR3A	ENSPTRG00000002664	ENSPTRT00000005022	POLR3A	polymerase (RNA) III (DNA directed) polypeptide A, 155kDa [Source:HGNC Symbol;Acc:30074]	96.62	96.69	2	43	1390	1348	1390	JAA05382.1	POLR3A	polymerase (RNA) III (DNA directed) polypeptide A, 155kDa	adipose stromal	99.93	100.00	1390	1390	1390	0	0
NP_008993.1	11137	PWP1	ENSPTRG00000005399	ENSPTRT00000009909	PWP1	PWP1 homolog; Uncharacterized protein [Source:UniProtKB/TrEMBL;Acc:H2Q6S9]	100.00	100.00	0	0	501	502	501	JAA04712.1	PWP1	PWP1 homolog	adipose stromal	100.00	100.00	501	501	501	0	0
NP_008996.1	11140	CDC37	ENSPTRG00000010469	ENSPTRT00000019275	CDC37	cell division cycle 37 [Source:HGNC Symbol;Acc:1735]	100.00	100.00	0	0	242	314	378	JAA13801.1	CDC37	cell division cycle 37 homolog	smooth vascular	99.74	99.74	378	378	378	0	0
NP_009007.2	11153	FICD	ENSPTRG00000005403	ENSPTRT00000009914	FICD	FIC domain containing; Uncharacterized protein [Source:UniProtKB/TrEMBL;Acc:H2Q6T3]	99.34	99.78	0	0	458	459	458	JAA00992.1	FICD	FIC domain containing	adipose stromal	99.34	99.78	458	458	458	0	0
NP_009011.1	11157	LSM6	ENSPTRG00000016488	ENSPTRT00000030645	LSM6	LSM6 homolog, U6 small nuclear RNA associated (S. cerevisiae) [Source:HGNC Symbol;Acc:17017]	100.00	100.00	0	0	80	81	80	JAA22553.1	LSM6	LSM6 homolog, U6 small nuclear RNA associated	skin	100.00	100.00	80	80	80	0	0
NP_009035.3	4736	RPL10A	ENSPTRG00000018085	ENSPTRT00000033432	RPL10A	ribosomal protein L10a [Source:HGNC Symbol;Acc:10299]	100.00	100.00	0	0	217	218	217	JAA36285.1	RPL10A	ribosomal protein L10a	skeletal muscle	100.00	100.00	217	217	217	0	0
NP_009037.1	5412	UBL3	ENSPTRG00000005751	ENSPTRT00000067250	UBL3	Ubiquitin-like 3; Uncharacterized protein [Source:UniProtKB/TrEMBL;Acc:H2RDG8]	100.00	100.00	0	0	117	118	117	JAA05638.1	UBL3	ubiquitin-like 3	adipose stromal	100.00	100.00	117	117	117	0	0
NP_009042.1	7027	TFDP1	ENSPTRG00000042403	ENSPTRT00000072538	TFDP1	Pan troglodytes transcription factor Dp-1 (TFDP1), mRNA. [Source:RefSeq mRNA;Acc:NM_001251920]	94.92	96.19	1	1	394	409	410	JAA05751.1	TFDP1	transcription factor Dp-1	adipose stromal	100.00	100.00	410	410	410	0	0
NP_009080.2	7738	ZNF184	ENSPTRG00000017847	ENSPTRT00000032956	ZNF184	Uncharacterized protein; Zinc finger protein 184 [Source:UniProtKB/TrEMBL;Acc:H2QSI3]	99.87	100.00	0	0	751	752	751	JAA01777.1	ZNF184	zinc finger protein 184	adipose stromal	99.73	99.87	751	751	751	0	0
NP_009090.2	7871	SLMAP	ENSPTRG00000015053	ENSPTRT00000028180	SLMAP	Sarcolemma associated protein; Uncharacterized protein [Source:UniProtKB/TrEMBL;Acc:H2QMU6]	99.75	99.75	0	0	811	812	811	JAA04633.1	SLMAP	sarcolemma associated protein	adipose stromal	99.75	99.75	811	811	811	0	0
NP_009096.2	8175	SF3A2	ENSPTRG00000010227	ENSPTRT00000018787	SF3A2	Splicing factor 3a, subunit 2, 66kDa; Uncharacterized protein [Source:UniProtKB/TrEMBL;Acc:H2QEW0]	100.00	100.00	0	0	464	465	464	JAA13254.1	SF3A2	splicing factor 3a, subunit 2, 66kDa	smooth vascular	100.00	100.00	464	464	464	0	0
NP_009098.3	9204	ZMYM6	ENSPTRG00000000515	ENSPTRT00000001011	ZMYM6	Uncharacterized protein; Zinc finger, MYM-type 6 [Source:UniProtKB/TrEMBL;Acc:H2R988]	99.77	99.92	0	0	1325	1326	1325	JAA04846.1	ZMYM6	zinc finger, MYM-type 6	adipose stromal	99.77	99.92	1325	1325	1325	0	0
NP_009101.2	10420	TESK2	ENSPTRG00000000673	ENSPTRT00000001280	TESK2	Uncharacterized protein [Source:UniProtKB/TrEMBL;Acc:H2PYX2]	99.82	100.00	0	0	571	572	571	JAA42989.1	TESK2	testis-specific kinase 2	skeletal muscle	100.00	100.00	363	363	571	0	0
NP_009104.2	11098	PRSS23	ENSPTRG00000004147	ENSPTRT00000007730	PRSS23	Protease, serine, 23; Uncharacterized protein [Source:UniProtKB/TrEMBL;Acc:H2Q4I5]	99.74	100.00	0	0	383	384	464	JAA16971.1	PRSS23	protease, serine, 23	smooth vascular	99.74	100.00	383	383	464	0	0
NP_009107.1	11161	C14orf1	ENSPTRG00000006559	ENSPTRT00000012029	C14orf1	chromosome 14 open reading frame 1 [Source:HGNC Symbol;Acc:1187]	100.00	100.00	0	0	140	141	140	JAA12605.1	C14orf1	chromosome 14 open reading frame 1	smooth vascular	100.00	100.00	140	140	140	0	0
NP_009109.3	11171	STRAP	ENSPTRG00000004734	ENSPTRT00000008745	STRAP	Serine/threonine kinase receptor associated protein; Uncharacterized protein [Source:UniProtKB/TrEMBL;Acc:H2Q5J4]	100.00	100.00	0	0	350	351	350	JAA08149.1	STRAP	serine/threonine kinase receptor associated protein	adipose stromal	100.00	100.00	350	350	350	0	0
NP_009117.2	11190	CEP250	ENSPTRG00000013440	ENSPTRT00000045009	CEP250	centrosomal protein 250kDa [Source:HGNC Symbol;Acc:1859]	99.34	99.67	1	2	2442	2441	2442	JAA39536.1	CEP250	centrosomal protein 250kDa	skeletal muscle	99.26	99.67	2442	2440	2442	1	2
NP_009118.1	11193	WBP4	ENSPTRG00000005812	ENSPTRT00000010687	WBP4	Uncharacterized protein [Source:UniProtKB/TrEMBL;Acc:H2Q7G9]	99.20	99.47	0	0	375	376	376	JAA14050.1	WBP4	WW domain binding protein 4 (formin binding protein 21)	smooth vascular	99.20	99.47	376	376	376	0	0
NP_009121.1	11196	SEC23IP	ENSPTRG00000003001	ENSPTRT00000005719	SEC23IP	SEC23 interacting protein; Uncharacterized protein [Source:UniProtKB/TrEMBL;Acc:H2Q2P1]	98.90	99.30	0	0	1000	1001	1000	JAA09986.1	SEC23IP	SEC23 interacting protein	adipose stromal	98.90	99.30	1000	1000	1000	0	0
NP_009122.2	11197	WIF1	ENSPTRG00000005179	ENSPTRT00000009517	WIF1	Uncharacterized protein; WNT inhibitory factor 1 [Source:UniProtKB/TrEMBL;Acc:H2Q6E5]	99.47	99.74	0	0	379	380	379	JAA43048.1	WIF1	WNT inhibitory factor 1	skeletal muscle	99.47	99.74	379	379	379	0	0
NP_009123.1	11198	SUPT16H	ENSPTRG00000006122	ENSPTRT00000011231	SUPT16H	Suppressor of Ty 16 homolog; Uncharacterized protein [Source:UniProtKB/TrEMBL;Acc:H2Q7Y1]	100.00	100.00	0	0	1047	1048	1047	JAA40057.1	SUPT16H	suppressor of Ty 16 homolog	skeletal muscle	100.00	100.00	1047	1047	1047	0	0
NP_009124.2	11199	ANXA10	ENSPTRG00000016580	ENSPTRT00000048988	ANXA10	Annexin A10; Uncharacterized protein [Source:UniProtKB/TrEMBL;Acc:H2R048]	98.46	99.07	0	0	324	325	324	JAA15246.1	ANXA10	annexin A10	smooth vascular	98.46	99.07	324	324	324	0	0
NP_009129.1	11212	PROSC	ENSPTRG00000020160	ENSPTRT00000037344	PROSC	Proline synthetase co-transcribed homolog (Bacterial); Uncharacterized protein [Source:UniProtKB/TrEMBL;Acc:H2QW09]	99.27	100.00	0	0	275	276	275	JAA01683.1	PROSC	proline synthetase co-transcribed homolog (bacterial)	adipose stromal	99.27	100.00	275	275	275	0	0
NP_009133.2	11216	AKAP10	ENSPTRG00000008877	ENSPTRT00000016368	AKAP10	A kinase (PRKA) anchor protein 10 [Source:HGNC Symbol;Acc:368]	96.83	96.98	3	17	662	646	662	JAA07071.1	AKAP10	A kinase (PRKA) anchor protein 10	adipose stromal	99.70	99.85	662	662	662	0	0
NP_009135.4	11218	DDX20	ENSPTRG00000001105	ENSPTRT00000002075	DDX20	DEAD (Asp-Glu-Ala-Asp) box polypeptide 20 [Source:HGNC Symbol;Acc:2743]	98.98	99.24	0	0	786	787	824	JAA04135.1	DDX20	DEAD (Asp-Glu-Ala-Asp) box polypeptide 20	adipose stromal	98.91	99.27	824	824	824	0	0
NP_009139.1	11222	MRPL3	ENSPTRG00000015396	ENSPTRT00000028750	MRPL3	Mitochondrial ribosomal protein L3; Uncharacterized protein [Source:UniProtKB/TrEMBL;Acc:H2QND8]	99.43	99.71	0	0	348	349	348	JAA09044.1	MRPL3	mitochondrial ribosomal protein L3	adipose stromal	99.43	99.71	348	348	348	0	0
NP_009141.2	11226	GALNT6	ENSPTRG00000004956	ENSPTRT00000009150	GALNT6	UDP-N-acetyl-alpha-D-galactosamine:polypeptide N-acetylgalactosaminyltransferase 6 (GalNAc-T6) [Source:HGNC Symbol;Acc:4128]	95.50	95.66	1	25	622	598	622	JAA02231.1	GALNT6	UDP-N-acetyl-alpha-D-galactosamine:polypeptide N-acetylgalactosaminyltransferase 6 (GalNAc-T6)	adipose stromal	99.68	99.84	622	622	622	0	0
NP_009145.1	11231	SEC63	ENSPTRG00000018470	ENSPTRT00000034134	SEC63	SEC63 homolog; Uncharacterized protein [Source:UniProtKB/TrEMBL;Acc:H2QTI0]	99.74	99.87	0	0	760	761	760	JAA10620.1	SEC63	SEC63 homolog	adipose stromal	99.74	99.87	760	760	760	0	0
NP_009146.2	11232	POLG2	ENSPTRG00000009541	ENSPTRT00000017496	POLG2	Polymerase (DNA directed), gamma 2, accessory subunit; Uncharacterized protein [Source:UniProtKB/TrEMBL;Acc:H2QDP3]	99.38	99.59	0	0	485	486	485	JAA09896.1	POLG2	polymerase (DNA directed), gamma 2, accessory subunit	adipose stromal	99.38	99.59	485	485	485	0	0
NP_009149.2	11236	RNF139	ENSPTRG00000020567	ENSPTRT00000038048	RNF139	Ring finger protein 139; Uncharacterized protein [Source:UniProtKB/TrEMBL;Acc:H2QWP5]	99.40	99.55	0	0	664	665	664	JAA02628.1	RNF139	ring finger protein 139	adipose stromal	99.40	99.55	664	664	664	0	0
NP_009151.1	11238	CA5B	ENSPTRG00000021692	ENSPTRT00000055072	CA5B	Carbonic anhydrase VB, mitochondrial; Uncharacterized protein [Source:UniProtKB/TrEMBL;Acc:H2R4T4]	100.00	100.00	0	0	317	318	317	JAA03102.1	CA5B	carbonic anhydrase VB, mitochondrial	adipose stromal	99.68	100.00	317	317	317	0	0
NP_009166.2	11260	XPOT	ENSPTRG00000005173	ENSPTRT00000057507	XPOT	Exportin, tRNA (Nuclear export receptor for tRNAs); Uncharacterized protein [Source:UniProtKB/TrEMBL;Acc:H2R7H3]	100.00	100.00	0	0	962	963	962	JAA06282.1	XPOT	exportin, tRNA (nuclear export receptor for tRNAs)	adipose stromal	100.00	100.00	962	962	962	0	0
NP_009167.1	11261	CHP1	ENSPTRG00000006942	ENSPTRT00000012795	CHP1	calcineurin-like EF-hand protein 1 [Source:HGNC Symbol;Acc:17433]	100.00	100.00	0	0	195	196	195	JAA05086.1	CHP1	calcium binding protein P22	adipose stromal	100.00	100.00	195	195	195	0	0
NP_009171.1	11266	DUSP12	ENSPTRG00000001594	ENSPTRT00000002905	DUSP12	Dual specificity phosphatase 12; Uncharacterized protein [Source:UniProtKB/TrEMBL;Acc:H2Q0H2]	100.00	100.00	0	0	340	341	340	JAA02324.1	DUSP12	dual specificity phosphatase 12	adipose stromal	100.00	100.00	340	340	340	0	0
NP_009180.3	11278	KLF12	ENSPTRG00000005929	ENSPTRT00000062363	KLF12	Uncharacterized protein [Source:UniProtKB/TrEMBL;Acc:H2RB30]	99.50	99.50	2	2	402	401	402	JAA09815.1	KLF12	Kruppel-like factor 12	adipose stromal	100.00	100.00	402	402	402	0	0
NP_009185.2	11284	PNKP	ENSPTRG00000011323	ENSPTRT00000021054	PNKP	polynucleotide kinase 3'-phosphatase [Source:HGNC Symbol;Acc:9154]	99.38	99.38	0	0	480	482	521	JAA10220.1	PNKP	polynucleotide kinase 3'-phosphatase	adipose stromal	99.62	99.62	521	521	521	0	0
NP_009186.1	11285	B4GALT7	ENSPTRG00000017592	ENSPTRT00000061689	B4GALT7	xylosylprotein beta 1,4-galactosyltransferase, polypeptide 7 [Source:HGNC Symbol;Acc:930]	79.81	81.73	2	2	312	312	327	JAA07279.1	B4GALT7	xylosylprotein beta 1,4-galactosyltransferase, polypeptide 7 (galactosyltransferase I)	adipose stromal	100.00	100.00	327	327	327	0	0
NP_009188.1	10687	PNMA2	ENSPTRG00000030705	ENSPTRT00000048814	PNMA2	Paraneoplastic antigen MA2; Uncharacterized protein [Source:UniProtKB/TrEMBL;Acc:H2QZJ4]	99.18	99.45	0	0	364	365	364	JAA02545.1	PNMA2	paraneoplastic antigen MA2	adipose stromal	99.18	99.45	364	364	364	0	0
NP_009191.1	11313	LYPLA2	ENSPTRG00000034218	ENSPTRT00000059502	LYPLA2	Pan troglodytes lysophospholipase II (LYPLA2), mRNA. [Source:RefSeq mRNA;Acc:NM_001252028]	93.94	96.10	0	0	231	231	231	JAA14114.1	LYPLA2	lysophospholipase II	smooth vascular	100.00	100.00	231	231	231	0	0
NP_009200.2	6814	STXBP3	ENSPTRG00000001034	ENSPTRT00000001947	STXBP3	Syntaxin binding protein 3; Uncharacterized protein [Source:UniProtKB/TrEMBL;Acc:H2PZJ4]	99.83	100.00	0	0	592	593	592	JAA08060.1	STXBP3	syntaxin binding protein 3	adipose stromal	99.83	100.00	592	592	592	0	0
NP_009202.1	11329	STK38	ENSPTRG00000018105	ENSPTRT00000033472	STK38	Serine/threonine kinase 38; Uncharacterized protein [Source:UniProtKB/TrEMBL;Acc:H2QSW7]	99.78	99.78	0	0	465	466	465	JAA05706.1	STK38	serine/threonine kinase 38	adipose stromal	100.00	100.00	465	465	465	0	0
NP_009206.1	11334	TUSC2	ENSPTRG00000014958	ENSPTRT00000027992	TUSC2	tumor suppressor candidate 2 [Source:HGNC Symbol;Acc:17034]	99.09	99.09	0	0	110	111	110	JAA00857.1	TUSC2	tumor suppressor candidate 2	adipose stromal	99.09	99.09	110	110	110	0	0
NP_009208.2	11336	EXOC3	ENSPTRG00000016680	ENSPTRT00000030972	EXOC3	Aryl-hydrocarbon receptor repressor; Exocyst complex component 3; Uncharacterized protein [Source:UniProtKB/TrEMBL;Acc:H2QQK3]	99.60	99.60	0	0	745	746	745	JAA10849.1	EXOC3	exocyst complex component 3	adipose stromal	99.60	99.60	745	745	745	0	0
NP_009209.1	11337	GABARAP	ENSPTRG00000034115	ENSPTRT00000015979	GABARAP	GABA(A) receptor-associated protein; Uncharacterized protein [Source:UniProtKB/TrEMBL;Acc:H2QC26]	100.00	100.00	0	0	117	118	117	JAA14288.1	GABARAP	GABA(A) receptor-associated protein	smooth vascular	100.00	100.00	117	117	117	0	0
NP_009211.1	11339	OIP5	ENSPTRG00000006943	ENSPTRT00000012796	OIP5	Protein yippee-like [Source:UniProtKB/TrEMBL;Acc:H2Q977]	98.69	98.69	0	0	229	230	229	JAA14223.1	OIP5	Opa interacting protein 5	smooth vascular	98.69	98.69	229	229	229	0	0
NP_009212.1	11341	SCRG1	ENSPTRG00000016599	ENSPTRT00000030845	SCRG1	Pan troglodytes stimulator of chondrogenesis 1 (SCRG1), mRNA. [Source:RefSeq mRNA;Acc:NM_001242428]	100.00	100.00	0	0	98	99	98	JAA12555.1	SCRG1	stimulator of chondrogenesis 1	smooth vascular	100.00	100.00	98	98	98	0	0
NP_009215.1	11344	TWF2	ENSPTRG00000042003	ENSPTRT00000028057	TWF2	Twinfilin, actin-binding protein, homolog 2; Uncharacterized protein [Source:UniProtKB/TrEMBL;Acc:H2QMR1]	99.71	99.71	0	0	349	350	349	JAA01075.1	TWF2	twinfilin, actin-binding protein, homolog 2	adipose stromal	99.71	99.71	349	349	349	0	0
NP_009216.1	11345	GABARAPL2	ENSPTRG00000008362	ENSPTRT00000015417	GABARAPL2	GABA(A) receptor-associated protein-like 2; Uncharacterized protein [Source:UniProtKB/TrEMBL;Acc:H2QBJ0]	100.00	100.00	0	0	117	118	117	JAA01737.1	GABARAPL2	GABA(A) receptor-associated protein-like 2	adipose stromal	100.00	100.00	117	117	117	0	0
NP_031368.1	11097	NUPL2	ENSPTRG00000018983	ENSPTRT00000035099	NUPL2	Nucleoporin like 2; Uncharacterized protein [Source:UniProtKB/TrEMBL;Acc:H2QU93]	99.76	99.76	0	0	422	424	423	JAA06571.1	NUPL2	nucleoporin like 2	adipose stromal	99.53	99.53	422	423	423	0	0
NP_031374.2	22926	ATF6	ENSPTRG00000001596	ENSPTRT00000002907	ATF6	activating transcription factor 6 [Source:HGNC Symbol;Acc:791]	99.40	99.70	0	0	670	671	670	JAA05598.1	ATF6	activating transcription factor 6	adipose stromal	99.25	99.70	670	670	670	0	0
NP_031385.2	22794	CASC3	ENSPTRG00000009115	ENSPTRT00000016790	CASC3	Uncharacterized protein [Source:UniProtKB/TrEMBL;Acc:H2QCW0]	100.00	100.00	0	0	626	627	703	JAA06921.1	CASC3	cancer susceptibility candidate 3	adipose stromal	100.00	100.00	703	703	703	0	0
NP_031387.3	22795	NID2	ENSPTRG00000006345	ENSPTRT00000011616	NID2	Nidogen 2 (Osteonidogen); Uncharacterized protein [Source:UniProtKB/TrEMBL;Acc:H2Q8B0]	99.13	99.20	0	0	1375	1376	1375	JAA07202.1	NID2	nidogen 2 (osteonidogen)	adipose stromal	99.20	99.27	1375	1375	1375	0	0
NP_031390.1	23423	TMED3	ENSPTRG00000007356	ENSPTRT00000013565	TMED3	Transmembrane emp24 protein transport domain containing 3; Uncharacterized protein [Source:UniProtKB/TrEMBL;Acc:H2Q9X3]	99.08	99.08	0	0	217	218	217	JAA06819.1	TMED3	transmembrane emp24 protein transport domain containing 3	adipose stromal	99.08	99.08	217	217	217	0	0
NP_031394.2	22821	RASA3	ENSPTRG00000006069	ENSPTRT00000011148	RASA3	RAS p21 protein activator 3; Uncharacterized protein [Source:UniProtKB/TrEMBL;Acc:H2Q7U7]	99.88	99.88	0	0	834	835	834	JAA02926.1	RASA3	RAS p21 protein activator 3	adipose stromal	99.88	99.88	834	834	834	0	0
NP_031397.1	8019	BRD3	ENSPTRG00000021526	ENSPTRT00000039873	BRD3	Bromodomain containing 3; Uncharacterized protein [Source:UniProtKB/TrEMBL;Acc:H2QY49]	99.72	99.72	0	0	726	727	726	JAA09157.1	BRD3	bromodomain containing 3	adipose stromal	99.72	99.72	726	726	726	0	0
NP_031401.1	23435	TARDBP	ENSPTRG00000000136	ENSPTRT00000000310	TARDBP	TAR DNA binding protein; Uncharacterized protein [Source:UniProtKB/TrEMBL;Acc:H2PY00]	100.00	100.00	0	0	414	415	414	JAA13471.1	TARDBP	TAR DNA binding protein	smooth vascular	100.00	100.00	414	414	414	0	0
NP_036203.1	23412	COMMD3	ENSPTRG00000002352	ENSPTRT00000066643	COMMD3	COMM domain containing 3 [Source:HGNC Symbol;Acc:23332]	98.46	98.46	0	0	195	196	195	JAA00515.1	COMMD3	COMM domain containing 3	adipose stromal	98.46	98.46	195	195	195	0	0
NP_036205.1	22948	CCT5	ENSPTRG00000016725	ENSPTRT00000031066	CCT5	Chaperonin containing TCP1, subunit 5 (Epsilon); Uncharacterized protein [Source:UniProtKB/TrEMBL;Acc:H2QQM7]	100.00	100.00	0	0	541	542	541	JAA14163.1	CCT5	chaperonin containing TCP1, subunit 5 (epsilon)	smooth vascular	99.82	100.00	541	541	541	0	0
NP_036213.2	22936	ELL2	ENSPTRG00000017090	ENSPTRT00000031666	ELL2	Elongation factor, RNA polymerase II, 2; Uncharacterized protein [Source:UniProtKB/TrEMBL;Acc:H2QR91]	99.69	99.84	0	0	640	641	640	JAA10267.1	ELL2	elongation factor, RNA polymerase II, 2	adipose stromal	99.69	99.84	640	640	640	0	0
NP_036214.2	23414	ZFPM2	ENSPTRG00000020498	ENSPTRT00000037928	ZFPM2	zinc finger protein, FOG family member 2 [Source:HGNC Symbol;Acc:16700]	99.65	99.83	0	0	1151	1152	1151	JAA05355.1	ZFPM2	zinc finger protein, multitype 2	adipose stromal	99.57	99.74	1151	1151	1151	0	0
NP_036220.1	25796	PGLS	ENSPTRG00000010677	ENSPTRT00000019684	PGLS	6-phosphogluconolactonase; Uncharacterized protein [Source:UniProtKB/TrEMBL;Acc:H2QFR4]	99.61	99.61	0	0	258	259	258	JAA06340.1	PGLS	6-phosphogluconolactonase	adipose stromal	99.61	99.61	258	258	258	0	0
NP_036223.2	23536	ADAT1	ENSPTRG00000008363	ENSPTRT00000015418	ADAT1	Adenosine deaminase, tRNA-specific 1; Uncharacterized protein [Source:UniProtKB/TrEMBL;Acc:H2QBJ1]	99.00	99.60	0	0	502	503	502	JAA08615.1	ADAT1	adenosine deaminase, tRNA-specific 1	adipose stromal	98.80	99.40	502	502	502	0	0
NP_036228.1	26060	APPL1	ENSPTRG00000015045	ENSPTRT00000028168	APPL1	Adaptor protein, phosphotyrosine interaction, PH domain and leucine zipper containing 1; Uncharacterized protein [Source:UniProtKB/TrEMBL;Acc:H2QMU0]	100.00	100.00	0	0	709	710	709	JAA05918.1	APPL1	adaptor protein, phosphotyrosine interaction, PH domain and leucine zipper containing 1	adipose stromal	100.00	100.00	709	709	709	0	0
NP_036230.1	23452	ANGPTL2	ENSPTRG00000021384	ENSPTRT00000039557	ANGPTL2	angiopoietin-like 2 [Source:HGNC Symbol;Acc:490]	99.39	99.59	0	0	493	494	493	JAA09365.1	ANGPTL2	angiopoietin-like 2	adipose stromal	99.59	99.59	493	493	493	0	0
NP_036231.1	10849	CD3EAP	ENSPTRG00000011151	ENSPTRT00000020722	CD3EAP	CD3e molecule, epsilon associated protein; Uncharacterized protein [Source:UniProtKB/TrEMBL;Acc:H2QGL6]	99.02	99.61	1	1	511	512	510	JAA26248.1	CD3EAP	CD3e molecule, epsilon associated protein	skin	99.02	99.61	511	511	510	1	1
NP_036232.2	23549	DNPEP	ENSPTRG00000012954	ENSPTRT00000056086	DNPEP	Aspartyl aminopeptidase; Uncharacterized protein [Source:UniProtKB/TrEMBL;Acc:H2R643]	99.18	99.59	0	0	485	486	485	JAA02351.1	DNPEP	aspartyl aminopeptidase	adipose stromal	98.97	99.38	485	485	485	0	0
NP_036238.1	23568	ARL2BP	ENSPTRG00000008150	ENSPTRT00000015029	ARL2BP	Pan troglodytes ADP-ribosylation factor-like 2 binding protein (ARL2BP), mRNA. [Source:RefSeq mRNA;Acc:NM_001246458]	100.00	100.00	0	0	163	164	163	JAA18166.1	ARL2BP	ADP-ribosylation factor-like 2 binding protein	smooth vascular	100.00	100.00	163	163	163	0	0
NP_036241.1	25789	TMEM59L	ENSPTRG00000010717	ENSPTRT00000019763	TMEM59L	Transmembrane protein 59-like; Uncharacterized protein [Source:UniProtKB/TrEMBL;Acc:H2QFT8]	98.73	99.36	0	0	314	344	342	JAA02622.1	TMEM59L	transmembrane protein 59-like	adipose stromal	98.73	99.36	314	343	342	0	0
NP_036242.1	26511	CHIC2	ENSPTRG00000016064	ENSPTRT00000029943	CHIC2	Cysteine-rich hydrophobic domain 2; Uncharacterized protein [Source:UniProtKB/TrEMBL;Acc:H2QPH2]	100.00	100.00	0	0	165	166	165	JAA01450.1	CHIC2	cysteine-rich hydrophobic domain 2	adipose stromal	100.00	100.00	165	165	165	0	0
NP_036243.1	10598	AHSA1	ENSPTRG00000006582	ENSPTRT00000012072	AHSA1	AHA1, activator of heat shock 90kDa protein ATPase homolog 1; Uncharacterized protein [Source:UniProtKB/TrEMBL;Acc:H2Q8P7]	99.70	100.00	0	0	338	339	338	JAA09454.1	AHSA1	AHA1, activator of heat shock 90kDa protein ATPase homolog 1	adipose stromal	99.70	100.00	338	338	338	0	0
NP_036244.2	22974	TPX2	ENSPTRG00000013360	ENSPTRT00000024815	TPX2	TPX2, microtubule-associated [Source:HGNC Symbol;Acc:1249]	94.38	94.76	2	37	783	783	747	JAA09181.1	TPX2	TPX2, microtubule-associated, homolog	adipose stromal	99.06	99.33	747	746	747	1	1
NP_036250.2	25819	CCRN4L	ENSPTRG00000016448	ENSPTRT00000030577	CCRN4L	CCR4 carbon catabolite repression 4-like (S. cerevisiae) [Source:HGNC Symbol;Acc:14254]	93.74	93.74	2	26	431	406	431	JAA06022.1	CCRN4L	CCR4 carbon catabolite repression 4-like	adipose stromal	99.54	99.54	431	431	431	0	0
NP_036252.1	23607	CD2AP	ENSPTRG00000018244	ENSPTRT00000033733	CD2AP	CD2-associated protein; Uncharacterized protein [Source:UniProtKB/TrEMBL;Acc:H2QT49]	99.37	99.69	0	0	639	640	639	JAA00621.1	CD2AP	CD2-associated protein	adipose stromal	99.37	99.69	639	639	639	0	0
NP_036253.2	23580	CDC42EP4	ENSPTRG00000009599	ENSPTRT00000017599	CDC42EP4	CDC42 effector protein (Rho GTPase binding) 4; Uncharacterized protein [Source:UniProtKB/TrEMBL;Acc:H2QDS2]	98.88	99.72	0	0	356	357	356	JAA10550.1	CDC42EP4	CDC42 effector protein (Rho GTPase binding) 4	adipose stromal	98.88	99.72	356	356	356	0	0
NP_036267.1	26240	FAM50B	ENSPTRG00000029878	ENSPTRT00000057714	FAM50B	family with sequence similarity 50, member B [Source:HGNC Symbol;Acc:18789]	89.63	92.68	3	9	328	323	325	JAA08846.1	FAM50B	family with sequence similarity 50, member B	adipose stromal	99.69	100.00	325	325	325	0	0
NP_036270.1	26574	AATF	ENSPTRG00000009051	ENSPTRT00000016671	AATF	Apoptosis antagonizing transcription factor; Uncharacterized protein [Source:UniProtKB/TrEMBL;Acc:H2QCR7]	99.64	99.82	0	0	560	561	560	JAA06885.1	AATF	apoptosis antagonizing transcription factor	adipose stromal	99.64	99.82	560	560	560	0	0
NP_036271.1	26297	SERGEF	ENSPTRG00000003408	ENSPTRT00000006444	SERGEF	secretion regulating guanine nucleotide exchange factor [Source:HGNC Symbol;Acc:17499]	98.47	99.34	0	0	458	459	458	JAA01033.1	SERGEF	secretion regulating guanine nucleotide exchange factor	adipose stromal	98.47	99.34	458	458	458	0	0
NP_036274.3	23582	CCNDBP1	ENSPTRG00000006987	ENSPTRT00000012892	CCNDBP1	Cyclin D-type binding-protein 1; Uncharacterized protein [Source:UniProtKB/TrEMBL;Acc:H2Q9A2]	98.89	99.44	0	0	360	361	360	JAA06250.1	CCNDBP1	cyclin D-type binding-protein 1	adipose stromal	98.89	99.44	360	360	360	0	0
NP_036284.1	23566	LPAR3	ENSPTRG00000000907	ENSPTRT00000001715	LPAR3	Lysophosphatidic acid receptor 3; Uncharacterized protein [Source:UniProtKB/TrEMBL;Acc:H2PZB1]	99.43	99.72	0	0	353	354	353	JAA12938.1	LPAR3	lysophosphatidic acid receptor 3	smooth vascular	99.43	99.72	353	353	353	0	0
NP_036290.1	26224	FBXL3	ENSPTRG00000022568	ENSPTRT00000047025	FBXL3	F-box and leucine-rich repeat protein 3 [Source:HGNC Symbol;Acc:13599]	100.00	100.00	0	0	428	429	428	JAA03738.1	FBXL3	F-box and leucine-rich repeat protein 3	adipose stromal	100.00	100.00	428	428	428	0	0
NP_036296.2	26190	FBXW2	ENSPTRG00000021304	ENSPTRT00000039407	FBXW2	F-box and WD repeat domain containing 2; Uncharacterized protein [Source:UniProtKB/TrEMBL;Acc:H2QXS8]	100.00	100.00	0	0	454	455	454	JAA15481.1	FBXW2	F-box and WD repeat domain containing 2	smooth vascular	100.00	100.00	454	454	454	0	0
NP_036298.2	26267	FBXO10	ENSPTRG00000020945	ENSPTRT00000038754	FBXO10	F-box protein 10; Uncharacterized protein [Source:UniProtKB/TrEMBL;Acc:H2QXA1]	99.90	99.90	0	0	956	957	956	JAA04481.1	FBXO10	F-box protein 10	adipose stromal	99.90	99.90	956	956	956	0	0
NP_036312.2	26269	FBXO8	ENSPTRG00000016604	ENSPTRT00000067771	FBXO8	F-box protein 8; Uncharacterized protein [Source:UniProtKB/TrEMBL;Acc:H2RDU5]	100.00	100.00	0	0	319	320	319	JAA06919.1	FBXO8	F-box protein 8	adipose stromal	100.00	100.00	319	319	319	0	0
NP_036313.3	23770	FKBP8	ENSPTRG00000010712	ENSPTRT00000019756	FKBP8	FK506 binding protein 8, 38kDa [Source:HGNC Symbol;Acc:3724]	99.52	99.52	1	1	413	442	413	JAA15209.1	FKBP8	FK506 binding protein 8, 38kDa	smooth vascular	99.76	99.76	413	413	413	0	0
NP_036324.1	26515	TIMM10B	ENSPTRG00000003292	ENSPTRT00000006253	FXC1	Fracture callus 1 homolog; Uncharacterized protein [Source:UniProtKB/TrEMBL;Acc:H2Q323]	99.03	100.00	0	0	103	104	103	JAA03482.1	FXC1	fracture callus 1 homolog	adipose stromal	99.03	100.00	103	103	103	0	0
NP_036329.3	23637	RABGAP1	ENSPTRG00000021342	ENSPTRT00000039472	RABGAP1	RAB GTPase activating protein 1; Uncharacterized protein [Source:UniProtKB/TrEMBL;Acc:H2QXV0]	100.00	100.00	0	0	1069	1069	1069	JAA04143.1	RABGAP1	RAB GTPase activating protein 1	adipose stromal	100.00	100.00	1069	1069	1069	0	0
NP_036335.1	9380	GRHPR	ENSPTRG00000020940	ENSPTRT00000038746	GRHPR	glyoxylate reductase/hydroxypyruvate reductase [Source:HGNC Symbol;Acc:4570]	98.78	100.00	0	0	245	396	328	JAA06427.1	GRHPR	glyoxylate reductase/hydroxypyruvate reductase	adipose stromal	99.09	100.00	328	328	328	0	0
NP_036360.3	22921	MSRB2	ENSPTRG00000029920	ENSPTRT00000057797	MSRB2	methionine sulfoxide reductase B2 [Source:HGNC Symbol;Acc:17061]	99.31	100.00	0	0	145	183	182	JAA02904.1	MSRB2	methionine sulfoxide reductase B2	adipose stromal	99.45	100.00	182	182	182	0	0
NP_036367.2	22937	SCAP	ENSPTRG00000014872	ENSPTRT00000027810	SCAP	SREBF chaperone [Source:HGNC Symbol;Acc:30634]	99.24	99.24	1	1	793	792	1279	JAA04187.1	SCAP	SREBF chaperone	adipose stromal	99.53	99.61	1279	1279	1279	0	0
NP_036372.1	23409	SIRT4	ENSPTRG00000005529	ENSPTRT00000010148	SIRT4	NAD-dependent protein deacetylase sirtuin-4 [Source:UniProtKB/TrEMBL;Acc:H2Q706]	99.68	99.68	0	0	314	315	314	JAA00864.1	SIRT4	sirtuin 4	adipose stromal	99.68	99.68	314	314	314	0	0
NP_036374.1	22943	DKK1	ENSPTRG00000002511	ENSPTRT00000004697	DKK1	Pan troglodytes dickkopf 1 homolog (Xenopus laevis) (DKK1), mRNA. [Source:RefSeq mRNA;Acc:NM_001261842]	99.25	100.00	0	0	266	267	266	JAA09585.1	DKK1	dickkopf homolog 1	adipose stromal	99.25	100.00	266	266	266	0	0
NP_036377.1	22938	SNW1	ENSPTRG00000006587	ENSPTRT00000012082	SNW1	SNW domain containing 1; Uncharacterized protein [Source:UniProtKB/TrEMBL;Acc:H2Q8Q1]	100.00	100.00	0	0	536	537	536	JAA03416.1	SNW1	SNW domain containing 1	adipose stromal	100.00	100.00	536	536	536	0	0
NP_036387.2	22803	XRN2	ENSPTRG00000013308	ENSPTRT00000024733	XRN2	5'-3' exoribonuclease 2; Uncharacterized protein [Source:UniProtKB/TrEMBL;Acc:H2QK18]	99.79	99.89	0	0	950	951	950	JAA09126.1	XRN2	5'-3' exoribonuclease 2	adipose stromal	99.79	99.89	950	950	950	0	0
NP_036388.2	7988	ZNF212	ENSPTRG00000019842	ENSPTRT00000036752	ZNF212	zinc finger protein 212 [Source:HGNC Symbol;Acc:13004]	99.39	99.60	0	0	495	496	495	JAA08045.1	ZNF212	zinc finger protein 212	adipose stromal	90.14	92.35	497	497	495	1	2
NP_036391.1	23493	HEY2	ENSPTRG00000018574	ENSPTRT00000034306	HEY2	hes-related family bHLH transcription factor with YRPW motif 2 [Source:HGNC Symbol;Acc:4881]	100.00	100.00	0	0	337	338	337	JAA02581.1	HEY2	hairy/enhancer-of-split related with YRPW motif 2	adipose stromal	99.70	99.70	337	337	337	0	0
NP_036397.1	25807	RHBDD3	ENSPTRG00000014216	ENSPTRT00000047340	RHBDD3	rhomboid domain containing 3 [Source:HGNC Symbol;Acc:1308]	97.59	97.59	0	0	249	249	386	JAA02148.1	RHBDD3	rhomboid domain containing 3	adipose stromal	99.22	99.22	386	386	386	0	0
NP_036411.1	23567	ZNF346	ENSPTRG00000017573	ENSPTRT00000032481	ZNF346	zinc finger protein 346 [Source:HGNC Symbol;Acc:16403]	90.91	91.22	1	25	319	320	294	JAA01523.1	ZNF346	zinc finger protein 346	adipose stromal	98.98	98.98	294	294	294	0	0
NP_036419.3	23527	ACAP2	ENSPTRG00000015762	ENSPTRT00000029373	ACAP2	ArfGAP with coiled-coil, ankyrin repeat and PH domains 2; Uncharacterized protein [Source:UniProtKB/TrEMBL;Acc:H2QP05]	100.00	100.00	0	0	778	779	778	JAA08462.1	ACAP2	ArfGAP with coiled-coil, ankyrin repeat and PH domains 2	adipose stromal	100.00	100.00	778	778	778	0	0
NP_036423.4	9700	ESPL1	ENSPTRG00000005009	ENSPTRT00000009223	ESPL1	extra spindle pole bodies homolog 1 (S. cerevisiae) [Source:HGNC Symbol;Acc:16856]	98.45	98.73	3	14	1810	2029	2120	JAA39136.1	ESPL1	extra spindle pole bodies homolog 1	skeletal muscle	99.53	99.62	2120	2118	2120	1	2
NP_036434.1	23266	LPHN2	ENSPTRG00000000896	ENSPTRT00000059057	LPHN2	Pan troglodytes latrophilin 2 (LPHN2), mRNA. [Source:RefSeq mRNA;Acc:NM_001190486]	99.71	99.79	0	0	1403	1404	1403	JAA19069.1	LPHN2	latrophilin 2	smooth vascular	99.71	99.79	1403	1403	1403	0	0
NP_036438.2	23017	FAIM2	ENSPTRG00000004917	ENSPTRT00000009090	FAIM2	Fas apoptotic inhibitory molecule 2 [Source:HGNC Symbol;Acc:17067]	100.00	100.00	0	0	316	317	316	JAA02098.1	FAIM2	Fas apoptotic inhibitory molecule 2	adipose stromal	99.68	100.00	316	316	316	0	0
NP_036442.3	24137	KIF4A	ENSPTRG00000021996	ENSPTRT00000040919	KIF4A	kinesin family member 4A [Source:HGNC Symbol;Acc:13339]	87.15	87.76	8	123	1152	1031	1232	JAA10207.1	KIF4A	kinesin family member 4A	adipose stromal	100.00	100.00	1232	1232	1232	0	0
NP_036443.1	22944	KIN	ENSPTRG00000002276	ENSPTRT00000004175	KIN	KIN, antigenic determinant of recA protein homolog; Uncharacterized protein [Source:UniProtKB/TrEMBL;Acc:H2Q1L5]	100.00	100.00	0	0	393	394	393	JAA02906.1	KIN	KIN, antigenic determinant of recA protein homolog	adipose stromal	100.00	100.00	393	393	393	0	0
NP_036448.1	23633	KPNA6	ENSPTRG00000000471	ENSPTRT00000000924	KPNA6	Importin subunit alpha [Source:UniProtKB/TrEMBL;Acc:H2PYJ7]	100.00	100.00	0	0	536	537	536	JAA03214.1	KPNA6	karyopherin alpha 6 (importin alpha 7)	adipose stromal	100.00	100.00	536	536	536	0	0
NP_036450.1	3954	LETM1	ENSPTRG00000015837	ENSPTRT00000029558	LETM1	leucine zipper-EF-hand containing transmembrane protein 1 [Source:HGNC Symbol;Acc:6556]	97.06	97.62	4	8	714	732	739	JAA09098.1	LETM1	leucine zipper-EF-hand containing transmembrane protein 1	adipose stromal	99.46	99.46	739	739	739	0	0
NP_036452.1	23659	PLA2G15	ENSPTRG00000008262	ENSPTRT00000015230	PLA2G15	Phospholipase A2, group XV; Uncharacterized protein [Source:UniProtKB/TrEMBL;Acc:H2QBD9]	99.51	99.51	0	0	412	413	412	JAA02506.1	PLA2G15	phospholipase A2, group XV	adipose stromal	99.51	99.51	412	412	412	0	0
NP_036457.1	22919	MAPRE1	ENSPTRG00000013385	ENSPTRT00000024860	MAPRE1	microtubule-associated protein, RP/EB family, member 1 [Source:HGNC Symbol;Acc:6890]	99.25	99.63	0	0	268	269	268	JAA07223.1	MAPRE1	microtubule-associated protein, RP/EB family, member 1	adipose stromal	100.00	100.00	268	268	268	0	0
NP_036461.2	23531	MMD	ENSPTRG00000009425	ENSPTRT00000017295	MMD	Monocyte to macrophage differentiation-associated; Uncharacterized protein [Source:UniProtKB/TrEMBL;Acc:H2QDH0]	100.00	100.00	0	0	238	239	238	JAA05735.1	MMD	monocyte to macrophage differentiation-associated	adipose stromal	100.00	100.00	238	238	238	0	0
NP_036465.2	26292	MYCBP	ENSPTRG00000000565	ENSPTRT00000001094	MYCBP	MYC binding protein [Source:HGNC Symbol;Acc:7554]	100.00	100.00	0	0	103	104	103	JAA03842.1	MYCBP	c-myc binding protein	adipose stromal	100.00	100.00	103	103	103	0	0
NP_036466.2	4651	MYO10	ENSPTRG00000016745	ENSPTRT00000031102	MYO10	myosin X [Source:HGNC Symbol;Acc:7593]	99.61	99.90	0	0	2058	2059	2058	JAA05067.1	MYO10	myosin X	adipose stromal	99.76	100.00	2058	2058	2058	0	0
NP_036470.1	23554	TSPAN12	ENSPTRG00000019624	ENSPTRT00000036344	TSPAN12	Tetraspanin 12; Uncharacterized protein [Source:UniProtKB/TrEMBL;Acc:H2QVA0]	100.00	100.00	0	0	305	306	305	JAA08288.1	TSPAN12	tetraspanin 12	adipose stromal	100.00	100.00	305	305	305	0	0
NP_036471.1	23555	TSPAN15	ENSPTRG00000002575	ENSPTRT00000004835	TSPAN15	Tetraspanin 15; Uncharacterized protein [Source:UniProtKB/TrEMBL;Acc:H2Q207]	100.00	100.00	0	0	294	295	294	JAA02913.1	TSPAN15	tetraspanin 15	adipose stromal	100.00	100.00	294	294	294	0	0
NP_036473.2	23560	GTPBP4	ENSPTRG00000002236	ENSPTRT00000004093	GTPBP4	GTP binding protein 4 [Source:HGNC Symbol;Acc:21535]	92.43	92.59	1	47	634	588	634	JAA04532.1	GTPBP4	GTP binding protein 4	adipose stromal	99.84	100.00	634	634	634	0	0
NP_036474.1	25805	BAMBI	ENSPTRG00000002389	ENSPTRT00000004388	BAMBI	Uncharacterized protein [Source:UniProtKB/TrEMBL;Acc:H2Q1S3]	99.57	100.00	0	0	234	235	260	JAA00975.1	BAMBI	BMP and activin membrane-bound inhibitor homolog	adipose stromal	99.62	100.00	260	260	260	0	0
NP_036477.2	26747	NUFIP1	ENSPTRG00000005838	ENSPTRT00000010733	NUFIP1	Nuclear fragile X mental retardation protein interacting protein 1; Uncharacterized protein [Source:UniProtKB/TrEMBL;Acc:H2Q7I5]	98.99	99.60	0	0	495	496	495	JAA08636.1	NUFIP1	nuclear fragile X mental retardation protein interacting protein 1	adipose stromal	98.99	99.60	495	495	495	0	0
NP_036514.1	23548	TTC33	ENSPTRG00000016820	ENSPTRT00000031223	TTC33	Tetratricopeptide repeat domain 33; Uncharacterized protein [Source:UniProtKB/TrEMBL;Acc:H2QQT2]	99.62	100.00	0	0	262	263	262	JAA06221.1	TTC33	tetratricopeptide repeat domain 33	adipose stromal	99.62	100.00	262	262	262	0	0
NP_036515.4	26578	OSTF1	ENSPTRG00000021031	ENSPTRT00000038897	OSTF1	Osteoclast stimulating factor 1; Uncharacterized protein [Source:UniProtKB/TrEMBL;Acc:H2QXD1]	100.00	100.00	0	0	214	215	214	JAA03193.1	OSTF1	osteoclast stimulating factor 1	adipose stromal	100.00	100.00	214	214	214	0	0
NP_036524.1	553115	PEF1	ENSPTRG00000000463	ENSPTRT00000000899	PEF1	Penta-EF-hand domain containing 1; Uncharacterized protein [Source:UniProtKB/TrEMBL;Acc:H2PYJ2]	100.00	100.00	0	0	284	285	284	JAA07160.1	PEF1	penta-EF-hand domain containing 1	adipose stromal	100.00	100.00	284	284	284	0	0
NP_036525.1	5198	PFAS	ENSPTRG00000008735	ENSPTRT00000016086	PFAS	Phosphoribosylformylglycinamidine synthase; Uncharacterized protein [Source:UniProtKB/TrEMBL;Acc:H2QC76]	99.03	99.40	0	0	1338	1339	1338	JAA06426.1	PFAS	phosphoribosylformylglycinamidine synthase	adipose stromal	99.03	99.40	1338	1338	1338	0	0
NP_036526.2	5202	PFDN2	ENSPTRG00000001569	ENSPTRT00000002866	PFDN2	Prefoldin subunit 2; Uncharacterized protein [Source:UniProtKB/TrEMBL;Acc:H2Q0F8]	100.00	100.00	0	0	154	155	154	JAA14552.1	PFDN2	prefoldin subunit 2	smooth vascular	100.00	100.00	154	154	154	0	0
NP_036537.1	23463	ICMT	ENSPTRG00000000079	ENSPTRT00000000176	ICMT	Isoprenylcysteine carboxyl methyltransferase; Uncharacterized protein [Source:UniProtKB/TrEMBL;Acc:H2PXW4]	99.65	99.65	0	0	284	285	284	JAA04560.1	ICMT	isoprenylcysteine carboxyl methyltransferase	adipose stromal	99.65	99.65	284	284	284	0	0
NP_036538.3	11108	PRDM4	ENSPTRG00000005400	ENSPTRT00000009910	PRDM4	PR domain zinc finger protein 4 [Source:UniProtKB/TrEMBL;Acc:H2Q6T0]	99.75	99.75	0	0	797	798	801	JAA05015.1	PRDM4	PR domain containing 4	adipose stromal	99.75	99.75	801	801	801	0	0
NP_036545.1	25797	QPCT	ENSPTRG00000011839	ENSPTRT00000022038	QPCT	Glutaminyl-peptide cyclotransferase; Uncharacterized protein [Source:UniProtKB/TrEMBL;Acc:H2QHR8]	99.17	99.45	0	0	361	362	361	JAA03998.1	QPCT	glutaminyl-peptide cyclotransferase	adipose stromal	99.45	99.72	361	361	361	0	0
NP_036546.2	25782	RAB3GAP2	ENSPTRG00000001999	ENSPTRT00000003634	RAB3GAP2	RAB3 GTPase activating protein subunit 2 (Non-catalytic); Uncharacterized protein [Source:UniProtKB/TrEMBL;Acc:H2Q158]	99.86	99.86	0	0	1393	1394	1393	JAA09272.1	RAB3GAP2	RAB3 GTPase activating protein subunit 2 (non-catalytic)	adipose stromal	99.86	99.86	1393	1393	1393	0	0
NP_036551.3	26575	RGS17	ENSPTRG00000029367	ENSPTRT00000056738	RGS17	Regulator of G-protein signaling 17; Uncharacterized protein [Source:UniProtKB/TrEMBL;Acc:H2R6V7]	100.00	100.00	0	0	210	211	210	JAA02934.1	RGS17	regulator of G-protein signaling 17	adipose stromal	100.00	100.00	210	210	210	0	0
NP_036552.1	24138	IFIT5	ENSPTRG00000002736	ENSPTRT00000005170	IFIT5	Interferon-induced protein with tetratricopeptide repeats 5; Uncharacterized protein [Source:UniProtKB/TrEMBL;Acc:H2Q289]	99.59	99.79	0	0	482	483	482	JAA06939.1	IFIT5	interferon-induced protein with tetratricopeptide repeats 5	adipose stromal	99.59	99.79	482	482	482	0	0
NP_036558.3	23450	SF3B3	ENSPTRG00000008308	ENSPTRT00000015329	SF3B3	Splicing factor 3b, subunit 3, 130kDa; Uncharacterized protein [Source:UniProtKB/TrEMBL;Acc:H2QBG5]	100.00	100.00	0	0	1217	1218	1217	JAA02212.1	SF3B3	splicing factor 3b, subunit 3, 130kDa	adipose stromal	100.00	100.00	1217	1217	1217	0	0
NP_036562.2	26984	SEC22A	ENSPTRG00000015303	ENSPTRT00000028581	SEC22A	SEC22 vesicle trafficking protein homolog A; Uncharacterized protein [Source:UniProtKB/TrEMBL;Acc:H2QN87]	100.00	100.00	0	0	307	308	307	JAA06084.1	SEC22A	SEC22 vesicle trafficking protein homolog A	adipose stromal	100.00	100.00	307	307	307	0	0
NP_036566.1	26503	SLC17A5	ENSPTRG00000018348	ENSPTRT00000033932	SLC17A5	Solute carrier family 17 (Anion/sugar transporter), member 5; Uncharacterized protein [Source:UniProtKB/TrEMBL;Acc:H2QTA2]	99.60	99.60	0	0	495	496	495	JAA02289.1	SLC17A5	solute carrier family 17 (anion/sugar transporter), member 5	adipose stromal	99.60	99.60	495	495	495	0	0
NP_036569.1	23557	SNAPIN	ENSPTRG00000001357	ENSPTRT00000002487	SNAPIN	SNAP-associated protein; Uncharacterized protein [Source:UniProtKB/TrEMBL;Acc:H2Q037]	100.00	100.00	0	0	136	137	136	JAA04975.1	SNAPIN	SNAP-associated protein	adipose stromal	100.00	100.00	136	136	136	0	0
NP_036581.1	26872	STEAP1	ENSPTRG00000019381	ENSPTRT00000035862	STEAP1	Six transmembrane epithelial antigen of the prostate 1; Uncharacterized protein [Source:UniProtKB/TrEMBL;Acc:H2QUW3]	99.41	99.41	0	0	339	340	339	JAA09555.1	STEAP1	six transmembrane epithelial antigen of the prostate 1	adipose stromal	99.41	99.41	339	339	339	0	0
NP_036585.1	26608	TBL2	ENSPTRG00000019273	ENSPTRT00000035631	TBL2	Transducin (Beta)-like 2; Uncharacterized protein [Source:UniProtKB/TrEMBL;Acc:H2QUP7]	99.78	99.78	0	0	447	448	447	JAA10810.1	TBL2	transducin (beta)-like 2	adipose stromal	99.78	99.78	447	447	447	0	0
NP_036588.1	26519	TIMM10	ENSPTRG00000003659	ENSPTRT00000006854	TIMM10	Translocase of inner mitochondrial membrane 10 homolog; Uncharacterized protein [Source:UniProtKB/TrEMBL;Acc:H2Q3P1]	100.00	100.00	0	0	90	91	90	JAA06151.1	TIMM10	translocase of inner mitochondrial membrane 10 homolog	adipose stromal	100.00	100.00	90	90	90	0	0
NP_036590.1	26517	TIMM13	ENSPTRG00000010237	ENSPTRT00000018801	TIMM13	Translocase of inner mitochondrial membrane 13 homolog; Uncharacterized protein [Source:UniProtKB/TrEMBL;Acc:H2QEW9]	100.00	100.00	0	0	95	96	95	JAA04857.1	TIMM13	translocase of inner mitochondrial membrane 13 homolog	adipose stromal	100.00	100.00	95	95	95	0	0
NP_036591.2	26521	TIMM8B	ENSPTRG00000004282	ENSPTRT00000007971	TIMM8B	Translocase of inner mitochondrial membrane 8 homolog B; Uncharacterized protein [Source:UniProtKB/TrEMBL;Acc:H2Q4S3]	98.98	98.98	0	0	98	99	98	JAA11441.1	TIMM8B	translocase of inner mitochondrial membrane 8 homolog B	smooth vascular	98.98	98.98	98	98	98	0	0
NP_036595.2	23545	ATP6V0A2	ENSPTRG00000005607	ENSPTRT00000010299	ATP6V0A2	ATPase, H+ transporting, lysosomal V0 subunit a2; Uncharacterized protein [Source:UniProtKB/TrEMBL;Acc:H2Q764]	99.88	100.00	0	0	856	857	856	JAA02656.1	ATP6V0A2	ATPase, H+ transporting, lysosomal V0 subunit a2	adipose stromal	99.88	100.00	856	856	856	0	0
NP_036601.2	24148	PRPF6	ENSPTRG00000013765	ENSPTRT00000025690	PRPF6	Uncharacterized protein [Source:UniProtKB/TrEMBL;Acc:H2QKT9]	99.79	99.79	1	2	941	940	941	JAA04577.1	PRPF6	PRP6 pre-mRNA processing factor 6 homolog	adipose stromal	100.00	100.00	941	941	941	0	0
NP_036606.2	7371	UCK2	ENSPTRG00000001619	ENSPTRT00000002949	UCK2	Uridine kinase [Source:UniProtKB/TrEMBL;Acc:H2Q0I7]	100.00	100.00	0	0	261	262	261	JAA05291.1	UCK2	uridine-cytidine kinase 2	adipose stromal	100.00	100.00	261	261	261	0	0
NP_036608.1	25806	VAX2	ENSPTRG00000012037	ENSPTRT00000022394	VAX2	Uncharacterized protein; Ventral anterior homeobox 2 [Source:UniProtKB/TrEMBL;Acc:H2QI30]	99.31	99.31	0	0	290	291	290	JAA08607.1	VAX2	ventral anterior homeobox 2	adipose stromal	99.31	99.31	290	290	290	0	0
NP_036610.2	23558	WBP2	ENSPTRG00000009660	ENSPTRT00000017716	WBP2	WW domain binding protein 2 [Source:HGNC Symbol;Acc:12738]	81.99	81.99	1	41	261	221	261	JAA08261.1	WBP2	WW domain binding protein 2	adipose stromal	100.00	100.00	261	261	261	0	0
NP_037363.1	23768	FLRT2	ENSPTRG00000006600	ENSPTRT00000012116	FLRT2	Fibronectin leucine rich transmembrane protein 2; Uncharacterized protein [Source:UniProtKB/TrEMBL;Acc:H2Q8Q8]	99.55	99.70	0	0	660	661	660	JAA08418.1	FLRT2	fibronectin leucine rich transmembrane protein 2	adipose stromal	99.55	99.70	660	660	660	0	0
NP_037365.2	27347	STK39	ENSPTRG00000012602	ENSPTRT00000023347	STK39	Serine threonine kinase 39; Uncharacterized protein [Source:UniProtKB/TrEMBL;Acc:H2QIX4]	99.82	100.00	0	0	545	546	545	JAA09859.1	STK39	serine threonine kinase 39	adipose stromal	99.82	100.00	545	545	545	0	0
NP_037366.1	27335	EIF3K	ENSPTRG00000010934	ENSPTRT00000020267	EIF3K	Eukaryotic translation initiation factor 3 subunit K [Source:UniProtKB/TrEMBL;Acc:H2QG88]	100.00	100.00	0	0	218	219	218	JAA02978.1	EIF3K	eukaryotic translation initiation factor 3, subunit K	adipose stromal	100.00	100.00	218	218	218	0	0
NP_037370.2	29103	DNAJC15	ENSPTRG00000005831	ENSPTRT00000010725	DNAJC15	DnaJ (Hsp40) homolog, subfamily C, member 15; Uncharacterized protein [Source:UniProtKB/TrEMBL;Acc:H2Q7H9]	98.67	98.67	0	0	150	151	150	JAA06894.1	DNAJC15	DnaJ (Hsp40) homolog, subfamily C, member 15	adipose stromal	98.67	98.67	150	150	150	0	0
NP_037373.2	29109	FHOD1	ENSPTRG00000008223	ENSPTRT00000015161	FHOD1	Formin homology 2 domain containing 1; Uncharacterized protein [Source:UniProtKB/TrEMBL;Acc:H2RA42]	99.31	99.66	0	0	1164	1165	1164	JAA09239.1	FHOD1	formin homology 2 domain containing 1	adipose stromal	99.31	99.66	1164	1164	1164	0	0
NP_037374.1	29105	CFAP20	ENSPTRG00000008174	ENSPTRT00000015072	C16orf80	chromosome 16 open reading frame 80 [Source:HGNC Symbol;Acc:29523]	100.00	100.00	0	0	193	194	193	JAA02531.1	C16orf80	chromosome 16 open reading frame 80	adipose stromal	100.00	100.00	193	193	193	0	0
NP_037377.1	27183	VPS4A	ENSPTRG00000008277	ENSPTRT00000015262	VPS4A	Uncharacterized protein [Source:UniProtKB/TrEMBL;Acc:H2RA25]	100.00	100.00	0	0	430	431	437	JAA03810.1	VPS4A	vacuolar protein sorting 4 homolog A	adipose stromal	100.00	100.00	437	437	437	0	0
NP_037380.1	29107	NXT1	ENSPTRG00000013319	ENSPTRT00000024745	NXT1	NTF2-like export factor 1; Uncharacterized protein [Source:UniProtKB/TrEMBL;Acc:H2QK26]	100.00	100.00	0	0	140	141	140	JAA04067.1	NXT1	NTF2-like export factor 1	adipose stromal	100.00	100.00	140	140	140	0	0
NP_037386.1	29110	TBK1	ENSPTRG00000005174	ENSPTRT00000009511	TBK1	TANK-binding kinase 1; Uncharacterized protein [Source:UniProtKB/TrEMBL;Acc:H2Q6E2]	99.59	99.86	0	0	729	730	729	JAA02796.1	TBK1	TANK-binding kinase 1	adipose stromal	99.59	99.86	729	729	729	0	0
NP_037392.1	29115	SAP30BP	ENSPTRG00000009652	ENSPTRT00000049320	SAP30BP	SAP30 binding protein; Uncharacterized protein [Source:UniProtKB/TrEMBL;Acc:H2R9D7]	100.00	100.00	0	0	308	309	308	JAA00737.1	SAP30BP	SAP30 binding protein	adipose stromal	100.00	100.00	308	308	308	0	0
NP_037394.2	29116	MYLIP	ENSPTRG00000023743	ENSPTRT00000043466	MYLIP	Myosin regulatory light chain interacting protein; Uncharacterized protein [Source:UniProtKB/TrEMBL;Acc:H2R0D4]	99.78	100.00	0	0	445	446	445	JAA05314.1	MYLIP	myosin regulatory light chain interacting protein	adipose stromal	99.78	100.00	445	445	445	0	0
NP_037408.2	23729	SHPK	ENSPTRG00000008570	ENSPTRT00000015809	SHPK	Uncharacterized protein [Source:UniProtKB/TrEMBL;Acc:H2QBW7]	99.16	99.79	0	0	478	479	478	JAA11500.1	SHPK	sedoheptulokinase	smooth vascular	99.16	99.79	478	479	478	0	0
NP_037417.1	29889	GNL2	ENSPTRG00000000549	ENSPTRT00000001076	GNL2	Pan troglodytes guanine nucleotide binding protein-like 2 (nucleolar) (GNL2), mRNA. [Source:RefSeq mRNA;Acc:NM_001246398]	99.45	99.73	0	0	731	732	731	JAA06953.1	GNL2	guanine nucleotide binding protein-like 2 (nucleolar)	adipose stromal	99.18	99.59	731	731	731	0	0
NP_037418.3	29890	RBM15B	ENSPTRG00000014972	ENSPTRT00000028020	RBM15B	RNA binding motif protein 15B; Uncharacterized protein [Source:UniProtKB/TrEMBL;Acc:H2QMP8]	100.00	100.00	0	0	890	891	890	JAA07255.1	RBM15B	RNA binding motif protein 15B	adipose stromal	100.00	100.00	890	890	890	0	0
NP_037424.2	29895	MYLPF	ENSPTRG00000007997	ENSPTRT00000014760	MYLPF	Uncharacterized protein [Source:UniProtKB/TrEMBL;Acc:H2QAX2]	100.00	100.00	0	0	158	158	169	JAA33176.1	MYLPF	myosin light chain, phosphorylatable, fast skeletal muscle	skeletal muscle	100.00	100.00	169	169	169	0	0
NP_037428.3	29899	GPSM2	ENSPTRG00000001037	ENSPTRT00000001951	GPSM2	G-protein signaling modulator 2; Uncharacterized protein [Source:UniProtKB/TrEMBL;Acc:H2PZJ5]	99.71	99.71	0	0	684	685	684	JAA05964.1	GPSM2	G-protein signaling modulator 2	adipose stromal	99.71	99.71	684	684	684	0	0
NP_037431.3	29901	SAC3D1	ENSPTRG00000003858	ENSPTRT00000007210	SAC3D1	SAC3 domain containing 1 [Source:HGNC Symbol;Acc:30179]	95.53	95.81	2	7	358	352	358	JAA00725.1	SAC3D1	SAC3 domain containing 1	adipose stromal	98.60	98.60	358	404	358	0	0
NP_037433.2	29903	CCDC106	ENSPTRG00000011522	ENSPTRT00000021469	CCDC106	Coiled-coil domain containing 106; Uncharacterized protein [Source:UniProtKB/TrEMBL;Acc:H2QH75]	99.29	99.29	0	0	280	281	280	JAA01099.1	CCDC106	coiled-coil domain containing 106	adipose stromal	99.29	99.29	280	280	280	0	0
NP_037434.1	29904	EEF2K	ENSPTRG00000007877	ENSPTRT00000014508	EEF2K	Eukaryotic elongation factor-2 kinase; Uncharacterized protein [Source:UniProtKB/TrEMBL;Acc:H2QAR0]	99.03	99.72	0	0	725	726	725	JAA02868.1	EEF2K	eukaryotic elongation factor-2 kinase	adipose stromal	99.17	99.72	725	725	725	0	0
NP_037441.2	7782	SLC30A4	ENSPTRG00000007036	ENSPTRT00000012989	SLC30A4	Solute carrier family 30 (Zinc transporter), member 4; Uncharacterized protein [Source:UniProtKB/TrEMBL;Acc:H2Q9D4]	99.30	99.53	0	0	429	430	429	JAA01382.1	SLC30A4	solute carrier family 30 (zinc transporter), member 4	adipose stromal	99.30	99.53	429	429	429	0	0
NP_037445.1	29799	YPEL1	ENSPTRG00000014119	ENSPTRT00000057008	YPEL1	Protein yippee-like [Source:UniProtKB/TrEMBL;Acc:H2R730]	100.00	100.00	0	0	119	120	119	JAA35992.1	YPEL1	yippee-like 1	skeletal muscle	100.00	100.00	119	119	119	0	0
NP_037450.2	84726	PRRC2B	ENSPTRG00000021487	ENSPTRT00000039796	PRRC2B	Proline-rich coiled-coil 2B; Uncharacterized protein [Source:UniProtKB/TrEMBL;Acc:H2QY26]	99.42	99.55	0	0	2229	2230	2229	JAA09187.1	PRRC2B	proline-rich coiled-coil 2B	adipose stromal	99.42	99.55	2229	2229	2229	0	0
NP_037451.1	29914	UBIAD1	ENSPTRG00000000144	ENSPTRT00000059661	UBIAD1	UbiA prenyltransferase domain containing 1; Uncharacterized protein [Source:UniProtKB/TrEMBL;Acc:H2R9I2]	99.70	100.00	0	0	338	339	338	JAA02392.1	UBIAD1	UbiA prenyltransferase domain containing 1	adipose stromal	99.70	100.00	338	338	338	0	0
NP_037452.1	29915	HCFC2	ENSPTRG00000005375	ENSPTRT00000009877	HCFC2	Host cell factor C2; Uncharacterized protein [Source:UniProtKB/TrEMBL;Acc:H2Q6R5]	99.37	99.87	0	0	792	793	792	JAA06654.1	HCFC2	host cell factor C2	adipose stromal	99.37	99.87	792	792	792	0	0
NP_037453.1	29886	SNX8	ENSPTRG00000018859	ENSPTRT00000034835	SNX8	Sorting nexin 8; Uncharacterized protein [Source:UniProtKB/TrEMBL;Acc:H2QU34]	99.35	99.78	0	0	465	466	465	JAA04866.1	SNX8	sorting nexin 8	adipose stromal	99.35	99.78	465	465	465	0	0
NP_037468.1	29927	SEC61A1	ENSPTRG00000015351	ENSPTRT00000028666	SEC61A1	Sec61 alpha 1 subunit (S. cerevisiae) [Source:HGNC Symbol;Acc:18276]	99.79	100.00	0	0	474	483	476	JAA19289.1	SEC61A1	Sec61 alpha 1 subunit	smooth vascular	100.00	100.00	476	476	476	0	0
NP_037469.2	29928	TIMM22	ENSPTRG00000008517	ENSPTRT00000015708	TIMM22	Translocase of inner mitochondrial membrane 22 homolog; Uncharacterized protein [Source:UniProtKB/TrEMBL;Acc:H2QBT5]	98.97	99.48	0	0	194	195	194	JAA02475.1	TIMM22	translocase of inner mitochondrial membrane 22 homolog	adipose stromal	98.97	99.48	194	194	194	0	0
NP_037471.2	29929	ALG6	ENSPTRG00000000815	ENSPTRT00000001546	ALG6	ALG6, alpha-1,3-glucosyltransferase [Source:HGNC Symbol;Acc:23157]	98.62	99.02	2	3	509	509	507	JAA04888.1	ALG6	asparagine-linked glycosylation 6, alpha-1,3-glucosyltransferase homolog	adipose stromal	99.41	99.80	507	507	507	0	0
NP_037474.1	29844	TFPT	ENSPTRG00000011442	ENSPTRT00000021301	TFPT	TCF3 (E2A) fusion partner (In childhood Leukemia); Uncharacterized protein [Source:UniProtKB/TrEMBL;Acc:H2QH34]	100.00	100.00	0	0	253	254	253	JAA13381.1	TFPT	TCF3 (E2A) fusion partner (in childhood Leukemia)	smooth vascular	100.00	100.00	253	253	253	0	0
NP_037481.1	29937	NENF	ENSPTRG00000001961	ENSPTRT00000003585	NENF	Neuron derived neurotrophic factor; Uncharacterized protein [Source:UniProtKB/TrEMBL;Acc:H2Q139]	100.00	100.00	0	0	172	173	172	JAA05768.1	NENF	neuron derived neurotrophic factor	adipose stromal	100.00	100.00	172	172	172	0	0
NP_037487.2	29941	PKN3	ENSPTRG00000021437	ENSPTRT00000039671	PKN3	protein kinase N3 [Source:HGNC Symbol;Acc:17999]	99.33	99.44	1	1	889	889	889	JAA24373.1	PKN3	protein kinase N3	skin	99.66	99.66	889	889	889	0	0
NP_037495.1	26577	PCOLCE2	ENSPTRG00000015486	ENSPTRT00000028892	PCOLCE2	Procollagen C-endopeptidase enhancer 2; Uncharacterized protein [Source:UniProtKB/TrEMBL;Acc:H2QNI8]	99.28	99.52	0	0	415	416	415	JAA05901.1	PCOLCE2	procollagen C-endopeptidase enhancer 2	adipose stromal	99.28	99.52	415	415	415	0	0
NP_037498.1	29882	ANAPC2	ENSPTRG00000021597	ENSPTRT00000040029	ANAPC2	anaphase promoting complex subunit 2 [Source:HGNC Symbol;Acc:19989]	92.82	92.94	2	56	822	767	822	JAA35153.1	ANAPC2	anaphase promoting complex subunit 2	skeletal muscle	99.76	99.88	822	822	822	0	0
NP_037507.1	29777	ABT1	ENSPTRG00000017836	ENSPTRT00000032940	ABT1	Activator of basal transcription 1; Uncharacterized protein [Source:UniProtKB/TrEMBL;Acc:H2QSH8]	100.00	100.00	0	0	272	273	272	JAA10206.1	ABT1	activator of basal transcription 1	adipose stromal	100.00	100.00	272	272	272	0	0
NP_037508.2	29950	SERTAD1	ENSPTRG00000029014	ENSPTRT00000056072	SERTAD1	SERTA domain containing 1 [Source:HGNC Symbol;Acc:17932]	97.88	98.73	0	0	236	237	236	JAA05088.1	SERTAD1	SERTA domain containing 1	adipose stromal	98.31	99.15	236	236	236	0	0
NP_037511.2	29952	DPP7	ENSPTRG00000021592	ENSPTRT00000040017	DPP7	dipeptidyl-peptidase 7 [Source:HGNC Symbol;Acc:14892]	99.19	99.39	0	0	492	493	492	JAA09610.1	DPP7	dipeptidyl-peptidase 7	adipose stromal	99.39	99.59	492	492	492	0	0
NP_037514.2	29954	POMT2	ENSPTRG00000006576	ENSPTRT00000012062	POMT2	Protein-O-mannosyltransferase 2; Uncharacterized protein [Source:UniProtKB/TrEMBL;Acc:H2Q8P3]	99.87	99.87	0	0	750	751	750	JAA05122.1	POMT2	protein-O-mannosyltransferase 2	adipose stromal	99.87	99.87	750	750	750	0	0
[truncated: 2,168 more rows]
